# Supplementary material for: Characterization of Blood Immune Cells in Patients With Decompensated Cirrhosis Including ACLF
Source: Front Immunol. 2021 Feb 5;11:619039. doi: 10.3389/fimmu.2020.619039 (PMC7893087; doi:10.3389/fimmu.2020.619039)
Supplement: Supplementary file 1 [file DataSheet_1.zip]

Archive with 16 entries (15 files):
- Supplementary material/
- __MACOSX/._Supplementary material
- Supplementary material/Supplementary_Appendix_Frontiers_R1.doc
- __MACOSX/Supplementary material/._Supplementary_Appendix_Frontiers_R1.doc
- Supplementary material/Table S8. List of member genes of each of the 9 co expression clusters and their enrichment in the BTM space and Reactome gene sets.xlsx
- __MACOSX/Supplementary material/._Table S8. List of member genes of each of the 9 co expression clusters and their enrichment in the BTM space and Reactome gene sets.xlsx
- Supplementary material/Table S7. Results of enrichment analysis for 3 lists of DEGs (ACLF:HS, AD:HS, AC:HS).xls
- __MACOSX/Supplementary material/._Table S7. Results of enrichment analysis for 3 lists of DEGs (ACLF:HS, AD:HS, AC:HS).xls
- Supplementary material/Table S6_Lists of genes that were differentially expressed or not in HS_AC_AD_ACLF with_aclf_v_ac.xlsx
- __MACOSX/Supplementary material/._Table S6_Lists of genes that were differentially expressed or not in HS_AC_AD_ACLF with_aclf_v_ac.xlsx
- Supplementary material/Table S10. DEGs in neutrophils and enrichment analysis.xls
- __MACOSX/Supplementary material/._Table S10. DEGs in neutrophils and enrichment analysis.xls
- Supplementary material/Table S5. Individual results of the CIBERSORT method that were used to calculate the CIBERSORT-inferred blood countst.xls
- __MACOSX/Supplementary material/._Table S5. Individual results of the CIBERSORT method that were used to calculate the CIBERSORT-inferred blood countst.xls
- Supplementary material/Table S3. The 346 BTMs developed by Li et al..xls
- __MACOSX/Supplementary material/._Table S3. The 346 BTMs developed by Li et al..xls
