# Supplementary material for: Characterization of Blood Immune Cells in Patients With Decompensated Cirrhosis Including ACLF
Source: Front Immunol. 2021 Feb 5;11:619039. doi: 10.3389/fimmu.2020.619039 (PMC7893087; doi:10.3389/fimmu.2020.619039)
Supplement: Supplementary file 1 [file DataSheet_1.zip › Supplementary material/Table S8. List of member genes of each of the 9 co expression clusters and their enrichment in the BTM space and Reactome gene sets.xlsx]

## Sheet: S8A
Table S8A. List of member genes of each of the 9 co-expression clusters identified using whole-blood transcriptomic data obtained in the French cohort including healthy subjects, patients with advanced cirrhosis, patients with acute decompensation, and patients with ACLF.
Official gene symbol are given; dotted lines indicate genes that were detected but unanottated.
	Cluster 1		Cluster 2		Cluster 3		Cluster 4		Cluster 5		Cluster 6		Cluster 7		Cluster 8		Cluster 9
	56 genes		416 genes		995 genes		67 genes		178 genes		158 genes		92 genes		55 genes		99 genes
	SMAP2		VAMP3		---		IFI44		PITHD1		CD101		PDE4B		GADD45A		AK5
	---		KIF1B		PARK7		---		ERMAP		LIX1L		AMPD2		GALNT2		CDC14A
	RSRP1		PGD		UBIAD1		MOV10		NFIA		VPS45		FAM231D		SLC25A24		TCEA3
	FCGR3A		ALPL		ZBTB40		KMO		DNAJC6		RPRD2		CD46		LAMTOR5		CRYZ
	FAM129A		AGO4		RPL11		GBP3		ACKR1		PEA15		TRAF3IP3		IL10		SIKE1
	EGLN1		MACF1		NIPAL3		GBP1		DYRK3		MIA3		TNFRSF9		OLAH		PBXIP1
	---		OSBPL9		RCAN3		GBP4		---		KTI12 // TXNDC12		GBP5		ENTPD7		B3GALT2
	APBB1IP		ST6GALNAC3		CD52		---		E2F2		S100A4		ALDH9A1		ADD3		---
	KLF6		SH3GLB1		LCK		IFIT1		WASF2		CD244		MIR4680 // PDCD4		IDI1		CCSER2
	VIM-AS1		GNAI3		RBBP4		IFIT5		SLC6A9		TFAM		EPC1		NDST2 // ZSWIM8-AS1		TSPAN32
	DGAT2		S100A9		PPIH		FAM111A		HECTD3		GLUD1		OR52K2		ANKRD22		ANO9
	SORL1		SEMA4A		RNF220		TRIM21		STIL		LDB1		PRRG4		DHCR7		DGKA
	---		FCER1G		RPS8		TRIM5		SSBP3		PPFIBP2		KMT2A		SLC36A4		BTBD11
	CASP4		CACNA1E		FAM159A		UBE2L6		SELENBP1		TTC17		PAK1		GPR84		UNG
	CASP5		PFKFB2		PATJ		TAPBPL		HDGF		GSTP1		CLEC7A		POMP		---
	PLXNC1		CD55		TYW3		---		B4GALT3		IL18BP		RPAP3		ALOX5AP		---
	SLC15A4		CR1		PRKACB		---		ABCB10		IL10RA		CCNT1		CDADC1		CRIP1
	TECPR2		CNIH4		LRRC8D		---		OPTN		MPEG1		ATP2B1		TDRD9		APBA2
	IRF2BPL		LGALS8		RPL5		STAT2		IFIT1B		CORO1B // PTPRCAP		PPTC7		NEDD4		TMEM204
	AQP9		ECE1		SLC35A3		PSME1		LHPP		ARRB1		HCAR2		HS3ST3B1		NMRAL1
	LITAF		FGR		TRMT13		C14orf159		FRMD4A		MPZL2		HCAR3		CA4		RPAIN
	XPO6		MTF1		DDX20		SORD		ZFAND4		ERP29		SYNE2		SOCS3		THRA
	KDM6B		GNG5		CD2		TMOD2		HPS1 // MIR4685		MIR6762 // TPCN1		PLEKHG3		TPM4		GRAP
	MSL1		SORT1		PLEKHO1		LYSMD2		PPP2R5B		P2RX7		RPS6KA5		CEACAM1		PLXDC1
	H3F3B		PHTF1		MRPS21		CIITA		HMBS		ZNF385A		PPCDC		OSCAR		---
	PPP4R1		RSBN1		RPS27		PSMB10		ARHGEF12		CS		SNN		---		ZNF101
	GRAMD1A		CD58		ATP8B2		XAF1		CCDC15		BBS10		ITGAL		HAT1		ZNF253
	CFLAR		S100A12		CD1C		LGALS9C		NAP1L4		DUSP6		---		---		ZNF430
	RNF149		RIT1		PYHIN1		LGALS9		HBD		HVCN1		---		---		ZNF460
	SLC40A1		F5		FCRL6		LGALS9B		MIR6073 // SOX6		KDM2B // MIR7107		DPEP2		---		ZNF43
	---		IVNS1ABP		LY9		DHX58		SLC43A1		UFM1		CHD3		MAPRE1		ZNF550
	ZFAS1		ZNF281		IPO9 // MIR6739		LGALS3BP		DDB1		ZBTB1		MLLT6		TIMP3		ZNF154
	SLPI		LPGAT1		LAX1		BST2		UCP2		TRAF3		PITPNC1		---		TRABD2A
	CMTM6		TLR5		DIEXF		SP140 // SP140L		PTMS		TNFAIP2		NLRP1		IL1RAP		LINC00342
	CLK4		LBR		TRAF5		IFIH1		SLC48A1		SLC7A7		MIR6782 // UBTF		SLC51A		---
	MAK		SIPA1L2		SMYD2		MX1		PLBD2		DDHD1		CYTH1		PDE4D		EPHA4
	TDP2		PFKFB3		CAPN2		APOL6		TESC		ITPK1		ZNF136		ANKRD34B		PASK
	FAM65B		---		MTR		APOL1		CDK8		SPINT1		ARHGAP25		SLCO4C1		PIK3IP1
	LY96		ECHDC3		RPL22		APOL2		RGCC		DUT		NAGK		PCMT1		CCR4
	PPP1R3B		CDC123		CLSTN1		PARP14		USP12		PLCB2		CD302 // LY75 // LY75-CD302		DDAH2		---
	SLC31A2		RAB18		SRM		RTP4		DIAPH3		VPS13C		---		CCND3		---
	CNTNAP3		MAP3K8		EXOSC10		TRANK1		TXNDC16		XYLT1		ANKRD44		SDHAF3		USP53
	TSC22D3		CSGALNACT2		RCC2		MIR5193 // UBA7		VTI1B		BBS2		CASS4		HIP1		OCIAD2
	MTHFS // ST20 // ST20-MTHFS		ALOX5		HNRNPR		HERC6		DNAJA4		---		SULF2		HIPK2		PIK3R1
	KIAA0825		---		CNR2		HERC5		EPB42		TMEM170A		MRPS6 // SLC5A3		TRIB1		CXXC5
	---		---		MIR6731 // RUNX3		DDX60		DENND4A		ALDH3A2		CBX7		EXOSC4 // MIR6847		---
	SNORD12B		MARCH5		PAFAH2		C5orf56		ATP6V0C // TBC1D24		TTYH2		BHLHE40		AZIN1		C5orf45
	---		EXOC6		SNRNP40		PSMB9		AHSP		PRPF8		EPHB1		TRPS1		AMD1
	KCNJ15		FAM160B1		MEAF6		CMTR1		CDH1		SCIMP		LINC00877		IDNK		BACH2
	ARHGAP26-IT1		---		SF3A3		HLA-DOB // TAP2		HAGH		ULK2		DAPP1		DUSP5P1 // RHOU		ADAT2
	---		ZNF438		ZRANB2		TRIM56		NTAN1		KIAA0100		ARFIP1		QSOX1		ZNF815P
	CNTNAP3B // CNTNAP3P2		---		ZZZ3		NUB1		CDIPT		ASB16-AS1		MRFAP1L1		---		CCT6P3
	---		PDZD8		ZNHIT6		SAMD9		SLC6A10P		MAP3K14		TMEM154		---		LRRN3
	---		IFITM1		TGFBR3		SAMD9L		RANBP10		CD300LB		PTGER4		---		CDK6
	---		ADM		FAM69A		PARP12		PHLPP2		NARS		ISOC1		---		---
	---		FAR1		KCNA3		PRKAG2		MIR6775 // SLC7A5		CD37		IRF1				---
			LDHA		DENND2D		POLB		UBB		MIR6807 // TRIM28		BTN2A2				PKIA
			CD44		PDE4DIP		LY6E		GID4		MIR3940		HMGN4				MYC
			CD82		RFX5		DDX58		SPECC1		ZNF266		HLA-F				ATP6V1G1
			RTN3		THEM4		TRIM14		MAP2K3		MAN2B1		HCP5				AQP3
			RNF141		CCT3		JPX		RUNDC3A		POU2F2		RUNX2				SIT1
			MRVI1		GPATCH4		FAM122C		MYL4		ZNF321P // ZNF816 // ZNF816-ZNF321P		OGFRL1				TSPYL2
			TP53I11		SLAMF6		CYSLTR1		PCTP		KLF11		PSMB8				MID2
			CLEC4D		CD84		---		COPS3		LINC00954		PNISR				CXCR3
			FGD4		SLAMF1		IFI6		SLC4A1		CNNM3		SCML4				---
			IRAK4		SH2D1B		---		CDC27		SLC20A1		SGK1				---
			ACVR1B		TADA1		---		PHOSPHO1		COPS8		TAGAP				---
			IRAK3 // MIR6502		CD247				FAM104A		ZFP36L2		ZNF138				STAMBPL1
			DRAM1		GAS5 // SNORA103 // SNORD47 // SNORD76 // SNORD80				WBP2		THADA		LAMTOR4				RPL32P3 // SNORA7B
			GLT1D1		MRPS14				UBE2O		SAMHD1		GIMAP4				ANXA2R
			LPCAT3		PIK3C2B				SLC14A1		PDXK		---				SNORD15B
			SLC2A14		FCMR				TPGS2		TIAM1		---				SNORD16
			SLC2A3		EPRS				FECH		SCAF4		LETM2				SNORD90
			CLEC4E		TMEM63A				CDC34		ZBTB21		SARAF				ANTXRLP1
			MANSC1		PARP1				BSG		AATBC		---				LINC01336
			PLBD1		PCNX2				MCOLN1		CECR1		PIM2				---
			H3F3C		HEATR1				CARM1		PLXNB2		MIR3671				TMC6 // TNRC6C-AS1
			TWF1		CHRM3-AS2				ASNA1		CRTAP		SNORA11B				PFN1P2
			CD63		AKT3				ANKLE1 // BABAM1		TRMT10C		NUP50-AS1				---
			PPP1R12A		ZMYND11				BCAM		CD86		PKN2				---
			LIN7A		TAF3				MIR6799		NRROS		---				JD550137
			CKAP4		GATA3				SMIM24		KIAA1143		---				FHIT
			SSH1		PTER				YIPF2		RASSF1		---				---
			ARPC3		BMS1				ELOF1		DUSP7		---				---
			KL		ZNF22				PRDX2		CD47		HSH2D				---
			KLF5		FUT11				FKBP8		RNF4		BTG1				---
			ATP11A		ADK				BLVRB		STIM2		---				ZNF791
			TMCO3		KAT6B				GSK3A		RUFY3		LINC01138				ZNF737
			---		BMPR1A				SLC1A5		NAAA		---				LINC01599
			ZDHHC20		RPP30				AP2S1		TBC1D9		---				MIR663B
			PARP4		DUSP5				NAPA		TGFBI		---				NSUN5P1 // TRIM73
			KBTBD7		ACSL5				TMEM86B		SMAD5		---				---
			IRS2		PLEKHA1				GYPC		MED10						---
			TMEM260		BUB3				DNAJB2		ARL15						---
			HIF1A		PRKCQ				RHBDD1		SERINC5						---
			PCNX1		SFMBT2				BOLA3		MEF2C						---
			BAZ1A		NMT2				MZT2A		CSF1R						---
			NFKBIA		ZNF37BP				TRAK2		LY86						---
			SOS2		PRF1				CNPPD1		NT5DC1						---
			PYGL		SPOCK2				PSMF1		TRERF1
			ERO1A		NOC3L				GID8		ICK
			TMED8		ALDH18A1				BCL2L1		CEP85L
			SPTLC2		TCTN3				TGM2		ZBTB2
			SERPINA1		ABLIM1				TMEM189 // TMEM189-UBE2V1 // UBE2V1		NFE2L3
			DICER1		EIF3A				ABCC13		PILRA
			SQRDL		NSMCE4A				AGPAT3		CBLL1
			APH1B		FAM53B // METTL10				BCL2L13		GIMAP8
			MCTP2		TIMM10B				SRRD		TWISTNB
			IGF1R		EIF3F				OSBP2		CPVL
			MEF2A		RPL27A				ARHGAP8 // PRR5 // PRR5-ARHGAP8		FGL2
			SLC12A6		ARL14EP				GUCD1		ZNF3
			NOP10		NAT10				ASCC2		DNAJC2
			RAB27A		TMEM109				SEC14L4		DPYSL2
			BNIP2		CD6				CYB5R3		C9orf85
			BCL2A1		CD5				KIF15		MRPL50
			MMP25		TMEM138				RNF123		TNFSF8
			---		RARRES3				GPX1		FCN1
			IL4R		CTSW				---		TLR7
			ITGAM		BANF1				IGF2BP2		NHS
			LPCAT2		RBM4 // RBM14 // RBM14-RBM4				TFRC		SMS
			ADGRG3		AIP // MIR6752				MIR4800 // MXD4		KRBOX4
			USB1		RPS3				ABCG2		BCOR
			N4BP1		BIRC3				BTF3		P2RY8
			VPS9D1		DDX10				RNF14		BRI3BP
			WSB1		C11orf1				LARP1		ERAP1
			CPD		CD3E				ZNF346		GIMAP2
			NF1		CD3G				ANKH		C20orf24 // TGIF2 // TGIF2-C20orf24
			MAP2K6		SIGIRR				ACSL6 // MEIKIN		SNORD55
			PGS1		GVINP1				FAXDC2		---
			---		RRAS2				GMPR		SNORD71
			GAS7		---				TBC1D22B		SNORD4B
			HS3ST3A1		FNBP4				TMEM63B		SNORD58C
			FLOT2		NUP160				---		RBM26
			DHRS13		SSRP1				BAG6		---
			SSH2		LPXN				RHAG		PMS2P5
			---		PRPF19				GPR146		UTRN
			MIR3614 // TRIM25		EEF1G // MIR3654 // MIR6747 // TUT1				BPGM		---
			JMJD6		SNHG1 // SNORD22 // SNORD25 // SNORD26 // SNORD27 // SNORD29 // SNORD31				C7orf73		---
			MYL12A		RBM4B				KEL		---
			RAB31		CLNS1A				XPO7		---
			VAPA		ALG8				DMTN		---
			IMPA2		SYTL2				TCEA1		---
			PSTPIP2		MAML2				TMOD1		---
			MBD2		TMEM123				STOML2		HNRNPA3P1
			MCEMP1		MSANTD4				AK1		TNFRSF10B
			ZNF254		CWF19L2				ST6GALNAC4		MYCL
			DPY19L3		NPAT				DPM2		---
			BCL3 // MIR8085		USP28				CIZ1		---
			FPR2		PCSK7				ZER1		---
			FCAR		CD3D				XK		---
			LRG1 // PLIN5		BCL9L				GATA1		---
			PLIN3		HSPA8				PAGE2B		---
			RFX2		ETS1				FOXO4		---
			MLLT1		ITFG2				SLC6A8		---
			JAK3		CCND2				FUNDC2		---
			TSHZ3		CD27				SLC38A5		---
			GMFG		CD4				WDR45		---
			FPR1		PHC1				FAM104B		---
			NLRP12		KLRG1				RHCE
			LILRA6 // LILRB3		CLEC2D				DPCD
			LILRA5		KLRF1				FIS1
			B3GNT2		KLRD1				SCLY // UBE2F // UBE2F-SCLY
			DYSF		APOLD1 // DDX47				---
			---		PCED1B				CREG1
			ARID5A		EIF4B				---
			LINC01127		ESYT1				---
			---		COQ10A				---
			IL1R1		CAND1				CAPRIN2
			IL18RAP		DYRK2				---
			RALB		IFNG-AS1				---
			GCA		TMEM19				---
			TTN-AS1		TMPO				UBL7
			SSFA2		UTP20				ORMDL3
			ACSL3		RIC8B				RCL1
			AGFG1 // MIR5703		TMEM263				---
			CAB39		PWP1				---
			DGKD		PEBP1				---
			KIF3C		GATC				---
			GALNT14		MLEC
			NLRC4		C12orf65
			CDC42EP3		RAN
			RTN4		FBXL14
			RAB1A		PHB2
			TBC1D8		M6PR
			---		LINC00612
			GTDC1		KLRB1
			MMADHC		CD69
			RBMS1		KLRC4 // KLRC4-KLRK1 // KLRK1
			FAM126B		KLRC3
			KLF7		KLRC2
			MSL3P1		KLRC1
			---		WBP11
			CST7		LDHB
			SLC9A8		KIF21A
			---		ABCD2
			FAM217B		NELL2
			RALGAPA2		SLC38A1
			---		PCED1B-AS1
			APMAP		LIMA1
			ELMO2		ITGB7
			B4GALT5		ATP5G2
			ATP9A		TESPA1
			PPP1R3D		ZBTB39
			ETS2		NEMP1
			SAMSN1		CDK4 // MIR6759
			CYYR1		KRR1
			IL10RB-AS1		GNPTAB
			KCNE1		NFYB
			RGL4		PPP1CC
			LIMK2		MAPKAPK5-AS1
			OSM		TMEM116
			LRRN1		RPL6
			PPM1M		FBXO21
			EBLN2		RPLP0
			CHMP2B		ANAPC5
			GYG1		RHOF
			TIPARP		USPL1
			GPR160		COG6
			FNDC3B		AKAP11
			ATP11B		HNRNPA1L2
			B3GNT5		IPO5
			---		CLYBL
			---		TPP2
			LRRFIP2		XPO4
			ANO10		SACS
			EIF4E3		HSPH1
			PIK3CB		LPAR6
			BCL6		KLF12
			ZDHHC19		---
			PCYT1A		---
			TBC1D14		TBC1D4
			---		MYCBP2
			BST1		---
			RBPJ		GPR18
			NSUN7		GPR183
			TMEM165		RASA3
			ANXA3		APEX1
			GPAT3		PRPF39
			ARHGAP24		PTGDR
			ALPK1		STYX
			---		PRKCH
			---		FUT8
			TLR2		C14orf169
			KLHL2		TDP1
			TLR1		EVL
			RBM47		CCNB1IP1
			SULT1B1		SUPT16H
			WDFY3		DHRS4-AS1
			GK3P		MIR7703 // PSME2
			DDX60L		SDR39U1
			HMGB2		GZMH
			HPGD		GZMB
			ACSL1		RPS29
			---		WDR89
			MIR3945HG		ZBTB25
			ROPN1L		RDH11
			FAM105A		C14orf1
			---		TC2N
			CARD6		DDX24
			---		LINC01550
			XRCC4		BCL11B
			LMNB1		PWAR5 // SNORD64 // SNORD108
			SEC24A		IVD
			---		RORA-AS1
			FBXO38		HACD3
			MYO10		DIS3L
			---		SMAD3
			EMB		RPLP1
			SGTB		UBE2Q2
			---		HMG20A
			COL4A3BP		IDH3A
			PJA2		ATP10A
			FEM1C		NSMCE3
			DUSP1		GOLGA8A
			HK3		GOLGA8B // MIR1233-1 // MIR1233-2
			DOK3		RASGRP1
			NQO2		RAD51-AS1
			RNF144B		SLC30A4
			E2F3		LEO1
			HSPA1B		RFX7
			ANKS1A		ICE2
			DAAM2		RORA
			RNF146		RPL4 // SNORD18C
			ARG1		IMP3
			HEBP2		TSPAN3
			RAB32		MRPL46
			---		CRAMP1 // HN1L
			STXBP5		IL32
			SERPINB1		HMOX2
			FLOT1		PDXDC1
			CLIC1		DCTN5
			FKBP5		IL21R
			SRPK1		RRN3P2
			SLC26A8		SPN
			MB21D1		KIF22
			UBE2J1		OGFOD1
			VNN1		ADGRG5
			IFNGR1		ADGRG1
			CCDC126		SLC7A6
			---		NFATC3
			GPR141		NIP7
			NME8		WWOX
			LINC00265		USP10
			UPP1		GSE1
			TPST1		POLR3K
			POR		TRAP1
			MGAM		RSL1D1
			GRB10		RRN3
			SLC25A40		---
			TNPO3		THUMPD1
			SLC37A3		GGA2
			MSRA		ARHGAP17
			ADAM9		SEPT1
			GPAT4		NUDT21
			NECAB1		GOT2
			ATP6V1C1		NAE1
			EMC2		NOB1
			KAT6A		EXOSC6
			CEBPD		KARS
			ASPH		FBXO31
			UBE2W		TTC19
			PAG1		MPRIP
			---		RPL23A
			---		SLFN5
			FAM49B		TAF15
			SLA		MRPL45
			JAK2		RPL19
			OSTF1		TBX21
			TGFBR1		---
			DNAJC25 // DNAJC25-GNG10 // GNG10		LUC7L3
			MIR4668 // UGCG		TSPOAP1-AS1
			HSDL2		METTL2A
			TLR4		NOL11
			TMEM2		SEPT9
			GNAQ		TMC8
			AGTPBP1		GLOD4
			NFIL3		PLSCR3 // TMEM256 // TMEM256-PLSCR3
			FBXW2		TP53
			MSL3		RPL26
			TLR8		UTP6
			BMX		SLFN12L
			SAT1		CCL5
			GK		SYNRG
			PLP2		PIP4K2B
			PGK1		RPL23
			MTMR1		IKZF3
			RPS6KA3		SKAP1
			ACSL4		PHB
			---		ICAM2
			FCGR1A		CD7
			LINC01001		TTC39C
			HRH2		RNF125
			LTB4R		MAPRE2
			MKNK1 // MOB3C		WDR7
			LINC00999		---
			CKLF // CKLF-CMTM1 // CMTM1		MALT1
			NAIP		TSHZ1
			LINC01002		ZBTB14
			C4orf3		ATP5A1
			FCGR1CP		LMAN1
			---		BCL2
			MIR604		RPL36
			MIR4772		IL27RA
			MIR4441		MIR639 // TECR
			FAM157A		ZNF431
			---		URI1
			FAM157B		UBA2
			---		HCST
			TMLHE // TMLHE-AS1		ZNF146
			C6orf229		ZNF382
			MIR223		ZNF567
			---		ZNF420
			CEBPB		ZNF383
			---		HKR1
			---		EIF3K
			---		MIR6797 // RPS19
			---		GLTSCR2 // SNORD23
			---		ZNF480
			NABP1		ZNF880
			IL1R2		ZNF548
			---		RPS5
			---		TMEM259
			---		AES
			---		EEF2
			---		ELAVL1
			---		ZNF121
			---		EIF3G
			---		S1PR5
			TPK1		DHPS
			---		IL12RB1
			FAM157C		NR2C2AP
			PTEN		ZNF675
			PTENP1		ZFP14
			KCTD7 // RABGEF1		ZFP82
			LINC01061		ZNF260
			---		MAP4K1
			KLHL8		RPS16
			---		FBL
			---		EXOSC5
			---		RPL18
			MAPK14		ZNF614
			ERLIN1		ZNF600
			ST3GAL4		PQLC3
			MIR3605 // PHC2		TRIB2
			---		GALM
			---		MSH2
			---		PCYOX1
			---		MPHOSPH10
			---		TMSB10
			---		GNLY
			---		PTCD3
			---		ANAPC1P1
			---		ZAP70
			---		EIF5B
			---		RPL31
			---		DDX18
					SSB
					GORASP2
					ITGA4
					DNAJC10
					WDR75
					GLS
					SLC39A10
					NOP58
					FAM117B
					CYP20A1
					CD28
					ICOS
					EEF1B2
					ATIC
					RPL37A
					PTMA
					DIS3L2
					SH3YL1
					SRSF7
					LRPPRC
					PREPL
					CCT4
					C2orf42
					ST3GAL5
					IMMT
					CD8A
					EIF2AK3
					STARD7
					ANKRD36B
					UXS1
					NIFK
					BIN1
					WDR33
					DPP4
					STK39
					PRKRA
					OSGEPL1
					STAT4
					LANCL1
					IKZF2
					DNPEP
					DOCK10
					NCL
					ARL4C
					MIR1292 // NOP56 // SNORD56 // SNORD86
					CDC25B
					PPP1R16B
					MIR6871 // PLCG1
					SRSF6
					NELFCD
					ZNF831
					RPS21
					SIRPG
					CST3
					PIGU
					NFATC2
					TTC3
					UBASH3A
					RRP1B
					ADARB1
					TMEM50B
					UBE2G2
					MCM5
					EIF3L
					APOBEC3D
					APOBEC3F
					PNPLA3 // SAMM50
					MORC2
					PATZ1
					EIF3D
					IL2RB
					CARD10 // MFNG
					RPL3 // SNORD83B // SNORD139
					SNU13
					RABL2B
					OXNAD1
					RPL15
					NR1D2
					RPL14
					SS18L2
					CCR5
					ZNF589
					GNL3
					PDE12
					NIT2
					TRAT1
					CD96
					SIDT1
					POGLUT1
					PARP15
					SLC25A36
					ZBTB38
					ACTL6A
					EIF4A2 // MIR1248 // SNORA4 // SNORA63 // SNORA81 // SNORD2
					ST6GAL1
					---
					CCDC50
					FAM43A
					RPL32 // SNORA7A
					NUP210
					RFTN1
					SLC4A7
					EOMES
					CX3CR1
					IMPDH2
					MIR6890 // QARS
					NPRL2
					RPL29
					SFMBT1
					ARHGEF3
					LRIG1
					SUCLG2
					CLDND1
					TOMM70
					RPL24
					CBLB
					GCSAM
					BTLA
					HACD2
					HEG1
					MRPL3
					HLTF
					GPR171
					TNIK
					ALG3
					LSG1
					NCBP2
					ZNF141
					ZCCHC4
					TBC1D19
					DTHD1
					DANCR
					SRP72
					UBA6-AS1
					ENOPH1
					SMARCAD1
					METAP1
					RPL34
					MCUB
					GAR1
					SPATA5
					NAA15
					ABCE1
					CDKN2AIP
					CYP4V2
					FGFBP2
					DCAF16
					TMEM156
					GNPDA2
					TXK
					SCFD2
					CLOCK
					NOA1
					CENPC
					HNRNPDL
					PPM1K
					GPRIN3
					ADH5
					LEF1
					CAMK2D
					INPP4B
					ZNF827
					NR3C2
					CTSO
					DCTD
					CFAP97
					GUSBP1
					BRIX1
					IL7R
					SKP2
					MRPS30
					GZMK
					GZMA
					BDP1
					MCCC2
					NSA2
					RASGRF2
					WDR36
					CAMK4
					EPB41L4A-AS1
					COMMD10
					SRFBP1
					PHAX
					LYRM7
					RAD50
					TCF7
					JADE2
					MATR3 // SNHG4
					GRPEL2
					G3BP1
					ITK
					NPM1
					HIGD2A
					RAD1
					NUP155
					OXCT1
					CCL28
					MOCS2
					PLPP1
					AK6 // TAF9
					GUSBP9
					MRPS27
					FAM169A
					GCNT4
					SSBP2
					RPS23
					TTC37
					HINT1
					KIF3A
					CDC23
					HSPA9
					LARS
					PPP2R2B
					JAKMIP2
					CD74
					RPS14
					ANXA6
					THOC3
					HNRNPH1
					RACK1
					IRF4
					FARS2
					CDKAL1
					HIST1H4E
					BTN3A2
					BTN3A1
					BTN3A3
					ZSCAN26
					MRPS18B
					C6orf48
					HLA-DRA
					HLA-DQA1
					---
					HLA-DPB1
					HLA-DPB2
					ITPR3
					MIR7111 // RPL10A
					POLR1C
					POLH
					PAQR8
					PRIM2
					MTO1
					BCKDHB
					QRSL1
					KPNA5
					ASF1A
					HSF2
					TRMT11
					PEX3
					UST
					TBP
					ECI2
					HIST1H1D
					HLA-DMB
					HLA-DMA
					HLA-DPA1
					GLO1
					ENPP5
					EEF1A1 // SNORD141A // SNORD141B
					SYNCRIP
					MDN1
					ASCC3
					FYN
					GOPC
					HDDC2
					THEMIS
					SAMD3
					NUP43
					TFB1M
					PHF10
					PHF14
					HDAC9
					NUPL2
					TRG-AS1
					MRPL32
					PPIA
					CCT6A
					SUMF2
					ZNF92
					CCT6P1
					TYW1
					STAG3L4
					---
					CROT
					CASD1
					AGFG2
					MIR6840 // PILRB // PVRIG2P // STAG3L5P // STAG3L5P-PVRIG2P-PILRB
					PMPCB
					MDFIC
					METTL2B
					AGK
					CUL1
					ATP6V0E2
					---
					GIMAP7
					PAXIP1-AS2
					CARD11
					TOMM7
					OSBPL3
					SCRN1
					DDX56
					STAG3L2
					TMEM243
					ABCB1
					BET1
					MCM7
					PMS2P1
					FAM3C
					TMEM209
					AKR1B1
					KIAA1147
					---
					GIMAP6
					ESYT2
					MCPH1
					AGPAT5
					PPP3CC
					CHMP7
					ADAM28
					ELP3
					LEPROTL1
					DDHD2
					ADHFE1
					WWP1
					POLR2K
					EBAG9
					UTP23
					---
					CNOT7
					---
					RPS20
					TOX
					ARMC1
					MYBL1
					TRAM1
					MRPS28 // TPD52
					ZFAND1
					RPL30 // SNORA72
					SLC25A32
					EIF3E
					EIF3H
					LINC00861
					MIR6850 // RPL8
					UHRF2
					SNAPC3
					GALT
					POLR1E
					CEP78
					TMEM268
					TRIM32
					FPGS
					SET
					EXOSC2
					---
					RPL7A // SNORD24 // SNORD36A // SNORD36C
					ERMP1
					ZDHHC21
					TTC39B
					RPS6
					CAAP1
					SIGMAR1
					ALDH1A1
					IARS
					ZNF484
					PTCH1
					ZNF510
					XPA
					TRAF1
					RPL35
					---
					FAM102A
					TRUB2
					FAM78A
					DPP7
					OFD1
					CA5B
					TXLNG
					USP11
					MAGED1
					TSR2
					LINC01420
					NONO
					CHIC1
					P2RY10
					GPR174
					PRPS1
					VSIG1
					ZBTB33
					SH2D1A
					HTATSF1
					CD40LG
					RPL10 // SNORA70
					PRKX
					AP1S2
					RBBP7
					SLC9A7
					ZNF41
					ARHGEF9
					RPS4X
					TTC3P1
					ITM2A
					TRMT2B
					NKRF
					SEPT6
					UPF3B
					RBMX
					EIF3C // MIR6862-1 // MIR6862-2
					HNRNPA1 // HNRNPA1P10
					PNRC2
					GUSBP3
					---
					---
					HLA-DRB3
					ZNF84
					SLC25A6
					MGA
					ZNF17
					---
					HCG18
					---
					MAK16
					AHNAK
					COX16 // SYNJ2BP // SYNJ2BP-COX16
					CCDC88C
					RPS17
					SNAPC5
					RRN3P1
					NOMO1
					NOMO2
					C18orf32 // RPL17 // RPL17-C18orf32 // SNORD58A // SNORD58B
					ZNF529
					ANKRD36
					HLA-DRB4
					GIMAP1 // GIMAP1-GIMAP5 // GIMAP5
					NUDT3 // RPS10 // RPS10-NUDT3
					RPL13AP6
					RPL13AP20
					---
					MIR4737
					---
					---
					---
					---
					---
					---
					---
					---
					MIR1244-1 // MIR1244-2 // MIR1244-3 // MIR1244-4
					---
					---
					---
					---
					---
					SDAD1
					---
					LINC01215
					---
					---
					ZNF727 // ZNF736
					---
					PRKCQ-AS1
					---
					HLA-DRB1
					LINC01278
					MIR4426
					LPIN1
					APOL3
					---
					---
					---
					---
					---
					---
					---
					---
					---
					SATB1-AS1
					---
					---
					---
					---
					---
					---
					---
					---
					---
					---
					---
					GUSBP4 // LINC00680
					PIGP
					---
					AK2
					GPR89A
					GPR89B
					PCID2
					NDUFA12
					---
					---
					---
					---
					---
					---
					---
					---
					---
					---
					---
					---
					---
					---
					---
					---
					---
					KAT14
					LINC00649
					---
					RPS28
					FLT3LG
					RPL13A // RPL13AP5 // SNORD32A // SNORD33 // SNORD34 // SNORD35A
					ZNF134
					RPL13 // SNORD68
					---
					AP1G2
					MIR3687-1 // MIR3687-2
					RPSAP9
					---
					---
					HNRNPA1P33
					---
					---
					---
					HMGN3
					---
					RPS18
					RPS18P9
					---
					STAG3L3
					FAM175A
					---
					LRRC8C
					CD81
					PABPC4
					---
					---
					---
					---
					---
					---
					---
					---
					---
					---
					---
					---
					---
					---
					---
					---
					---
					---
					---
					---
					---
					---
					---
					---
					---
					---
					---
					---
					---
					---
					---
					---
					---
					---
					---
					---
					---

## Sheet: S8B
Table S8B. Results of enrichment analysis of member genes of each of our 9 coexpression clusters using blood transcription modules (BTMs) as gene sets.
Module BTM ID	Module BTM name	Cluster name	Overlap	P-value (Fisher)
M37.1	enriched in neutrophils (I)	CLUSTER_1	3	9.75e-05
M198	TBA	CLUSTER_1	2	0.000193
M37.0	immune activation - generic cluster	CLUSTER_1	5	0.000291
M64	enriched in activated dendritic cells/monocytes	CLUSTER_1	2	0.000396
M16	TLR and inflammatory signaling	CLUSTER_1	2	0.0028
M247	enriched in nuclear pore complex interacting proteins	CLUSTER_1	1	0.0138
M25	TLR8-BAFF network	CLUSTER_1	1	0.0172
M4.15	enriched in monocytes (I)	CLUSTER_1	1	0.0189
M114.1	glycerophospholipid metabolism	CLUSTER_1	1	0.0189
M126	double positive thymocytes	CLUSTER_1	1	0.0224
M163	enriched in neutrophils (II)	CLUSTER_1	1	0.0224
M40	complement and other receptors in DCs	CLUSTER_1	1	0.0241
M140	extracellular matrix, complement	CLUSTER_1	1	0.0241
M160	leukocyte differentiation	CLUSTER_1	1	0.0274
M66	TBA	CLUSTER_1	1	0.0291
M124	enriched in membrane proteins	CLUSTER_1	1	0.0325
M213	regulation of transcription, transcription factors	CLUSTER_1	1	0.0359
M87	transmembrane transport (I)	CLUSTER_1	1	0.0409
S11	Activated (LPS) dendritic cell surface signature	CLUSTER_1	1	0.0623
M114.0	TBA	CLUSTER_1	1	0.0656
S8	Naive B cell surface signature	CLUSTER_1	1	0.0881
M118.0	enriched in monocytes (IV)	CLUSTER_1	1	0.0944
M5.0	regulation of antigen presentation and immune response	CLUSTER_1	1	0.13
S4	Monocyte surface signature	CLUSTER_1	1	0.149
S2	B cell surface signature	CLUSTER_1	1	0.251
M11.0	enriched in monocytes (II)	CLUSTER_1	1	0.276
M4.0	cell cycle and transcription	CLUSTER_1	1	0.436
M0	targets of FOSL1/2	CLUSTER_1	0	1
M1.0	integrin cell surface interactions (I)	CLUSTER_1	0	1
M1.1	integrin cell surface interactions (II)	CLUSTER_1	0	1
M2.0	extracellular matrix (I)	CLUSTER_1	0	1
M2.1	extracellular matrix (II)	CLUSTER_1	0	1
M2.2	extracellular matrix (III)	CLUSTER_1	0	1
M3	regulation of signal transduction	CLUSTER_1	0	1
M4.1	cell cycle (I)	CLUSTER_1	0	1
M4.2	PLK1 signaling events	CLUSTER_1	0	1
M4.3	myeloid cell enriched receptors and transporters	CLUSTER_1	0	1
M4.4	mitotic cell cycle - DNA replication	CLUSTER_1	0	1
M4.5	mitotic cell cycle in stimulated CD4 T cells	CLUSTER_1	0	1
M4.6	cell division in stimulated CD4 T cells	CLUSTER_1	0	1
M4.7	mitotic cell cycle	CLUSTER_1	0	1
M4.8	cell division - E2F transcription network	CLUSTER_1	0	1
M4.9	mitotic cell cycle in stimulated CD4 T cells	CLUSTER_1	0	1
M4.10	cell cycle (II)	CLUSTER_1	0	1
M4.11	mitotic cell cycle in stimulated CD4 T cells	CLUSTER_1	0	1
M4.12	C-MYC transcriptional network	CLUSTER_1	0	1
M4.13	cell junction (GO)	CLUSTER_1	0	1
M4.14	Rho GTPase cycle	CLUSTER_1	0	1
M5.1	T cell activation and signaling	CLUSTER_1	0	1
M6	mitotic cell division	CLUSTER_1	0	1
M7.0	enriched in T cells (I)	CLUSTER_1	0	1
M7.1	T cell activation (I)	CLUSTER_1	0	1
M7.2	enriched in NK cells (I)	CLUSTER_1	0	1
M7.3	T cell activation (II)	CLUSTER_1	0	1
M7.4	T cell activation (III)	CLUSTER_1	0	1
M8	E2F transcription factor network	CLUSTER_1	0	1
M9	B cell development	CLUSTER_1	0	1
M10.0	E2F1 targets (Q3)	CLUSTER_1	0	1
M10.1	E2F1 targets (Q4)	CLUSTER_1	0	1
M11.1	blood coagulation	CLUSTER_1	0	1
M11.2	formyl peptide receptor mediated neutrophil response	CLUSTER_1	0	1
M12	CD28 costimulation	CLUSTER_1	0	1
M13	innate activation by cytosolic DNA sensing	CLUSTER_1	0	1
M14	T cell differentiation	CLUSTER_1	0	1
M15	Ran mediated mitosis	CLUSTER_1	0	1
M17.0	Hox cluster I	CLUSTER_1	0	1
M17.1	Hox cluster II	CLUSTER_1	0	1
M17.2	Hox cluster III	CLUSTER_1	0	1
M17.3	Hox cluster IV	CLUSTER_1	0	1
M18	T cell differentiation via ITK and PKC	CLUSTER_1	0	1
M19	T cell differentiation (Th2)	CLUSTER_1	0	1
M20	AP-1 transcription factor network	CLUSTER_1	0	1
M21	cell adhesion (lymphocyte homing)	CLUSTER_1	0	1
M22.0	mismatch repair (I)	CLUSTER_1	0	1
M22.1	mismatch repair (II)	CLUSTER_1	0	1
M23	RA, WNT, CSF receptors network (monocyte)	CLUSTER_1	0	1
M24	cell activation (IL15, IL23, TNF)	CLUSTER_1	0	1
M26.0	TBA	CLUSTER_1	0	1
M26.1	TBA	CLUSTER_1	0	1
M26.2	TBA	CLUSTER_1	0	1
M27.0	chemokine cluster (I)	CLUSTER_1	0	1
M27.1	chemokine cluster (II)	CLUSTER_1	0	1
M28	antigen presentation (lipids and proteins)	CLUSTER_1	0	1
M29	proinflammatory cytokines and chemokines	CLUSTER_1	0	1
M30	cell movement, Adhesion and Platelet activation	CLUSTER_1	0	1
M31	cell cycle and growth arrest	CLUSTER_1	0	1
M32.0	platelet activation (I)	CLUSTER_1	0	1
M32.1	platelet activation (II)	CLUSTER_1	0	1
M32.2	CORO1A-DEF6 network (I)	CLUSTER_1	0	1
M32.3	KLF12 targets network	CLUSTER_1	0	1
M32.4	CORO1A-DEF6 network (II)	CLUSTER_1	0	1
M32.5	TBA	CLUSTER_1	0	1
M32.6	TBA	CLUSTER_1	0	1
M32.7	TBA	CLUSTER_1	0	1
M32.8	cytoskeletal remodeling	CLUSTER_1	0	1
M33	inflammatory response	CLUSTER_1	0	1
M34	cytoskeletal remodeling (enriched for SRF targets)	CLUSTER_1	0	1
M35.0	signaling in T cells (I)	CLUSTER_1	0	1
M35.1	signaling in T cells (II)	CLUSTER_1	0	1
M36	T cell surface, activation	CLUSTER_1	0	1
M37.2	endoplasmic reticulum	CLUSTER_1	0	1
M37.3	cell division	CLUSTER_1	0	1
M38	chemokines and receptors	CLUSTER_1	0	1
M39	integrin mediated leukocyte migration	CLUSTER_1	0	1
M41.0	TBA	CLUSTER_1	0	1
M41.1	TBA	CLUSTER_1	0	1
M41.2	TBA	CLUSTER_1	0	1
M41.3	TBA	CLUSTER_1	0	1
M41.4	ATF targets network	CLUSTER_1	0	1
M42	platelet activation (III)	CLUSTER_1	0	1
M43.0	myeloid, dendritic cell activation via NFkB (I)	CLUSTER_1	0	1
M43.1	myeloid, dendritic cell activation via NFkB (II)	CLUSTER_1	0	1
M44	T cell signaling and costimulation	CLUSTER_1	0	1
M45	leukocyte activation and migration	CLUSTER_1	0	1
M46	cell division stimulated CD4+ T cells	CLUSTER_1	0	1
M47.0	enriched in B cells (I)	CLUSTER_1	0	1
M47.1	enriched in B cells (II)	CLUSTER_1	0	1
M47.2	enriched in B cells (III)	CLUSTER_1	0	1
M47.3	enriched in B cells (IV)	CLUSTER_1	0	1
M47.4	enriched in B cells (V)	CLUSTER_1	0	1
M48	TBA	CLUSTER_1	0	1
M49	transcription regulation in cell development	CLUSTER_1	0	1
M50	CD1 and other DC receptors	CLUSTER_1	0	1
M51	cell adhesion	CLUSTER_1	0	1
M52	T cell activation (IV)	CLUSTER_1	0	1
M53	inflammasome receptors and signaling	CLUSTER_1	0	1
M54	BCR signaling	CLUSTER_1	0	1
M55	TBA	CLUSTER_1	0	1
M56	suppression of MAPK signaling	CLUSTER_1	0	1
M57	immuregulation - monocytes, T and B cells	CLUSTER_1	0	1
M58	B cell development/activation	CLUSTER_1	0	1
M59	CCR1, 7 and cell signaling	CLUSTER_1	0	1
M60	lymphocyte generic cluster	CLUSTER_1	0	1
M61.0	enriched in NK cells (II)	CLUSTER_1	0	1
M61.1	enriched in NK cells (KIR cluster)	CLUSTER_1	0	1
M61.2	enriched in NK cells (receptor activation)	CLUSTER_1	0	1
M62.0	T and B cell development, activation	CLUSTER_1	0	1
M62.1	enriched for unknown TF motif CTCNANGTGNY	CLUSTER_1	0	1
M63	regulation of localization (GO)	CLUSTER_1	0	1
M65	IL2, IL7, TCR network	CLUSTER_1	0	1
M67	activated dendritic cells	CLUSTER_1	0	1
M68	RIG-1 like receptor signaling	CLUSTER_1	0	1
M69	enriched in B cells (VI)	CLUSTER_1	0	1
M70.0	TBA	CLUSTER_1	0	1
M70.1	TBA	CLUSTER_1	0	1
M71	enriched in antigen presentation (I)	CLUSTER_1	0	1
M72.0	TBA	CLUSTER_1	0	1
M72.1	TBA	CLUSTER_1	0	1
M72.2	TBA	CLUSTER_1	0	1
M73	enriched in monocytes (III)	CLUSTER_1	0	1
M74	transcriptional targets of glucocorticoid receptor	CLUSTER_1	0	1
M75	antiviral IFN signature	CLUSTER_1	0	1
M76	DNA repair	CLUSTER_1	0	1
M77	collagen, TGFB family et al	CLUSTER_1	0	1
M78	myeloid cell cytokines, metallopeptidases and laminins	CLUSTER_1	0	1
M79	TBA	CLUSTER_1	0	1
M80	TBA	CLUSTER_1	0	1
M81	enriched in myeloid cells and monocytes	CLUSTER_1	0	1
M82	signal transduction, plasma membrane	CLUSTER_1	0	1
M83	enriched in naive and memory B cells	CLUSTER_1	0	1
M84	integrins and cell adhesion	CLUSTER_1	0	1
M85	platelet activation and degranulation	CLUSTER_1	0	1
M86.0	chemokines and inflammatory molecules in myeloid cells	CLUSTER_1	0	1
M86.1	proinflammatory dendritic cell, myeloid cell response	CLUSTER_1	0	1
M88.0	leukocyte migration	CLUSTER_1	0	1
M88.1	enriched in hepatocyte nuclear factors (I)	CLUSTER_1	0	1
M88.2	enriched in hepatocyte nuclear factors (II)	CLUSTER_1	0	1
M89.0	putative targets of PAX3	CLUSTER_1	0	1
M89.1	putative targets of PAX3	CLUSTER_1	0	1
M90	TBA	CLUSTER_1	0	1
M91	adhesion and migration, chemotaxis	CLUSTER_1	0	1
M92	lipid metabolism, endoplasmic reticulum	CLUSTER_1	0	1
M93	TBA	CLUSTER_1	0	1
M94	growth factor induced, enriched in nuclear receptor subfamily 4	CLUSTER_1	0	1
M95.0	enriched in antigen presentation (II)	CLUSTER_1	0	1
M95.1	enriched in antigen presentation (III)	CLUSTER_1	0	1
M96	Hox cluster V	CLUSTER_1	0	1
M97	enriched for SMAD2/3 signaling	CLUSTER_1	0	1
M98.0	TBA	CLUSTER_1	0	1
M98.1	TBA	CLUSTER_1	0	1
M99	TBA	CLUSTER_1	0	1
M100	MAPK, RAS signaling	CLUSTER_1	0	1
M101	phosphatidylinositol signaling system	CLUSTER_1	0	1
M102	TBA	CLUSTER_1	0	1
M103	cell cycle (III)	CLUSTER_1	0	1
M104	TBA	CLUSTER_1	0	1
M105	TBA	CLUSTER_1	0	1
M106.0	nuclear pore complex	CLUSTER_1	0	1
M106.1	nuclear pore complex (mitosis)	CLUSTER_1	0	1
M107	Hox cluster VI	CLUSTER_1	0	1
M108	TBA	CLUSTER_1	0	1
M109	receptors, cell migration	CLUSTER_1	0	1
M110	axon guidance	CLUSTER_1	0	1
M111.0	viral sensing and immunity; IRF2 targets network (I)	CLUSTER_1	0	1
M111.1	viral sensing and immunity; IRF2 targets network (II)	CLUSTER_1	0	1
M112.0	complement activation (I)	CLUSTER_1	0	1
M112.1	complement activation (II)	CLUSTER_1	0	1
M113	golgi membrane (I)	CLUSTER_1	0	1
M115	cytokines - recepters cluster	CLUSTER_1	0	1
M116	TBA	CLUSTER_1	0	1
M117	cell adhesion (GO)	CLUSTER_1	0	1
M118.1	enriched in monocytes (surface)	CLUSTER_1	0	1
M119	enriched in activated dendritic cells (I)	CLUSTER_1	0	1
M120	TBA	CLUSTER_1	0	1
M121	TBA	CLUSTER_1	0	1
M122	enriched for cell migration	CLUSTER_1	0	1
M123	enriched in B cell differentiation	CLUSTER_1	0	1
M125	TBA	CLUSTER_1	0	1
M127	type I interferon response	CLUSTER_1	0	1
M128	TBA	CLUSTER_1	0	1
M129	inositol phosphate metabolism	CLUSTER_1	0	1
M130	enriched in G-protein coupled receptors	CLUSTER_1	0	1
M131	TBA	CLUSTER_1	0	1
M132	recruitment of neutrophils	CLUSTER_1	0	1
M133.0	cell adhesion, membrane	CLUSTER_1	0	1
M133.1	cell cell adhesion	CLUSTER_1	0	1
M134	Membrane, ER proteins	CLUSTER_1	0	1
M135.0	enriched in plasma membrane proteins (I)	CLUSTER_1	0	1
M135.1	enriched in plasma membrane proteins (II)	CLUSTER_1	0	1
M136	TBA	CLUSTER_1	0	1
M137	TBA	CLUSTER_1	0	1
M138	enriched for ubiquitination	CLUSTER_1	0	1
M139	lysosomal/endosomal proteins	CLUSTER_1	0	1
M141	TBA	CLUSTER_1	0	1
M142	transmembrane and ion transporters (I)	CLUSTER_1	0	1
M143	nuclear pore, transport; mRNA splicing, processing	CLUSTER_1	0	1
M144	cell cycle, ATP binding	CLUSTER_1	0	1
M145.0	cytoskeleton/actin (SRF transcription targets)	CLUSTER_1	0	1
M145.1	cytoskeleton/actin (SRF transcription targets)	CLUSTER_1	0	1
M146	MHC-TLR7-TLR8 cluster	CLUSTER_1	0	1
M147	intracellular transport	CLUSTER_1	0	1
M148	TBA	CLUSTER_1	0	1
M149	TBA	CLUSTER_1	0	1
M150	innate antiviral response	CLUSTER_1	0	1
M151	TBA	CLUSTER_1	0	1
M152.0	TBA (source: B cells)	CLUSTER_1	0	1
M152.1	TBA (source: naive B cells)	CLUSTER_1	0	1
M152.2	TBA (source: memory B cells)	CLUSTER_1	0	1
M153	TBA	CLUSTER_1	0	1
M154.0	amino acid metabolism and transport	CLUSTER_1	0	1
M154.1	transmembrane transport (SLC cluster)	CLUSTER_1	0	1
M155	G protein coupled receptors cluster	CLUSTER_1	0	1
M156.0	plasma cells and B cells, immunoglobulins	CLUSTER_1	0	1
M156.1	plasma cells, immunoglobulins	CLUSTER_1	0	1
M157	enriched in NK cells (III)	CLUSTER_1	0	1
M158.0	interferon alpha response (I)	CLUSTER_1	0	1
M158.1	interferon alpha response (II)	CLUSTER_1	0	1
M159	G protein mediated calcium signaling	CLUSTER_1	0	1
M161	TBA	CLUSTER_1	0	1
M162.0	plasma membrane, cell junction	CLUSTER_1	0	1
M162.1	cell junction	CLUSTER_1	0	1
M164	xenobiotic metabolism	CLUSTER_1	0	1
M165	enriched in activated dendritic cells (II)	CLUSTER_1	0	1
M166	TBA	CLUSTER_1	0	1
M167	enriched in cell cycle	CLUSTER_1	0	1
M168	enriched in dendritic cells	CLUSTER_1	0	1
M169	mitosis (TF motif CCAATNNSNNNGCG)	CLUSTER_1	0	1
M170	TBA	CLUSTER_1	0	1
M171	heme biosynthesis (I)	CLUSTER_1	0	1
M172	enriched for TF motif TTCNRGNNNNTTC	CLUSTER_1	0	1
M173	erythrocyte differentiation	CLUSTER_1	0	1
M174	TBA	CLUSTER_1	0	1
M175	cell development	CLUSTER_1	0	1
M176	TBA	CLUSTER_1	0	1
M177.0	TBA	CLUSTER_1	0	1
M177.1	TBA	CLUSTER_1	0	1
M178	enriched for promoter motif NATCACGTGAY (putative SREBF1 targets)	CLUSTER_1	0	1
M179	enriched for TF motif PAX3	CLUSTER_1	0	1
M180	TBA	CLUSTER_1	0	1
M181	nucleotide metabolism	CLUSTER_1	0	1
M182	enriched in DNA interacting proteins	CLUSTER_1	0	1
M183	TBA	CLUSTER_1	0	1
M184.0	TBA	CLUSTER_1	0	1
M184.1	TBA	CLUSTER_1	0	1
M185	TBA	CLUSTER_1	0	1
M186	TBA	CLUSTER_1	0	1
M187	metabolism in mitochondria, peroxisome	CLUSTER_1	0	1
M188	TBA	CLUSTER_1	0	1
M189	extracellular region cluster (GO)	CLUSTER_1	0	1
M190	TBA	CLUSTER_1	0	1
M191	transmembrane transport (II)	CLUSTER_1	0	1
M192	TBA	CLUSTER_1	0	1
M193	TBA	CLUSTER_1	0	1
M194	TBA	CLUSTER_1	0	1
M195	muscle contraction, SRF targets	CLUSTER_1	0	1
M196	platelet activation - actin binding	CLUSTER_1	0	1
M197	TBA	CLUSTER_1	0	1
M199	platelet activation and blood coagulation	CLUSTER_1	0	1
M200	antigen processing and presentation	CLUSTER_1	0	1
M201	TBA	CLUSTER_1	0	1
M202	enriched in extracellular matrix and associated proteins	CLUSTER_1	0	1
M203	TBA	CLUSTER_1	0	1
M204.0	chaperonin mediated protein folding (I)	CLUSTER_1	0	1
M204.1	chaperonin mediated protein folding (II)	CLUSTER_1	0	1
M205	TBA	CLUSTER_1	0	1
M206	Wnt signaling pathway	CLUSTER_1	0	1
M207	TBA	CLUSTER_1	0	1
M208	TBA	CLUSTER_1	0	1
M209	lysosome	CLUSTER_1	0	1
M210	extracellular matrix, collagen	CLUSTER_1	0	1
M211	TBA	CLUSTER_1	0	1
M212	purine nucleotide biosynthesis	CLUSTER_1	0	1
M214	TBA	CLUSTER_1	0	1
M215	small GTPase mediated signal transduction	CLUSTER_1	0	1
M216	respiratory electron transport chain (mitochondrion)	CLUSTER_1	0	1
M217	TBA (source: B cells)	CLUSTER_1	0	1
M218	TBA	CLUSTER_1	0	1
M219	respiratory electron transport chain (mitochondrion)	CLUSTER_1	0	1
M220	TBA	CLUSTER_1	0	1
M221	TBA	CLUSTER_1	0	1
M222	heme biosynthesis (II)	CLUSTER_1	0	1
M223	enriched in T cells (II)	CLUSTER_1	0	1
M224	transmembrane and ion transporters (II)	CLUSTER_1	0	1
M225	metabolism of steroids	CLUSTER_1	0	1
M226	proteasome	CLUSTER_1	0	1
M227	translation initiation	CLUSTER_1	0	1
M228	olfactory receptors	CLUSTER_1	0	1
M229	TBA	CLUSTER_1	0	1
M230	cell cycle, mitotic phase	CLUSTER_1	0	1
M231	respiratory electron transport chain (mitochondrion)	CLUSTER_1	0	1
M232	enriched for TF motif TNCATNTCCYR	CLUSTER_1	0	1
M233	TBA	CLUSTER_1	0	1
M234	transcription elongation, RNA polymerase II	CLUSTER_1	0	1
M235	mitochondrial cluster	CLUSTER_1	0	1
M236	TBA	CLUSTER_1	0	1
M237	golgi membrane (II)	CLUSTER_1	0	1
M238	respiratory electron transport chain (mitochondrion)	CLUSTER_1	0	1
M239	enriched in calcium signaling proteins	CLUSTER_1	0	1
M240	chromosome Y linked	CLUSTER_1	0	1
M241	TBA	CLUSTER_1	0	1
M242	TBA	CLUSTER_1	0	1
M243	TBA	CLUSTER_1	0	1
M244	TBA	CLUSTER_1	0	1
M245	translation initiation factor 3 complex	CLUSTER_1	0	1
M246	TBA	CLUSTER_1	0	1
M248	TBA	CLUSTER_1	0	1
M249	TBA	CLUSTER_1	0	1
M250	spliceosome	CLUSTER_1	0	1
S0	T cell surface signature	CLUSTER_1	0	1
S1	NK cell surface signature	CLUSTER_1	0	1
S3	Plasma cell surface signature	CLUSTER_1	0	1
S5	DC surface signature	CLUSTER_1	0	1
S6	CD4 T cell surface signature Th1-stimulated	CLUSTER_1	0	1
S7	CD4 T cell surface signature Th2-stimulated	CLUSTER_1	0	1
S9	Memory B cell surface signature	CLUSTER_1	0	1
S10	Resting dendritic cell surface signature	CLUSTER_1	0	1
M37.0	immune activation - generic cluster	CLUSTER_2	41	1.24e-27
M11.0	enriched in monocytes (II)	CLUSTER_2	31	2.35e-25
M16	TLR and inflammatory signaling	CLUSTER_2	18	8.51e-23
M118.0	enriched in monocytes (IV)	CLUSTER_2	13	3.34e-13
M4.0	cell cycle and transcription	CLUSTER_2	25	1.6e-12
M37.1	enriched in neutrophils (I)	CLUSTER_2	12	1.84e-12
S4	Monocyte surface signature	CLUSTER_2	14	1.68e-11
M5.0	regulation of antigen presentation and immune response	CLUSTER_2	12	4.98e-10
M113	golgi membrane (I)	CLUSTER_2	4	5.4e-06
M214	TBA	CLUSTER_2	4	1.25e-05
M3	regulation of signal transduction	CLUSTER_2	6	2.7e-05
M81	enriched in myeloid cells and monocytes	CLUSTER_2	5	8.24e-05
M37.2	endoplasmic reticulum	CLUSTER_2	4	9.09e-05
M168	enriched in dendritic cells	CLUSTER_2	4	9.09e-05
M11.1	blood coagulation	CLUSTER_2	4	0.000166
M25	TLR8-BAFF network	CLUSTER_2	3	0.000239
M155	G protein coupled receptors cluster	CLUSTER_2	3	0.000239
M33	inflammatory response	CLUSTER_2	3	0.000326
M132	recruitment of neutrophils	CLUSTER_2	3	0.000326
M53	inflammasome receptors and signaling	CLUSTER_2	3	0.00043
M198	TBA	CLUSTER_2	3	0.00043
M43.0	myeloid, dendritic cell activation via NFkB (I)	CLUSTER_2	3	0.000865
S10	Resting dendritic cell surface signature	CLUSTER_2	5	0.00288
M50	CD1 and other DC receptors	CLUSTER_2	2	0.00563
M42	platelet activation (III)	CLUSTER_2	2	0.00698
M59	CCR1, 7 and cell signaling	CLUSTER_2	2	0.00698
M68	RIG-1 like receptor signaling	CLUSTER_2	2	0.00698
M180	TBA	CLUSTER_2	2	0.00846
M72.2	TBA	CLUSTER_2	2	0.0101
M73	enriched in monocytes (III)	CLUSTER_2	2	0.0101
M40	complement and other receptors in DCs	CLUSTER_2	2	0.0136
M43.1	myeloid, dendritic cell activation via NFkB (II)	CLUSTER_2	2	0.0136
M114.0	TBA	CLUSTER_2	3	0.0138
M24	cell activation (IL15, IL23, TNF)	CLUSTER_2	2	0.0156
M118.1	enriched in monocytes (surface)	CLUSTER_2	2	0.0199
M105	TBA	CLUSTER_2	2	0.0222
M86.0	chemokines and inflammatory molecules in myeloid cells	CLUSTER_2	2	0.0246
M75	antiviral IFN signature	CLUSTER_2	2	0.0271
M87	transmembrane transport (I)	CLUSTER_2	2	0.038
M141	TBA	CLUSTER_2	2	0.0504
M4.3	myeloid cell enriched receptors and transporters	CLUSTER_2	2	0.0604
M165	enriched in activated dendritic cells (II)	CLUSTER_2	2	0.0711
S11	Activated (LPS) dendritic cell surface signature	CLUSTER_2	2	0.0823
S5	DC surface signature	CLUSTER_2	3	0.0924
M65	IL2, IL7, TCR network	CLUSTER_2	1	0.11
M225	metabolism of steroids	CLUSTER_2	1	0.11
M7.2	enriched in NK cells (I)	CLUSTER_2	2	0.115
M49	transcription regulation in cell development	CLUSTER_2	2	0.119
S1	NK cell surface signature	CLUSTER_2	2	0.119
M11.2	formyl peptide receptor mediated neutrophil response	CLUSTER_2	1	0.122
M41.4	ATF targets network	CLUSTER_2	1	0.122
M44	T cell signaling and costimulation	CLUSTER_2	1	0.122
M79	TBA	CLUSTER_2	1	0.122
M159	G protein mediated calcium signaling	CLUSTER_2	1	0.122
M183	TBA	CLUSTER_2	1	0.122
M209	lysosome	CLUSTER_2	1	0.122
M9	B cell development	CLUSTER_2	1	0.133
M13	innate activation by cytosolic DNA sensing	CLUSTER_2	1	0.133
M45	leukocyte activation and migration	CLUSTER_2	1	0.133
M114.1	glycerophospholipid metabolism	CLUSTER_2	1	0.133
M139	lysosomal/endosomal proteins	CLUSTER_2	1	0.133
M148	TBA	CLUSTER_2	1	0.133
M229	TBA	CLUSTER_2	1	0.133
M36	T cell surface, activation	CLUSTER_2	1	0.144
M55	TBA	CLUSTER_2	1	0.144
M56	suppression of MAPK signaling	CLUSTER_2	1	0.144
M85	platelet activation and degranulation	CLUSTER_2	1	0.144
M127	type I interferon response	CLUSTER_2	1	0.144
M246	TBA	CLUSTER_2	1	0.144
M48	TBA	CLUSTER_2	1	0.155
M163	enriched in neutrophils (II)	CLUSTER_2	1	0.155
S7	CD4 T cell surface signature Th2-stimulated	CLUSTER_2	1	0.155
M41.1	TBA	CLUSTER_2	1	0.166
M101	phosphatidylinositol signaling system	CLUSTER_2	1	0.166
M131	TBA	CLUSTER_2	1	0.166
M161	TBA	CLUSTER_2	1	0.166
M185	TBA	CLUSTER_2	1	0.166
M194	TBA	CLUSTER_2	1	0.166
M204.0	chaperonin mediated protein folding (I)	CLUSTER_2	1	0.166
M234	transcription elongation, RNA polymerase II	CLUSTER_2	1	0.166
M144	cell cycle, ATP binding	CLUSTER_2	1	0.177
M112.0	complement activation (I)	CLUSTER_2	1	0.188
M135.0	enriched in plasma membrane proteins (I)	CLUSTER_2	1	0.188
M135.1	enriched in plasma membrane proteins (II)	CLUSTER_2	1	0.188
M145.0	cytoskeleton/actin (SRF transcription targets)	CLUSTER_2	1	0.188
M153	TBA	CLUSTER_2	1	0.188
M160	leukocyte differentiation	CLUSTER_2	1	0.188
M32.3	KLF12 targets network	CLUSTER_2	1	0.198
M64	enriched in activated dendritic cells/monocytes	CLUSTER_2	1	0.198
M66	TBA	CLUSTER_2	1	0.198
M72.1	TBA	CLUSTER_2	1	0.198
M134	Membrane, ER proteins	CLUSTER_2	1	0.198
M147	intracellular transport	CLUSTER_2	1	0.198
M146	MHC-TLR7-TLR8 cluster	CLUSTER_2	1	0.209
M71	enriched in antigen presentation (I)	CLUSTER_2	1	0.219
M117	cell adhesion (GO)	CLUSTER_2	1	0.239
M213	regulation of transcription, transcription factors	CLUSTER_2	1	0.239
M32.0	platelet activation (I)	CLUSTER_2	1	0.258
M47.2	enriched in B cells (III)	CLUSTER_2	1	0.258
M72.0	TBA	CLUSTER_2	1	0.268
M95.0	enriched in antigen presentation (II)	CLUSTER_2	1	0.268
S0	T cell surface signature	CLUSTER_2	1	0.296
M210	extracellular matrix, collagen	CLUSTER_2	1	0.34
M77	collagen, TGFB family et al	CLUSTER_2	1	0.357
M2.1	extracellular matrix (II)	CLUSTER_2	1	0.443
M0	targets of FOSL1/2	CLUSTER_2	0	1
M1.0	integrin cell surface interactions (I)	CLUSTER_2	0	1
M1.1	integrin cell surface interactions (II)	CLUSTER_2	0	1
M2.0	extracellular matrix (I)	CLUSTER_2	0	1
M2.2	extracellular matrix (III)	CLUSTER_2	0	1
M4.1	cell cycle (I)	CLUSTER_2	0	1
M4.2	PLK1 signaling events	CLUSTER_2	0	1
M4.4	mitotic cell cycle - DNA replication	CLUSTER_2	0	1
M4.5	mitotic cell cycle in stimulated CD4 T cells	CLUSTER_2	0	1
M4.6	cell division in stimulated CD4 T cells	CLUSTER_2	0	1
M4.7	mitotic cell cycle	CLUSTER_2	0	1
M4.8	cell division - E2F transcription network	CLUSTER_2	0	1
M4.9	mitotic cell cycle in stimulated CD4 T cells	CLUSTER_2	0	1
M4.10	cell cycle (II)	CLUSTER_2	0	1
M4.11	mitotic cell cycle in stimulated CD4 T cells	CLUSTER_2	0	1
M4.12	C-MYC transcriptional network	CLUSTER_2	0	1
M4.13	cell junction (GO)	CLUSTER_2	0	1
M4.14	Rho GTPase cycle	CLUSTER_2	0	1
M4.15	enriched in monocytes (I)	CLUSTER_2	0	1
M5.1	T cell activation and signaling	CLUSTER_2	0	1
M6	mitotic cell division	CLUSTER_2	0	1
M7.0	enriched in T cells (I)	CLUSTER_2	0	1
M7.1	T cell activation (I)	CLUSTER_2	0	1
M7.3	T cell activation (II)	CLUSTER_2	0	1
M7.4	T cell activation (III)	CLUSTER_2	0	1
M8	E2F transcription factor network	CLUSTER_2	0	1
M10.0	E2F1 targets (Q3)	CLUSTER_2	0	1
M10.1	E2F1 targets (Q4)	CLUSTER_2	0	1
M12	CD28 costimulation	CLUSTER_2	0	1
M14	T cell differentiation	CLUSTER_2	0	1
M15	Ran mediated mitosis	CLUSTER_2	0	1
M17.0	Hox cluster I	CLUSTER_2	0	1
M17.1	Hox cluster II	CLUSTER_2	0	1
M17.2	Hox cluster III	CLUSTER_2	0	1
M17.3	Hox cluster IV	CLUSTER_2	0	1
M18	T cell differentiation via ITK and PKC	CLUSTER_2	0	1
M19	T cell differentiation (Th2)	CLUSTER_2	0	1
M20	AP-1 transcription factor network	CLUSTER_2	0	1
M21	cell adhesion (lymphocyte homing)	CLUSTER_2	0	1
M22.0	mismatch repair (I)	CLUSTER_2	0	1
M22.1	mismatch repair (II)	CLUSTER_2	0	1
M23	RA, WNT, CSF receptors network (monocyte)	CLUSTER_2	0	1
M26.0	TBA	CLUSTER_2	0	1
M26.1	TBA	CLUSTER_2	0	1
M26.2	TBA	CLUSTER_2	0	1
M27.0	chemokine cluster (I)	CLUSTER_2	0	1
M27.1	chemokine cluster (II)	CLUSTER_2	0	1
M28	antigen presentation (lipids and proteins)	CLUSTER_2	0	1
M29	proinflammatory cytokines and chemokines	CLUSTER_2	0	1
M30	cell movement, Adhesion and Platelet activation	CLUSTER_2	0	1
M31	cell cycle and growth arrest	CLUSTER_2	0	1
M32.1	platelet activation (II)	CLUSTER_2	0	1
M32.2	CORO1A-DEF6 network (I)	CLUSTER_2	0	1
M32.4	CORO1A-DEF6 network (II)	CLUSTER_2	0	1
M32.5	TBA	CLUSTER_2	0	1
M32.6	TBA	CLUSTER_2	0	1
M32.7	TBA	CLUSTER_2	0	1
M32.8	cytoskeletal remodeling	CLUSTER_2	0	1
M34	cytoskeletal remodeling (enriched for SRF targets)	CLUSTER_2	0	1
M35.0	signaling in T cells (I)	CLUSTER_2	0	1
M35.1	signaling in T cells (II)	CLUSTER_2	0	1
M37.3	cell division	CLUSTER_2	0	1
M38	chemokines and receptors	CLUSTER_2	0	1
M39	integrin mediated leukocyte migration	CLUSTER_2	0	1
M41.0	TBA	CLUSTER_2	0	1
M41.2	TBA	CLUSTER_2	0	1
M41.3	TBA	CLUSTER_2	0	1
M46	cell division stimulated CD4+ T cells	CLUSTER_2	0	1
M47.0	enriched in B cells (I)	CLUSTER_2	0	1
M47.1	enriched in B cells (II)	CLUSTER_2	0	1
M47.3	enriched in B cells (IV)	CLUSTER_2	0	1
M47.4	enriched in B cells (V)	CLUSTER_2	0	1
M51	cell adhesion	CLUSTER_2	0	1
M52	T cell activation (IV)	CLUSTER_2	0	1
M54	BCR signaling	CLUSTER_2	0	1
M57	immuregulation - monocytes, T and B cells	CLUSTER_2	0	1
M58	B cell development/activation	CLUSTER_2	0	1
M60	lymphocyte generic cluster	CLUSTER_2	0	1
M61.0	enriched in NK cells (II)	CLUSTER_2	0	1
M61.1	enriched in NK cells (KIR cluster)	CLUSTER_2	0	1
M61.2	enriched in NK cells (receptor activation)	CLUSTER_2	0	1
M62.0	T and B cell development, activation	CLUSTER_2	0	1
M62.1	enriched for unknown TF motif CTCNANGTGNY	CLUSTER_2	0	1
M63	regulation of localization (GO)	CLUSTER_2	0	1
M67	activated dendritic cells	CLUSTER_2	0	1
M69	enriched in B cells (VI)	CLUSTER_2	0	1
M70.0	TBA	CLUSTER_2	0	1
M70.1	TBA	CLUSTER_2	0	1
M74	transcriptional targets of glucocorticoid receptor	CLUSTER_2	0	1
M76	DNA repair	CLUSTER_2	0	1
M78	myeloid cell cytokines, metallopeptidases and laminins	CLUSTER_2	0	1
M80	TBA	CLUSTER_2	0	1
M82	signal transduction, plasma membrane	CLUSTER_2	0	1
M83	enriched in naive and memory B cells	CLUSTER_2	0	1
M84	integrins and cell adhesion	CLUSTER_2	0	1
M86.1	proinflammatory dendritic cell, myeloid cell response	CLUSTER_2	0	1
M88.0	leukocyte migration	CLUSTER_2	0	1
M88.1	enriched in hepatocyte nuclear factors (I)	CLUSTER_2	0	1
M88.2	enriched in hepatocyte nuclear factors (II)	CLUSTER_2	0	1
M89.0	putative targets of PAX3	CLUSTER_2	0	1
M89.1	putative targets of PAX3	CLUSTER_2	0	1
M90	TBA	CLUSTER_2	0	1
M91	adhesion and migration, chemotaxis	CLUSTER_2	0	1
M92	lipid metabolism, endoplasmic reticulum	CLUSTER_2	0	1
M93	TBA	CLUSTER_2	0	1
M94	growth factor induced, enriched in nuclear receptor subfamily 4	CLUSTER_2	0	1
M95.1	enriched in antigen presentation (III)	CLUSTER_2	0	1
M96	Hox cluster V	CLUSTER_2	0	1
M97	enriched for SMAD2/3 signaling	CLUSTER_2	0	1
M98.0	TBA	CLUSTER_2	0	1
M98.1	TBA	CLUSTER_2	0	1
M99	TBA	CLUSTER_2	0	1
M100	MAPK, RAS signaling	CLUSTER_2	0	1
M102	TBA	CLUSTER_2	0	1
M103	cell cycle (III)	CLUSTER_2	0	1
M104	TBA	CLUSTER_2	0	1
M106.0	nuclear pore complex	CLUSTER_2	0	1
M106.1	nuclear pore complex (mitosis)	CLUSTER_2	0	1
M107	Hox cluster VI	CLUSTER_2	0	1
M108	TBA	CLUSTER_2	0	1
M109	receptors, cell migration	CLUSTER_2	0	1
M110	axon guidance	CLUSTER_2	0	1
M111.0	viral sensing and immunity; IRF2 targets network (I)	CLUSTER_2	0	1
M111.1	viral sensing and immunity; IRF2 targets network (II)	CLUSTER_2	0	1
M112.1	complement activation (II)	CLUSTER_2	0	1
M115	cytokines - recepters cluster	CLUSTER_2	0	1
M116	TBA	CLUSTER_2	0	1
M119	enriched in activated dendritic cells (I)	CLUSTER_2	0	1
M120	TBA	CLUSTER_2	0	1
M121	TBA	CLUSTER_2	0	1
M122	enriched for cell migration	CLUSTER_2	0	1
M123	enriched in B cell differentiation	CLUSTER_2	0	1
M124	enriched in membrane proteins	CLUSTER_2	0	1
M125	TBA	CLUSTER_2	0	1
M126	double positive thymocytes	CLUSTER_2	0	1
M128	TBA	CLUSTER_2	0	1
M129	inositol phosphate metabolism	CLUSTER_2	0	1
M130	enriched in G-protein coupled receptors	CLUSTER_2	0	1
M133.0	cell adhesion, membrane	CLUSTER_2	0	1
M133.1	cell cell adhesion	CLUSTER_2	0	1
M136	TBA	CLUSTER_2	0	1
M137	TBA	CLUSTER_2	0	1
M138	enriched for ubiquitination	CLUSTER_2	0	1
M140	extracellular matrix, complement	CLUSTER_2	0	1
M142	transmembrane and ion transporters (I)	CLUSTER_2	0	1
M143	nuclear pore, transport; mRNA splicing, processing	CLUSTER_2	0	1
M145.1	cytoskeleton/actin (SRF transcription targets)	CLUSTER_2	0	1
M149	TBA	CLUSTER_2	0	1
M150	innate antiviral response	CLUSTER_2	0	1
M151	TBA	CLUSTER_2	0	1
M152.0	TBA (source: B cells)	CLUSTER_2	0	1
M152.1	TBA (source: naive B cells)	CLUSTER_2	0	1
M152.2	TBA (source: memory B cells)	CLUSTER_2	0	1
M154.0	amino acid metabolism and transport	CLUSTER_2	0	1
M154.1	transmembrane transport (SLC cluster)	CLUSTER_2	0	1
M156.0	plasma cells and B cells, immunoglobulins	CLUSTER_2	0	1
M156.1	plasma cells, immunoglobulins	CLUSTER_2	0	1
M157	enriched in NK cells (III)	CLUSTER_2	0	1
M158.0	interferon alpha response (I)	CLUSTER_2	0	1
M158.1	interferon alpha response (II)	CLUSTER_2	0	1
M162.0	plasma membrane, cell junction	CLUSTER_2	0	1
M162.1	cell junction	CLUSTER_2	0	1
M164	xenobiotic metabolism	CLUSTER_2	0	1
M166	TBA	CLUSTER_2	0	1
M167	enriched in cell cycle	CLUSTER_2	0	1
M169	mitosis (TF motif CCAATNNSNNNGCG)	CLUSTER_2	0	1
M170	TBA	CLUSTER_2	0	1
M171	heme biosynthesis (I)	CLUSTER_2	0	1
M172	enriched for TF motif TTCNRGNNNNTTC	CLUSTER_2	0	1
M173	erythrocyte differentiation	CLUSTER_2	0	1
M174	TBA	CLUSTER_2	0	1
M175	cell development	CLUSTER_2	0	1
M176	TBA	CLUSTER_2	0	1
M177.0	TBA	CLUSTER_2	0	1
M177.1	TBA	CLUSTER_2	0	1
M178	enriched for promoter motif NATCACGTGAY (putative SREBF1 targets)	CLUSTER_2	0	1
M179	enriched for TF motif PAX3	CLUSTER_2	0	1
M181	nucleotide metabolism	CLUSTER_2	0	1
M182	enriched in DNA interacting proteins	CLUSTER_2	0	1
M184.0	TBA	CLUSTER_2	0	1
M184.1	TBA	CLUSTER_2	0	1
M186	TBA	CLUSTER_2	0	1
M187	metabolism in mitochondria, peroxisome	CLUSTER_2	0	1
M188	TBA	CLUSTER_2	0	1
M189	extracellular region cluster (GO)	CLUSTER_2	0	1
M190	TBA	CLUSTER_2	0	1
M191	transmembrane transport (II)	CLUSTER_2	0	1
M192	TBA	CLUSTER_2	0	1
M193	TBA	CLUSTER_2	0	1
M195	muscle contraction, SRF targets	CLUSTER_2	0	1
M196	platelet activation - actin binding	CLUSTER_2	0	1
M197	TBA	CLUSTER_2	0	1
M199	platelet activation and blood coagulation	CLUSTER_2	0	1
M200	antigen processing and presentation	CLUSTER_2	0	1
M201	TBA	CLUSTER_2	0	1
M202	enriched in extracellular matrix and associated proteins	CLUSTER_2	0	1
M203	TBA	CLUSTER_2	0	1
M204.1	chaperonin mediated protein folding (II)	CLUSTER_2	0	1
M205	TBA	CLUSTER_2	0	1
M206	Wnt signaling pathway	CLUSTER_2	0	1
M207	TBA	CLUSTER_2	0	1
M208	TBA	CLUSTER_2	0	1
M211	TBA	CLUSTER_2	0	1
M212	purine nucleotide biosynthesis	CLUSTER_2	0	1
M215	small GTPase mediated signal transduction	CLUSTER_2	0	1
M216	respiratory electron transport chain (mitochondrion)	CLUSTER_2	0	1
M217	TBA (source: B cells)	CLUSTER_2	0	1
M218	TBA	CLUSTER_2	0	1
M219	respiratory electron transport chain (mitochondrion)	CLUSTER_2	0	1
M220	TBA	CLUSTER_2	0	1
M221	TBA	CLUSTER_2	0	1
M222	heme biosynthesis (II)	CLUSTER_2	0	1
M223	enriched in T cells (II)	CLUSTER_2	0	1
M224	transmembrane and ion transporters (II)	CLUSTER_2	0	1
M226	proteasome	CLUSTER_2	0	1
M227	translation initiation	CLUSTER_2	0	1
M228	olfactory receptors	CLUSTER_2	0	1
M230	cell cycle, mitotic phase	CLUSTER_2	0	1
M231	respiratory electron transport chain (mitochondrion)	CLUSTER_2	0	1
M232	enriched for TF motif TNCATNTCCYR	CLUSTER_2	0	1
M233	TBA	CLUSTER_2	0	1
M235	mitochondrial cluster	CLUSTER_2	0	1
M236	TBA	CLUSTER_2	0	1
M237	golgi membrane (II)	CLUSTER_2	0	1
M238	respiratory electron transport chain (mitochondrion)	CLUSTER_2	0	1
M239	enriched in calcium signaling proteins	CLUSTER_2	0	1
M240	chromosome Y linked	CLUSTER_2	0	1
M241	TBA	CLUSTER_2	0	1
M242	TBA	CLUSTER_2	0	1
M243	TBA	CLUSTER_2	0	1
M244	TBA	CLUSTER_2	0	1
M245	translation initiation factor 3 complex	CLUSTER_2	0	1
M247	enriched in nuclear pore complex interacting proteins	CLUSTER_2	0	1
M248	TBA	CLUSTER_2	0	1
M249	TBA	CLUSTER_2	0	1
M250	spliceosome	CLUSTER_2	0	1
S2	B cell surface signature	CLUSTER_2	0	1
S3	Plasma cell surface signature	CLUSTER_2	0	1
S6	CD4 T cell surface signature Th1-stimulated	CLUSTER_2	0	1
S8	Naive B cell surface signature	CLUSTER_2	0	1
S9	Memory B cell surface signature	CLUSTER_2	0	1
M7.0	enriched in T cells (I)	CLUSTER_3	44	1.17e-56
M7.1	T cell activation (I)	CLUSTER_3	35	9.91e-43
M7.2	enriched in NK cells (I)	CLUSTER_3	31	1.04e-36
M7.4	T cell activation (III)	CLUSTER_3	14	9.49e-21
M5.1	T cell activation and signaling	CLUSTER_3	16	3.78e-20
M7.3	T cell activation (II)	CLUSTER_3	17	6.71e-19
M5.0	regulation of antigen presentation and immune response	CLUSTER_3	24	1.34e-17
M245	translation initiation factor 3 complex	CLUSTER_3	11	2.68e-16
M18	T cell differentiation via ITK and PKC	CLUSTER_3	10	8.03e-15
M19	T cell differentiation (Th2)	CLUSTER_3	11	2.4e-13
S0	T cell surface signature	CLUSTER_3	13	2.87e-13
M14	T cell differentiation	CLUSTER_3	9	4.97e-12
M117	cell adhesion (GO)	CLUSTER_3	10	1.94e-10
M61.0	enriched in NK cells (II)	CLUSTER_3	9	3.03e-09
M61.2	enriched in NK cells (receptor activation)	CLUSTER_3	8	4.25e-09
M223	enriched in T cells (II)	CLUSTER_3	7	7.74e-09
M146	MHC-TLR7-TLR8 cluster	CLUSTER_3	8	2.66e-08
M157	enriched in NK cells (III)	CLUSTER_3	7	3.81e-08
M71	enriched in antigen presentation (I)	CLUSTER_3	8	4.47e-08
S1	NK cell surface signature	CLUSTER_3	11	1.14e-07
M95.0	enriched in antigen presentation (II)	CLUSTER_3	8	3.79e-07
S7	CD4 T cell surface signature Th2-stimulated	CLUSTER_3	6	1.21e-06
M95.1	enriched in antigen presentation (III)	CLUSTER_3	6	5.23e-06
M12	CD28 costimulation	CLUSTER_3	5	6.14e-06
M121	TBA	CLUSTER_3	5	6.14e-06
M130	enriched in G-protein coupled receptors	CLUSTER_3	5	6.14e-06
M28	antigen presentation (lipids and proteins)	CLUSTER_3	5	1.1e-05
M45	leukocyte activation and migration	CLUSTER_3	5	1.1e-05
M143	nuclear pore, transport; mRNA splicing, processing	CLUSTER_3	5	1.1e-05
M36	T cell surface, activation	CLUSTER_3	5	1.83e-05
M52	T cell activation (IV)	CLUSTER_3	5	2.9e-05
M126	double positive thymocytes	CLUSTER_3	5	2.9e-05
M62.0	T and B cell development, activation	CLUSTER_3	8	3.1e-05
M204.0	chaperonin mediated protein folding (I)	CLUSTER_3	5	4.4e-05
M200	antigen processing and presentation	CLUSTER_3	4	5.72e-05
M169	mitosis (TF motif CCAATNNSNNNGCG)	CLUSTER_3	5	6.43e-05
M65	IL2, IL7, TCR network	CLUSTER_3	4	0.0001
M60	lymphocyte generic cluster	CLUSTER_3	5	0.000126
M106.0	nuclear pore complex	CLUSTER_3	5	0.000126
M39	integrin mediated leukocyte migration	CLUSTER_3	4	0.000163
M44	T cell signaling and costimulation	CLUSTER_3	4	0.000163
M47.4	enriched in B cells (V)	CLUSTER_3	4	0.00025
M120	TBA	CLUSTER_3	4	0.00025
M109	receptors, cell migration	CLUSTER_3	4	0.000938
M84	integrins and cell adhesion	CLUSTER_3	3	0.00299
M93	TBA	CLUSTER_3	3	0.00299
M151	TBA	CLUSTER_3	3	0.00299
M188	TBA	CLUSTER_3	3	0.00299
M204.1	chaperonin mediated protein folding (II)	CLUSTER_3	3	0.00299
M177.0	TBA	CLUSTER_3	5	0.00367
M35.1	signaling in T cells (II)	CLUSTER_3	3	0.00402
M226	proteasome	CLUSTER_3	3	0.00402
M230	cell cycle, mitotic phase	CLUSTER_3	3	0.00402
M47.2	enriched in B cells (III)	CLUSTER_3	4	0.005
M212	purine nucleotide biosynthesis	CLUSTER_3	3	0.00523
M91	adhesion and migration, chemotaxis	CLUSTER_3	3	0.00665
M194	TBA	CLUSTER_3	3	0.00827
M236	TBA	CLUSTER_3	3	0.00827
M218	TBA	CLUSTER_3	3	0.0122
M3	regulation of signal transduction	CLUSTER_3	5	0.0134
M191	transmembrane transport (II)	CLUSTER_3	3	0.0169
M80	TBA	CLUSTER_3	3	0.0196
M235	mitochondrial cluster	CLUSTER_3	3	0.0196
M103	cell cycle (III)	CLUSTER_3	5	0.0218
S2	B cell surface signature	CLUSTER_3	10	0.0338
M38	chemokines and receptors	CLUSTER_3	2	0.0435
M106.1	nuclear pore complex (mitosis)	CLUSTER_3	2	0.0435
M123	enriched in B cell differentiation	CLUSTER_3	2	0.0435
M190	TBA	CLUSTER_3	2	0.0435
M229	TBA	CLUSTER_3	2	0.0435
M4.4	mitotic cell cycle - DNA replication	CLUSTER_3	3	0.0591
M47.3	enriched in B cells (IV)	CLUSTER_3	2	0.0593
M35.0	signaling in T cells (I)	CLUSTER_3	2	0.0678
M43.1	myeloid, dendritic cell activation via NFkB (II)	CLUSTER_3	2	0.0678
M177.1	TBA	CLUSTER_3	2	0.0678
M27.1	chemokine cluster (II)	CLUSTER_3	2	0.0766
M118.1	enriched in monocytes (surface)	CLUSTER_3	2	0.0954
M237	golgi membrane (II)	CLUSTER_3	2	0.0954
M37.0	immune activation - generic cluster	CLUSTER_3	15	0.0978
M32.2	CORO1A-DEF6 network (I)	CLUSTER_3	2	0.126
M69	enriched in B cells (VI)	CLUSTER_3	2	0.126
M76	DNA repair	CLUSTER_3	2	0.147
M156.0	plasma cells and B cells, immunoglobulins	CLUSTER_3	2	0.158
M174	TBA	CLUSTER_3	2	0.158
M22.0	mismatch repair (I)	CLUSTER_3	2	0.202
M156.1	plasma cells, immunoglobulins	CLUSTER_3	1	0.222
M21	cell adhesion (lymphocyte homing)	CLUSTER_3	1	0.246
M50	CD1 and other DC receptors	CLUSTER_3	1	0.246
S6	CD4 T cell surface signature Th1-stimulated	CLUSTER_3	1	0.246
M25	TLR8-BAFF network	CLUSTER_3	1	0.269
M83	enriched in naive and memory B cells	CLUSTER_3	1	0.269
M97	enriched for SMAD2/3 signaling	CLUSTER_3	1	0.269
M100	MAPK, RAS signaling	CLUSTER_3	1	0.269
M155	G protein coupled receptors cluster	CLUSTER_3	1	0.269
M159	G protein mediated calcium signaling	CLUSTER_3	1	0.269
M178	enriched for promoter motif NATCACGTGAY (putative SREBF1 targets)	CLUSTER_3	1	0.269
M179	enriched for TF motif PAX3	CLUSTER_3	1	0.269
M220	TBA	CLUSTER_3	1	0.269
M250	spliceosome	CLUSTER_3	1	0.269
M10.0	E2F1 targets (Q3)	CLUSTER_3	2	0.271
M77	collagen, TGFB family et al	CLUSTER_3	2	0.283
M13	innate activation by cytosolic DNA sensing	CLUSTER_3	1	0.292
M32.7	TBA	CLUSTER_3	1	0.292
M58	B cell development/activation	CLUSTER_3	1	0.292
M67	activated dendritic cells	CLUSTER_3	1	0.292
M74	transcriptional targets of glucocorticoid receptor	CLUSTER_3	1	0.292
M115	cytokines - recepters cluster	CLUSTER_3	1	0.292
M138	enriched for ubiquitination	CLUSTER_3	1	0.292
M139	lysosomal/endosomal proteins	CLUSTER_3	1	0.292
M148	TBA	CLUSTER_3	1	0.292
M184.1	TBA	CLUSTER_3	1	0.292
M205	TBA	CLUSTER_3	1	0.292
M211	TBA	CLUSTER_3	1	0.292
M53	inflammasome receptors and signaling	CLUSTER_3	1	0.314
M57	immuregulation - monocytes, T and B cells	CLUSTER_3	1	0.314
M102	TBA	CLUSTER_3	1	0.314
M181	nucleotide metabolism	CLUSTER_3	1	0.314
M203	TBA	CLUSTER_3	1	0.314
M15	Ran mediated mitosis	CLUSTER_3	1	0.335
M22.1	mismatch repair (II)	CLUSTER_3	1	0.335
M86.1	proinflammatory dendritic cell, myeloid cell response	CLUSTER_3	1	0.335
M232	enriched for TF motif TNCATNTCCYR	CLUSTER_3	1	0.335
M40	complement and other receptors in DCs	CLUSTER_3	1	0.355
M32.5	TBA	CLUSTER_3	1	0.375
M43.0	myeloid, dendritic cell activation via NFkB (I)	CLUSTER_3	1	0.375
M160	leukocyte differentiation	CLUSTER_3	1	0.395
M2.1	extracellular matrix (II)	CLUSTER_3	2	0.407
M47.0	enriched in B cells (I)	CLUSTER_3	2	0.407
M66	TBA	CLUSTER_3	1	0.413
M49	transcription regulation in cell development	CLUSTER_3	2	0.417
M37.2	endoplasmic reticulum	CLUSTER_3	1	0.449
M86.0	chemokines and inflammatory molecules in myeloid cells	CLUSTER_3	1	0.449
M124	enriched in membrane proteins	CLUSTER_3	1	0.449
M30	cell movement, Adhesion and Platelet activation	CLUSTER_3	1	0.466
M10.1	E2F1 targets (Q4)	CLUSTER_3	1	0.482
M213	regulation of transcription, transcription factors	CLUSTER_3	1	0.482
S8	Naive B cell surface signature	CLUSTER_3	2	0.49
M70.0	TBA	CLUSTER_3	1	0.498
S3	Plasma cell surface signature	CLUSTER_3	1	0.514
M118.0	enriched in monocytes (IV)	CLUSTER_3	2	0.529
M27.0	chemokine cluster (I)	CLUSTER_3	1	0.558
M1.0	integrin cell surface interactions (I)	CLUSTER_3	1	0.584
M47.1	enriched in B cells (II)	CLUSTER_3	1	0.656
S10	Resting dendritic cell surface signature	CLUSTER_3	2	0.678
S9	Memory B cell surface signature	CLUSTER_3	1	0.687
S11	Activated (LPS) dendritic cell surface signature	CLUSTER_3	1	0.687
S5	DC surface signature	CLUSTER_3	2	0.73
S4	Monocyte surface signature	CLUSTER_3	2	0.786
M88.0	leukocyte migration	CLUSTER_3	1	0.792
M11.0	enriched in monocytes (II)	CLUSTER_3	2	0.979
M4.1	cell cycle (I)	CLUSTER_3	1	0.989
M4.0	cell cycle and transcription	CLUSTER_3	4	0.992
M0	targets of FOSL1/2	CLUSTER_3	0	1
M1.1	integrin cell surface interactions (II)	CLUSTER_3	0	1
M2.0	extracellular matrix (I)	CLUSTER_3	0	1
M2.2	extracellular matrix (III)	CLUSTER_3	0	1
M4.2	PLK1 signaling events	CLUSTER_3	0	1
M4.3	myeloid cell enriched receptors and transporters	CLUSTER_3	0	1
M4.5	mitotic cell cycle in stimulated CD4 T cells	CLUSTER_3	0	1
M4.6	cell division in stimulated CD4 T cells	CLUSTER_3	0	1
M4.7	mitotic cell cycle	CLUSTER_3	0	1
M4.8	cell division - E2F transcription network	CLUSTER_3	0	1
M4.9	mitotic cell cycle in stimulated CD4 T cells	CLUSTER_3	0	1
M4.10	cell cycle (II)	CLUSTER_3	0	1
M4.11	mitotic cell cycle in stimulated CD4 T cells	CLUSTER_3	0	1
M4.12	C-MYC transcriptional network	CLUSTER_3	0	1
M4.13	cell junction (GO)	CLUSTER_3	0	1
M4.14	Rho GTPase cycle	CLUSTER_3	0	1
M4.15	enriched in monocytes (I)	CLUSTER_3	0	1
M6	mitotic cell division	CLUSTER_3	0	1
M8	E2F transcription factor network	CLUSTER_3	0	1
M9	B cell development	CLUSTER_3	0	1
M11.1	blood coagulation	CLUSTER_3	0	1
M11.2	formyl peptide receptor mediated neutrophil response	CLUSTER_3	0	1
M16	TLR and inflammatory signaling	CLUSTER_3	0	1
M17.0	Hox cluster I	CLUSTER_3	0	1
M17.1	Hox cluster II	CLUSTER_3	0	1
M17.2	Hox cluster III	CLUSTER_3	0	1
M17.3	Hox cluster IV	CLUSTER_3	0	1
M20	AP-1 transcription factor network	CLUSTER_3	0	1
M23	RA, WNT, CSF receptors network (monocyte)	CLUSTER_3	0	1
M24	cell activation (IL15, IL23, TNF)	CLUSTER_3	0	1
M26.0	TBA	CLUSTER_3	0	1
M26.1	TBA	CLUSTER_3	0	1
M26.2	TBA	CLUSTER_3	0	1
M29	proinflammatory cytokines and chemokines	CLUSTER_3	0	1
M31	cell cycle and growth arrest	CLUSTER_3	0	1
M32.0	platelet activation (I)	CLUSTER_3	0	1
M32.1	platelet activation (II)	CLUSTER_3	0	1
M32.3	KLF12 targets network	CLUSTER_3	0	1
M32.4	CORO1A-DEF6 network (II)	CLUSTER_3	0	1
M32.6	TBA	CLUSTER_3	0	1
M32.8	cytoskeletal remodeling	CLUSTER_3	0	1
M33	inflammatory response	CLUSTER_3	0	1
M34	cytoskeletal remodeling (enriched for SRF targets)	CLUSTER_3	0	1
M37.1	enriched in neutrophils (I)	CLUSTER_3	0	1
M37.3	cell division	CLUSTER_3	0	1
M41.0	TBA	CLUSTER_3	0	1
M41.1	TBA	CLUSTER_3	0	1
M41.2	TBA	CLUSTER_3	0	1
M41.3	TBA	CLUSTER_3	0	1
M41.4	ATF targets network	CLUSTER_3	0	1
M42	platelet activation (III)	CLUSTER_3	0	1
M46	cell division stimulated CD4+ T cells	CLUSTER_3	0	1
M48	TBA	CLUSTER_3	0	1
M51	cell adhesion	CLUSTER_3	0	1
M54	BCR signaling	CLUSTER_3	0	1
M55	TBA	CLUSTER_3	0	1
M56	suppression of MAPK signaling	CLUSTER_3	0	1
M59	CCR1, 7 and cell signaling	CLUSTER_3	0	1
M61.1	enriched in NK cells (KIR cluster)	CLUSTER_3	0	1
M62.1	enriched for unknown TF motif CTCNANGTGNY	CLUSTER_3	0	1
M63	regulation of localization (GO)	CLUSTER_3	0	1
M64	enriched in activated dendritic cells/monocytes	CLUSTER_3	0	1
M68	RIG-1 like receptor signaling	CLUSTER_3	0	1
M70.1	TBA	CLUSTER_3	0	1
M72.0	TBA	CLUSTER_3	0	1
M72.1	TBA	CLUSTER_3	0	1
M72.2	TBA	CLUSTER_3	0	1
M73	enriched in monocytes (III)	CLUSTER_3	0	1
M75	antiviral IFN signature	CLUSTER_3	0	1
M78	myeloid cell cytokines, metallopeptidases and laminins	CLUSTER_3	0	1
M79	TBA	CLUSTER_3	0	1
M81	enriched in myeloid cells and monocytes	CLUSTER_3	0	1
M82	signal transduction, plasma membrane	CLUSTER_3	0	1
M85	platelet activation and degranulation	CLUSTER_3	0	1
M87	transmembrane transport (I)	CLUSTER_3	0	1
M88.1	enriched in hepatocyte nuclear factors (I)	CLUSTER_3	0	1
M88.2	enriched in hepatocyte nuclear factors (II)	CLUSTER_3	0	1
M89.0	putative targets of PAX3	CLUSTER_3	0	1
M89.1	putative targets of PAX3	CLUSTER_3	0	1
M90	TBA	CLUSTER_3	0	1
M92	lipid metabolism, endoplasmic reticulum	CLUSTER_3	0	1
M94	growth factor induced, enriched in nuclear receptor subfamily 4	CLUSTER_3	0	1
M96	Hox cluster V	CLUSTER_3	0	1
M98.0	TBA	CLUSTER_3	0	1
M98.1	TBA	CLUSTER_3	0	1
M99	TBA	CLUSTER_3	0	1
M101	phosphatidylinositol signaling system	CLUSTER_3	0	1
M104	TBA	CLUSTER_3	0	1
M105	TBA	CLUSTER_3	0	1
M107	Hox cluster VI	CLUSTER_3	0	1
M108	TBA	CLUSTER_3	0	1
M110	axon guidance	CLUSTER_3	0	1
M111.0	viral sensing and immunity; IRF2 targets network (I)	CLUSTER_3	0	1
M111.1	viral sensing and immunity; IRF2 targets network (II)	CLUSTER_3	0	1
M112.0	complement activation (I)	CLUSTER_3	0	1
M112.1	complement activation (II)	CLUSTER_3	0	1
M113	golgi membrane (I)	CLUSTER_3	0	1
M114.0	TBA	CLUSTER_3	0	1
M114.1	glycerophospholipid metabolism	CLUSTER_3	0	1
M116	TBA	CLUSTER_3	0	1
M119	enriched in activated dendritic cells (I)	CLUSTER_3	0	1
M122	enriched for cell migration	CLUSTER_3	0	1
M125	TBA	CLUSTER_3	0	1
M127	type I interferon response	CLUSTER_3	0	1
M128	TBA	CLUSTER_3	0	1
M129	inositol phosphate metabolism	CLUSTER_3	0	1
M131	TBA	CLUSTER_3	0	1
M132	recruitment of neutrophils	CLUSTER_3	0	1
M133.0	cell adhesion, membrane	CLUSTER_3	0	1
M133.1	cell cell adhesion	CLUSTER_3	0	1
M134	Membrane, ER proteins	CLUSTER_3	0	1
M135.0	enriched in plasma membrane proteins (I)	CLUSTER_3	0	1
M135.1	enriched in plasma membrane proteins (II)	CLUSTER_3	0	1
M136	TBA	CLUSTER_3	0	1
M137	TBA	CLUSTER_3	0	1
M140	extracellular matrix, complement	CLUSTER_3	0	1
M141	TBA	CLUSTER_3	0	1
M142	transmembrane and ion transporters (I)	CLUSTER_3	0	1
M144	cell cycle, ATP binding	CLUSTER_3	0	1
M145.0	cytoskeleton/actin (SRF transcription targets)	CLUSTER_3	0	1
M145.1	cytoskeleton/actin (SRF transcription targets)	CLUSTER_3	0	1
M147	intracellular transport	CLUSTER_3	0	1
M149	TBA	CLUSTER_3	0	1
M150	innate antiviral response	CLUSTER_3	0	1
M152.0	TBA (source: B cells)	CLUSTER_3	0	1
M152.1	TBA (source: naive B cells)	CLUSTER_3	0	1
M152.2	TBA (source: memory B cells)	CLUSTER_3	0	1
M153	TBA	CLUSTER_3	0	1
M154.0	amino acid metabolism and transport	CLUSTER_3	0	1
M154.1	transmembrane transport (SLC cluster)	CLUSTER_3	0	1
M158.0	interferon alpha response (I)	CLUSTER_3	0	1
M158.1	interferon alpha response (II)	CLUSTER_3	0	1
M161	TBA	CLUSTER_3	0	1
M162.0	plasma membrane, cell junction	CLUSTER_3	0	1
M162.1	cell junction	CLUSTER_3	0	1
M163	enriched in neutrophils (II)	CLUSTER_3	0	1
M164	xenobiotic metabolism	CLUSTER_3	0	1
M165	enriched in activated dendritic cells (II)	CLUSTER_3	0	1
M166	TBA	CLUSTER_3	0	1
M167	enriched in cell cycle	CLUSTER_3	0	1
M168	enriched in dendritic cells	CLUSTER_3	0	1
M170	TBA	CLUSTER_3	0	1
M171	heme biosynthesis (I)	CLUSTER_3	0	1
M172	enriched for TF motif TTCNRGNNNNTTC	CLUSTER_3	0	1
M173	erythrocyte differentiation	CLUSTER_3	0	1
M175	cell development	CLUSTER_3	0	1
M176	TBA	CLUSTER_3	0	1
M180	TBA	CLUSTER_3	0	1
M182	enriched in DNA interacting proteins	CLUSTER_3	0	1
M183	TBA	CLUSTER_3	0	1
M184.0	TBA	CLUSTER_3	0	1
M185	TBA	CLUSTER_3	0	1
M186	TBA	CLUSTER_3	0	1
M187	metabolism in mitochondria, peroxisome	CLUSTER_3	0	1
M189	extracellular region cluster (GO)	CLUSTER_3	0	1
M192	TBA	CLUSTER_3	0	1
M193	TBA	CLUSTER_3	0	1
M195	muscle contraction, SRF targets	CLUSTER_3	0	1
M196	platelet activation - actin binding	CLUSTER_3	0	1
M197	TBA	CLUSTER_3	0	1
M198	TBA	CLUSTER_3	0	1
M199	platelet activation and blood coagulation	CLUSTER_3	0	1
M201	TBA	CLUSTER_3	0	1
M202	enriched in extracellular matrix and associated proteins	CLUSTER_3	0	1
M206	Wnt signaling pathway	CLUSTER_3	0	1
M207	TBA	CLUSTER_3	0	1
M208	TBA	CLUSTER_3	0	1
M209	lysosome	CLUSTER_3	0	1
M210	extracellular matrix, collagen	CLUSTER_3	0	1
M214	TBA	CLUSTER_3	0	1
M215	small GTPase mediated signal transduction	CLUSTER_3	0	1
M216	respiratory electron transport chain (mitochondrion)	CLUSTER_3	0	1
M217	TBA (source: B cells)	CLUSTER_3	0	1
M219	respiratory electron transport chain (mitochondrion)	CLUSTER_3	0	1
M221	TBA	CLUSTER_3	0	1
M222	heme biosynthesis (II)	CLUSTER_3	0	1
M224	transmembrane and ion transporters (II)	CLUSTER_3	0	1
M225	metabolism of steroids	CLUSTER_3	0	1
M227	translation initiation	CLUSTER_3	0	1
M228	olfactory receptors	CLUSTER_3	0	1
M231	respiratory electron transport chain (mitochondrion)	CLUSTER_3	0	1
M233	TBA	CLUSTER_3	0	1
M234	transcription elongation, RNA polymerase II	CLUSTER_3	0	1
M238	respiratory electron transport chain (mitochondrion)	CLUSTER_3	0	1
M239	enriched in calcium signaling proteins	CLUSTER_3	0	1
M240	chromosome Y linked	CLUSTER_3	0	1
M241	TBA	CLUSTER_3	0	1
M242	TBA	CLUSTER_3	0	1
M243	TBA	CLUSTER_3	0	1
M244	TBA	CLUSTER_3	0	1
M246	TBA	CLUSTER_3	0	1
M247	enriched in nuclear pore complex interacting proteins	CLUSTER_3	0	1
M248	TBA	CLUSTER_3	0	1
M249	TBA	CLUSTER_3	0	1
M75	antiviral IFN signature	CLUSTER_4	6	2.43e-12
M127	type I interferon response	CLUSTER_4	4	8.33e-09
M68	RIG-1 like receptor signaling	CLUSTER_4	3	1.02e-06
M67	activated dendritic cells	CLUSTER_4	3	1.4e-06
M111.1	viral sensing and immunity; IRF2 targets network (II)	CLUSTER_4	3	1.4e-06
M165	enriched in activated dendritic cells (II)	CLUSTER_4	3	4.9e-05
M177.1	TBA	CLUSTER_4	2	0.000381
M47.1	enriched in B cells (II)	CLUSTER_4	2	0.00229
M150	innate antiviral response	CLUSTER_4	1	0.0206
M13	innate activation by cytosolic DNA sensing	CLUSTER_4	1	0.0226
M47.3	enriched in B cells (IV)	CLUSTER_4	1	0.0267
M66	TBA	CLUSTER_4	1	0.0348
M111.0	viral sensing and immunity; IRF2 targets network (I)	CLUSTER_4	1	0.0348
M134	Membrane, ER proteins	CLUSTER_4	1	0.0348
M69	enriched in B cells (VI)	CLUSTER_4	1	0.0408
M7.3	T cell activation (II)	CLUSTER_4	1	0.0586
S11	Activated (LPS) dendritic cell surface signature	CLUSTER_4	1	0.0741
M47.0	enriched in B cells (I)	CLUSTER_4	1	0.0894
S10	Resting dendritic cell surface signature	CLUSTER_4	1	0.145
M5.0	regulation of antigen presentation and immune response	CLUSTER_4	1	0.154
S5	DC surface signature	CLUSTER_4	1	0.159
S2	B cell surface signature	CLUSTER_4	1	0.293
M37.0	immune activation - generic cluster	CLUSTER_4	1	0.504
M0	targets of FOSL1/2	CLUSTER_4	0	1
M1.0	integrin cell surface interactions (I)	CLUSTER_4	0	1
M1.1	integrin cell surface interactions (II)	CLUSTER_4	0	1
M2.0	extracellular matrix (I)	CLUSTER_4	0	1
M2.1	extracellular matrix (II)	CLUSTER_4	0	1
M2.2	extracellular matrix (III)	CLUSTER_4	0	1
M3	regulation of signal transduction	CLUSTER_4	0	1
M4.0	cell cycle and transcription	CLUSTER_4	0	1
M4.1	cell cycle (I)	CLUSTER_4	0	1
M4.2	PLK1 signaling events	CLUSTER_4	0	1
M4.3	myeloid cell enriched receptors and transporters	CLUSTER_4	0	1
M4.4	mitotic cell cycle - DNA replication	CLUSTER_4	0	1
M4.5	mitotic cell cycle in stimulated CD4 T cells	CLUSTER_4	0	1
M4.6	cell division in stimulated CD4 T cells	CLUSTER_4	0	1
M4.7	mitotic cell cycle	CLUSTER_4	0	1
M4.8	cell division - E2F transcription network	CLUSTER_4	0	1
M4.9	mitotic cell cycle in stimulated CD4 T cells	CLUSTER_4	0	1
M4.10	cell cycle (II)	CLUSTER_4	0	1
M4.11	mitotic cell cycle in stimulated CD4 T cells	CLUSTER_4	0	1
M4.12	C-MYC transcriptional network	CLUSTER_4	0	1
M4.13	cell junction (GO)	CLUSTER_4	0	1
M4.14	Rho GTPase cycle	CLUSTER_4	0	1
M4.15	enriched in monocytes (I)	CLUSTER_4	0	1
M5.1	T cell activation and signaling	CLUSTER_4	0	1
M6	mitotic cell division	CLUSTER_4	0	1
M7.0	enriched in T cells (I)	CLUSTER_4	0	1
M7.1	T cell activation (I)	CLUSTER_4	0	1
M7.2	enriched in NK cells (I)	CLUSTER_4	0	1
M7.4	T cell activation (III)	CLUSTER_4	0	1
M8	E2F transcription factor network	CLUSTER_4	0	1
M9	B cell development	CLUSTER_4	0	1
M10.0	E2F1 targets (Q3)	CLUSTER_4	0	1
M10.1	E2F1 targets (Q4)	CLUSTER_4	0	1
M11.0	enriched in monocytes (II)	CLUSTER_4	0	1
M11.1	blood coagulation	CLUSTER_4	0	1
M11.2	formyl peptide receptor mediated neutrophil response	CLUSTER_4	0	1
M12	CD28 costimulation	CLUSTER_4	0	1
M14	T cell differentiation	CLUSTER_4	0	1
M15	Ran mediated mitosis	CLUSTER_4	0	1
M16	TLR and inflammatory signaling	CLUSTER_4	0	1
M17.0	Hox cluster I	CLUSTER_4	0	1
M17.1	Hox cluster II	CLUSTER_4	0	1
M17.2	Hox cluster III	CLUSTER_4	0	1
M17.3	Hox cluster IV	CLUSTER_4	0	1
M18	T cell differentiation via ITK and PKC	CLUSTER_4	0	1
M19	T cell differentiation (Th2)	CLUSTER_4	0	1
M20	AP-1 transcription factor network	CLUSTER_4	0	1
M21	cell adhesion (lymphocyte homing)	CLUSTER_4	0	1
M22.0	mismatch repair (I)	CLUSTER_4	0	1
M22.1	mismatch repair (II)	CLUSTER_4	0	1
M23	RA, WNT, CSF receptors network (monocyte)	CLUSTER_4	0	1
M24	cell activation (IL15, IL23, TNF)	CLUSTER_4	0	1
M25	TLR8-BAFF network	CLUSTER_4	0	1
M26.0	TBA	CLUSTER_4	0	1
M26.1	TBA	CLUSTER_4	0	1
M26.2	TBA	CLUSTER_4	0	1
M27.0	chemokine cluster (I)	CLUSTER_4	0	1
M27.1	chemokine cluster (II)	CLUSTER_4	0	1
M28	antigen presentation (lipids and proteins)	CLUSTER_4	0	1
M29	proinflammatory cytokines and chemokines	CLUSTER_4	0	1
M30	cell movement, Adhesion and Platelet activation	CLUSTER_4	0	1
M31	cell cycle and growth arrest	CLUSTER_4	0	1
M32.0	platelet activation (I)	CLUSTER_4	0	1
M32.1	platelet activation (II)	CLUSTER_4	0	1
M32.2	CORO1A-DEF6 network (I)	CLUSTER_4	0	1
M32.3	KLF12 targets network	CLUSTER_4	0	1
M32.4	CORO1A-DEF6 network (II)	CLUSTER_4	0	1
M32.5	TBA	CLUSTER_4	0	1
M32.6	TBA	CLUSTER_4	0	1
M32.7	TBA	CLUSTER_4	0	1
M32.8	cytoskeletal remodeling	CLUSTER_4	0	1
M33	inflammatory response	CLUSTER_4	0	1
M34	cytoskeletal remodeling (enriched for SRF targets)	CLUSTER_4	0	1
M35.0	signaling in T cells (I)	CLUSTER_4	0	1
M35.1	signaling in T cells (II)	CLUSTER_4	0	1
M36	T cell surface, activation	CLUSTER_4	0	1
M37.1	enriched in neutrophils (I)	CLUSTER_4	0	1
M37.2	endoplasmic reticulum	CLUSTER_4	0	1
M37.3	cell division	CLUSTER_4	0	1
M38	chemokines and receptors	CLUSTER_4	0	1
M39	integrin mediated leukocyte migration	CLUSTER_4	0	1
M40	complement and other receptors in DCs	CLUSTER_4	0	1
M41.0	TBA	CLUSTER_4	0	1
M41.1	TBA	CLUSTER_4	0	1
M41.2	TBA	CLUSTER_4	0	1
M41.3	TBA	CLUSTER_4	0	1
M41.4	ATF targets network	CLUSTER_4	0	1
M42	platelet activation (III)	CLUSTER_4	0	1
M43.0	myeloid, dendritic cell activation via NFkB (I)	CLUSTER_4	0	1
M43.1	myeloid, dendritic cell activation via NFkB (II)	CLUSTER_4	0	1
M44	T cell signaling and costimulation	CLUSTER_4	0	1
M45	leukocyte activation and migration	CLUSTER_4	0	1
M46	cell division stimulated CD4+ T cells	CLUSTER_4	0	1
M47.2	enriched in B cells (III)	CLUSTER_4	0	1
M47.4	enriched in B cells (V)	CLUSTER_4	0	1
M48	TBA	CLUSTER_4	0	1
M49	transcription regulation in cell development	CLUSTER_4	0	1
M50	CD1 and other DC receptors	CLUSTER_4	0	1
M51	cell adhesion	CLUSTER_4	0	1
M52	T cell activation (IV)	CLUSTER_4	0	1
M53	inflammasome receptors and signaling	CLUSTER_4	0	1
M54	BCR signaling	CLUSTER_4	0	1
M55	TBA	CLUSTER_4	0	1
M56	suppression of MAPK signaling	CLUSTER_4	0	1
M57	immuregulation - monocytes, T and B cells	CLUSTER_4	0	1
M58	B cell development/activation	CLUSTER_4	0	1
M59	CCR1, 7 and cell signaling	CLUSTER_4	0	1
M60	lymphocyte generic cluster	CLUSTER_4	0	1
M61.0	enriched in NK cells (II)	CLUSTER_4	0	1
M61.1	enriched in NK cells (KIR cluster)	CLUSTER_4	0	1
M61.2	enriched in NK cells (receptor activation)	CLUSTER_4	0	1
M62.0	T and B cell development, activation	CLUSTER_4	0	1
M62.1	enriched for unknown TF motif CTCNANGTGNY	CLUSTER_4	0	1
M63	regulation of localization (GO)	CLUSTER_4	0	1
M64	enriched in activated dendritic cells/monocytes	CLUSTER_4	0	1
M65	IL2, IL7, TCR network	CLUSTER_4	0	1
M70.0	TBA	CLUSTER_4	0	1
M70.1	TBA	CLUSTER_4	0	1
M71	enriched in antigen presentation (I)	CLUSTER_4	0	1
M72.0	TBA	CLUSTER_4	0	1
M72.1	TBA	CLUSTER_4	0	1
M72.2	TBA	CLUSTER_4	0	1
M73	enriched in monocytes (III)	CLUSTER_4	0	1
M74	transcriptional targets of glucocorticoid receptor	CLUSTER_4	0	1
M76	DNA repair	CLUSTER_4	0	1
M77	collagen, TGFB family et al	CLUSTER_4	0	1
M78	myeloid cell cytokines, metallopeptidases and laminins	CLUSTER_4	0	1
M79	TBA	CLUSTER_4	0	1
M80	TBA	CLUSTER_4	0	1
M81	enriched in myeloid cells and monocytes	CLUSTER_4	0	1
M82	signal transduction, plasma membrane	CLUSTER_4	0	1
M83	enriched in naive and memory B cells	CLUSTER_4	0	1
M84	integrins and cell adhesion	CLUSTER_4	0	1
M85	platelet activation and degranulation	CLUSTER_4	0	1
M86.0	chemokines and inflammatory molecules in myeloid cells	CLUSTER_4	0	1
M86.1	proinflammatory dendritic cell, myeloid cell response	CLUSTER_4	0	1
M87	transmembrane transport (I)	CLUSTER_4	0	1
M88.0	leukocyte migration	CLUSTER_4	0	1
M88.1	enriched in hepatocyte nuclear factors (I)	CLUSTER_4	0	1
M88.2	enriched in hepatocyte nuclear factors (II)	CLUSTER_4	0	1
M89.0	putative targets of PAX3	CLUSTER_4	0	1
M89.1	putative targets of PAX3	CLUSTER_4	0	1
M90	TBA	CLUSTER_4	0	1
M91	adhesion and migration, chemotaxis	CLUSTER_4	0	1
M92	lipid metabolism, endoplasmic reticulum	CLUSTER_4	0	1
M93	TBA	CLUSTER_4	0	1
M94	growth factor induced, enriched in nuclear receptor subfamily 4	CLUSTER_4	0	1
M95.0	enriched in antigen presentation (II)	CLUSTER_4	0	1
M95.1	enriched in antigen presentation (III)	CLUSTER_4	0	1
M96	Hox cluster V	CLUSTER_4	0	1
M97	enriched for SMAD2/3 signaling	CLUSTER_4	0	1
M98.0	TBA	CLUSTER_4	0	1
M98.1	TBA	CLUSTER_4	0	1
M99	TBA	CLUSTER_4	0	1
M100	MAPK, RAS signaling	CLUSTER_4	0	1
M101	phosphatidylinositol signaling system	CLUSTER_4	0	1
M102	TBA	CLUSTER_4	0	1
M103	cell cycle (III)	CLUSTER_4	0	1
M104	TBA	CLUSTER_4	0	1
M105	TBA	CLUSTER_4	0	1
M106.0	nuclear pore complex	CLUSTER_4	0	1
M106.1	nuclear pore complex (mitosis)	CLUSTER_4	0	1
M107	Hox cluster VI	CLUSTER_4	0	1
M108	TBA	CLUSTER_4	0	1
M109	receptors, cell migration	CLUSTER_4	0	1
M110	axon guidance	CLUSTER_4	0	1
M112.0	complement activation (I)	CLUSTER_4	0	1
M112.1	complement activation (II)	CLUSTER_4	0	1
M113	golgi membrane (I)	CLUSTER_4	0	1
M114.0	TBA	CLUSTER_4	0	1
M114.1	glycerophospholipid metabolism	CLUSTER_4	0	1
M115	cytokines - recepters cluster	CLUSTER_4	0	1
M116	TBA	CLUSTER_4	0	1
M117	cell adhesion (GO)	CLUSTER_4	0	1
M118.0	enriched in monocytes (IV)	CLUSTER_4	0	1
M118.1	enriched in monocytes (surface)	CLUSTER_4	0	1
M119	enriched in activated dendritic cells (I)	CLUSTER_4	0	1
M120	TBA	CLUSTER_4	0	1
M121	TBA	CLUSTER_4	0	1
M122	enriched for cell migration	CLUSTER_4	0	1
M123	enriched in B cell differentiation	CLUSTER_4	0	1
M124	enriched in membrane proteins	CLUSTER_4	0	1
M125	TBA	CLUSTER_4	0	1
M126	double positive thymocytes	CLUSTER_4	0	1
M128	TBA	CLUSTER_4	0	1
M129	inositol phosphate metabolism	CLUSTER_4	0	1
M130	enriched in G-protein coupled receptors	CLUSTER_4	0	1
M131	TBA	CLUSTER_4	0	1
M132	recruitment of neutrophils	CLUSTER_4	0	1
M133.0	cell adhesion, membrane	CLUSTER_4	0	1
M133.1	cell cell adhesion	CLUSTER_4	0	1
M135.0	enriched in plasma membrane proteins (I)	CLUSTER_4	0	1
M135.1	enriched in plasma membrane proteins (II)	CLUSTER_4	0	1
M136	TBA	CLUSTER_4	0	1
M137	TBA	CLUSTER_4	0	1
M138	enriched for ubiquitination	CLUSTER_4	0	1
M139	lysosomal/endosomal proteins	CLUSTER_4	0	1
M140	extracellular matrix, complement	CLUSTER_4	0	1
M141	TBA	CLUSTER_4	0	1
M142	transmembrane and ion transporters (I)	CLUSTER_4	0	1
M143	nuclear pore, transport; mRNA splicing, processing	CLUSTER_4	0	1
M144	cell cycle, ATP binding	CLUSTER_4	0	1
M145.0	cytoskeleton/actin (SRF transcription targets)	CLUSTER_4	0	1
M145.1	cytoskeleton/actin (SRF transcription targets)	CLUSTER_4	0	1
M146	MHC-TLR7-TLR8 cluster	CLUSTER_4	0	1
M147	intracellular transport	CLUSTER_4	0	1
M148	TBA	CLUSTER_4	0	1
M149	TBA	CLUSTER_4	0	1
M151	TBA	CLUSTER_4	0	1
M152.0	TBA (source: B cells)	CLUSTER_4	0	1
M152.1	TBA (source: naive B cells)	CLUSTER_4	0	1
M152.2	TBA (source: memory B cells)	CLUSTER_4	0	1
M153	TBA	CLUSTER_4	0	1
M154.0	amino acid metabolism and transport	CLUSTER_4	0	1
M154.1	transmembrane transport (SLC cluster)	CLUSTER_4	0	1
M155	G protein coupled receptors cluster	CLUSTER_4	0	1
M156.0	plasma cells and B cells, immunoglobulins	CLUSTER_4	0	1
M156.1	plasma cells, immunoglobulins	CLUSTER_4	0	1
M157	enriched in NK cells (III)	CLUSTER_4	0	1
M158.0	interferon alpha response (I)	CLUSTER_4	0	1
M158.1	interferon alpha response (II)	CLUSTER_4	0	1
M159	G protein mediated calcium signaling	CLUSTER_4	0	1
M160	leukocyte differentiation	CLUSTER_4	0	1
M161	TBA	CLUSTER_4	0	1
M162.0	plasma membrane, cell junction	CLUSTER_4	0	1
M162.1	cell junction	CLUSTER_4	0	1
M163	enriched in neutrophils (II)	CLUSTER_4	0	1
M164	xenobiotic metabolism	CLUSTER_4	0	1
M166	TBA	CLUSTER_4	0	1
M167	enriched in cell cycle	CLUSTER_4	0	1
M168	enriched in dendritic cells	CLUSTER_4	0	1
M169	mitosis (TF motif CCAATNNSNNNGCG)	CLUSTER_4	0	1
M170	TBA	CLUSTER_4	0	1
M171	heme biosynthesis (I)	CLUSTER_4	0	1
M172	enriched for TF motif TTCNRGNNNNTTC	CLUSTER_4	0	1
M173	erythrocyte differentiation	CLUSTER_4	0	1
M174	TBA	CLUSTER_4	0	1
M175	cell development	CLUSTER_4	0	1
M176	TBA	CLUSTER_4	0	1
M177.0	TBA	CLUSTER_4	0	1
M178	enriched for promoter motif NATCACGTGAY (putative SREBF1 targets)	CLUSTER_4	0	1
M179	enriched for TF motif PAX3	CLUSTER_4	0	1
M180	TBA	CLUSTER_4	0	1
M181	nucleotide metabolism	CLUSTER_4	0	1
M182	enriched in DNA interacting proteins	CLUSTER_4	0	1
M183	TBA	CLUSTER_4	0	1
M184.0	TBA	CLUSTER_4	0	1
M184.1	TBA	CLUSTER_4	0	1
M185	TBA	CLUSTER_4	0	1
M186	TBA	CLUSTER_4	0	1
M187	metabolism in mitochondria, peroxisome	CLUSTER_4	0	1
M188	TBA	CLUSTER_4	0	1
M189	extracellular region cluster (GO)	CLUSTER_4	0	1
M190	TBA	CLUSTER_4	0	1
M191	transmembrane transport (II)	CLUSTER_4	0	1
M192	TBA	CLUSTER_4	0	1
M193	TBA	CLUSTER_4	0	1
M194	TBA	CLUSTER_4	0	1
M195	muscle contraction, SRF targets	CLUSTER_4	0	1
M196	platelet activation - actin binding	CLUSTER_4	0	1
M197	TBA	CLUSTER_4	0	1
M198	TBA	CLUSTER_4	0	1
M199	platelet activation and blood coagulation	CLUSTER_4	0	1
M200	antigen processing and presentation	CLUSTER_4	0	1
M201	TBA	CLUSTER_4	0	1
M202	enriched in extracellular matrix and associated proteins	CLUSTER_4	0	1
M203	TBA	CLUSTER_4	0	1
M204.0	chaperonin mediated protein folding (I)	CLUSTER_4	0	1
M204.1	chaperonin mediated protein folding (II)	CLUSTER_4	0	1
M205	TBA	CLUSTER_4	0	1
M206	Wnt signaling pathway	CLUSTER_4	0	1
M207	TBA	CLUSTER_4	0	1
M208	TBA	CLUSTER_4	0	1
M209	lysosome	CLUSTER_4	0	1
M210	extracellular matrix, collagen	CLUSTER_4	0	1
M211	TBA	CLUSTER_4	0	1
M212	purine nucleotide biosynthesis	CLUSTER_4	0	1
M213	regulation of transcription, transcription factors	CLUSTER_4	0	1
M214	TBA	CLUSTER_4	0	1
M215	small GTPase mediated signal transduction	CLUSTER_4	0	1
M216	respiratory electron transport chain (mitochondrion)	CLUSTER_4	0	1
M217	TBA (source: B cells)	CLUSTER_4	0	1
M218	TBA	CLUSTER_4	0	1
M219	respiratory electron transport chain (mitochondrion)	CLUSTER_4	0	1
M220	TBA	CLUSTER_4	0	1
M221	TBA	CLUSTER_4	0	1
M222	heme biosynthesis (II)	CLUSTER_4	0	1
M223	enriched in T cells (II)	CLUSTER_4	0	1
M224	transmembrane and ion transporters (II)	CLUSTER_4	0	1
M225	metabolism of steroids	CLUSTER_4	0	1
M226	proteasome	CLUSTER_4	0	1
M227	translation initiation	CLUSTER_4	0	1
M228	olfactory receptors	CLUSTER_4	0	1
M229	TBA	CLUSTER_4	0	1
M230	cell cycle, mitotic phase	CLUSTER_4	0	1
M231	respiratory electron transport chain (mitochondrion)	CLUSTER_4	0	1
M232	enriched for TF motif TNCATNTCCYR	CLUSTER_4	0	1
M233	TBA	CLUSTER_4	0	1
M234	transcription elongation, RNA polymerase II	CLUSTER_4	0	1
M235	mitochondrial cluster	CLUSTER_4	0	1
M236	TBA	CLUSTER_4	0	1
M237	golgi membrane (II)	CLUSTER_4	0	1
M238	respiratory electron transport chain (mitochondrion)	CLUSTER_4	0	1
M239	enriched in calcium signaling proteins	CLUSTER_4	0	1
M240	chromosome Y linked	CLUSTER_4	0	1
M241	TBA	CLUSTER_4	0	1
M242	TBA	CLUSTER_4	0	1
M243	TBA	CLUSTER_4	0	1
M244	TBA	CLUSTER_4	0	1
M245	translation initiation factor 3 complex	CLUSTER_4	0	1
M246	TBA	CLUSTER_4	0	1
M247	enriched in nuclear pore complex interacting proteins	CLUSTER_4	0	1
M248	TBA	CLUSTER_4	0	1
M249	TBA	CLUSTER_4	0	1
M250	spliceosome	CLUSTER_4	0	1
S0	T cell surface signature	CLUSTER_4	0	1
S1	NK cell surface signature	CLUSTER_4	0	1
S3	Plasma cell surface signature	CLUSTER_4	0	1
S4	Monocyte surface signature	CLUSTER_4	0	1
S6	CD4 T cell surface signature Th1-stimulated	CLUSTER_4	0	1
S7	CD4 T cell surface signature Th2-stimulated	CLUSTER_4	0	1
S8	Naive B cell surface signature	CLUSTER_4	0	1
S9	Memory B cell surface signature	CLUSTER_4	0	1
M201	TBA	CLUSTER_5	8	5.29e-14
M171	heme biosynthesis (I)	CLUSTER_5	6	1.18e-11
M193	TBA	CLUSTER_5	4	1.84e-07
M173	erythrocyte differentiation	CLUSTER_5	4	8.62e-07
M124	enriched in membrane proteins	CLUSTER_5	4	3.26e-06
M87	transmembrane transport (I)	CLUSTER_5	4	8.76e-06
M222	heme biosynthesis (II)	CLUSTER_5	3	4.55e-05
M49	transcription regulation in cell development	CLUSTER_5	4	0.000122
M131	TBA	CLUSTER_5	2	0.00264
M161	TBA	CLUSTER_5	2	0.00264
M167	enriched in cell cycle	CLUSTER_5	2	0.00304
M4.4	mitotic cell cycle - DNA replication	CLUSTER_5	2	0.0112
M4.14	Rho GTPase cycle	CLUSTER_5	1	0.0539
M25	TLR8-BAFF network	CLUSTER_5	1	0.0539
M70.1	TBA	CLUSTER_5	1	0.0539
M164	xenobiotic metabolism	CLUSTER_5	1	0.0539
M178	enriched for promoter motif NATCACGTGAY (putative SREBF1 targets)	CLUSTER_5	1	0.0539
M33	inflammatory response	CLUSTER_5	1	0.0591
M15	Ran mediated mitosis	CLUSTER_5	1	0.0695
S5	DC surface signature	CLUSTER_5	2	0.0772
M32.5	TBA	CLUSTER_5	1	0.0797
M182	enriched in DNA interacting proteins	CLUSTER_5	1	0.0848
M8	E2F transcription factor network	CLUSTER_5	1	0.0899
M136	TBA	CLUSTER_5	1	0.0899
M184.0	TBA	CLUSTER_5	1	0.0899
M4.0	cell cycle and transcription	CLUSTER_5	4	0.109
S0	T cell surface signature	CLUSTER_5	1	0.139
M4.1	cell cycle (I)	CLUSTER_5	2	0.189
S1	NK cell surface signature	CLUSTER_5	1	0.225
M88.0	leukocyte migration	CLUSTER_5	1	0.242
M103	cell cycle (III)	CLUSTER_5	1	0.25
M11.0	enriched in monocytes (II)	CLUSTER_5	1	0.642
M37.0	immune activation - generic cluster	CLUSTER_5	1	0.845
M0	targets of FOSL1/2	CLUSTER_5	0	1
M1.0	integrin cell surface interactions (I)	CLUSTER_5	0	1
M1.1	integrin cell surface interactions (II)	CLUSTER_5	0	1
M2.0	extracellular matrix (I)	CLUSTER_5	0	1
M2.1	extracellular matrix (II)	CLUSTER_5	0	1
M2.2	extracellular matrix (III)	CLUSTER_5	0	1
M3	regulation of signal transduction	CLUSTER_5	0	1
M4.2	PLK1 signaling events	CLUSTER_5	0	1
M4.3	myeloid cell enriched receptors and transporters	CLUSTER_5	0	1
M4.5	mitotic cell cycle in stimulated CD4 T cells	CLUSTER_5	0	1
M4.6	cell division in stimulated CD4 T cells	CLUSTER_5	0	1
M4.7	mitotic cell cycle	CLUSTER_5	0	1
M4.8	cell division - E2F transcription network	CLUSTER_5	0	1
M4.9	mitotic cell cycle in stimulated CD4 T cells	CLUSTER_5	0	1
M4.10	cell cycle (II)	CLUSTER_5	0	1
M4.11	mitotic cell cycle in stimulated CD4 T cells	CLUSTER_5	0	1
M4.12	C-MYC transcriptional network	CLUSTER_5	0	1
M4.13	cell junction (GO)	CLUSTER_5	0	1
M4.15	enriched in monocytes (I)	CLUSTER_5	0	1
M5.0	regulation of antigen presentation and immune response	CLUSTER_5	0	1
M5.1	T cell activation and signaling	CLUSTER_5	0	1
M6	mitotic cell division	CLUSTER_5	0	1
M7.0	enriched in T cells (I)	CLUSTER_5	0	1
M7.1	T cell activation (I)	CLUSTER_5	0	1
M7.2	enriched in NK cells (I)	CLUSTER_5	0	1
M7.3	T cell activation (II)	CLUSTER_5	0	1
M7.4	T cell activation (III)	CLUSTER_5	0	1
M9	B cell development	CLUSTER_5	0	1
M10.0	E2F1 targets (Q3)	CLUSTER_5	0	1
M10.1	E2F1 targets (Q4)	CLUSTER_5	0	1
M11.1	blood coagulation	CLUSTER_5	0	1
M11.2	formyl peptide receptor mediated neutrophil response	CLUSTER_5	0	1
M12	CD28 costimulation	CLUSTER_5	0	1
M13	innate activation by cytosolic DNA sensing	CLUSTER_5	0	1
M14	T cell differentiation	CLUSTER_5	0	1
M16	TLR and inflammatory signaling	CLUSTER_5	0	1
M17.0	Hox cluster I	CLUSTER_5	0	1
M17.1	Hox cluster II	CLUSTER_5	0	1
M17.2	Hox cluster III	CLUSTER_5	0	1
M17.3	Hox cluster IV	CLUSTER_5	0	1
M18	T cell differentiation via ITK and PKC	CLUSTER_5	0	1
M19	T cell differentiation (Th2)	CLUSTER_5	0	1
M20	AP-1 transcription factor network	CLUSTER_5	0	1
M21	cell adhesion (lymphocyte homing)	CLUSTER_5	0	1
M22.0	mismatch repair (I)	CLUSTER_5	0	1
M22.1	mismatch repair (II)	CLUSTER_5	0	1
M23	RA, WNT, CSF receptors network (monocyte)	CLUSTER_5	0	1
M24	cell activation (IL15, IL23, TNF)	CLUSTER_5	0	1
M26.0	TBA	CLUSTER_5	0	1
M26.1	TBA	CLUSTER_5	0	1
M26.2	TBA	CLUSTER_5	0	1
M27.0	chemokine cluster (I)	CLUSTER_5	0	1
M27.1	chemokine cluster (II)	CLUSTER_5	0	1
M28	antigen presentation (lipids and proteins)	CLUSTER_5	0	1
M29	proinflammatory cytokines and chemokines	CLUSTER_5	0	1
M30	cell movement, Adhesion and Platelet activation	CLUSTER_5	0	1
M31	cell cycle and growth arrest	CLUSTER_5	0	1
M32.0	platelet activation (I)	CLUSTER_5	0	1
M32.1	platelet activation (II)	CLUSTER_5	0	1
M32.2	CORO1A-DEF6 network (I)	CLUSTER_5	0	1
M32.3	KLF12 targets network	CLUSTER_5	0	1
M32.4	CORO1A-DEF6 network (II)	CLUSTER_5	0	1
M32.6	TBA	CLUSTER_5	0	1
M32.7	TBA	CLUSTER_5	0	1
M32.8	cytoskeletal remodeling	CLUSTER_5	0	1
M34	cytoskeletal remodeling (enriched for SRF targets)	CLUSTER_5	0	1
M35.0	signaling in T cells (I)	CLUSTER_5	0	1
M35.1	signaling in T cells (II)	CLUSTER_5	0	1
M36	T cell surface, activation	CLUSTER_5	0	1
M37.1	enriched in neutrophils (I)	CLUSTER_5	0	1
M37.2	endoplasmic reticulum	CLUSTER_5	0	1
M37.3	cell division	CLUSTER_5	0	1
M38	chemokines and receptors	CLUSTER_5	0	1
M39	integrin mediated leukocyte migration	CLUSTER_5	0	1
M40	complement and other receptors in DCs	CLUSTER_5	0	1
M41.0	TBA	CLUSTER_5	0	1
M41.1	TBA	CLUSTER_5	0	1
M41.2	TBA	CLUSTER_5	0	1
M41.3	TBA	CLUSTER_5	0	1
M41.4	ATF targets network	CLUSTER_5	0	1
M42	platelet activation (III)	CLUSTER_5	0	1
M43.0	myeloid, dendritic cell activation via NFkB (I)	CLUSTER_5	0	1
M43.1	myeloid, dendritic cell activation via NFkB (II)	CLUSTER_5	0	1
M44	T cell signaling and costimulation	CLUSTER_5	0	1
M45	leukocyte activation and migration	CLUSTER_5	0	1
M46	cell division stimulated CD4+ T cells	CLUSTER_5	0	1
M47.0	enriched in B cells (I)	CLUSTER_5	0	1
M47.1	enriched in B cells (II)	CLUSTER_5	0	1
M47.2	enriched in B cells (III)	CLUSTER_5	0	1
M47.3	enriched in B cells (IV)	CLUSTER_5	0	1
M47.4	enriched in B cells (V)	CLUSTER_5	0	1
M48	TBA	CLUSTER_5	0	1
M50	CD1 and other DC receptors	CLUSTER_5	0	1
M51	cell adhesion	CLUSTER_5	0	1
M52	T cell activation (IV)	CLUSTER_5	0	1
M53	inflammasome receptors and signaling	CLUSTER_5	0	1
M54	BCR signaling	CLUSTER_5	0	1
M55	TBA	CLUSTER_5	0	1
M56	suppression of MAPK signaling	CLUSTER_5	0	1
M57	immuregulation - monocytes, T and B cells	CLUSTER_5	0	1
M58	B cell development/activation	CLUSTER_5	0	1
M59	CCR1, 7 and cell signaling	CLUSTER_5	0	1
M60	lymphocyte generic cluster	CLUSTER_5	0	1
M61.0	enriched in NK cells (II)	CLUSTER_5	0	1
M61.1	enriched in NK cells (KIR cluster)	CLUSTER_5	0	1
M61.2	enriched in NK cells (receptor activation)	CLUSTER_5	0	1
M62.0	T and B cell development, activation	CLUSTER_5	0	1
M62.1	enriched for unknown TF motif CTCNANGTGNY	CLUSTER_5	0	1
M63	regulation of localization (GO)	CLUSTER_5	0	1
M64	enriched in activated dendritic cells/monocytes	CLUSTER_5	0	1
M65	IL2, IL7, TCR network	CLUSTER_5	0	1
M66	TBA	CLUSTER_5	0	1
M67	activated dendritic cells	CLUSTER_5	0	1
M68	RIG-1 like receptor signaling	CLUSTER_5	0	1
M69	enriched in B cells (VI)	CLUSTER_5	0	1
M70.0	TBA	CLUSTER_5	0	1
M71	enriched in antigen presentation (I)	CLUSTER_5	0	1
M72.0	TBA	CLUSTER_5	0	1
M72.1	TBA	CLUSTER_5	0	1
M72.2	TBA	CLUSTER_5	0	1
M73	enriched in monocytes (III)	CLUSTER_5	0	1
M74	transcriptional targets of glucocorticoid receptor	CLUSTER_5	0	1
M75	antiviral IFN signature	CLUSTER_5	0	1
M76	DNA repair	CLUSTER_5	0	1
M77	collagen, TGFB family et al	CLUSTER_5	0	1
M78	myeloid cell cytokines, metallopeptidases and laminins	CLUSTER_5	0	1
M79	TBA	CLUSTER_5	0	1
M80	TBA	CLUSTER_5	0	1
M81	enriched in myeloid cells and monocytes	CLUSTER_5	0	1
M82	signal transduction, plasma membrane	CLUSTER_5	0	1
M83	enriched in naive and memory B cells	CLUSTER_5	0	1
M84	integrins and cell adhesion	CLUSTER_5	0	1
M85	platelet activation and degranulation	CLUSTER_5	0	1
M86.0	chemokines and inflammatory molecules in myeloid cells	CLUSTER_5	0	1
M86.1	proinflammatory dendritic cell, myeloid cell response	CLUSTER_5	0	1
M88.1	enriched in hepatocyte nuclear factors (I)	CLUSTER_5	0	1
M88.2	enriched in hepatocyte nuclear factors (II)	CLUSTER_5	0	1
M89.0	putative targets of PAX3	CLUSTER_5	0	1
M89.1	putative targets of PAX3	CLUSTER_5	0	1
M90	TBA	CLUSTER_5	0	1
M91	adhesion and migration, chemotaxis	CLUSTER_5	0	1
M92	lipid metabolism, endoplasmic reticulum	CLUSTER_5	0	1
M93	TBA	CLUSTER_5	0	1
M94	growth factor induced, enriched in nuclear receptor subfamily 4	CLUSTER_5	0	1
M95.0	enriched in antigen presentation (II)	CLUSTER_5	0	1
M95.1	enriched in antigen presentation (III)	CLUSTER_5	0	1
M96	Hox cluster V	CLUSTER_5	0	1
M97	enriched for SMAD2/3 signaling	CLUSTER_5	0	1
M98.0	TBA	CLUSTER_5	0	1
M98.1	TBA	CLUSTER_5	0	1
M99	TBA	CLUSTER_5	0	1
M100	MAPK, RAS signaling	CLUSTER_5	0	1
M101	phosphatidylinositol signaling system	CLUSTER_5	0	1
M102	TBA	CLUSTER_5	0	1
M104	TBA	CLUSTER_5	0	1
M105	TBA	CLUSTER_5	0	1
M106.0	nuclear pore complex	CLUSTER_5	0	1
M106.1	nuclear pore complex (mitosis)	CLUSTER_5	0	1
M107	Hox cluster VI	CLUSTER_5	0	1
M108	TBA	CLUSTER_5	0	1
M109	receptors, cell migration	CLUSTER_5	0	1
M110	axon guidance	CLUSTER_5	0	1
M111.0	viral sensing and immunity; IRF2 targets network (I)	CLUSTER_5	0	1
M111.1	viral sensing and immunity; IRF2 targets network (II)	CLUSTER_5	0	1
M112.0	complement activation (I)	CLUSTER_5	0	1
M112.1	complement activation (II)	CLUSTER_5	0	1
M113	golgi membrane (I)	CLUSTER_5	0	1
M114.0	TBA	CLUSTER_5	0	1
M114.1	glycerophospholipid metabolism	CLUSTER_5	0	1
M115	cytokines - recepters cluster	CLUSTER_5	0	1
M116	TBA	CLUSTER_5	0	1
M117	cell adhesion (GO)	CLUSTER_5	0	1
M118.0	enriched in monocytes (IV)	CLUSTER_5	0	1
M118.1	enriched in monocytes (surface)	CLUSTER_5	0	1
M119	enriched in activated dendritic cells (I)	CLUSTER_5	0	1
M120	TBA	CLUSTER_5	0	1
M121	TBA	CLUSTER_5	0	1
M122	enriched for cell migration	CLUSTER_5	0	1
M123	enriched in B cell differentiation	CLUSTER_5	0	1
M125	TBA	CLUSTER_5	0	1
M126	double positive thymocytes	CLUSTER_5	0	1
M127	type I interferon response	CLUSTER_5	0	1
M128	TBA	CLUSTER_5	0	1
M129	inositol phosphate metabolism	CLUSTER_5	0	1
M130	enriched in G-protein coupled receptors	CLUSTER_5	0	1
M132	recruitment of neutrophils	CLUSTER_5	0	1
M133.0	cell adhesion, membrane	CLUSTER_5	0	1
M133.1	cell cell adhesion	CLUSTER_5	0	1
M134	Membrane, ER proteins	CLUSTER_5	0	1
M135.0	enriched in plasma membrane proteins (I)	CLUSTER_5	0	1
M135.1	enriched in plasma membrane proteins (II)	CLUSTER_5	0	1
M137	TBA	CLUSTER_5	0	1
M138	enriched for ubiquitination	CLUSTER_5	0	1
M139	lysosomal/endosomal proteins	CLUSTER_5	0	1
M140	extracellular matrix, complement	CLUSTER_5	0	1
M141	TBA	CLUSTER_5	0	1
M142	transmembrane and ion transporters (I)	CLUSTER_5	0	1
M143	nuclear pore, transport; mRNA splicing, processing	CLUSTER_5	0	1
M144	cell cycle, ATP binding	CLUSTER_5	0	1
M145.0	cytoskeleton/actin (SRF transcription targets)	CLUSTER_5	0	1
M145.1	cytoskeleton/actin (SRF transcription targets)	CLUSTER_5	0	1
M146	MHC-TLR7-TLR8 cluster	CLUSTER_5	0	1
M147	intracellular transport	CLUSTER_5	0	1
M148	TBA	CLUSTER_5	0	1
M149	TBA	CLUSTER_5	0	1
M150	innate antiviral response	CLUSTER_5	0	1
M151	TBA	CLUSTER_5	0	1
M152.0	TBA (source: B cells)	CLUSTER_5	0	1
M152.1	TBA (source: naive B cells)	CLUSTER_5	0	1
M152.2	TBA (source: memory B cells)	CLUSTER_5	0	1
M153	TBA	CLUSTER_5	0	1
M154.0	amino acid metabolism and transport	CLUSTER_5	0	1
M154.1	transmembrane transport (SLC cluster)	CLUSTER_5	0	1
M155	G protein coupled receptors cluster	CLUSTER_5	0	1
M156.0	plasma cells and B cells, immunoglobulins	CLUSTER_5	0	1
M156.1	plasma cells, immunoglobulins	CLUSTER_5	0	1
M157	enriched in NK cells (III)	CLUSTER_5	0	1
M158.0	interferon alpha response (I)	CLUSTER_5	0	1
M158.1	interferon alpha response (II)	CLUSTER_5	0	1
M159	G protein mediated calcium signaling	CLUSTER_5	0	1
M160	leukocyte differentiation	CLUSTER_5	0	1
M162.0	plasma membrane, cell junction	CLUSTER_5	0	1
M162.1	cell junction	CLUSTER_5	0	1
M163	enriched in neutrophils (II)	CLUSTER_5	0	1
M165	enriched in activated dendritic cells (II)	CLUSTER_5	0	1
M166	TBA	CLUSTER_5	0	1
M168	enriched in dendritic cells	CLUSTER_5	0	1
M169	mitosis (TF motif CCAATNNSNNNGCG)	CLUSTER_5	0	1
M170	TBA	CLUSTER_5	0	1
M172	enriched for TF motif TTCNRGNNNNTTC	CLUSTER_5	0	1
M174	TBA	CLUSTER_5	0	1
M175	cell development	CLUSTER_5	0	1
M176	TBA	CLUSTER_5	0	1
M177.0	TBA	CLUSTER_5	0	1
M177.1	TBA	CLUSTER_5	0	1
M179	enriched for TF motif PAX3	CLUSTER_5	0	1
M180	TBA	CLUSTER_5	0	1
M181	nucleotide metabolism	CLUSTER_5	0	1
M183	TBA	CLUSTER_5	0	1
M184.1	TBA	CLUSTER_5	0	1
M185	TBA	CLUSTER_5	0	1
M186	TBA	CLUSTER_5	0	1
M187	metabolism in mitochondria, peroxisome	CLUSTER_5	0	1
M188	TBA	CLUSTER_5	0	1
M189	extracellular region cluster (GO)	CLUSTER_5	0	1
M190	TBA	CLUSTER_5	0	1
M191	transmembrane transport (II)	CLUSTER_5	0	1
M192	TBA	CLUSTER_5	0	1
M194	TBA	CLUSTER_5	0	1
M195	muscle contraction, SRF targets	CLUSTER_5	0	1
M196	platelet activation - actin binding	CLUSTER_5	0	1
M197	TBA	CLUSTER_5	0	1
M198	TBA	CLUSTER_5	0	1
M199	platelet activation and blood coagulation	CLUSTER_5	0	1
M200	antigen processing and presentation	CLUSTER_5	0	1
M202	enriched in extracellular matrix and associated proteins	CLUSTER_5	0	1
M203	TBA	CLUSTER_5	0	1
M204.0	chaperonin mediated protein folding (I)	CLUSTER_5	0	1
M204.1	chaperonin mediated protein folding (II)	CLUSTER_5	0	1
M205	TBA	CLUSTER_5	0	1
M206	Wnt signaling pathway	CLUSTER_5	0	1
M207	TBA	CLUSTER_5	0	1
M208	TBA	CLUSTER_5	0	1
M209	lysosome	CLUSTER_5	0	1
M210	extracellular matrix, collagen	CLUSTER_5	0	1
M211	TBA	CLUSTER_5	0	1
M212	purine nucleotide biosynthesis	CLUSTER_5	0	1
M213	regulation of transcription, transcription factors	CLUSTER_5	0	1
M214	TBA	CLUSTER_5	0	1
M215	small GTPase mediated signal transduction	CLUSTER_5	0	1
M216	respiratory electron transport chain (mitochondrion)	CLUSTER_5	0	1
M217	TBA (source: B cells)	CLUSTER_5	0	1
M218	TBA	CLUSTER_5	0	1
M219	respiratory electron transport chain (mitochondrion)	CLUSTER_5	0	1
M220	TBA	CLUSTER_5	0	1
M221	TBA	CLUSTER_5	0	1
M223	enriched in T cells (II)	CLUSTER_5	0	1
M224	transmembrane and ion transporters (II)	CLUSTER_5	0	1
M225	metabolism of steroids	CLUSTER_5	0	1
M226	proteasome	CLUSTER_5	0	1
M227	translation initiation	CLUSTER_5	0	1
M228	olfactory receptors	CLUSTER_5	0	1
M229	TBA	CLUSTER_5	0	1
M230	cell cycle, mitotic phase	CLUSTER_5	0	1
M231	respiratory electron transport chain (mitochondrion)	CLUSTER_5	0	1
M232	enriched for TF motif TNCATNTCCYR	CLUSTER_5	0	1
M233	TBA	CLUSTER_5	0	1
M234	transcription elongation, RNA polymerase II	CLUSTER_5	0	1
M235	mitochondrial cluster	CLUSTER_5	0	1
M236	TBA	CLUSTER_5	0	1
M237	golgi membrane (II)	CLUSTER_5	0	1
M238	respiratory electron transport chain (mitochondrion)	CLUSTER_5	0	1
M239	enriched in calcium signaling proteins	CLUSTER_5	0	1
M240	chromosome Y linked	CLUSTER_5	0	1
M241	TBA	CLUSTER_5	0	1
M242	TBA	CLUSTER_5	0	1
M243	TBA	CLUSTER_5	0	1
M244	TBA	CLUSTER_5	0	1
M245	translation initiation factor 3 complex	CLUSTER_5	0	1
M246	TBA	CLUSTER_5	0	1
M247	enriched in nuclear pore complex interacting proteins	CLUSTER_5	0	1
M248	TBA	CLUSTER_5	0	1
M249	TBA	CLUSTER_5	0	1
M250	spliceosome	CLUSTER_5	0	1
S2	B cell surface signature	CLUSTER_5	0	1
S3	Plasma cell surface signature	CLUSTER_5	0	1
S4	Monocyte surface signature	CLUSTER_5	0	1
S6	CD4 T cell surface signature Th1-stimulated	CLUSTER_5	0	1
S7	CD4 T cell surface signature Th2-stimulated	CLUSTER_5	0	1
S8	Naive B cell surface signature	CLUSTER_5	0	1
S9	Memory B cell surface signature	CLUSTER_5	0	1
S10	Resting dendritic cell surface signature	CLUSTER_5	0	1
S11	Activated (LPS) dendritic cell surface signature	CLUSTER_5	0	1
M11.0	enriched in monocytes (II)	CLUSTER_6	13	8.58e-12
M4.0	cell cycle and transcription	CLUSTER_6	12	8.81e-08
M83	enriched in naive and memory B cells	CLUSTER_6	3	1.35e-05
M4.3	myeloid cell enriched receptors and transporters	CLUSTER_6	3	0.000469
M5.0	regulation of antigen presentation and immune response	CLUSTER_6	4	0.000658
M4.15	enriched in monocytes (I)	CLUSTER_6	2	0.00128
M2.1	extracellular matrix (II)	CLUSTER_6	3	0.00141
M56	suppression of MAPK signaling	CLUSTER_6	2	0.00153
M66	TBA	CLUSTER_6	2	0.00309
M111.0	viral sensing and immunity; IRF2 targets network (I)	CLUSTER_6	2	0.00309
M47.2	enriched in B cells (III)	CLUSTER_6	2	0.00564
S10	Resting dendritic cell surface signature	CLUSTER_6	3	0.00603
M95.0	enriched in antigen presentation (II)	CLUSTER_6	2	0.00614
S0	T cell surface signature	CLUSTER_6	2	0.00773
S4	Monocyte surface signature	CLUSTER_6	3	0.0109
M177.0	TBA	CLUSTER_6	2	0.0121
M81	enriched in myeloid cells and monocytes	CLUSTER_6	2	0.0128
M16	TLR and inflammatory signaling	CLUSTER_6	2	0.0206
M3	regulation of signal transduction	CLUSTER_6	2	0.0215
M37.0	immune activation - generic cluster	CLUSTER_6	5	0.025
S8	Naive B cell surface signature	CLUSTER_6	2	0.0279
M118.0	enriched in monocytes (IV)	CLUSTER_6	2	0.032
M50	CD1 and other DC receptors	CLUSTER_6	1	0.0433
M65	IL2, IL7, TCR network	CLUSTER_6	1	0.0433
M104	TBA	CLUSTER_6	1	0.0433
M11.2	formyl peptide receptor mediated neutrophil response	CLUSTER_6	1	0.048
M44	T cell signaling and costimulation	CLUSTER_6	1	0.048
M59	CCR1, 7 and cell signaling	CLUSTER_6	1	0.048
M97	enriched for SMAD2/3 signaling	CLUSTER_6	1	0.048
M151	TBA	CLUSTER_6	1	0.048
M23	RA, WNT, CSF receptors network (monocyte)	CLUSTER_6	1	0.0526
M47.4	enriched in B cells (V)	CLUSTER_6	1	0.0526
M58	B cell development/activation	CLUSTER_6	1	0.0526
M74	transcriptional targets of glucocorticoid receptor	CLUSTER_6	1	0.0526
M119	enriched in activated dendritic cells (I)	CLUSTER_6	1	0.0526
M73	enriched in monocytes (III)	CLUSTER_6	1	0.0573
M47.3	enriched in B cells (IV)	CLUSTER_6	1	0.0619
M48	TBA	CLUSTER_6	1	0.0619
M133.0	cell adhesion, membrane	CLUSTER_6	1	0.0619
M40	complement and other receptors in DCs	CLUSTER_6	1	0.0665
M140	extracellular matrix, complement	CLUSTER_6	1	0.0665
M61.2	enriched in NK cells (receptor activation)	CLUSTER_6	1	0.0711
M60	lymphocyte generic cluster	CLUSTER_6	1	0.0802
M64	enriched in activated dendritic cells/monocytes	CLUSTER_6	1	0.0802
M146	MHC-TLR7-TLR8 cluster	CLUSTER_6	1	0.0847
M162.0	plasma membrane, cell junction	CLUSTER_6	1	0.0847
M37.2	endoplasmic reticulum	CLUSTER_6	1	0.0892
M80	TBA	CLUSTER_6	1	0.0892
M11.1	blood coagulation	CLUSTER_6	1	0.102
M87	transmembrane transport (I)	CLUSTER_6	1	0.111
M7.3	T cell activation (II)	CLUSTER_6	1	0.133
M77	collagen, TGFB family et al	CLUSTER_6	1	0.154
S11	Activated (LPS) dendritic cell surface signature	CLUSTER_6	1	0.166
M49	transcription regulation in cell development	CLUSTER_6	1	0.202
M7.0	enriched in T cells (I)	CLUSTER_6	1	0.237
S2	B cell surface signature	CLUSTER_6	1	0.559
M0	targets of FOSL1/2	CLUSTER_6	0	1
M1.0	integrin cell surface interactions (I)	CLUSTER_6	0	1
M1.1	integrin cell surface interactions (II)	CLUSTER_6	0	1
M2.0	extracellular matrix (I)	CLUSTER_6	0	1
M2.2	extracellular matrix (III)	CLUSTER_6	0	1
M4.1	cell cycle (I)	CLUSTER_6	0	1
M4.2	PLK1 signaling events	CLUSTER_6	0	1
M4.4	mitotic cell cycle - DNA replication	CLUSTER_6	0	1
M4.5	mitotic cell cycle in stimulated CD4 T cells	CLUSTER_6	0	1
M4.6	cell division in stimulated CD4 T cells	CLUSTER_6	0	1
M4.7	mitotic cell cycle	CLUSTER_6	0	1
M4.8	cell division - E2F transcription network	CLUSTER_6	0	1
M4.9	mitotic cell cycle in stimulated CD4 T cells	CLUSTER_6	0	1
M4.10	cell cycle (II)	CLUSTER_6	0	1
M4.11	mitotic cell cycle in stimulated CD4 T cells	CLUSTER_6	0	1
M4.12	C-MYC transcriptional network	CLUSTER_6	0	1
M4.13	cell junction (GO)	CLUSTER_6	0	1
M4.14	Rho GTPase cycle	CLUSTER_6	0	1
M5.1	T cell activation and signaling	CLUSTER_6	0	1
M6	mitotic cell division	CLUSTER_6	0	1
M7.1	T cell activation (I)	CLUSTER_6	0	1
M7.2	enriched in NK cells (I)	CLUSTER_6	0	1
M7.4	T cell activation (III)	CLUSTER_6	0	1
M8	E2F transcription factor network	CLUSTER_6	0	1
M9	B cell development	CLUSTER_6	0	1
M10.0	E2F1 targets (Q3)	CLUSTER_6	0	1
M10.1	E2F1 targets (Q4)	CLUSTER_6	0	1
M12	CD28 costimulation	CLUSTER_6	0	1
M13	innate activation by cytosolic DNA sensing	CLUSTER_6	0	1
M14	T cell differentiation	CLUSTER_6	0	1
M15	Ran mediated mitosis	CLUSTER_6	0	1
M17.0	Hox cluster I	CLUSTER_6	0	1
M17.1	Hox cluster II	CLUSTER_6	0	1
M17.2	Hox cluster III	CLUSTER_6	0	1
M17.3	Hox cluster IV	CLUSTER_6	0	1
M18	T cell differentiation via ITK and PKC	CLUSTER_6	0	1
M19	T cell differentiation (Th2)	CLUSTER_6	0	1
M20	AP-1 transcription factor network	CLUSTER_6	0	1
M21	cell adhesion (lymphocyte homing)	CLUSTER_6	0	1
M22.0	mismatch repair (I)	CLUSTER_6	0	1
M22.1	mismatch repair (II)	CLUSTER_6	0	1
M24	cell activation (IL15, IL23, TNF)	CLUSTER_6	0	1
M25	TLR8-BAFF network	CLUSTER_6	0	1
M26.0	TBA	CLUSTER_6	0	1
M26.1	TBA	CLUSTER_6	0	1
M26.2	TBA	CLUSTER_6	0	1
M27.0	chemokine cluster (I)	CLUSTER_6	0	1
M27.1	chemokine cluster (II)	CLUSTER_6	0	1
M28	antigen presentation (lipids and proteins)	CLUSTER_6	0	1
M29	proinflammatory cytokines and chemokines	CLUSTER_6	0	1
M30	cell movement, Adhesion and Platelet activation	CLUSTER_6	0	1
M31	cell cycle and growth arrest	CLUSTER_6	0	1
M32.0	platelet activation (I)	CLUSTER_6	0	1
M32.1	platelet activation (II)	CLUSTER_6	0	1
M32.2	CORO1A-DEF6 network (I)	CLUSTER_6	0	1
M32.3	KLF12 targets network	CLUSTER_6	0	1
M32.4	CORO1A-DEF6 network (II)	CLUSTER_6	0	1
M32.5	TBA	CLUSTER_6	0	1
M32.6	TBA	CLUSTER_6	0	1
M32.7	TBA	CLUSTER_6	0	1
M32.8	cytoskeletal remodeling	CLUSTER_6	0	1
M33	inflammatory response	CLUSTER_6	0	1
M34	cytoskeletal remodeling (enriched for SRF targets)	CLUSTER_6	0	1
M35.0	signaling in T cells (I)	CLUSTER_6	0	1
M35.1	signaling in T cells (II)	CLUSTER_6	0	1
M36	T cell surface, activation	CLUSTER_6	0	1
M37.1	enriched in neutrophils (I)	CLUSTER_6	0	1
M37.3	cell division	CLUSTER_6	0	1
M38	chemokines and receptors	CLUSTER_6	0	1
M39	integrin mediated leukocyte migration	CLUSTER_6	0	1
M41.0	TBA	CLUSTER_6	0	1
M41.1	TBA	CLUSTER_6	0	1
M41.2	TBA	CLUSTER_6	0	1
M41.3	TBA	CLUSTER_6	0	1
M41.4	ATF targets network	CLUSTER_6	0	1
M42	platelet activation (III)	CLUSTER_6	0	1
M43.0	myeloid, dendritic cell activation via NFkB (I)	CLUSTER_6	0	1
M43.1	myeloid, dendritic cell activation via NFkB (II)	CLUSTER_6	0	1
M45	leukocyte activation and migration	CLUSTER_6	0	1
M46	cell division stimulated CD4+ T cells	CLUSTER_6	0	1
M47.0	enriched in B cells (I)	CLUSTER_6	0	1
M47.1	enriched in B cells (II)	CLUSTER_6	0	1
M51	cell adhesion	CLUSTER_6	0	1
M52	T cell activation (IV)	CLUSTER_6	0	1
M53	inflammasome receptors and signaling	CLUSTER_6	0	1
M54	BCR signaling	CLUSTER_6	0	1
M55	TBA	CLUSTER_6	0	1
M57	immuregulation - monocytes, T and B cells	CLUSTER_6	0	1
M61.0	enriched in NK cells (II)	CLUSTER_6	0	1
M61.1	enriched in NK cells (KIR cluster)	CLUSTER_6	0	1
M62.0	T and B cell development, activation	CLUSTER_6	0	1
M62.1	enriched for unknown TF motif CTCNANGTGNY	CLUSTER_6	0	1
M63	regulation of localization (GO)	CLUSTER_6	0	1
M67	activated dendritic cells	CLUSTER_6	0	1
M68	RIG-1 like receptor signaling	CLUSTER_6	0	1
M69	enriched in B cells (VI)	CLUSTER_6	0	1
M70.0	TBA	CLUSTER_6	0	1
M70.1	TBA	CLUSTER_6	0	1
M71	enriched in antigen presentation (I)	CLUSTER_6	0	1
M72.0	TBA	CLUSTER_6	0	1
M72.1	TBA	CLUSTER_6	0	1
M72.2	TBA	CLUSTER_6	0	1
M75	antiviral IFN signature	CLUSTER_6	0	1
M76	DNA repair	CLUSTER_6	0	1
M78	myeloid cell cytokines, metallopeptidases and laminins	CLUSTER_6	0	1
M79	TBA	CLUSTER_6	0	1
M82	signal transduction, plasma membrane	CLUSTER_6	0	1
M84	integrins and cell adhesion	CLUSTER_6	0	1
M85	platelet activation and degranulation	CLUSTER_6	0	1
M86.0	chemokines and inflammatory molecules in myeloid cells	CLUSTER_6	0	1
M86.1	proinflammatory dendritic cell, myeloid cell response	CLUSTER_6	0	1
M88.0	leukocyte migration	CLUSTER_6	0	1
M88.1	enriched in hepatocyte nuclear factors (I)	CLUSTER_6	0	1
M88.2	enriched in hepatocyte nuclear factors (II)	CLUSTER_6	0	1
M89.0	putative targets of PAX3	CLUSTER_6	0	1
M89.1	putative targets of PAX3	CLUSTER_6	0	1
M90	TBA	CLUSTER_6	0	1
M91	adhesion and migration, chemotaxis	CLUSTER_6	0	1
M92	lipid metabolism, endoplasmic reticulum	CLUSTER_6	0	1
M93	TBA	CLUSTER_6	0	1
M94	growth factor induced, enriched in nuclear receptor subfamily 4	CLUSTER_6	0	1
M95.1	enriched in antigen presentation (III)	CLUSTER_6	0	1
M96	Hox cluster V	CLUSTER_6	0	1
M98.0	TBA	CLUSTER_6	0	1
M98.1	TBA	CLUSTER_6	0	1
M99	TBA	CLUSTER_6	0	1
M100	MAPK, RAS signaling	CLUSTER_6	0	1
M101	phosphatidylinositol signaling system	CLUSTER_6	0	1
M102	TBA	CLUSTER_6	0	1
M103	cell cycle (III)	CLUSTER_6	0	1
M105	TBA	CLUSTER_6	0	1
M106.0	nuclear pore complex	CLUSTER_6	0	1
M106.1	nuclear pore complex (mitosis)	CLUSTER_6	0	1
M107	Hox cluster VI	CLUSTER_6	0	1
M108	TBA	CLUSTER_6	0	1
M109	receptors, cell migration	CLUSTER_6	0	1
M110	axon guidance	CLUSTER_6	0	1
M111.1	viral sensing and immunity; IRF2 targets network (II)	CLUSTER_6	0	1
M112.0	complement activation (I)	CLUSTER_6	0	1
M112.1	complement activation (II)	CLUSTER_6	0	1
M113	golgi membrane (I)	CLUSTER_6	0	1
M114.0	TBA	CLUSTER_6	0	1
M114.1	glycerophospholipid metabolism	CLUSTER_6	0	1
M115	cytokines - recepters cluster	CLUSTER_6	0	1
M116	TBA	CLUSTER_6	0	1
M117	cell adhesion (GO)	CLUSTER_6	0	1
M118.1	enriched in monocytes (surface)	CLUSTER_6	0	1
M120	TBA	CLUSTER_6	0	1
M121	TBA	CLUSTER_6	0	1
M122	enriched for cell migration	CLUSTER_6	0	1
M123	enriched in B cell differentiation	CLUSTER_6	0	1
M124	enriched in membrane proteins	CLUSTER_6	0	1
M125	TBA	CLUSTER_6	0	1
M126	double positive thymocytes	CLUSTER_6	0	1
M127	type I interferon response	CLUSTER_6	0	1
M128	TBA	CLUSTER_6	0	1
M129	inositol phosphate metabolism	CLUSTER_6	0	1
M130	enriched in G-protein coupled receptors	CLUSTER_6	0	1
M131	TBA	CLUSTER_6	0	1
M132	recruitment of neutrophils	CLUSTER_6	0	1
M133.1	cell cell adhesion	CLUSTER_6	0	1
M134	Membrane, ER proteins	CLUSTER_6	0	1
M135.0	enriched in plasma membrane proteins (I)	CLUSTER_6	0	1
M135.1	enriched in plasma membrane proteins (II)	CLUSTER_6	0	1
M136	TBA	CLUSTER_6	0	1
M137	TBA	CLUSTER_6	0	1
M138	enriched for ubiquitination	CLUSTER_6	0	1
M139	lysosomal/endosomal proteins	CLUSTER_6	0	1
M141	TBA	CLUSTER_6	0	1
M142	transmembrane and ion transporters (I)	CLUSTER_6	0	1
M143	nuclear pore, transport; mRNA splicing, processing	CLUSTER_6	0	1
M144	cell cycle, ATP binding	CLUSTER_6	0	1
M145.0	cytoskeleton/actin (SRF transcription targets)	CLUSTER_6	0	1
M145.1	cytoskeleton/actin (SRF transcription targets)	CLUSTER_6	0	1
M147	intracellular transport	CLUSTER_6	0	1
M148	TBA	CLUSTER_6	0	1
M149	TBA	CLUSTER_6	0	1
M150	innate antiviral response	CLUSTER_6	0	1
M152.0	TBA (source: B cells)	CLUSTER_6	0	1
M152.1	TBA (source: naive B cells)	CLUSTER_6	0	1
M152.2	TBA (source: memory B cells)	CLUSTER_6	0	1
M153	TBA	CLUSTER_6	0	1
M154.0	amino acid metabolism and transport	CLUSTER_6	0	1
M154.1	transmembrane transport (SLC cluster)	CLUSTER_6	0	1
M155	G protein coupled receptors cluster	CLUSTER_6	0	1
M156.0	plasma cells and B cells, immunoglobulins	CLUSTER_6	0	1
M156.1	plasma cells, immunoglobulins	CLUSTER_6	0	1
M157	enriched in NK cells (III)	CLUSTER_6	0	1
M158.0	interferon alpha response (I)	CLUSTER_6	0	1
M158.1	interferon alpha response (II)	CLUSTER_6	0	1
M159	G protein mediated calcium signaling	CLUSTER_6	0	1
M160	leukocyte differentiation	CLUSTER_6	0	1
M161	TBA	CLUSTER_6	0	1
M162.1	cell junction	CLUSTER_6	0	1
M163	enriched in neutrophils (II)	CLUSTER_6	0	1
M164	xenobiotic metabolism	CLUSTER_6	0	1
M165	enriched in activated dendritic cells (II)	CLUSTER_6	0	1
M166	TBA	CLUSTER_6	0	1
M167	enriched in cell cycle	CLUSTER_6	0	1
M168	enriched in dendritic cells	CLUSTER_6	0	1
M169	mitosis (TF motif CCAATNNSNNNGCG)	CLUSTER_6	0	1
M170	TBA	CLUSTER_6	0	1
M171	heme biosynthesis (I)	CLUSTER_6	0	1
M172	enriched for TF motif TTCNRGNNNNTTC	CLUSTER_6	0	1
M173	erythrocyte differentiation	CLUSTER_6	0	1
M174	TBA	CLUSTER_6	0	1
M175	cell development	CLUSTER_6	0	1
M176	TBA	CLUSTER_6	0	1
M177.1	TBA	CLUSTER_6	0	1
M178	enriched for promoter motif NATCACGTGAY (putative SREBF1 targets)	CLUSTER_6	0	1
M179	enriched for TF motif PAX3	CLUSTER_6	0	1
M180	TBA	CLUSTER_6	0	1
[truncated: 1,116 more rows]

## Sheet: S8C
Table S8C. Results of enrichment analysis of member genes of each of our 9 coexpression clusters using the Reactome Pathway Database (https://reactome.org).
The green color indicates p values of less than .05.
REACTOME ID	Description	Cluster 1	Cluster 2	Cluster 3	Cluster 4	Cluster 5	Cluster 6	Cluster 7	Cluster 8	Cluster 9
R-HSA-109581	Apoptosis	NS	NS	NS	0.0473803	NS	NS	NS	NS	NS
R-HSA-110313	Translesion synthesis by Y family DNA polymerases bypasses lesions on DNA template	NS	NS	NS	0.0138487	NS	NS	NS	NS	NS
R-HSA-110362	POLB-Dependent Long Patch Base Excision Repair	NS	NS	NS	0.0406661	NS	NS	NS	NS	NS
R-HSA-112409	RAF-independent MAPK1/3 activation	NS	NS	NS	NS	NS	0.00189242	NS	NS	NS
R-HSA-1168372	Downstream signaling events of B Cell Receptor (BCR)	NS	NS	NS	0.00636285	NS	NS	NS	NS	NS
R-HSA-1169091	Activation of NF-kappaB in B cells	NS	NS	NS	0.00346391	NS	NS	NS	NS	NS
R-HSA-1169408	ISG15 antiviral mechanism	NS	NS	NS	9.29532e-07	NS	NS	NS	NS	NS
R-HSA-1169410	Antiviral mechanism by IFN-stimulated genes	NS	NS	0.0421262	2.6307e-09	NS	NS	NS	NS	NS
R-HSA-1234174	Regulation of Hypoxia-inducible Factor (HIF) by oxygen	NS	NS	NS	0.0046017	NS	NS	NS	NS	NS
R-HSA-1234176	Oxygen-dependent proline hydroxylation of Hypoxia-inducible Factor Alpha	NS	NS	NS	0.00331728	NS	NS	NS	NS	NS
R-HSA-1236974	ER-Phagosome pathway	NS	NS	NS	0.000546696	NS	NS	NS	NS	NS
R-HSA-1236975	Antigen processing-Cross presentation	NS	NS	NS	0.00106861	NS	NS	NS	NS	NS
R-HSA-1236978	Cross-presentation of soluble exogenous antigens (endosomes)	NS	NS	NS	0.00147442	NS	NS	NS	NS	NS
R-HSA-1237044	Erythrocytes take up carbon dioxide and release oxygen	NS	NS	NS	NS	0.0122767	NS	NS	NS	NS
R-HSA-1247673	Erythrocytes take up oxygen and release carbon dioxide	NS	NS	NS	NS	0.00505542	NS	NS	0.0334926	NS
R-HSA-1257604	PIP3 activates AKT signaling	NS	NS	NS	0.0320798	0.0414864	NS	NS	NS	NS
R-HSA-1268020	Mitochondrial protein import	NS	NS	0.0291275	NS	NS	NS	NS	NS	NS
R-HSA-1280215	Cytokine Signaling in Immune system	NS	0.00689906	NS	1.26862e-14	NS	NS	NS	NS	NS
R-HSA-1280218	Adaptive Immune System	NS	NS	0.000152096	0.00201424	0.0201473	NS	NS	NS	NS
R-HSA-140534	Caspase activation via Death Receptors in the presence of ligand	0.0021363	NS	NS	NS	NS	NS	NS	NS	NS
R-HSA-1433557	Signaling by SCF-KIT	NS	NS	NS	NS	NS	NS	NS	NS	0.0344901
R-HSA-1480926	O2/CO2 exchange in erythrocytes	NS	NS	NS	NS	0.0122767	NS	NS	NS	NS
R-HSA-1482788	Acyl chain remodelling of PC	NS	0.0407679	NS	NS	NS	NS	NS	NS	NS
R-HSA-1483191	Synthesis of PC	NS	NS	NS	NS	0.045628	NS	NS	NS	NS
R-HSA-1483206	Glycerophospholipid biosynthesis	NS	0.0292711	NS	NS	0.0198487	NS	NS	NS	NS
R-HSA-1483257	Phospholipid metabolism	NS	0.0165468	NS	NS	NS	NS	NS	NS	NS
R-HSA-1489509	DAG and IP3 signaling	NS	NS	0.0473046	NS	NS	NS	NS	NS	NS
R-HSA-156827	L13a-mediated translational silencing of Ceruloplasmin expression	NS	NS	2.12656e-40	NS	NS	NS	NS	NS	NS
R-HSA-156842	Eukaryotic Translation Elongation	NS	NS	1.09289e-37	NS	NS	NS	NS	NS	NS
R-HSA-156902	Peptide chain elongation	NS	NS	1.80394e-36	NS	NS	NS	NS	NS	NS
R-HSA-157118	Signaling by NOTCH	NS	NS	NS	0.0217188	NS	NS	NS	NS	NS
R-HSA-15869	Metabolism of nucleotides	NS	NS	NS	NS	0.0353026	NS	NS	NS	NS
R-HSA-159227	Transport of the SLBP independent Mature mRNA	NS	NS	0.0259665	NS	NS	NS	NS	NS	NS
R-HSA-159230	Transport of the SLBP Dependant Mature mRNA	NS	NS	0.0295879	NS	NS	NS	NS	NS	NS
R-HSA-159231	Transport of Mature mRNA Derived from an Intronless Transcript	NS	NS	0.0198512	NS	NS	NS	NS	NS	NS
R-HSA-159234	Transport of Mature mRNAs Derived from Intronless Transcripts	NS	NS	0.0224617	NS	NS	NS	NS	NS	NS
R-HSA-159236	Transport of Mature mRNA derived from an Intron-Containing Transcript	NS	NS	0.0308715	NS	NS	NS	NS	NS	NS
R-HSA-162587	HIV Life Cycle	NS	NS	0.00143601	NS	NS	NS	NS	NS	NS
R-HSA-162594	Early Phase of HIV Life Cycle	NS	NS	0.0124719	NS	NS	NS	NS	NS	NS
R-HSA-162599	Late Phase of HIV Life Cycle	NS	NS	0.00603759	NS	NS	NS	NS	NS	NS
R-HSA-162906	HIV Infection	NS	NS	0.00101785	NS	NS	NS	NS	NS	NS
R-HSA-162909	Host Interactions of HIV factors	NS	NS	0.00578541	0.0206996	NS	NS	NS	NS	NS
R-HSA-1638091	Heparan sulfate/heparin (HS-GAG) metabolism	NS	NS	NS	NS	NS	NS	NS	0.0183028	NS
R-HSA-1643685	Disease	NS	NS	3.67353e-05	NS	NS	NS	NS	NS	NS
R-HSA-164938	Nef-mediates down modulation of cell surface receptors by recruiting them to clathrin adapters	NS	NS	0.0368176	NS	NS	NS	NS	NS	NS
R-HSA-164944	Nef and signal transduction	NS	NS	0.0137311	NS	NS	NS	NS	NS	NS
R-HSA-164952	The role of Nef in HIV-1 replication and disease pathogenesis	NS	NS	0.00706693	NS	NS	NS	NS	NS	NS
R-HSA-165054	Rev-mediated nuclear export of HIV RNA	NS	NS	0.0259665	NS	NS	NS	NS	NS	NS
R-HSA-1655829	Regulation of cholesterol biosynthesis by SREBP (SREBF)	NS	NS	NS	NS	NS	NS	NS	0.0176796	NS
R-HSA-166016	Toll Like Receptor 4 (TLR4) Cascade	NS	0.000301267	NS	NS	NS	0.0128391	NS	NS	NS
R-HSA-166058	MyD88:MAL(TIRAP) cascade initiated on plasma membrane	NS	7.43431e-05	NS	NS	0.0281324	NS	NS	NS	NS
R-HSA-166166	MyD88-independent TLR4 cascade	NS	0.0221163	NS	NS	0.032112	0.0219462	NS	NS	NS
R-HSA-166520	Signaling by NTRKs	NS	NS	NS	NS	NS	0.0212244	NS	NS	NS
R-HSA-168138	Toll Like Receptor 9 (TLR9) Cascade	NS	0.0018067	NS	NS	0.0310878	0.0212244	NS	NS	NS
R-HSA-168142	Toll Like Receptor 10 (TLR10) Cascade	NS	0.00271824	NS	NS	0.0195336	NS	NS	NS	NS
R-HSA-168164	Toll Like Receptor 3 (TLR3) Cascade	NS	NS	NS	NS	0.0271863	0.0184847	NS	NS	NS
R-HSA-168176	Toll Like Receptor 5 (TLR5) Cascade	NS	0.00271824	NS	NS	0.0195336	NS	NS	NS	NS
R-HSA-168179	Toll Like Receptor TLR1:TLR2 Cascade	NS	9.92139e-05	NS	NS	0.0310878	NS	NS	NS	NS
R-HSA-168181	Toll Like Receptor 7/8 (TLR7/8) Cascade	NS	0.00134349	NS	NS	0.0271863	0.0184847	NS	NS	NS
R-HSA-168188	Toll Like Receptor TLR6:TLR2 Cascade	NS	7.43431e-05	NS	NS	0.0281324	NS	NS	NS	NS
R-HSA-168249	Innate Immune System	NS	2.34825e-09	NS	0.0028019	NS	NS	NS	NS	NS
R-HSA-168253	Host Interactions with Influenza Factors	NS	NS	0.0224617	NS	NS	NS	NS	NS	NS
R-HSA-168254	Influenza Infection	NS	NS	2.15085e-29	NS	NS	NS	NS	NS	NS
R-HSA-168255	Influenza Life Cycle	NS	NS	1.7239e-29	NS	NS	NS	NS	NS	NS
R-HSA-168256	Immune System	NS	1.39307e-07	NS	2.45835e-09	NS	NS	NS	NS	NS
R-HSA-168273	Influenza Viral RNA Transcription and Replication	NS	NS	1.82972e-30	NS	NS	NS	NS	NS	NS
R-HSA-168274	Export of Viral Ribonucleoproteins from Nucleus	NS	NS	0.0226521	NS	NS	NS	NS	NS	NS
R-HSA-168333	NEP/NS2 Interacts with the Cellular Export Machinery	NS	NS	0.0169023	NS	NS	NS	NS	NS	NS
R-HSA-168638	NOD1/2 Signaling Pathway	NS	NS	NS	NS	0.00953727	NS	NS	NS	NS
R-HSA-168643	Nucleotide-binding domain, leucine rich repeat containing receptor (NLR) signaling pathways	NS	NS	NS	NS	0.00453095	NS	NS	NS	NS
R-HSA-168898	Toll-like Receptor Cascades	NS	3.51858e-05	NS	NS	NS	0.00667897	NS	NS	NS
R-HSA-168927	TICAM1, RIP1-mediated IKK complex recruitment	NS	NS	NS	NS	0.00203109	NS	NS	NS	NS
R-HSA-168928	DDX58/IFIH1-mediated induction of interferon-alpha/beta	NS	NS	NS	1.38545e-06	NS	NS	NS	NS	NS
R-HSA-169911	Regulation of Apoptosis	NS	NS	NS	0.0017513	NS	NS	NS	NS	NS
R-HSA-173107	Binding and entry of HIV virion	NS	NS	0.00120744	NS	NS	NS	NS	NS	NS
R-HSA-174048	APC/C:Cdc20 mediated degradation of Cyclin B	NS	NS	NS	NS	0.031771	NS	NS	NS	NS
R-HSA-174084	Autodegradation of Cdh1 by Cdh1:APC/C	NS	NS	NS	0.00290054	0.0401715	NS	NS	NS	NS
R-HSA-174113	SCF-beta-TrCP mediated degradation of Emi1	NS	NS	NS	0.00195275	NS	NS	NS	NS	NS
R-HSA-174143	APC/C-mediated degradation of cell cycle proteins	NS	NS	NS	0.00702743	NS	NS	NS	NS	NS
R-HSA-174154	APC/C:Cdc20 mediated degradation of Securin	NS	NS	NS	0.00346391	0.0469372	NS	NS	NS	NS
R-HSA-174178	APC/C:Cdh1 mediated degradation of Cdc20 and other APC/C:Cdh1 targeted proteins in late mitosis/early G1	NS	NS	NS	0.00425642	NS	NS	NS	NS	NS
R-HSA-174184	Cdc20:Phospho-APC/C mediated degradation of Cyclin A	NS	NS	NS	0.00425642	NS	NS	NS	NS	NS
R-HSA-176033	Interactions of Vpr with host cellular proteins	NS	NS	0.00990141	NS	NS	NS	NS	NS	NS
R-HSA-176408	Regulation of APC/C activators between G1/S and early anaphase	NS	NS	NS	0.00573747	NS	NS	NS	NS	NS
R-HSA-176409	APC/C:Cdc20 mediated degradation of mitotic proteins	NS	NS	NS	0.00478052	NS	NS	NS	NS	NS
R-HSA-176814	Activation of APC/C and APC/C:Cdc20 mediated degradation of mitotic proteins	NS	NS	NS	0.00496349	NS	NS	NS	NS	NS
R-HSA-177243	Interactions of Rev with host cellular proteins	NS	NS	0.00990141	NS	NS	NS	NS	NS	NS
R-HSA-179409	APC-Cdc20 mediated degradation of Nek2A	NS	NS	NS	NS	0.0370811	NS	NS	NS	NS
R-HSA-179419	APC:Cdc20 mediated degradation of cell cycle proteins prior to satisfation of the cell cycle checkpoint	NS	NS	NS	0.00442701	NS	NS	NS	NS	NS
R-HSA-1799339	SRP-dependent cotranslational protein targeting to membrane	NS	NS	4.86513e-30	NS	NS	NS	NS	NS	NS
R-HSA-180534	Vpu mediated degradation of CD4	NS	NS	NS	0.00165568	NS	NS	NS	NS	NS
R-HSA-180585	Vif-mediated degradation of APOBEC3G	NS	NS	NS	0.00185031	NS	NS	NS	NS	NS
R-HSA-180689	APOBEC3G mediated resistance to HIV-1 infection	NS	NS	0.0406011	NS	NS	NS	NS	NS	NS
R-HSA-180746	Nuclear import of Rev protein	NS	NS	0.00605488	NS	NS	NS	NS	NS	NS
R-HSA-180910	Vpr-mediated nuclear import of PICs	NS	NS	0.0226521	NS	NS	NS	NS	NS	NS
R-HSA-181438	Toll Like Receptor 2 (TLR2) Cascade	NS	9.92139e-05	NS	NS	0.0310878	NS	NS	NS	NS
R-HSA-1834949	Cytosolic sensors of pathogen-associated DNA	NS	NS	NS	0.0350141	NS	NS	NS	NS	NS
R-HSA-1855204	Synthesis of IP3 and IP4 in the cytosol	NS	NS	NS	NS	NS	0.0367761	NS	NS	NS
R-HSA-187037	Signaling by NTRK1 (TRKA)	NS	0.0213834	NS	NS	NS	0.0496099	NS	NS	NS
R-HSA-187577	SCF(Skp2)-mediated degradation of p27/p21	NS	NS	NS	0.0025178	NS	NS	NS	NS	NS
R-HSA-189445	Metabolism of porphyrins	NS	NS	NS	NS	0.00107642	NS	NS	NS	NS
R-HSA-189451	Heme biosynthesis	NS	NS	NS	NS	0.00760048	NS	NS	NS	NS
R-HSA-191273	Cholesterol biosynthesis	NS	NS	NS	NS	NS	NS	NS	0.00397433	NS
R-HSA-191859	snRNP Assembly	NS	NS	0.00803876	NS	NS	NS	NS	NS	NS
R-HSA-192823	Viral mRNA Translation	NS	NS	6.06845e-34	NS	NS	NS	NS	NS	NS
R-HSA-194441	Metabolism of non-coding RNA	NS	NS	0.00803876	NS	NS	NS	NS	NS	NS
R-HSA-195253	Degradation of beta-catenin by the destruction complex	NS	NS	NS	0.00615007	NS	NS	NS	NS	NS
R-HSA-198203	PI3K/AKT activation	NS	0.0256608	NS	NS	NS	NS	NS	NS	NS
R-HSA-198725	Nuclear Events (kinase and transcription factor activation)	NS	NS	NS	NS	NS	0.00214567	NS	NS	NS
R-HSA-198753	ERK/MAPK targets	NS	NS	NS	NS	NS	0.00144394	NS	NS	NS
R-HSA-198933	Immunoregulatory interactions between a Lymphoid and a non-Lymphoid cell	NS	NS	2.91218e-06	NS	NS	NS	NS	NS	NS
R-HSA-202040	G-protein activation	NS	0.0369986	NS	NS	NS	NS	NS	NS	NS
R-HSA-2022854	Keratan sulfate biosynthesis	NS	0.044723	NS	NS	NS	NS	NS	NS	NS
R-HSA-2022928	HS-GAG biosynthesis	NS	NS	NS	NS	NS	NS	NS	0.00607163	NS
R-HSA-202403	TCR signaling	NS	NS	4.77891e-06	0.017447	0.015402	NS	NS	NS	NS
R-HSA-202424	Downstream TCR signaling	NS	NS	3.00143e-05	0.0103737	0.00701833	NS	NS	NS	NS
R-HSA-202427	Phosphorylation of CD3 and TCR zeta chains	NS	NS	3.94178e-10	NS	NS	NS	NS	NS	NS
R-HSA-202430	Translocation of ZAP-70 to Immunological synapse	NS	NS	1.16505e-12	NS	NS	NS	NS	NS	NS
R-HSA-202433	Generation of second messenger molecules	NS	NS	1.03953e-11	NS	NS	NS	NS	NS	NS
R-HSA-2025928	Calcineurin activates NFAT	NS	NS	0.0346892	NS	NS	NS	NS	NS	NS
R-HSA-202670	ERKs are inactivated	NS	NS	NS	NS	NS	0.00843607	NS	NS	NS
R-HSA-2029480	Fcgamma receptor (FCGR) dependent phagocytosis	NS	0.036388	NS	NS	NS	NS	NS	NS	NS
R-HSA-2029481	FCGR activation	0.0452006	0.0444693	0.0439583	NS	NS	NS	NS	NS	NS
R-HSA-210990	PECAM1 interactions	NS	NS	0.0439583	NS	NS	NS	NS	NS	NS
R-HSA-210991	Basigin interactions	NS	NS	NS	NS	0.0343857	NS	NS	NS	NS
R-HSA-211733	Regulation of activated PAK-2p34 by proteasome mediated degradation	NS	NS	NS	0.00147442	NS	NS	NS	NS	NS
R-HSA-2132295	MHC class II antigen presentation	NS	NS	0.0435146	NS	NS	NS	NS	NS	NS
R-HSA-2142700	Synthesis of Lipoxins (LX)	NS	0.011316	NS	NS	NS	NS	NS	0.0224526	NS
R-HSA-2151201	Transcriptional activation of mitochondrial biogenesis	NS	NS	NS	NS	NS	0.0228446	NS	NS	NS
R-HSA-2172127	DAP12 interactions	NS	NS	0.0253001	NS	NS	NS	NS	NS	NS
R-HSA-2262749	Cellular response to hypoxia	NS	NS	NS	0.0046017	NS	NS	NS	NS	NS
R-HSA-2408517	SeMet incorporation into proteins	NS	NS	0.000481072	NS	NS	NS	NS	NS	NS
R-HSA-2408522	Selenoamino acid metabolism	NS	NS	7.03982e-32	NS	NS	NS	NS	NS	NS
R-HSA-2408557	Selenocysteine synthesis	NS	NS	1.00188e-32	NS	NS	NS	NS	NS	NS
R-HSA-2424491	DAP12 signaling	NS	NS	0.00345026	NS	NS	NS	NS	NS	NS
R-HSA-2426168	Activation of gene expression by SREBF (SREBP)	NS	NS	NS	NS	NS	NS	NS	0.0104521	NS
R-HSA-2454202	Fc epsilon receptor (FCERI) signaling	NS	NS	NS	0.0233435	0.0236861	NS	NS	NS	NS
R-HSA-2586552	Signaling by Leptin	NS	0.037758	NS	NS	NS	NS	NS	0.0407845	NS
R-HSA-264876	Insulin processing	NS	0.0407679	NS	NS	NS	NS	NS	NS	NS
R-HSA-2871809	FCERI mediated Ca+2 mobilization	NS	NS	0.0226521	NS	NS	NS	NS	NS	NS
R-HSA-2871837	FCERI mediated NF-kB activation	NS	NS	NS	0.00615007	0.00312463	NS	NS	NS	NS
R-HSA-2980766	Nuclear Envelope Breakdown	NS	NS	0.0238125	NS	NS	NS	NS	NS	NS
R-HSA-3134975	Regulation of innate immune responses to cytosolic DNA	NS	NS	NS	0.00210669	NS	NS	NS	NS	NS
R-HSA-3296197*	Hydroxycarboxylic acid-binding receptors	NS	NS	NS	NS	NS	NS	0.000117963	NS	NS
R-HSA-349425	Autodegradation of the E3 ubiquitin ligase COP1	NS	NS	NS	0.00165568	NS	NS	NS	NS	NS
R-HSA-350562	Regulation of ornithine decarboxylase (ODC)	NS	NS	NS	0.0015634	NS	NS	NS	NS	NS
R-HSA-351202	Metabolism of polyamines	NS	NS	NS	0.00702743	NS	NS	NS	NS	NS
R-HSA-352230	Amino acid transport across the plasma membrane	NS	NS	NS	NS	0.000669532	NS	NS	NS	NS
R-HSA-375170	CDO in myogenesis	NS	0.0488614	NS	NS	NS	NS	NS	NS	NS
R-HSA-376176	Signaling by ROBO receptors	NS	NS	4.89912e-18	NS	NS	NS	NS	NS	NS
R-HSA-379716	Cytosolic tRNA aminoacylation	NS	NS	0.0210806	NS	NS	NS	NS	NS	NS
R-HSA-381038	XBP1(S) activates chaperone genes	NS	NS	NS	NS	0.00514977	NS	NS	NS	NS
R-HSA-381042	PERK regulates gene expression	NS	NS	0.0338372	NS	NS	NS	NS	NS	NS
R-HSA-381070	IRE1alpha activates chaperones	NS	NS	NS	NS	0.0058228	NS	NS	NS	NS
R-HSA-381119	Unfolded Protein Response (UPR)	NS	NS	NS	NS	0.0300831	NS	NS	NS	NS
R-HSA-382551	Transport of small molecules	NS	NS	NS	NS	0.000455463	NS	NS	NS	NS
R-HSA-382556	ABC-family proteins mediated transport	NS	NS	NS	0.0115597	NS	NS	NS	NS	NS
R-HSA-3858494	Beta-catenin independent WNT signaling	NS	NS	NS	0.00402735	NS	NS	NS	NS	NS
R-HSA-388841	Costimulation by the CD28 family	NS	NS	1.3666e-07	NS	NS	NS	NS	NS	NS
R-HSA-389356	CD28 co-stimulation	NS	NS	NS	NS	NS	0.0496045	NS	NS	NS
R-HSA-389357	CD28 dependent PI3K/Akt signaling	NS	NS	0.0146207	NS	NS	0.0234423	NS	NS	NS
R-HSA-389359	CD28 dependent Vav1 pathway	NS	NS	0.0439583	NS	NS	NS	NS	NS	NS
R-HSA-389948	PD-1 signaling	NS	NS	8.06281e-10	NS	NS	NS	NS	NS	NS
R-HSA-390450	Folding of actin by CCT/TriC	NS	NS	0.0265505	NS	NS	NS	NS	NS	NS
R-HSA-390471	Association of TriC/CCT with target proteins during biosynthesis	NS	NS	0.0377862	NS	NS	NS	NS	NS	NS
R-HSA-392170	ADP signalling through P2Y purinoceptor 12	NS	0.0159616	NS	NS	NS	NS	NS	NS	NS
R-HSA-392518	Signal amplification	NS	0.00106061	NS	NS	NS	NS	NS	NS	NS
R-HSA-3928662	EPHB-mediated forward signaling	NS	NS	NS	NS	NS	NS	0.0276006	NS	NS
R-HSA-3928664	Ephrin signaling	NS	NS	NS	NS	NS	NS	0.00565608	NS	NS
R-HSA-4086400	PCP/CE pathway	NS	NS	NS	0.00822375	NS	NS	NS	NS	NS
R-HSA-418592	ADP signalling through P2Y purinoceptor 1	NS	0.00377763	NS	NS	NS	NS	NS	NS	NS
R-HSA-422475	Axon guidance	NS	NS	0.000168816	NS	NS	NS	NS	NS	NS
R-HSA-425366	Transport of bile salts and organic acids, metal ions and amine compounds	NS	NS	NS	NS	0.0203082	NS	NS	NS	NS
R-HSA-425393	Transport of inorganic cations/anions and amino acids/oligopeptides	NS	NS	NS	NS	0.0100681	NS	NS	NS	NS
R-HSA-425407	SLC-mediated transmembrane transport	NS	NS	NS	NS	0.00320451	NS	NS	NS	NS
R-HSA-426486	Small interfering RNA (siRNA) biogenesis	NS	0.0256608	NS	NS	NS	NS	NS	NS	NS
R-HSA-428930	Thromboxane signalling through TP receptor	NS	0.0183882	NS	NS	NS	NS	NS	NS	NS
R-HSA-429958	mRNA decay by 3' to 5' exoribonuclease	NS	NS	0.0203347	NS	NS	NS	NS	NS	NS
R-HSA-432722	Golgi Associated Vesicle Biogenesis	NS	NS	NS	NS	0.0296286	NS	NS	NS	NS
R-HSA-4411364	Binding of TCF/LEF:CTNNB1 to target gene promoters	NS	NS	0.0137311	NS	NS	NS	NS	NS	NS
R-HSA-444473	Formyl peptide receptors bind formyl peptides and many other ligands	NS	0.0203384	NS	NS	NS	NS	NS	NS	NS
R-HSA-445989	TAK1 activates NFkB by phosphorylation and activation of IKKs complex	NS	NS	NS	NS	0.00748495	NS	NS	NS	NS
R-HSA-446652	Interleukin-1 family signaling	NS	0.00565807	NS	0.0247312	NS	NS	NS	NS	NS
R-HSA-447115	Interleukin-12 family signaling	NS	NS	0.0354461	NS	NS	NS	NS	NS	NS
R-HSA-448424	Interleukin-17 signaling	NS	NS	NS	NS	0.0111063	0.0419217	NS	NS	NS
R-HSA-449147	Signaling by Interleukins	NS	0.00132807	NS	NS	NS	NS	NS	NS	NS
R-HSA-450282	MAPK targets/ Nuclear events mediated by MAP kinases	NS	NS	NS	NS	NS	0.00410423	NS	NS	NS
R-HSA-450294	MAP kinase activation	NS	NS	NS	NS	0.00733947	0.0309908	NS	NS	NS
R-HSA-450302	activated TAK1 mediates p38 MAPK activation	NS	NS	NS	NS	0.000189425	NS	NS	NS	NS
R-HSA-450321	JNK (c-Jun kinases) phosphorylation and activation mediated by activated human TAK1	NS	NS	NS	NS	0.00265652	NS	NS	NS	NS
R-HSA-450408	AUF1 (hnRNP D0) binds and destabilizes mRNA	NS	NS	NS	0.00205865	NS	NS	NS	NS	NS
R-HSA-450531	Regulation of mRNA stability by proteins that bind AU-rich elements	NS	NS	NS	0.00725777	NS	NS	NS	NS	NS
R-HSA-451927	Interleukin-2 family signaling	NS	0.0312794	NS	NS	NS	NS	NS	NS	NS
R-HSA-453276	Regulation of mitotic cell cycle	NS	NS	NS	0.00702743	NS	NS	NS	NS	NS
R-HSA-453279	Mitotic G1-G1/S phases	NS	NS	NS	0.0307199	NS	NS	NS	NS	NS
R-HSA-4570464	SUMOylation of RNA binding proteins	NS	NS	0.0390819	NS	NS	NS	NS	NS	NS
R-HSA-4608870	Asymmetric localization of PCP proteins	NS	NS	NS	0.00303563	NS	NS	NS	NS	NS
R-HSA-4641257	Degradation of AXIN	NS	NS	NS	0.00195275	NS	NS	NS	NS	NS
R-HSA-4641258	Degradation of DVL	NS	NS	NS	0.00216807	NS	NS	NS	NS	NS
R-HSA-4641265	Repression of WNT target genes	NS	NS	0.0439583	NS	NS	NS	NS	NS	NS
R-HSA-5223345	Miscellaneous transport and binding events	NS	NS	NS	NS	0.0398548	NS	NS	NS	NS
R-HSA-525793	Myogenesis	NS	0.0488614	NS	NS	NS	NS	NS	NS	NS
R-HSA-5260271	Diseases of Immune System	NS	5.85288e-05	NS	NS	NS	NS	NS	NS	NS
R-HSA-5357769	Caspase activation via extrinsic apoptotic signalling pathway	0.00514953	NS	NS	NS	NS	NS	NS	NS	NS
R-HSA-5357801	Programmed Cell Death	NS	NS	NS	0.0493833	NS	NS	NS	NS	NS
R-HSA-5358346	Hedgehog ligand biogenesis	NS	NS	NS	0.00317453	NS	NS	NS	NS	NS
R-HSA-5358351	Signaling by Hedgehog	NS	NS	NS	0.0296733	NS	NS	NS	NS	NS
R-HSA-5362768	Hh mutants that don't undergo autocatalytic processing are degraded by ERAD	NS	NS	NS	0.00205865	NS	NS	NS	NS	NS
R-HSA-5387390	Hh mutants abrogate ligand secretion	NS	NS	NS	0.00239761	NS	NS	NS	NS	NS
R-HSA-5602358	Diseases associated with the TLR signaling cascade	NS	5.85288e-05	NS	NS	NS	NS	NS	NS	NS
R-HSA-5602498	MyD88 deficiency (TLR2/4)	0.037809	0.0023914	NS	NS	NS	NS	NS	NS	NS
R-HSA-5603037	IRAK4 deficiency (TLR5)	NS	0.00470194	NS	NS	NS	NS	NS	NS	NS
R-HSA-5603041	IRAK4 deficiency (TLR2/4)	0.0415118	0.000184703	NS	NS	NS	NS	NS	NS	NS
R-HSA-5607761	Dectin-1 mediated noncanonical NF-kB signaling	NS	NS	NS	0.0025178	NS	NS	NS	NS	NS
R-HSA-5607764	CLEC7A (Dectin-1) signaling	NS	NS	NS	0.0109573	0.00763103	NS	NS	NS	NS
R-HSA-5610780	Degradation of GLI1 by the proteasome	NS	NS	NS	0.0025178	NS	NS	NS	NS	NS
R-HSA-5610783	Degradation of GLI2 by the proteasome	NS	NS	NS	0.0025178	NS	NS	NS	NS	NS
R-HSA-5610785	GLI3 is processed to GLI3R by the proteasome	NS	NS	NS	0.0025178	NS	NS	NS	NS	NS
R-HSA-5610787	Hedgehog 'off' state	NS	NS	NS	0.0145042	NS	NS	NS	NS	NS
R-HSA-5619084	ABC transporter disorders	NS	NS	NS	0.00496349	NS	NS	NS	NS	NS
R-HSA-5619115	Disorders of transmembrane transporters	NS	NS	NS	0.0271415	NS	NS	NS	NS	NS
R-HSA-5620922	BBSome-mediated cargo-targeting to cilium	NS	NS	NS	NS	NS	0.021462	NS	NS	NS
R-HSA-5621480	Dectin-2 family	NS	0.0407679	NS	NS	NS	NS	NS	NS	NS
R-HSA-5621481	C-type lectin receptors (CLRs)	NS	NS	NS	0.0271415	0.0295048	NS	0.0122029	NS	NS
R-HSA-5621575**	CD209 (DC-SIGN) signaling	NS	NS	NS	NS	NS	NS	0.00766843	NS	NS
R-HSA-5627117	RHO GTPases Activate ROCKs	NS	0.0183882	NS	NS	NS	NS	NS	NS	NS
R-HSA-5632684	Hedgehog 'on' state	NS	NS	NS	0.00657999	NS	NS	NS	NS	NS
R-HSA-5652084	Fructose metabolism	NS	NS	NS	0.0317724	NS	NS	NS	NS	NS
R-HSA-5656169	Termination of translesion DNA synthesis	NS	NS	NS	0.00946318	NS	NS	NS	NS	NS
R-HSA-5658442	Regulation of RAS by GAPs	NS	NS	NS	0.00361446	NS	NS	NS	NS	NS
R-HSA-5663205	Infectious disease	NS	NS	8.71792e-21	NS	NS	NS	NS	NS	NS
R-HSA-5668541	TNFR2 non-canonical NF-kB pathway	NS	NS	NS	0.0109573	NS	NS	NS	NS	NS
R-HSA-5674400	Constitutive Signaling by AKT1 E17K in Cancer	NS	NS	NS	NS	0.00300896	NS	NS	NS	NS
R-HSA-5676590	NIK-->noncanonical NF-kB signaling	NS	NS	NS	0.00239761	NS	NS	NS	NS	NS
R-HSA-5676594	TNF receptor superfamily (TNFSF) members mediating non-canonical NF-kB pathway	NS	NS	NS	NS	NS	0.0142977	NS	NS	NS
R-HSA-5678895	Defective CFTR causes cystic fibrosis	NS	NS	NS	0.00264167	NS	NS	NS	NS	NS
R-HSA-5683057	MAPK family signaling cascades	NS	NS	NS	0.0439847	NS	NS	NS	NS	NS
R-HSA-5686938	Regulation of TLR by endogenous ligand	NS	0.00180954	NS	NS	NS	NS	NS	NS	NS
R-HSA-5687128	MAPK6/MAPK4 signaling	NS	NS	NS	0.000713971	NS	NS	NS	NS	NS
R-HSA-5688426	Deubiquitination	NS	NS	NS	0.00221059	NS	NS	NS	NS	NS
R-HSA-5689603	UCH proteinases	NS	NS	NS	0.0106632	NS	NS	NS	NS	NS
R-HSA-5689880	Ub-specific processing proteases	NS	NS	NS	0.000466692	0.0496165	NS	NS	NS	NS
R-HSA-5689896	Ovarian tumor domain proteases	NS	NS	NS	0.0138487	NS	NS	NS	NS	NS
R-HSA-5696394	DNA Damage Recognition in GG-NER	NS	NS	NS	NS	0.01107	NS	NS	NS	NS
R-HSA-5696398	Nucleotide Excision Repair	NS	NS	NS	NS	0.047222	NS	NS	NS	NS
R-HSA-6781823	Formation of TC-NER Pre-Incision Complex	NS	NS	NS	NS	0.00424123	NS	NS	NS	NS
R-HSA-6781827	Transcription-Coupled Nucleotide Excision Repair (TC-NER)	NS	NS	NS	NS	0.0159367	NS	NS	NS	NS
R-HSA-6782135	Dual incision in TC-NER	NS	NS	NS	NS	0.0469372	NS	NS	NS	NS
R-HSA-6782210	Gap-filling DNA repair synthesis and ligation in TC-NER	NS	NS	NS	NS	0.0451962	NS	NS	NS	NS
R-HSA-6785807	Interleukin-4 and Interleukin-13 signaling	NS	0.0035342	NS	NS	NS	NS	NS	0.00767082	NS
R-HSA-6790901	rRNA modification in the nucleus and cytosol	NS	NS	2.40059e-10	NS	NS	NS	NS	NS	NS
R-HSA-6791226	Major pathway of rRNA processing in the nucleolus and cytosol	NS	NS	9.12876e-39	NS	NS	NS	NS	NS	NS
R-HSA-6798695	Neutrophil degranulation	NS	1.44097e-12	NS	NS	NS	NS	NS	NS	NS
R-HSA-6804758	Regulation of TP53 Activity through Acetylation	NS	NS	0.0144435	NS	NS	NS	NS	NS	NS
R-HSA-6807070	PTEN Regulation	NS	NS	NS	0.0038274	NS	NS	NS	NS	NS
R-HSA-68827	CDT1 association with the CDC6:ORC:origin complex	NS	NS	NS	0.00239761	NS	NS	NS	NS	NS
R-HSA-68867	Assembly of the pre-replicative complex	NS	NS	NS	0.00361446	0.048711	NS	NS	NS	NS
R-HSA-68949	Orc1 removal from chromatin	NS	NS	NS	0.0040899	NS	NS	NS	NS	NS
R-HSA-69002	DNA Replication Pre-Initiation	NS	NS	NS	0.00680151	NS	NS	NS	NS	NS
R-HSA-69017	CDK-mediated phosphorylation and removal of Cdc6	NS	NS	NS	0.00425642	NS	NS	NS	NS	NS
R-HSA-69052	Switching of origins to a post-replicative state	NS	NS	NS	0.00797553	NS	NS	NS	NS	NS
R-HSA-69202	Cyclin E associated events during G1/S transition	NS	NS	NS	0.00636285	NS	NS	NS	NS	NS
R-HSA-69206	G1/S Transition	NS	NS	NS	0.0219996	NS	NS	NS	NS	NS
R-HSA-69229	Ubiquitin-dependent degradation of Cyclin D1	NS	NS	NS	0.00165568	NS	NS	NS	NS	NS
R-HSA-69239	Synthesis of DNA	NS	NS	NS	0.0170623	NS	NS	NS	NS	NS
R-HSA-69242	S Phase	NS	NS	NS	0.0374046	NS	NS	NS	NS	NS
R-HSA-69306	DNA Replication	NS	NS	NS	0.020276	NS	NS	NS	NS	NS
R-HSA-69481	G2/M Checkpoints	NS	NS	NS	0.0410046	NS	NS	NS	NS	NS
R-HSA-69541	Stabilization of p53	NS	NS	NS	0.00216807	NS	NS	NS	NS	NS
R-HSA-69563	p53-Dependent G1 DNA Damage Response	NS	NS	NS	0.00331728	NS	NS	NS	NS	NS
R-HSA-69580	p53-Dependent G1/S DNA damage checkpoint	NS	NS	NS	0.00331728	NS	NS	NS	NS	NS
R-HSA-69601	Ubiquitin Mediated Degradation of Phosphorylated Cdc25A	NS	NS	NS	0.0017513	NS	NS	NS	NS	NS
R-HSA-69610	p53-Independent DNA Damage Response	NS	NS	NS	0.0017513	NS	NS	NS	NS	NS
R-HSA-69613	p53-Independent G1/S DNA damage checkpoint	NS	NS	NS	0.0017513	NS	NS	NS	NS	NS
R-HSA-69615	G1/S DNA Damage Checkpoints	NS	NS	NS	0.00361446	NS	NS	NS	NS	NS
R-HSA-69656	Cyclin A:Cdk2-associated events at S phase entry	NS	NS	NS	0.00680151	NS	NS	NS	NS	NS
R-HSA-71291	Metabolism of amino acids and derivatives	NS	NS	9.58434e-13	NS	NS	NS	NS	NS	NS
R-HSA-72163	mRNA Splicing - Major Pathway	NS	NS	0.0407629	NS	NS	NS	NS	NS	NS
R-HSA-72202	Transport of Mature Transcript to Cytoplasm	NS	NS	0.0273665	NS	NS	NS	NS	NS	NS
R-HSA-72203	Processing of Capped Intron-Containing Pre-mRNA	NS	NS	0.0253456	NS	NS	NS	NS	NS	NS
R-HSA-72306	tRNA processing	NS	NS	0.0151431	NS	NS	NS	NS	NS	NS
R-HSA-72312	rRNA processing	NS	NS	6.45275e-39	NS	NS	NS	NS	NS	NS
R-HSA-72613	Eukaryotic Translation Initiation	NS	NS	1.47229e-39	NS	NS	NS	NS	NS	NS
R-HSA-72649	Translation initiation complex formation	NS	NS	1.15569e-17	NS	NS	NS	NS	NS	NS
R-HSA-72662	Activation of the mRNA upon binding of the cap-binding complex and eIFs, and subsequent binding to 43S	NS	NS	2.02781e-17	NS	NS	NS	NS	NS	NS
R-HSA-72689	Formation of a pool of free 40S subunits	NS	NS	4.49242e-41	NS	NS	NS	NS	NS	NS
R-HSA-72695	Formation of the ternary complex, and subsequently, the 43S complex	NS	NS	3.25709e-17	NS	NS	NS	NS	NS	NS
R-HSA-72702	Ribosomal scanning and start codon recognition	NS	NS	1.15569e-17	NS	NS	NS	NS	NS	NS
R-HSA-72706	GTP hydrolysis and joining of the 60S ribosomal subunit	NS	NS	2.54628e-41	NS	NS	NS	NS	NS	NS
R-HSA-72737	Cap-dependent Translation Initiation	NS	NS	1.47229e-39	NS	NS	NS	NS	NS	NS
R-HSA-72764	Eukaryotic Translation Termination	NS	NS	1.00188e-32	NS	NS	NS	NS	NS	NS
R-HSA-72766	Translation	NS	NS	1.42292e-30	NS	NS	NS	NS	NS	NS
R-HSA-73762	RNA Polymerase I Transcription Initiation	NS	NS	0.0390819	NS	NS	NS	0.0355127	NS	NS
R-HSA-73893	DNA Damage Bypass	NS	NS	NS	0.0213418	NS	NS	NS	NS	NS
R-HSA-74158	RNA Polymerase III Transcription	NS	NS	0.00584554	NS	NS	NS	NS	NS	NS
R-HSA-74713	IRS activation	NS	0.00768872	NS	NS	NS	NS	NS	NS	NS
R-HSA-74749	Signal attenuation	NS	0.0314782	NS	NS	NS	NS	NS	NS	NS
R-HSA-749476	RNA Polymerase III Abortive And Retractive Initiation	NS	NS	0.00584554	NS	NS	NS	NS	NS	NS
R-HSA-75815	Ubiquitin-dependent degradation of Cyclin D	NS	NS	NS	0.00165568	NS	NS	NS	NS	NS
R-HSA-75876	Synthesis of very long-chain fatty acyl-CoAs	NS	0.0300265	NS	NS	NS	NS	NS	NS	NS
R-HSA-76046	RNA Polymerase III Transcription Initiation	NS	NS	0.00990141	NS	NS	NS	NS	NS	NS
R-HSA-76061	RNA Polymerase III Transcription Initiation From Type 1 Promoter	NS	NS	0.0389557	NS	NS	NS	NS	NS	NS
R-HSA-76066	RNA Polymerase III Transcription Initiation From Type 2 Promoter	NS	NS	0.0338372	NS	NS	NS	NS	NS	NS
R-HSA-76071	RNA Polymerase III Transcription Initiation From Type 3 Promoter	NS	NS	0.0022616	NS	NS	NS	NS	NS	NS
R-HSA-877300	Interferon gamma signaling	NS	NS	NS	3.08284e-10	NS	NS	0.0198799	NS	NS
R-HSA-8849932	Synaptic adhesion-like molecules	NS	0.0137271	NS	NS	NS	NS	NS	NS	NS
R-HSA-8852276	The role of GTSE1 in G2/M progression after G2 checkpoint	NS	NS	NS	0.00515065	NS	NS	NS	NS	NS
R-HSA-8854050	FBXL7 down-regulates AURKA during mitotic entry and in early mitosis	NS	NS	NS	0.00185031	NS	NS	NS	NS	NS
R-HSA-8856825	Cargo recognition for clathrin-mediated endocytosis	NS	NS	NS	NS	0.0375283	NS	NS	NS	NS
R-HSA-8856828	Clathrin-mediated endocytosis	NS	NS	NS	NS	0.0310885	NS	NS	NS	NS
R-HSA-8866652	Synthesis of active ubiquitin: roles of E1 and E2 enzymes	NS	NS	NS	NS	0.0486231	NS	NS	NS	NS
R-HSA-8868773	rRNA processing in the nucleus and cytosol	NS	NS	8.28301e-40	NS	NS	NS	NS	NS	NS
R-HSA-8873719	RAB geranylgeranylation	NS	0.0357973	NS	NS	NS	NS	NS	NS	NS
R-HSA-8876198	RAB GEFs exchange GTP for GDP on RABs	NS	0.0419387	NS	NS	NS	NS	NS	NS	NS
R-HSA-8876384	Listeria monocytogenes entry into host cells	NS	NS	NS	NS	0.0244348	NS	NS	NS	NS
R-HSA-8876493	InlA-mediated entry of Listeria monocytogenes into host cells	NS	NS	NS	NS	0.00505542	NS	NS	NS	NS
R-HSA-8876725	Protein methylation	NS	NS	0.0368176	NS	NS	NS	NS	NS	NS
R-HSA-8878159	Transcriptional regulation by RUNX3	NS	NS	NS	0.00926202	NS	NS	NS	NS	NS
R-HSA-8878166	Transcriptional regulation by RUNX2	NS	NS	NS	0.0178366	NS	NS	NS	NS	NS
R-HSA-8878171	Transcriptional regulation by RUNX1	NS	NS	NS	0.0235966	NS	NS	NS	NS	NS
R-HSA-8939236	RUNX1 regulates transcription of genes involved in differentiation of HSCs	NS	NS	NS	0.0211281	NS	NS	NS	NS	NS
R-HSA-8939902	Regulation of RUNX2 expression and activity	NS	NS	NS	0.00442701	NS	NS	NS	NS	NS
R-HSA-8941855	RUNX3 regulates CDKN1A transcription	NS	NS	0.00903713	NS	NS	NS	NS	NS	NS
R-HSA-8941858	Regulation of RUNX3 expression and activity	NS	NS	NS	0.00195275	NS	NS	NS	NS	NS
R-HSA-8943723	Regulation of PTEN mRNA translation	NS	0.0256608	NS	0.0406661	NS	NS	NS	NS	NS
R-HSA-8948751	Regulation of PTEN stability and activity	NS	NS	NS	0.00376895	NS	NS	NS	NS	NS
R-HSA-8949275	RUNX3 Regulates Immune Response and Cell Migration	NS	NS	0.0406011	NS	NS	NS	0.0311967	NS	NS
R-HSA-8949613	Cristae formation	NS	NS	0.0445204	NS	NS	NS	NS	NS	NS
R-HSA-8949664	Processing of SMDT1	NS	NS	0.0203347	NS	NS	NS	NS	NS	NS
R-HSA-8950505	Gene and protein expression by JAK-STAT signaling after Interleukin-12 stimulation	NS	NS	0.013299	NS	NS	NS	NS	NS	NS
R-HSA-8951430	RUNX3 regulates WNT signaling	NS	NS	0.0137311	NS	NS	NS	NS	NS	NS
R-HSA-8951664	Neddylation	NS	NS	NS	0.0217188	NS	NS	NS	NS	NS
R-HSA-8952158	RUNX3 regulates BCL2L11 (BIM) transcription	NS	NS	0.0406011	NS	NS	NS	NS	NS	NS
R-HSA-8953854	Metabolism of RNA	NS	NS	6.93931e-24	NS	NS	NS	NS	NS	NS
R-HSA-8983711	OAS antiviral response	NS	NS	NS	5.12835e-06	NS	NS	NS	NS	NS
R-HSA-8986944	Transcriptional Regulation by MECP2	NS	0.0299088	NS	NS	NS	NS	NS	NS	NS
R-HSA-9006335	Signaling by Erythropoietin	NS	0.0334174	NS	NS	NS	NS	NS	NS	NS
R-HSA-9006925	Intracellular signaling by second messengers	NS	NS	NS	0.0487659	NS	NS	NS	NS	NS
R-HSA-9010553	Regulation of expression of SLITs and ROBOs	NS	NS	5.60457e-21	0.0434989	NS	NS	NS	NS	NS
R-HSA-9012546	Interleukin-18 signaling	NS	0.0203384	NS	NS	NS	NS	NS	NS	NS
R-HSA-9013694	Signaling by NOTCH4	NS	NS	NS	0.00594161	NS	NS	NS	NS	NS
R-HSA-9018676	Biosynthesis of D-series resolvins	NS	0.00470194	NS	NS	NS	NS	NS	NS	NS
R-HSA-9018679	Biosynthesis of EPA-derived SPMs	NS	0.011316	NS	NS	NS	NS	NS	NS	NS
R-HSA-9018896	Biosynthesis of E-series 18(S)-resolvins	NS	0.00768872	NS	NS	NS	NS	NS	NS	NS
R-HSA-9020591	Interleukin-12 signaling	NS	NS	0.0352589	NS	NS	NS	NS	NS	NS
R-HSA-9020702	Interleukin-1 signaling	NS	0.00879208	NS	0.0115597	0.0364056	NS	NS	NS	NS
R-HSA-9027276	Erythropoietin activates Phosphoinositide-3-kinase (PI3K)	NS	0.0042016	NS	NS	NS	NS	NS	NS	NS
R-HSA-9027277	Erythropoietin activates Phospholipase C gamma (PLCG)	NS	0.015545	NS	NS	NS	NS	NS	NS	NS
R-HSA-9027283	Erythropoietin activates STAT5	NS	0.015545	NS	NS	NS	NS	NS	NS	NS
R-HSA-909733	Interferon alpha/beta signaling	NS	NS	NS	7.75611e-10	NS	NS	0.00909569	NS	NS
R-HSA-912526	Interleukin receptor SHC signaling	NS	0.0334174	NS	NS	NS	NS	NS	NS	NS
R-HSA-913531	Interferon Signaling	NS	NS	NS	1.95327e-20	NS	NS	0.0367266	NS	NS
R-HSA-913709	O-linked glycosylation of mucins	NS	0.00973269	NS	NS	NS	NS	NS	NS	NS
R-HSA-917937	Iron uptake and transport	NS	NS	NS	NS	0.000699981	NS	NS	NS	NS
R-HSA-917977	Transferrin endocytosis and recycling	NS	NS	NS	NS	0.00627743	NS	NS	NS	NS
R-HSA-918233	TRAF3-dependent IRF activation pathway	NS	NS	NS	0.00157429	NS	NS	NS	NS	NS
R-HSA-927802	Nonsense-Mediated Decay (NMD)	NS	NS	2.02768e-30	NS	NS	NS	NS	NS	NS
R-HSA-933541	TRAF6 mediated IRF7 activation	NS	NS	NS	0.00729758	NS	NS	NS	NS	NS
R-HSA-933542	TRAF6 mediated NF-kB activation	NS	0.0300265	NS	0.00539181	NS	NS	NS	NS	NS
R-HSA-933543	NF-kB activation through FADD/RIP-1 pathway mediated by caspase-8 and -10	NS	NS	NS	0.00133606	NS	NS	NS	NS	NS
R-HSA-936440	Negative regulators of DDX58/IFIH1 signaling	NS	NS	NS	3.80538e-07	NS	NS	NS	NS	NS
R-HSA-937039	IRAK1 recruits IKK complex	NS	NS	NS	NS	0.00073332	NS	NS	NS	NS
R-HSA-937041	IKK complex recruitment mediated by RIP1	NS	NS	NS	NS	0.00379673	NS	NS	NS	NS
R-HSA-937061	TRIF(TICAM1)-mediated TLR4 signaling	NS	0.0221163	NS	NS	0.032112	0.0219462	NS	NS	NS
R-HSA-9604323	Negative regulation of NOTCH4 signaling	NS	NS	NS	0.0017513	NS	NS	NS	NS	NS
R-HSA-975110	TRAF6 mediated IRF7 activation in TLR7/8 or 9 signaling	NS	NS	NS	NS	0.00073332	NS	NS	NS	NS
R-HSA-975138	TRAF6 mediated induction of NFkB and MAP kinases upon TLR7/8 or 9 activation	NS	0.00124414	NS	NS	0.0262595	0.0178362	NS	NS	NS
R-HSA-975144	IRAK1 recruits IKK complex upon TLR7/8 or 9 stimulation	NS	NS	NS	NS	0.00073332	NS	NS	NS	NS
R-HSA-975155	MyD88 dependent cascade initiated on endosome	NS	0.00134349	NS	NS	0.0271863	0.0184847	NS	NS	NS
R-HSA-975871	MyD88 cascade initiated on plasma membrane	NS	0.00271824	NS	NS	0.0195336	NS	NS	NS	NS
R-HSA-975956	Nonsense Mediated Decay (NMD) independent of the Exon Junction Complex (EJC)	NS	NS	2.43025e-33	NS	NS	NS	NS	NS	NS
R-HSA-975957	Nonsense Mediated Decay (NMD) enhanced by the Exon Junction Complex (EJC)	NS	NS	2.02768e-30	NS	NS	NS	NS	NS	NS
R-HSA-983168	Antigen processing: Ubiquitination & Proteasome degradation	NS	NS	NS	7.53598e-05	0.00133461	NS	NS	NS	NS
R-HSA-983169	Class I MHC mediated antigen processing & presentation	NS	NS	NS	4.3771e-05	0.0055137	NS	NS	NS	NS
R-HSA-983705	Signaling by the B Cell Receptor (BCR)	NS	NS	NS	0.014158	NS	NS	NS	NS	NS
