# Supplementary material for: Characterization of Blood Immune Cells in Patients With Decompensated Cirrhosis Including ACLF
Source: Front Immunol. 2021 Feb 5;11:619039. doi: 10.3389/fimmu.2020.619039 (PMC7893087; doi:10.3389/fimmu.2020.619039)
Supplement: Supplementary file 1 [file DataSheet_1.zip › Supplementary material/Table S7. Results of enrichment analysis for 3 lists of DEGs (ACLF:HS, AD:HS, AC:HS).xls]

## Sheet: S7A
Table S7A. Enrichment analysis of upregulated genes in ACLF/HS using blood transcription modules (BTMs) as gene sets.
BTMs have been described by Li, Rouphael, Duraisingham, et al. Nat Immunol 2014;15:195-204.
Description	GeneRatio	BgRatio	pvalue	p.adjust	geneID	Count
immune activation - generic cluster (M37.0)	76/189	347/3090	6.48282e-27	6.48282e-27	ACSL1/ANXA3/ARG1/ATP8B4/B3GNT5/BCL6/BMX/BPI/BST1/CA4/CD177/CEACAM1/CEACAM6/CHIT1/CLEC4D/CLEC5A/CR1/CRISP3/DACH1/DEFA4/DYSF/ELANE/F5/FAM105A/FCAR/FGD4/FPR2/G0S2/GPR84/HK3/HMGB2/HP/IL18RAP/IL1R1/IL1R2/IMPA2/ITGAM/KLF5/LCN2/LILRA3/LILRA5/LPCAT2/LRG1/LTF/MANSC1/MBOAT2/MGAM/MMP8/MMP9/MS4A4A/NLRC4/OLFM4/ORM1/OSCAR/PRTN3/PYGL/RAB32/RETN/RGL1/RGL4/RNASE2/RNASE3/ROPN1L/S100P/SERPINB10/SLC22A4/SLC26A8/SLCO…	76
enriched in monocytes (II) (M11.0)	38/189	189/3090	9.84043e-12	9.84043e-12	ALOX5/ASGR2/BST1/CD163/CLEC4E/CYP1B1/FCAR/FCER1G/FCGR1A/FCGR1B/FGR/FPR2/GCA/HK3/IMPA2/IRAK3/ITGAM/LILRA3/LILRA5/LILRA6/MAFB/MS4A4A/NLRP12/PLBD1/PYGL/RAB32/RBM47/RNASE2/S100A12/S100A9/SMPDL3A/SORT1/STAB1/TLR2/TLR4/TLR5/TLR8/VNN2	38
TLR and inflammatory signaling (M16)	16/189	45/3090	2.76428e-09	2.76428e-09	ALOX5/BST1/DYSF/FCAR/FCGR1B/FGR/FPR2/IRAK3/LILRA6/MGAM/PADI4/TLR2/TLR4/TLR5/TLR8/WDFY3	16
golgi membrane (I) (M113)	6/189	10/3090	8.279e-06	8.279e-06	B3GNT5/CSGALNACT1/LPCAT2/SGMS2/SORT1/TLR8	6
enriched in neutrophils (I) (M37.1)	13/189	52/3090	8.52872e-06	8.52872e-06	ALPL/FPR2/G0S2/LRG1/MANSC1/MGAM/NLRP12/ORM1/PYGL/RGL4/S100P/SLC22A4/VNN2	13
Monocyte surface signature (S4)	17/189	94/3090	3.69449e-05	3.69449e-05	ABCA1/ANO10/ASGR2/C1orf162/CD163/DYSF/FCAR/FCGR1B/FPR2/IL1R2/ITGAM/MGAM/P2RX1/TLR2/TLR4/TLR5/VNN2	17
chemokines and inflammatory molecules in myeloid cells (M86.0)	7/189	19/3090	7.70085e-05	7.70085e-05	BCL2A1/DUSP1/G0S2/HS3ST3B1/NFKBIA/TNFAIP3/TNFAIP6	7
enriched in monocytes (IV) (M118.0)	12/189	57/3090	0.000119673	0.000119673	ACSL1/BCL6/C1orf162/DYSF/F5/FGD4/IL1R2/MGAM/NAIP/PADI4/PGD/VNN1	12
TBA (M188)	5/189	10/3090	0.000159125	0.000159125	ATP8B4/BPI/CEACAM8/LCN2/OLFM4	5
extracellular matrix (II) (M2.1)	10/189	45/3090	0.000280593	0.000280593	ARG1/CEACAM8/CHIT1/CRISP3/LRG1/MPO/OLFM4/ORM1/RETN/SMPDL3A	10
enriched in dendritic cells (M168)	6/189	19/3090	0.000670949	0.000670949	ADAM9/B3GNT5/CAPG/CLEC5A/IL1R1/PGD	6
complement and other receptors in DCs (M40)	5/189	13/3090	0.000698251	0.000698251	C1QA/C1QB/C1QC/CD58/TLR8	5
regulation of antigen presentation and immune response (M5.0)	13/189	81/3090	0.00104066	0.00104066	CD24/FCER1G/FCGR1B/FGR/IRAK3/MAP2K6/MAPK14/MEF2A/NFKBIA/PAG1/TLR2/TLR4/TLR5	13
TLR8-BAFF network (M25)	4/189	10/3090	0.00212692	0.00212692	ASGR2/BCL6/IL1R2/TLR8	4
inflammatory response (M33)	4/189	11/3090	0.00318383	0.00318383	FCER1G/STAB1/TBC1D8/TLR4	4
TBA (M105)	5/189	18/3090	0.00361483	0.00361483	BPI/IRAK3/LPCAT2/RETN/SLC22A4	5
DC surface signature (S5)	12/189	82/3090	0.00362158	0.00362158	ADAM9/ALCAM/ATP1B2/CD58/CXCL16/DIRC2/IL1R1/MSR1/SLC1A3/SLC36A1/TFRC/TMEM158	12
inflammasome receptors and signaling (M53)	4/189	12/3090	0.00454977	0.00454977	NFKBIA/NLRC4/TLR4/TNFAIP3	4
enriched in membrane proteins (M124)	5/189	19/3090	0.00466621	0.00466621	CD24/ELANE/HP/LTF/NEDD4L	5
TBA (M114.0)	7/189	39/3090	0.00827049	0.00827049	ATP8B4/BST1/ELANE/FAM105A/MPO/OSBPL1A/RGL4	7
extracellular matrix, complement (M140)	4/189	14/3090	0.00835308	0.00835308	CRISP3/MMP8/MMP9/PRTN3	4
transmembrane transport (I) (M87)	5/189	24/3090	0.0132939	0.0132939	ATP1B2/HK3/SLC22A4/TLR2/TLR4	5
Resting dendritic cell surface signature (S10)	10/189	75/3090	0.0146613	0.0146613	ADAM9/DIRC2/IFNGR1/IL1R1/IL1R2/LPCAT2/SLC1A3/SLC36A1/STAB1/TMEM144	10
complement activation (I) (M112.0)	4/189	17/3090	0.0171938	0.0171938	C1QA/C1QB/C1QC/CR1	4
enriched in myeloid cells and monocytes (M81)	6/189	35/3090	0.017712	0.017712	BCL6/CLEC5A/F5/FCER1G/THBS1/TLR4	6
cell cycle and transcription (M4.0)	30/189	335/3090	0.0182869	0.0182869	ALOX5/ASGR2/CD163/CEACAM8/CLEC4E/CYP1B1/FCER1G/FCGR1A/FCGR1B/FGR/GCA/IRAK3/LILRA6/LMNB1/MAFB/MKI67/NLRP12/PADI4/PGLYRP1/PLBD1/RBM47/S100A12/S100A9/SEMA4A/SORT1/STAB1/TLR2/TLR4/TLR8/WDFY3	30
CCR1, 7 and cell signaling (M59)	3/189	10/3090	0.0196285	0.0196285	BCL6/MAPK14/TRIB1	3
endoplasmic reticulum (M37.2)	4/189	19/3090	0.0254488	0.0254488	ACSL1/LPCAT2/SORT1/TLR8	4
glycerophospholipid metabolism (M114.1)	3/189	11/3090	0.0257952	0.0257952	LPCAT2/MBOAT2/OSBPL1A	3
cell cycle and growth arrest (M31)	3/189	12/3090	0.032877	0.032877	DUSP1/THBS1/TNFAIP3	3
blood coagulation (M11.1)	4/189	22/3090	0.0416478	0.0416478	F5/FCER1G/ITGAM/P2RX1	4
enriched in activated dendritic cells (II) (M165)	5/189	35/3090	0.0591137	0.0591137	BCL2A1/DOCK4/IFI27/RBM47/TNFAIP6	5
regulation of signal transduction (M3)	6/189	47/3090	0.0641346	0.0641346	BCL6/FGD4/RGL1/S100A12/TLR2/TLR5	6
TBA (M141)	4/189	27/3090	0.0789737	0.0789737	B3GNT5/CEACAM1/CEACAM6/KLF5	4
TBA (M66)	3/189	17/3090	0.0812924	0.0812924	CYP1B1/FCER1G/MAFB	3
enriched in antigen presentation (I) (M71)	3/189	18/3090	0.0933362	0.0933362	ASPH/CYP1B1/FAR2	3
CD1 and other DC receptors (M50)	2/189	10/3090	0.121198	0.121198	IL1R1/IL1R2	2
G protein coupled receptors cluster (M155)	2/189	10/3090	0.121198	0.121198	FPR2/LTB4R	2
lysosome (M209)	2/189	10/3090	0.121198	0.121198	GNS/SORT1	2
platelet activation (III) (M42)	2/189	10/3090	0.121198	0.121198	FCER1G/GNAQ	2
lysosomal/endosomal proteins (M139)	2/189	11/3090	0.142399	0.142399	CTSD/SORT1	2
myeloid cell cytokines, metallopeptidases and laminins (M78)	2/189	11/3090	0.142399	0.142399	IL10/MMP9	2
TBA (M180)	2/189	11/3090	0.142399	0.142399	ACSL4/HIF1A	2
antiviral IFN signature (M75)	3/189	22/3090	0.147864	0.147864	ANXA3/C1QB/ELANE	3
activated dendritic cells (M67)	2/189	12/3090	0.164303	0.164303	C1QC/PLSCR1	2
platelet activation and degranulation (M85)	2/189	12/3090	0.164303	0.164303	THBS1/TIMP1	2
suppression of MAPK signaling (M56)	2/189	12/3090	0.164303	0.164303	DUSP1/IL1R2	2
TBA (M214)	2/189	12/3090	0.164303	0.164303	ATP11B/SOS2	2
heme biosynthesis (II) (M222)	2/189	13/3090	0.186747	0.186747	RHCE/SPTA1	2
proinflammatory dendritic cell, myeloid cell response (M86.1)	2/189	13/3090	0.186747	0.186747	HS3ST3B1/TNFAIP6	2
signal transduction, plasma membrane (M82)	2/189	13/3090	0.186747	0.186747	DLC1/DOCK4	2
TBA (M48)	2/189	13/3090	0.186747	0.186747	STAB1/TLR4	2
TBA (M131)	2/189	14/3090	0.209584	0.209584	RGL4/S100P	2
cell activation (IL15, IL23, TNF) (M24)	2/189	15/3090	0.232682	0.232682	MAP3K8/TNFAIP3	2
myeloid, dendritic cell activation via NFkB (I) (M43.0)	2/189	15/3090	0.232682	0.232682	MAP3K8/SAMSN1	2
enriched in activated dendritic cells/monocytes (M64)	2/189	17/3090	0.27921	0.27921	DRAM1/G0S2	2
enriched in monocytes (surface) (M118.1)	2/189	17/3090	0.27921	0.27921	C1orf162/IL1R2	2
TBA (M136)	2/189	17/3090	0.27921	0.27921	CTSD/NUCB1	2
viral sensing & immunity; IRF2 targets network (I) (M111.0)	2/189	17/3090	0.27921	0.27921	CXCL16/THBS1	2
myeloid cell enriched receptors and transporters (M4.3)	3/189	31/3090	0.294003	0.294003	SLC1A3/TLR5/TLR8	3
transcription regulation in cell development (M49)	4/189	47/3090	0.323424	0.323424	ANK1/HMGB2/SEMA4A/SPTA1	4
NK cell surface signature (S1)	4/189	48/3090	0.337648	0.337648	ATP8B4/ATP9A/IL18RAP/SLCO4C1	4
Activated (LPS) dendritic cell surface signature (S11)	3/189	37/3090	0.396655	0.396655	CD58/IFI27/RNF144B	3
platelet activation (I) (M32.0)	2/189	23/3090	0.415371	0.415371	NUCB1/POR	2
enriched in antigen presentation (II) (M95.0)	2/189	24/3090	0.436929	0.436929	ITGAM/SLA	2
ATF targets network (M41.4)	1/189	10/3090	0.468529	0.468529	DAAM2	1
CD28 costimulation (M12)	1/189	10/3090	0.468529	0.468529	CD24	1
cell adhesion (lymphocyte homing) (M21)	1/189	10/3090	0.468529	0.468529	CD24	1
cytoskeletal remodeling (enriched for SRF targets) (M34)	1/189	10/3090	0.468529	0.468529	THBS1	1
enriched for SMAD2/3 signaling (M97)	1/189	10/3090	0.468529	0.468529	RGL1	1
G protein mediated calcium signaling (M159)	1/189	10/3090	0.468529	0.468529	GNAQ	1
lipid metabolism, endoplasmic reticulum (M92)	1/189	10/3090	0.468529	0.468529	CYP1B1	1
metabolism of steroids (M225)	1/189	10/3090	0.468529	0.468529	GALNT14	1
putative targets of PAX3 (M89.1)	1/189	10/3090	0.468529	0.468529	DUSP1	1
RIG-1 like receptor signaling (M68)	1/189	10/3090	0.468529	0.468529	NFKBIA	1
T cell signaling and costimulation (M44)	1/189	10/3090	0.468529	0.468529	MAPK14	1
TBA (M183)	1/189	10/3090	0.468529	0.468529	KLF5	1
TBA (M79)	1/189	10/3090	0.468529	0.468529	MGAM	1
xenobiotic metabolism (M164)	1/189	10/3090	0.468529	0.468529	UPB1	1
B cell development (M9)	1/189	11/3090	0.501142	0.501142	TLR4	1
B cell development/activation (M58)	1/189	11/3090	0.501142	0.501142	NEDD4	1
cytokines - recepters cluster (M115)	1/189	11/3090	0.501142	0.501142	IL10	1
enriched in activated dendritic cells (I) (M119)	1/189	11/3090	0.501142	0.501142	RGL1	1
innate activation by cytosolic DNA sensing (M13)	1/189	11/3090	0.501142	0.501142	NFKBIA	1
leukocyte activation and migration (M45)	1/189	11/3090	0.501142	0.501142	FCER1G	1
recruitment of neutrophils (M132)	1/189	11/3090	0.501142	0.501142	FPR2	1
TBA (M108)	1/189	11/3090	0.501142	0.501142	CEACAM5	1
TBA (M148)	1/189	11/3090	0.501142	0.501142	ADAM9	1
TBA (M193)	1/189	11/3090	0.501142	0.501142	ATP1B2	1
C-MYC transcriptional network (M4.12)	1/189	12/3090	0.531764	0.531764	BCAT1	1
enriched in hepatocyte nuclear factors (II) (M88.2)	1/189	12/3090	0.531764	0.531764	CEACAM5	1
enriched in monocytes (III) (M73)	1/189	12/3090	0.531764	0.531764	BCL6	1
growth factor induced, enriched in nuclear receptor subfamily 4 (M94)	1/189	12/3090	0.531764	0.531764	DUSP1	1
IL2, IL7, TCR network (M65)	1/189	12/3090	0.531764	0.531764	JAK3	1
innate antiviral response (M150)	1/189	12/3090	0.531764	0.531764	PLSCR1	1
targets of FOSL1/2 (M0)	1/189	12/3090	0.531764	0.531764	MMP9	1
TBA (M121)	1/189	12/3090	0.531764	0.531764	PLSCR1	1
type I interferon response (M127)	1/189	12/3090	0.531764	0.531764	PLSCR1	1
CD4 T cell surface signature Th2-stimulated (S7)	1/189	13/3090	0.560515	0.560515	SLC37A3	1
enriched in hepatocyte nuclear factors (I) (M88.1)	1/189	13/3090	0.560515	0.560515	CEACAM5	1
TBA (M32.6)	1/189	13/3090	0.560515	0.560515	NUCB1	1
chaperonin mediated protein folding (I) (M204.0)	1/189	14/3090	0.58751	0.58751	FBXW2	1
enriched in neutrophils (II) (M163)	1/189	14/3090	0.58751	0.58751	IMPA2	1
myeloid, dendritic cell activation via NFkB (II) (M43.1)	1/189	14/3090	0.58751	0.58751	NFKBIA	1
TBA (M161)	1/189	14/3090	0.58751	0.58751	BNIP2	1
TBA (M185)	1/189	14/3090	0.58751	0.58751	BNIP2	1
extracellular matrix, collagen (M210)	2/189	32/3090	0.591993	0.591993	C1QA/TIMP1	2
AP-1 transcription factor network (M20)	1/189	15/3090	0.612855	0.612855	MMP9	1
enriched in plasma membrane proteins (II) (M135.1)	1/189	15/3090	0.612855	0.612855	GALNT14	1
receptors, cell migration (M109)	1/189	15/3090	0.612855	0.612855	TRIB1	1
TBA (M32.5)	1/189	15/3090	0.612855	0.612855	NUCB1	1
TBA (M41.1)	1/189	15/3090	0.612855	0.612855	DAAM2	1
enriched in plasma membrane proteins (I) (M135.0)	1/189	16/3090	0.63665	0.63665	GALNT14	1
putative targets of PAX3 (M89.0)	1/189	16/3090	0.63665	0.63665	G0S2	1
collagen, TGFB family et al (M77)	2/189	35/3090	0.641404	0.641404	ADM/CD24	2
KLF12 targets network (M32.3)	1/189	17/3090	0.65899	0.65899	POR	1
Membrane, ER proteins (M134)	1/189	17/3090	0.65899	0.65899	RGL1	1
MHC-TLR7-TLR8 cluster (M146)	1/189	17/3090	0.65899	0.65899	TLR8	1
platelet activation - actin binding (M196)	1/189	17/3090	0.65899	0.65899	THBS1	1
transmembrane transport (SLC cluster) (M154.1)	1/189	17/3090	0.65899	0.65899	SLCO4C1	1
enriched in B cells (III) (M47.2)	2/189	37/3090	0.671664	0.671664	ALOX5/CD24	2
TBA (M80)	1/189	20/3090	0.718137	0.718137	RGL1	1
cell adhesion (GO) (M117)	1/189	21/3090	0.73549	0.73549	ADAM9	1
TBA (M72.0)	1/189	24/3090	0.781425	0.781425	ATP11B	1
enriched in NK cells (I) (M7.2)	2/189	49/3090	0.81208	0.81208	CST7/IL18RAP	2
T cell surface signature (S0)	1/189	27/3090	0.819417	0.819417	SLC37A3	1
leukocyte migration (M88.0)	2/189	51/3090	0.829467	0.829467	CEACAM1/CEACAM5	2
extracellular matrix (I) (M2.0)	1/189	30/3090	0.850835	0.850835	THBS1	1
amino acid metabolishm and transport (M154.0)	1/189	33/3090	0.87681	0.87681	SLCO4C1	1
TBA (M177.0)	1/189	34/3090	0.884426	0.884426	IL1RAP	1
cell adhesion (M51)	1/189	38/3090	0.910484	0.910484	THBS1	1
enriched in B cells (II) (M47.1)	1/189	43/3090	0.934989	0.934989	CD24	1
T & B cell development, activation (M62.0)	1/189	44/3090	0.939021	0.939021	RGL1	1
enriched in B cells (I) (M47.0)	1/189	53/3090	0.965766	0.965766	CD24	1
Naive B cell surface signature (S8)	1/189	54/3090	0.967896	0.967896	EDNRB	1
B cell surface signature (S2)	2/189	169/3090	0.999783	0.999783	CD24/EDNRB	2
cell cycle (I) (M4.1)	1/189	145/3090	0.999916	0.999916	MKI67	1

## Sheet: S7B
Table S7B. Enrichment analysis of downegulated genes in ACLF/HS using blood transcription modules (BTMs) as gene sets.
BTMs have been described by Li, Rouphael, Duraisingham, et al. Nat Immunol 2014;15:195-204.
Description	GeneRatio	BgRatio	pvalue	p.adjust	geneID	Count
enriched in T cells (I) (M7.0)	51/330	62/3090	1.31949e-40	1.31949e-40	BCL11B/CCL5/CD2/CD247/CD27/CD28/CD3D/CD3E/CD3G/CD6/CD7/CD96/EOMES/ETS1/FLT3LG/GATA3/GIMAP6/GIMAP7/GNLY/GPR171/GZMA/GZMB/GZMH/GZMK/GZMM/ICOS/IL32/IL7R/ITK/ITM2A/KLRB1/LCK/LEF1/NELL2/NKG7/PRF1/PRKCH/PRKCQ/RASGRP1/RORA/SAMD3/SH2D1A/SIRPG/SIT1/SLA2/TIGIT/TRAT1/UBASH3A/XCL1/XCL2/ZAP70	51
T cell activation (I) (M7.1)	42/330	50/3090	3.38973e-34	3.38973e-34	BCL11B/CAMK4/CCL5/CCR7/CD2/CD247/CD27/CD28/CD3D/CD3E/CD3G/CD5/CD7/CD8A/CD8B/DPP4/EOMES/GATA3/ICOS/IL12RB1/IL21R/IL7R/ITK/ITPR3/LCK/LEF1/MS4A1/PRKCH/PRKCQ/RASGRP1/RHOH/RORA/SIRPG/SIT1/SLA2/SLAMF1/SLAMF7/TCF7/THEMIS/TIGIT/TXK/ZAP70	42
enriched in NK cells (I) (M7.2)	37/330	49/3090	4.92997e-27	4.92997e-27	ARL4C/CCL5/CD247/CD96/CLIC3/CTSW/EOMES/FGFBP2/GIMAP7/GNLY/GZMA/GZMB/GZMH/GZMM/HOPX/IL2RB/ITK/KLRB1/KLRC1/KLRD1/KLRF1/MYBL1/NKG7/PRF1/PRKCH/PRKCQ/PTGDR/RORA/S1PR5/SAMD3/SLAMF7/STAT4/TBX21/TGFBR3/XCL1/XCL2/ZAP70	37
T cell activation (II) (M7.3)	23/330	31/3090	7.90861e-17	7.90861e-17	CCL5/CCR5/CD247/CD3D/CD3E/CD3G/CXCR3/GPR171/GZMA/ICOS/IL12RB1/ITK/LCK/NKG7/SIRPG/SLA2/SLAMF1/SLAMF7/SP140/STAT4/TIGIT/TRAT1/ZAP70	23
T cell activation and signaling (M5.1)	18/330	25/3090	5.06814e-13	5.06814e-13	CCR7/CD2/CD247/CD3D/CD3E/CD3G/CD4/CD52/GIMAP6/HLA-DRA/HLA-DRB1/IL12RB1/ITK/LCK/PRKACB/TRAF3IP3/TRAT1/ZAP70	18
T cell activation (III) (M7.4)	13/330	14/3090	2.40261e-12	2.40261e-12	ATP8B2/CAMK4/CD96/ETS1/KLF12/LCK/LEF1/NELL2/PRKCQ/RASGRP1/RORA/THEMIS/ZMYND11	13
T cell differentiation (Th2) (M19)	14/330	17/3090	9.82575e-12	9.82575e-12	CD28/CD3G/DPP4/GATA3/GPR171/GRAP2/GZMK/IL32/ITM2A/LCK/PKIA/SIT1/TRAT1/UBASH3A	14
regulation of antigen presentation and immune response (M5.0)	31/330	81/3090	3.25665e-11	3.25665e-11	BTLA/CARD11/CCR7/CD247/CD3D/CD3E/CD3G/CD4/CD86/DUSP6/FYN/GRAP2/HLA-DMA/HLA-DMB/HLA-DOA/HLA-DOB/HLA-DPA1/HLA-DPB1/HLA-DQA1/HLA-DRA/HLA-DRB1/ITK/LCK/MEF2C/PRKCQ/SLA2/THEMIS/TLR7/TRAT1/UBASH3A/ZAP70	31
T cell differentiation (M14)	11/330	12/3090	1.92544e-10	1.92544e-10	BCL11B/CD28/ITK/LRRN3/NOG/RASGRP1/SH2D1A/SPOCK2/TCF7/TXK/UBASH3A	11
T cell surface signature (S0)	16/330	27/3090	8.82774e-10	8.82774e-10	CD2/CD28/CD3E/CD3G/CD6/CLEC2D/CXCR6/FLT3LG/GIMAP2/GPR171/ICOS/ITM2A/LRRN3/SIRPG/SIT1/SLC38A1	16
T cell differentiation via ITK and PKC (M18)	10/330	11/3090	1.69978e-09	1.69978e-09	ABLIM1/BCL2/ETS1/ITK/ITM2A/PRKCH/PRKCQ/SH2D1A/SIRPG/SPOCK2	10
enriched in NK cells (III) (M157)	11/330	14/3090	4.78448e-09	4.78448e-09	C1orf21/CCL4/CD7/CX3CR1/GIMAP6/GPR18/KLRC3/PPP1R16B/PTPN4/RASGRP1/TIGIT	11
enriched in T cells (II) (M223)	10/330	13/3090	3.62466e-08	3.62466e-08	CD40LG/CLEC2D/DENND2D/DPP4/FGFBP2/HOPX/LBH/LRRN3/SLC38A1/TC2N	10
translation initiation factor 3 complex (M245)	10/330	13/3090	3.62466e-08	3.62466e-08	EEF1B2/EEF1G/EIF3D/EIF3E/EIF3F/EIF3G/EIF3H/EIF3K/FBL/PHB2	10
enriched in NK cells (receptor activation) (M61.2)	10/330	16/3090	7.54199e-07	7.54199e-07	CARD11/CD244/CD247/CD96/ITK/KIR2DL3/KIR3DL1/KLRD1/PRKCQ/ZAP70	10
MHC-TLR7-TLR8 cluster (M146)	10/330	17/3090	1.65926e-06	1.65926e-06	CD4/CD74/HLA-DPA1/HLA-DPB1/HLA-DQA1/HLA-DRA/HLA-DRB1/HLA-DRB4/HLA-F/TLR7	10
cell adhesion (GO) (M117)	11/330	21/3090	2.31043e-06	2.31043e-06	BCL2/CD40LG/CD6/CD96/CXCR3/LEF1/LY9/NELL2/PRKCQ/SPOCK2/ZAP70	11
enriched in NK cells (II) (M61.0)	11/330	24/3090	1.21414e-05	1.21414e-05	CD247/CD7/CD96/IL2RB/KIR2DL3/KIR3DL1/KLRB1/KLRF1/NKG7/S1PR5/TGFBR3	11
CD4 T cell surface signature Th2-stimulated (S7)	8/330	13/3090	1.2406e-05	1.2406e-05	CD28/CD3G/CLDND1/GPR15/GPR171/ITM2A/SIT1/SLC4A7	8
enriched in G-protein coupled receptors (M130)	7/330	10/3090	1.34619e-05	1.34619e-05	CCL5/F2R/GPR18/ITPR3/PTGDR/S1PR5/XCL1	7
enriched in antigen presentation (I) (M71)	9/330	18/3090	3.29252e-05	3.29252e-05	CD74/HLA-DPA1/HLA-DPB1/HLA-DQA1/HLA-DRA/HLA-DRB1/HLA-DRB4/ITPR3/PTGS2	9
enriched in B cells (I) (M47.0)	16/330	53/3090	7.31852e-05	7.31852e-05	ADAM28/AFF3/BANK1/BLK/BTLA/CD72/CD79A/CD79B/CXCR5/FCER2/HLA-DOB/MS4A1/STAP1/TCL1A/TSPAN13/VPREB3	16
enriched in B cells (VI) (M69)	9/330	20/3090	9.35637e-05	9.35637e-05	ADAM28/BTLA/CD72/CD79A/CD79B/CXCR5/HLA-DOB/MS4A1/TSPAN13	9
CD28 costimulation (M12)	6/330	10/3090	0.00020528	0.00020528	CD28/GRAP2/LCK/SH2D1A/THEM4/TRAT1	6
antigen presentation (lipids and proteins) (M28)	6/330	11/3090	0.000411248	0.000411248	CCR7/CD1C/CD8A/HLA-DRA/HLA-DRB1/HLA-DRB4	6
enriched in B cells (V) (M47.4)	6/330	11/3090	0.000411248	0.000411248	CD180/CD37/CD69/FCRL3/GPR18/LY9	6
leukocyte activation and migration (M45)	6/330	11/3090	0.000411248	0.000411248	CD2/FYN/ITGA4/ITGAL/LCK/SIRPG	6
receptors, cell migration (M109)	7/330	15/3090	0.000447922	0.000447922	BCL2/CCR7/GATA3/LEF1/S1PR1/SYNE2/TGFBR3	7
enriched in antigen presentation (II) (M95.0)	9/330	24/3090	0.000493442	0.000493442	FGL2/GIMAP6/HLA-DMA/HLA-DPB1/HLA-DRA/HLA-DRB1/IL10RA/ITGA4/ITGAL	9
IL2, IL7, TCR network (M65)	6/330	12/3090	0.000749121	0.000749121	BCL2/CCR7/IL7R/ITK/LCK/LTB	6
TBA (M121)	6/330	12/3090	0.000749121	0.000749121	BIRC3/CD27/GPR183/IRF4/LY9/SLAMF7	6
NK cell surface signature (S1)	13/330	48/3090	0.00110743	0.00110743	CX3CR1/ENPP5/IL2RB/KIR2DL3/KIR3DL1/KLRC3/KLRF1/NCAM1/PTGDR/RARRES3/S1PR5/SLAMF7/TGFBR3	13
T cell activation (IV) (M52)	6/330	13/3090	0.00126736	0.00126736	CD3E/CD5/GATA3/LCK/LPXN/XCL1	6
enriched in naive and memory B cells (M83)	5/330	10/3090	0.00215722	0.00215722	BANK1/CD37/MEF2C/MS4A1/NR3C2	5
T cell signaling and costimulation (M44)	5/330	10/3090	0.00215722	0.00215722	CD37/FYN/IL7R/LCK/TCF7	5
T cell surface, activation (M36)	5/330	12/3090	0.00565726	0.00565726	CD3D/CD3E/CD40LG/CD8A/ITGA4	5
adhesion and migration, chemotaxis (M91)	5/330	13/3090	0.00840094	0.00840094	CCL5/CCR5/CCR7/CX3CR1/F2R	5
double positive thymocytes (M126)	5/330	13/3090	0.00840094	0.00840094	BCL11B/CD3E/CD4/SH2D1A/UBASH3A	5
immuregulation - monocytes, T and B cells (M57)	5/330	13/3090	0.00840094	0.00840094	BLK/CAMK2D/CCL4/CD79A/FCER2	5
chaperonin mediated protein folding (I) (M204.0)	5/330	14/3090	0.0119455	0.0119455	ATIC/CCT3/CCT4/CCT6A/HSPD1	5
enriched in B cells (II) (M47.1)	10/330	43/3090	0.0128978	0.0128978	BANK1/BLNK/CD180/CD79A/CD79B/CXCR5/HLA-DOB/MS4A1/SP140/TCL1A	10
enriched for SMAD2/3 signaling (M97)	4/330	10/3090	0.0159036	0.0159036	GATA3/MEF2C/RUNX2/TCL1A	4
integrin mediated leukocyte migration (M39)	4/330	10/3090	0.0159036	0.0159036	ITGA4/ITGAL/ITK/TXK	4
integrins and cell adhesion (M84)	4/330	10/3090	0.0159036	0.0159036	CD96/ITGA4/ITGAL/ITGB7	4
TBA (M151)	4/330	10/3090	0.0159036	0.0159036	BCL11B/PRKCH/RORA/TIAM1	4
chemokine cluster (II) (M27.1)	5/330	15/3090	0.0163835	0.0163835	CCL4/CCL5/CCR5/CXCL5/XCL1	5
antigen processing and presentation (M200)	4/330	11/3090	0.0229273	0.0229273	HLA-DMA/HLA-DMB/HLA-DPA1/HLA-DPB1	4
chemokines and receptors (M38)	4/330	11/3090	0.0229273	0.0229273	CCL4/CCL5/CCR5/CXCR6	4
signaling in T cells (II) (M35.1)	4/330	11/3090	0.0229273	0.0229273	GZMB/IL2RB/PRF1/TNFRSF9	4
TBA (M120)	4/330	11/3090	0.0229273	0.0229273	GATA3/LPXN/MAP4K1/SIGIRR	4
lymphocyte generic cluster (M60)	5/330	17/3090	0.028249	0.028249	ADARB1/BANK1/CD2/CD28/MEF2C	5
nuclear pore complex (M106.0)	5/330	17/3090	0.028249	0.028249	NUP160/NUP43/NUP88/NUPL2/RAN	5
enriched in B cells (III) (M47.2)	8/330	37/3090	0.0377014	0.0377014	CD180/CD69/FCRL3/HLA-DOA/HLA-DQA1/MEF2C/TBC1D9/VPREB3	8
T & B cell development, activation (M62.0)	9/330	44/3090	0.0392939	0.0392939	CAMK2D/CD3E/CD3G/CD7/SH2D1A/TCL1A/TRAT1/UBASH3A/VPREB3	9
TBA (M236)	4/330	14/3090	0.0538207	0.0538207	BET1/GIMAP4/GIMAP6/PAQR8	4
TBA (M80)	5/330	20/3090	0.0542983	0.0542983	BLNK/FAM43A/HCP5/MEF2C/TRAT1	5
enriched in antigen presentation (III) (M95.1)	4/330	15/3090	0.0674342	0.0674342	HLA-DMA/HLA-DMB/HLA-DRA/HLA-DRB1	4
CCR1, 7 and cell signaling (M59)	3/330	10/3090	0.0820594	0.0820594	CCR7/DUSP6/SOCS2	3
cell adhesion (lymphocyte homing) (M21)	3/330	10/3090	0.0820594	0.0820594	CCR7/CD72/IL32	3
chaperonin mediated protein folding (II) (M204.1)	3/330	10/3090	0.0820594	0.0820594	CCT3/CCT4/CCT6A	3
enriched for promoter motif NATCACGTGAY (putative SREBF1 targets) (M178)	3/330	10/3090	0.0820594	0.0820594	BLNK/CAMK2D/SOCS2	3
TBA (M104)	3/330	10/3090	0.0820594	0.0820594	GNAZ/MEF2C/MLLT3	3
TBA (M188)	3/330	10/3090	0.0820594	0.0820594	CARD11/KIF21A/SYTL2	3
TBA (M93)	3/330	10/3090	0.0820594	0.0820594	CAMK4/PTCH1/TGFBR3	3
enriched in B cells (IV) (M47.3)	4/330	16/3090	0.0826471	0.0826471	CD180/CIITA/HLA-DOA/MEF2C	4
mitosis (TF motif CCAATNNSNNNGCG) (M169)	4/330	16/3090	0.0826471	0.0826471	ACTL6A/ARMC1/NOC3L/TMPO	4
B cell surface signature (S2)	24/330	169/3090	0.084877	0.084877	ADAM28/BTLA/CD180/CD37/CD52/CD72/CD79A/CD79B/CXCR5/FAM26F/FCRL3/HLA-DMA/HLA-DOA/HLA-DOB/HLA-DPA1/HLA-DPB1/HLA-DRA/IL5RA/LY9/MS4A1/NT5E/PDZK1IP1/TMEM156/TSPAN13	24
B cell development/activation (M58)	3/330	11/3090	0.104234	0.104234	BCL2/BLNK/DUSP6	3
innate activation by cytosolic DNA sensing (M13)	3/330	11/3090	0.104234	0.104234	CCL4/CCL5/DDX58	3
nuclear pore, transport; mRNA splicing, processing (M143)	3/330	11/3090	0.104234	0.104234	NCBP2/NUP160/NUPL2	3
viral sensing & immunity; IRF2 targets network (II) (M111.1)	3/330	11/3090	0.104234	0.104234	DDX58/IFIT2/PSMB10	3
Naive B cell surface signature (S8)	9/330	54/3090	0.115548	0.115548	BTLA/CD37/CD72/FAM26F/FCRL3/HLA-DMA/HLA-DOA/HVCN1/TSPAN13	9
activated dendritic cells (M67)	3/330	12/3090	0.128458	0.128458	BIRC3/DDX58/IFIH1	3
purine nucleotide biosynthesis (M212)	3/330	12/3090	0.128458	0.128458	ATIC/CCT3/IMPDH2	3
TBA (M102)	3/330	12/3090	0.128458	0.128458	BTLA/CD79A/STAP1	3
transcriptional targets of glucocorticoid receptor (M74)	3/330	12/3090	0.128458	0.128458	CD3E/HLA-DOA/MEF2C	3
chemokine cluster (I) (M27.0)	5/330	26/3090	0.136783	0.136783	CCL4/CCL5/CXCL5/PPBP/XCL1	5
chemokines and inflammatory molecules in myeloid cells (M86.0)	4/330	19/3090	0.137042	0.137042	CCL4/PDE4B/SLAMF7/TRAF1	4
endoplasmic reticulum (M37.2)	4/330	19/3090	0.137042	0.137042	CD4/CYP4F3/SGK1/TLR7	4
proinflammatory dendritic cell, myeloid cell response (M86.1)	3/330	13/3090	0.154438	0.154438	CCL4/PDE4B/STAT4	3
myeloid, dendritic cell activation via NFkB (II) (M43.1)	3/330	14/3090	0.181879	0.181879	BIRC3/CCL5/LTB	3
signaling in T cells (I) (M35.0)	3/330	14/3090	0.181879	0.181879	GZMB/PRF1/TNFRSF9	3
TBA (M194)	3/330	14/3090	0.181879	0.181879	ARMC1/MTO1/NOC3L	3
antiviral IFN signature (M75)	4/330	22/3090	0.202161	0.202161	DDX58/FCER1A/IFIH1/IFIT1	4
small GTPase mediated signal transduction (M215)	3/330	16/3090	0.239993	0.239993	ARHGAP25/RHOH/TAGAP	3
G protein mediated calcium signaling (M159)	2/330	10/3090	0.290284	0.290284	CAMK4/GNAZ	2
lipid metabolism, endoplasmic reticulum (M92)	2/330	10/3090	0.290284	0.290284	CYP4F3/PTGS2	2
RIG-1 like receptor signaling (M68)	2/330	10/3090	0.290284	0.290284	DDX58/IFIH1	2
TBA (M177.0)	5/330	34/3090	0.294642	0.294642	CX3CR1/GIMAP1/GIMAP4/GIMAP6/PPP1R16B	5
transmembrane transport (II) (M191)	3/330	18/3090	0.300638	0.300638	ACSL5/MDFIC/SLC35A3	3
plasma cells & B cells, immunoglobulins (M156.0)	6/330	43/3090	0.30796	0.30796	ADAM28/BLK/CD52/OSBPL10/STAP1/VPREB3	6
mitochondrial cluster (M235)	3/330	19/3090	0.331312	0.331312	ALDH18A1/ALG8/MCCC2	3
nuclear pore complex (mitosis) (M106.1)	2/330	11/3090	0.331628	0.331628	NUP160/NUP43	2
TBA (M190)	2/330	11/3090	0.331628	0.331628	BUB3/PPP1CC	2
TBA (M211)	2/330	11/3090	0.331628	0.331628	CMPK1/MDFIC	2
extracellular matrix (II) (M2.1)	6/330	45/3090	0.347435	0.347435	CD40LG/COL6A2/CST3/FGL2/TGFBI/TNFAIP2	6
cell cycle, mitotic phase (M230)	2/330	12/3090	0.372262	0.372262	CD28/NAE1	2
proteasome (M226)	2/330	12/3090	0.372262	0.372262	POLR2K/RAN	2
spliceosome (M250)	2/330	12/3090	0.372262	0.372262	RBMX/SNRPD2	2
suppression of MAPK signaling (M56)	2/330	12/3090	0.372262	0.372262	ARRB1/DUSP6	2
TBA (M198)	2/330	12/3090	0.372262	0.372262	CPPED1/LST1	2
type I interferon response (M127)	2/330	12/3090	0.372262	0.372262	IFIH1/IFIT1	2
regulation of signal transduction (M3)	6/330	47/3090	0.387331	0.387331	CD3E/GATA3/SULF2/TRAT1/UBASH3A/WLS	6
complement and other receptors in DCs (M40)	2/330	13/3090	0.411867	0.411867	CD86/HLA-DQA1	2
enriched in B cell differentiation (M123)	2/330	13/3090	0.411867	0.411867	BCL11B/VPREB3	2
enriched in NK cells (KIR cluster) (M61.1)	2/330	13/3090	0.411867	0.411867	KIR2DL3/KIR3DL1	2
TBA (M177.1)	2/330	15/3090	0.487076	0.487076	CX3CR1/GIMAP6	2
TBA (M218)	2/330	15/3090	0.487076	0.487076	ELP3/PREPL	2
leukocyte differentiation (M160)	2/330	16/3090	0.522373	0.522373	BTG2/NAA15	2
collagen, TGFB family et al (M77)	4/330	35/3090	0.523164	0.523164	BCL11B/COL6A2/GATA3/MEF2C	4
enriched in activated dendritic cells (II) (M165)	4/330	35/3090	0.523164	0.523164	IFIH1/IFIT1/IFIT2/PRRG4	4
enriched in monocytes (surface) (M118.1)	2/330	17/3090	0.556007	0.556007	CD4/HLA-DMB	2
golgi membrane (II) (M237)	2/330	17/3090	0.556007	0.556007	GOPC/SLC35A3	2
Membrane, ER proteins (M134)	2/330	17/3090	0.556007	0.556007	CD72/CIITA	2
platelet activation - actin binding (M196)	2/330	17/3090	0.556007	0.556007	MFAP3L/PDE5A	2
Activated (LPS) dendritic cell surface signature (S11)	4/330	37/3090	0.568728	0.568728	ELOVL7/IFI6/PRRG4/TTYH2	4
enriched in monocytes (IV) (M118.0)	6/330	57/3090	0.579565	0.579565	CD4/DUSP6/HLA-DMB/PID1/PTGS2/SAMHD1	6
enriched in dendritic cells (M168)	2/330	19/3090	0.618118	0.618118	DAB2/FCER1A	2
CD4 T cell surface signature Th1-stimulated (S6)	1/330	9/3090	0.638632	0.638632	F2R	1
TBA (M70.0)	2/330	20/3090	0.646582	0.646582	ADARB1/MSC	2
cell cycle (III) (M103)	5/330	51/3090	0.648936	0.648936	CDC23/CDK4/CDKN1A/MCM5/SKP2	5
regulation of transcription, transcription factors (M213)	2/330	21/3090	0.673342	0.673342	BDP1/CREBZF	2
axon guidance (M110)	1/330	10/3090	0.677338	0.677338	RHOC	1
CD1 and other DC receptors (M50)	1/330	10/3090	0.677338	0.677338	CD1C	1
cytoskeletal remodeling (M32.8)	1/330	10/3090	0.677338	0.677338	SPTAN1	1
formyl peptide receptor mediated neutrophil response (M11.2)	1/330	10/3090	0.677338	0.677338	PILRA	1
G protein coupled receptors cluster (M155)	1/330	10/3090	0.677338	0.677338	PTGDR	1
golgi membrane (I) (M113)	1/330	10/3090	0.677338	0.677338	WLS	1
MAPK, RAS signaling (M100)	1/330	10/3090	0.677338	0.677338	MAP4K1	1
nucleotide metabolism (M181)	1/330	10/3090	0.677338	0.677338	ATIC	1
TBA (M220)	1/330	10/3090	0.677338	0.677338	KIAA1324	1
TBA (M249)	1/330	10/3090	0.677338	0.677338	ANKRD44	1
TBA (M41.3)	1/330	10/3090	0.677338	0.677338	EPHB1	1
TBA (M79)	1/330	10/3090	0.677338	0.677338	SULF2	1
TLR8-BAFF network (M25)	1/330	10/3090	0.677338	0.677338	AP1S2	1
E2F1 targets (Q3) (M10.0)	3/330	33/3090	0.7008	0.7008	MAP4K1/NR3C2/UNG	3
B cell development (M9)	1/330	11/3090	0.711909	0.711909	CCR7	1
cytokines - recepters cluster (M115)	1/330	11/3090	0.711909	0.711909	IL7R	1
enriched for ubiquitination (M138)	1/330	11/3090	0.711909	0.711909	UBE2Q2	1
enriched in activated dendritic cells (I) (M119)	1/330	11/3090	0.711909	0.711909	CD86	1
heme biosynthesis (I) (M171)	1/330	11/3090	0.711909	0.711909	HEMGN	1
lysosomal/endosomal proteins (M139)	1/330	11/3090	0.711909	0.711909	AP1S2	1
recruitment of neutrophils (M132)	1/330	11/3090	0.711909	0.711909	CCR3	1
TBA (M148)	1/330	11/3090	0.711909	0.711909	NUP160	1
TBA (M184.1)	1/330	11/3090	0.711909	0.711909	CARD10	1
TBA (M205)	1/330	11/3090	0.711909	0.711909	AKAP11	1
TBA (M229)	1/330	11/3090	0.711909	0.711909	CAND1	1
TBA (M32.7)	1/330	11/3090	0.711909	0.711909	AES	1
immune activation - generic cluster (M37.0)	34/330	347/3090	0.740716	0.740716	ALDH1A1/BANK1/BCL11B/CAMK4/CD2/CD3E/CD3G/CD7/CD72/CHI3L1/CIITA/CYP4F3/DUSP6/FAM43A/GRAP2/HLA-DRA/MEF2C/MSH2/NRGN/PID1/PRRG4/PTGS2/RUNX2/SAMHD1/SGK1/SH2D1A/SLA2/SULF2/TCL1A/TLR7/TRAT1/UBASH3A/UNG/VPREB3	34
BCR signaling (M54)	1/330	12/3090	0.742786	0.742786	BLNK	1
enriched in monocytes (III) (M73)	1/330	12/3090	0.742786	0.742786	DUSP6	1
growth factor induced, enriched in nuclear receptor subfamily 4 (M94)	1/330	12/3090	0.742786	0.742786	CDKN1A	1
inflammasome receptors and signaling (M53)	1/330	12/3090	0.742786	0.742786	BIRC3	1
innate antiviral response (M150)	1/330	12/3090	0.742786	0.742786	IFIT1	1
RA, WNT, CSF receptors network (monocyte) (M23)	1/330	12/3090	0.742786	0.742786	PTGS2	1
respiratory electron transport chain (mitochondrion) (M216)	1/330	12/3090	0.742786	0.742786	COX7C	1
TBA (M243)	1/330	12/3090	0.742786	0.742786	SRM	1
TBA (M174)	2/330	24/3090	0.74384	0.74384	MATR3/MDFIC	2
enriched for TF motif TNCATNTCCYR (M232)	1/330	13/3090	0.770362	0.770362	RAD50	1
mismatch repair (II) (M22.1)	1/330	13/3090	0.770362	0.770362	MSH2	1
platelet activation & blood coagulation (M199)	1/330	13/3090	0.770362	0.770362	SH3BGRL2	1
Ran mediated mitosis (M15)	1/330	13/3090	0.770362	0.770362	RAN	1
TBA (M203)	1/330	13/3090	0.770362	0.770362	C12orf29	1
TBA (M244)	1/330	13/3090	0.770362	0.770362	CAMK2N1	1
TBA (M131)	1/330	14/3090	0.79499	0.79499	HEMGN	1
TBA (M197)	1/330	14/3090	0.79499	0.79499	GUCY1A3	1
mismatch repair (I) (M22.0)	2/330	27/3090	0.800916	0.800916	MSH2/TMPO	2
enriched in calcium signaling proteins (M239)	1/330	15/3090	0.816984	0.816984	EPHB1	1
myeloid, dendritic cell activation via NFkB (I) (M43.0)	1/330	15/3090	0.816984	0.816984	CCL5	1
TBA (M32.5)	1/330	15/3090	0.816984	0.816984	AES	1
integrin cell surface interactions (I) (M1.0)	2/330	29/3090	0.83243	0.83243	CCND2/COL6A2	2
cytoskeleton/actin (SRF transcription targets) (M145.0)	1/330	16/3090	0.836625	0.836625	SDPR	1
putative targets of PAX3 (M89.0)	1/330	16/3090	0.836625	0.836625	CDKN1A	1
chromosome Y linked (M240)	1/330	17/3090	0.854164	0.854164	PRKY	1
enriched in activated dendritic cells/monocytes (M64)	1/330	17/3090	0.854164	0.854164	TNFAIP2	1
TBA (M66)	1/330	17/3090	0.854164	0.854164	CST3	1
viral sensing & immunity; IRF2 targets network (I) (M111.0)	1/330	17/3090	0.854164	0.854164	TLR7	1
myeloid cell enriched receptors and transporters (M4.3)	2/330	31/3090	0.859382	0.859382	CD86/SULF2	2
respiratory electron transport chain (mitochondrion) (M219)	1/330	18/3090	0.869824	0.869824	COX7C	1
cell division - E2F transcription network (M4.8)	1/330	19/3090	0.883808	0.883808	PRKDC	1
enriched in membrane proteins (M124)	1/330	19/3090	0.883808	0.883808	HLA-DRB1	1
CORO1A-DEF6 network (I) (M32.2)	1/330	20/3090	0.896294	0.896294	AES	1
enriched in myeloid cells and monocytes (M81)	2/330	35/3090	0.901763	0.901763	CHI3L1/TLR7	2
mitotic cell cycle in stimulated CD4 T cells (M4.5)	2/330	35/3090	0.901763	0.901763	CXCR6/GRAP2	2
E2F1 targets (Q4) (M10.1)	1/330	21/3090	0.907441	0.907441	SKP2	1
Resting dendritic cell surface signature (S10)	5/330	75/3090	0.915981	0.915981	CD1C/CD86/FCER1A/HLA-DMA/SERINC5	5
DNA repair (M76)	1/330	22/3090	0.917394	0.917394	RAD50	1
Memory B cell surface signature (S9)	2/330	37/3090	0.918181	0.918181	CD52/GRAMD1C	2
TBA (M114.0)	2/330	39/3090	0.931998	0.931998	CPA3/RUNX2	2
Plasma cell surface signature (S3)	1/330	24/3090	0.934211	0.934211	ICAM2	1
TLR and inflammatory signaling (M16)	2/330	45/3090	0.961389	0.961389	PILRA/TLR7	2
extracellular matrix (I) (M2.0)	1/330	30/3090	0.966798	0.966798	COL6A2	1
mitotic cell cycle - DNA replication (M4.4)	1/330	30/3090	0.966798	0.966798	MCM5	1
transcription regulation in cell development (M49)	2/330	47/3090	0.968132	0.968132	LST1/MSH2	2
enriched in monocytes (II) (M11.0)	13/330	189/3090	0.974712	0.974712	ALDH1A1/CD86/CPPED1/CST3/FGL2/LGALS2/LST1/NRGN/PILRA/SGK1/SULF2/TGFBI/TNFAIP2	13
Monocyte surface signature (S4)	5/330	94/3090	0.978741	0.978741	CD4/FCER1A/HLA-DRB4/TMEM154/TNFRSF10B	5
enriched in neutrophils (I) (M37.1)	2/330	52/3090	0.9804	0.9804	CHI3L1/CYP4F3	2
plasma cells, immunoglobulins (M156.1)	1/330	36/3090	0.983268	0.983268	CD27	1
cell adhesion (M51)	1/330	38/3090	0.986689	0.986689	SLAMF7	1
DC surface signature (S5)	3/330	82/3090	0.994887	0.994887	HLA-DQA1/PRRG4/TSPAN33	3
leukocyte migration (M88.0)	1/330	51/3090	0.997002	0.997002	ACSL5	1
cell cycle (I) (M4.1)	1/330	145/3090	1	1	MCM5	1
cell cycle and transcription (M4.0)	11/330	335/3090	1	1	CD86/CPPED1/CST3/FGL2/LGALS2/LST1/MCM5/PILRA/TGFBI/TMPO/TNFAIP2	11

## Sheet: S7C
Table S7C. Enrichment analysis of upregulated genes in ACLF/HS using Canonical pathways (e.g., Reactome pathways) as gene sets.
Description	GeneRatio	BgRatio	pvalue	p.adjust	geneID	Count
REACTOME_NEUTROPHIL_DEGRANULATION	75/354	479/12183	1.10439e-34	1.10439e-34	ADGRG3/ALOX5/AMPD3/ARG1/ATP11A/ATP11B/ATP8B4/BPI/BST1/CAB39/CD177/CD44/CD55/CD58/CD59/CD63/CEACAM1/CEACAM6/CEACAM8/CHIT1/CKAP4/CLEC4D/CLEC5A/CR1/CRISP3/CTSD/CYSTM1/DEFA4/ELANE/FCAR/FCER1G/FGR/FPR2/GCA/GNS/GPR84/GYG1/HK3/HP/ITGAM/LAIR1/LCN2/LILRA3/LRG1/LTF/MAPK14/MCEMP1/MGAM/MMP8/MMP9/MPO/OLFM4/ORM1/ORM2/OSCAR/P2RX1/PGLYRP1/PRTN3/PYGL/QSOX1/RETN/RNASE2/RNASE3/S100A12/S100A9/S100P/SERPINB1/SERPINB1…	75
HALLMARK_TNFA_SIGNALING_VIA_NFKB	24/354	200/12183	3.68028e-09	3.68028e-09	ABCA1/B4GALT5/BCL2A1/BCL6/CD44/DRAM1/DUSP1/ETS2/G0S2/GADD45A/IRS2/MAP3K8/NFIL3/NFKBIA/PFKFB3/SAT1/SLC16A6/SLC2A3/SOCS3/TIPARP/TLR2/TNFAIP3/TNFAIP6/TRIB1	24
HALLMARK_IL2_STAT5_SIGNALING	21/354	199/12183	3.27936e-07	3.27936e-07	ALCAM/CAPG/CD44/CKAP4/CST7/FAM126B/FURIN/HIPK2/IFNGR1/IL10/IL1R2/IL1RL1/IL4R/MAP3K8/NFIL3/PLIN2/PLSCR1/SLC2A3/SLC39A8/SMPDL3A/ST3GAL4	21
HALLMARK_COMPLEMENT	21/354	200/12183	3.56818e-07	3.56818e-07	ADAM9/C1QA/C1QC/CD55/CD59/CR1/CTSD/CTSL/DOCK4/F5/FCER1G/GCA/ITGAM/JAK2/LTF/MMP8/PLSCR1/S100A12/S100A9/TIMP1/TNFAIP3	21
HALLMARK_INFLAMMATORY_RESPONSE	21/354	200/12183	3.56818e-07	3.56818e-07	ABCA1/ACVR1B/ADGRE1/ADM/CD55/CD82/CLEC5A/HIF1A/IL10/IL18RAP/IL1R1/IL4R/KIF1B/MSR1/NFKBIA/RNF144B/SGMS2/STAB1/TIMP1/TLR2/TNFAIP6	21
REACTOME_INTERLEUKIN_4_AND_INTERLEUKIN_13_SIGNALING	14/354	111/12183	3.87491e-06	3.87491e-06	ALOX5/BCL6/HGF/HIF1A/IL10/IL4R/ITGAM/JAK2/JAK3/LCN2/MAOA/MMP9/SOCS3/TIMP1	14
HALLMARK_HYPOXIA	19/354	200/12183	5.77707e-06	5.77707e-06	ADM/AMPD3/DUSP1/EXT1/HK1/IRS2/KLF7/LDHA/NDST2/NEDD4L/NFIL3/PFKFB3/PLIN2/RBPJ/SLC2A1/SLC2A3/TIPARP/TNFAIP3/WSB1	19
REACTOME_SIGNALING_BY_INTERLEUKINS	31/354	462/12183	1.25811e-05	1.25811e-05	ALOX5/BCL6/CA1/HGF/HIF1A/IL10/IL18RAP/IL1R1/IL1R2/IL1RAP/IL1RL1/IL4R/IRAK3/IRS2/ITGAM/JAK2/JAK3/LCN2/LMNB1/MAOA/MAP2K6/MAP3K8/MAPK14/MEF2A/MMP9/NFKBIA/PRTN3/S100A12/SOCS3/SOS2/TIMP1	31
REACTOME_TOLL_LIKE_RECEPTOR_CASCADES	15/354	153/12183	3.86009e-05	3.86009e-05	BPI/CTSL/IRAK3/ITGAM/MAP2K6/MAP3K8/MAPK14/MEF2A/NFKBIA/S100A12/S100A9/TLR2/TLR4/TLR5/TLR8	15
KEGG_LEISHMANIA_INFECTION	10/354	72/12183	4.07833e-05	4.07833e-05	CR1/FCGR1A/IFNGR1/IL10/ITGAM/JAK2/MAPK14/NFKBIA/TLR2/TLR4	10
KEGG_HEMATOPOIETIC_CELL_LINEAGE	11/354	87/12183	4.14204e-05	4.14204e-05	CD44/CD55/CD59/CR1/FCGR1A/FLT3/IL1R1/IL1R2/IL4R/ITGAM/TFRC	11
REACTOME_CD163_MEDIATING_AN_ANTI_INFLAMMATORY_RESPONSE	4/354	9/12183	7.86653e-05	7.86653e-05	CD163/FURIN/IL10/MAPK14	4
PID_IL4_2PATHWAY	9/354	64/12183	8.96211e-05	8.96211e-05	ARG1/BCL6/IL10/IL4R/IRS2/JAK2/JAK3/MAPK14/SOCS3	9
PID_HIF1_TFPATHWAY	9/354	66/12183	0.000114458	0.000114458	ADM/FURIN/HIF1A/HK1/LDHA/PFKFB3/PLIN2/SLC2A1/TFRC	9
BIOCARTA_IL1R_PATHWAY	6/354	31/12183	0.000229534	0.000229534	IL1R1/IL1RAP/IRAK3/MAP2K6/MAPK14/NFKBIA	6
REACTOME_METABOLISM_OF_CARBOHYDRATES	20/354	293/12183	0.00035939	0.00035939	B4GALT5/CD44/CSGALNACT1/CSGALNACT2/EXT1/GNS/GYG1/HK1/HK3/HS3ST3B1/LYVE1/NDST2/PFKFB2/PFKFB3/PGD/PYGL/RHCE/RHD/SLC2A1/ST3GAL4	20
REACTOME_FIBRONECTIN_MATRIX_FORMATION	3/354	6/12183	0.000455792	0.000455792	CEACAM1/CEACAM6/CEACAM8	3
REACTOME_METAL_SEQUESTRATION_BY_ANTIMICROBIAL_PROTEINS	3/354	6/12183	0.000455792	0.000455792	LCN2/LTF/S100A9	3
REACTOME_SYNTHESIS_OF_LIPOXINS_LX	3/354	6/12183	0.000455792	0.000455792	ALOX5/ALOX5AP/HPGD	3
REACTOME_ANTIMICROBIAL_PEPTIDES	10/354	97/12183	0.000503464	0.000503464	BPI/DEFA4/ELANE/LCN2/LTF/PGLYRP1/PRTN3/RNASE3/S100A9/TLR2	10
KEGG_ADIPOCYTOKINE_SIGNALING_PATHWAY	8/354	67/12183	0.000686425	0.000686425	ACSL1/ACSL3/ACSL4/IRS2/JAK2/NFKBIA/SLC2A1/SOCS3	8
HALLMARK_ADIPOGENESIS	15/354	200/12183	0.000743122	0.000743122	ABCA1/BCL6/DHCR7/GADD45A/GPAT4/IFNGR1/LPCAT3/NABP1/ORM1/PFKFB3/PLIN2/POR/PPARG/RETN/STOM	15
HALLMARK_XENOBIOTIC_METABOLISM	15/354	200/12183	0.000743122	0.000743122	ARG1/BCAT1/DDAH2/ETS2/IL1R1/MAN1A1/MAOA/PDK4/PGD/POR/RAP1GAP/TPST1/UPB1/UPP1/VNN1	15
KEGG_COMPLEMENT_AND_COAGULATION_CASCADES	8/354	69/12183	0.000836844	0.000836844	C1QA/C1QB/C1QC/C4BPA/CD55/CD59/CR1/F5	8
HALLMARK_IL6_JAK_STAT3_SIGNALING	9/354	87/12183	0.000929814	0.000929814	ACVR1B/CD44/IFNGR1/IL1R1/IL1R2/IL4R/MAP3K8/SOCS3/TLR2	9
KEGG_PANTOTHENATE_AND_COA_BIOSYNTHESIS	4/354	16/12183	0.000966739	0.000966739	BCAT1/UPB1/VNN1/VNN2	4
REACTOME_TOLL_LIKE_RECEPTOR_4_TLR4_CASCADE	11/354	127/12183	0.00117246	0.00117246	BPI/IRAK3/ITGAM/MAP2K6/MAP3K8/MAPK14/MEF2A/NFKBIA/S100A12/TLR2/TLR4	11
PID_P38_ALPHA_BETA_PATHWAY	5/354	30/12183	0.00157678	0.00157678	DUSP1/FGR/MAP2K6/MAPK14/RALB	5
BIOCARTA_IL22BP_PATHWAY	3/354	9/12183	0.00179354	0.00179354	JAK2/JAK3/SOCS3	3
PID_CD40_PATHWAY	5/354	31/12183	0.00183586	0.00183586	C4BPA/JAK3/MAPK14/NFKBIA/TNFAIP3	5
REACTOME_TOLL_LIKE_RECEPTOR_TLR1_TLR2_CASCADE	9/354	97/12183	0.00201136	0.00201136	IRAK3/MAP2K6/MAP3K8/MAPK14/MEF2A/NFKBIA/S100A12/TLR2/TLR4	9
HALLMARK_ALLOGRAFT_REJECTION	14/354	200/12183	0.00212523	0.00212523	BCAT1/CAPG/ELANE/FGR/HIF1A/IFNGR1/IL10/IL18RAP/IL4R/JAK2/MMP9/STAB1/TIMP1/TLR2	14
REACTOME_INTERLEUKIN_1_FAMILY_SIGNALING	11/354	139/12183	0.00242038	0.00242038	ALOX5/IL18RAP/IL1R1/IL1R2/IL1RAP/IL1RL1/IRAK3/MAP2K6/MAP3K8/NFKBIA/S100A12	11
REACTOME_ACTIVATION_OF_MATRIX_METALLOPROTEINASES	5/354	33/12183	0.0024455	0.0024455	ELANE/FURIN/MMP8/MMP9/TIMP1	5
REACTOME_COLLAGEN_DEGRADATION	7/354	64/12183	0.00246754	0.00246754	ADAM9/CTSD/CTSL/ELANE/FURIN/MMP8/MMP9	7
PID_IL1_PATHWAY	5/354	34/12183	0.00279997	0.00279997	IL1R1/IL1R2/IL1RAP/IRAK3/MAP2K6	5
REACTOME_EXTRACELLULAR_MATRIX_ORGANIZATION	18/354	301/12183	0.00306975	0.00306975	ADAM9/ADAMTS2/CAPNS2/CD44/CEACAM1/CEACAM6/CEACAM8/COLGALT1/CTSD/CTSL/ELANE/FURIN/ITGAM/MMP8/MMP9/PCOLCE2/THBS1/TIMP1	18
REACTOME_GLYCOSAMINOGLYCAN_METABOLISM	10/354	124/12183	0.0032806	0.0032806	B4GALT5/CD44/CSGALNACT1/CSGALNACT2/EXT1/GNS/HS3ST3B1/LYVE1/NDST2/ST3GAL4	10
BIOCARTA_EPONFKB_PATHWAY	3/354	11/12183	0.00337377	0.00337377	HIF1A/JAK2/NFKBIA	3
REACTOME_FREE_FATTY_ACIDS_REGULATE_INSULIN_SECRETION	3/354	11/12183	0.00337377	0.00337377	ACSL3/ACSL4/GNAQ	3
REACTOME_SIGNALING_BY_LEPTIN	3/354	11/12183	0.00337377	0.00337377	IRS2/JAK2/SOCS3	3
BIOCARTA_NTHI_PATHWAY	4/354	23/12183	0.00400625	0.00400625	DUSP1/MAP2K6/MAPK14/NFKBIA	4
PID_IL23_PATHWAY	5/354	37/12183	0.00408558	0.00408558	IL18RAP/JAK2/MPO/NFKBIA/SOCS3	5
REACTOME_FATTY_ACYL_COA_BIOSYNTHESIS	5/354	37/12183	0.00408558	0.00408558	ACSL1/ACSL3/ACSL4/HACD1/OLAH	5
REACTOME_DISEASES_OF_IMMUNE_SYSTEM	4/354	24/12183	0.00469899	0.00469899	NFKBIA/TLR2/TLR4/TLR5	4
REACTOME_SYNTHESIS_OF_VERY_LONG_CHAIN_FATTY_ACYL_COAS	4/354	24/12183	0.00469899	0.00469899	ACSL1/ACSL3/ACSL4/HACD1	4
BIOCARTA_TOLL_PATHWAY	4/354	25/12183	0.0054679	0.0054679	MAP2K6/MAPK14/NFKBIA/PGLYRP1	4
HALLMARK_CHOLESTEROL_HOMEOSTASIS	7/354	74/12183	0.00558774	0.00558774	ALCAM/CXCL16/DHCR7/IDI1/NFIL3/PLSCR1/PPARG	7
HALLMARK_HEME_METABOLISM	13/354	200/12183	0.00565818	0.00565818	ANK1/CA1/GCLM/KDM7A/MBOAT2/RAP1GAP/RHCE/RHD/SLC22A4/SLC2A1/SPTA1/TFRC/TMCC2	13
PID_P38_MKK3_6PATHWAY	4/354	26/12183	0.00631652	0.00631652	GADD45A/MAP2K6/MAPK14/TXN	4
REACTOME_TOLL_LIKE_RECEPTOR_9_TLR9_CASCADE	8/354	95/12183	0.00635164	0.00635164	MAP2K6/MAP3K8/MAPK14/MEF2A/NFKBIA/S100A12/TLR4/TLR8	8
KEGG_INSULIN_SIGNALING_PATHWAY	10/354	137/12183	0.006629	0.006629	FLOT1/FLOT2/HK1/HK3/IRS2/MKNK1/PPP1R3D/PYGL/SOCS3/SOS2	10
KEGG_GLYCEROPHOSPHOLIPID_METABOLISM	7/354	77/12183	0.00693684	0.00693684	GPAT3/GPAT4/LPCAT2/LPCAT3/MBOAT2/PCYT1A/PGS1	7
REACTOME_REGULATION_OF_IFNG_SIGNALING	3/354	14/12183	0.00697649	0.00697649	IFNGR1/JAK2/SOCS3	3
PID_UPA_UPAR_PATHWAY	5/354	42/12183	0.00708585	0.00708585	ELANE/FPR2/HGF/ITGAM/MMP9	5
PID_ATF2_PATHWAY	6/354	59/12183	0.00711105	0.00711105	ARG1/DUSP1/GADD45A/MAPK14/NF1/SOCS3	6
REACTOME_ACYL_CHAIN_REMODELLING_OF_PC	4/354	27/12183	0.0072482	0.0072482	LPCAT2/LPCAT3/MBOAT2/PLBD1	4
REACTOME_DEGRADATION_OF_THE_EXTRACELLULAR_MATRIX	10/354	140/12183	0.00768697	0.00768697	ADAM9/CAPNS2/CD44/CTSD/CTSL/ELANE/FURIN/MMP8/MMP9/TIMP1	10
REACTOME_IRS_ACTIVATION	2/354	5/12183	0.00794368	0.00794368	GRB10/IRS2	2
REACTOME_PTK6_EXPRESSION	2/354	5/12183	0.00794368	0.00794368	EPAS1/HIF1A	2
BIOCARTA_AMAN_PATHWAY	3/354	15/12183	0.00853513	0.00853513	MAN1A1/MAN2A2/ST3GAL4	3
BIOCARTA_CD40_PATHWAY	3/354	15/12183	0.00853513	0.00853513	DUSP1/NFKBIA/TNFAIP3	3
BIOCARTA_CLASSIC_PATHWAY	3/354	15/12183	0.00853513	0.00853513	C1QA/C1QB/C1QC	3
BIOCARTA_HIF_PATHWAY	3/354	15/12183	0.00853513	0.00853513	ASPH/HIF1A/LDHA	3
KEGG_NOD_LIKE_RECEPTOR_SIGNALING_PATHWAY	6/354	62/12183	0.00902568	0.00902568	CARD6/MAPK14/NAIP/NFKBIA/NLRC4/TNFAIP3	6
REACTOME_O_LINKED_GLYCOSYLATION_OF_MUCINS	6/354	62/12183	0.00902568	0.00902568	B3GNT5/B4GALT5/GALNT14/GALNT2/ST3GAL4/ST6GALNAC3	6
REACTOME_MYOGENESIS	4/354	29/12183	0.00937345	0.00937345	BNIP2/MAP2K6/MAPK14/MEF2A	4
KEGG_TOLL_LIKE_RECEPTOR_SIGNALING_PATHWAY	8/354	102/12183	0.00963115	0.00963115	MAP2K6/MAP3K8/MAPK14/NFKBIA/TLR2/TLR4/TLR5/TLR8	8
REACTOME_INTERLEUKIN_1_SIGNALING	8/354	102/12183	0.00963115	0.00963115	IL1R1/IL1R2/IL1RAP/IRAK3/MAP2K6/MAP3K8/NFKBIA/S100A12	8
REACTOME_TOLL_LIKE_RECEPTOR_10_TLR10_CASCADE	7/354	84/12183	0.0110073	0.0110073	MAP2K6/MAP3K8/MAPK14/MEF2A/NFKBIA/S100A12/TLR5	7
KEGG_TYPE_II_DIABETES_MELLITUS	5/354	47/12183	0.0113607	0.0113607	CACNA1E/HK1/HK3/IRS2/SOCS3	5
PID_IL6_7_PATHWAY	5/354	47/12183	0.0113607	0.0113607	JAK2/MAP2K6/MAPK14/SOCS3/TIMP1	5
BIOCARTA_IFNG_PATHWAY	2/354	6/12183	0.0116876	0.0116876	IFNGR1/JAK2	2
BIOCARTA_NOTCH_PATHWAY	2/354	6/12183	0.0116876	0.0116876	FURIN/RBPJ	2
REACTOME_BIOSYNTHESIS_OF_EPA_DERIVED_SPMS	2/354	6/12183	0.0116876	0.0116876	ALOX5/HPGD	2
REACTOME_PROTEIN_REPAIR	2/354	6/12183	0.0116876	0.0116876	PCMT1/TXN	2
BIOCARTA_TNFR2_PATHWAY	3/354	17/12183	0.0122202	0.0122202	DUSP1/NFKBIA/TNFAIP3	3
HALLMARK_INTERFERON_GAMMA_RESPONSE	12/354	200/12183	0.0139744	0.0139744	FCGR1A/HIF1A/IFI27/IL4R/JAK2/METTL7B/NFKBIA/PLSCR1/SOCS3/TNFAIP3/TNFAIP6/UPP1	12
PID_EPO_PATHWAY	4/354	33/12183	0.0147506	0.0147506	IRS2/JAK2/MAPK14/SOCS3	4
REACTOME_O_LINKED_GLYCOSYLATION	8/354	111/12183	0.0155204	0.0155204	ADAMTS2/B3GNT5/B4GALT5/GALNT14/GALNT2/ST3GAL4/ST6GALNAC3/THBS1	8
BIOCARTA_PKC_PATHWAY	2/354	7/12183	0.0160505	0.0160505	GNAQ/NFKBIA	2
BIOCARTA_TSP1_PATHWAY	2/354	7/12183	0.0160505	0.0160505	MAPK14/THBS1	2
REACTOME_ERYTHROPOIETIN_ACTIVATES_PHOSPHOLIPASE_C_GAMMA_PLCG	2/354	7/12183	0.0160505	0.0160505	IRS2/JAK2	2
REACTOME_ERYTHROPOIETIN_ACTIVATES_STAT5	2/354	7/12183	0.0160505	0.0160505	IRS2/JAK2	2
KEGG_FRUCTOSE_AND_MANNOSE_METABOLISM	4/354	34/12183	0.0163441	0.0163441	HK1/HK3/PFKFB2/PFKFB3	4
BIOCARTA_TID_PATHWAY	3/354	19/12183	0.0166847	0.0166847	IFNGR1/JAK2/NFKBIA	3
REACTOME_BIOSYNTHESIS_OF_SPECIALIZED_PRORESOLVING_MEDIATORS_SPMS	3/354	19/12183	0.0166847	0.0166847	ALOX5/ALOX5AP/HPGD	3
REACTOME_REGULATION_OF_TLR_BY_ENDOGENOUS_LIGAND	3/354	19/12183	0.0166847	0.0166847	S100A9/TLR2/TLR4	3
REACTOME_ION_CHANNEL_TRANSPORT	11/354	183/12183	0.0179564	0.0179564	ANO10/ASPH/ATP11A/ATP11B/ATP1B2/ATP6V1C1/ATP8B4/ATP9A/NEDD4L/STOM/TRPM6	11
PID_P53_DOWNSTREAM_PATHWAY	9/354	137/12183	0.018474	0.018474	BCL2A1/BCL6/CD82/CTSD/DUSP1/GADD45A/HGF/NLRC4/RNF144B	9
REACTOME_COMPLEMENT_CASCADE	8/354	115/12183	0.0188381	0.0188381	C1QA/C1QB/C1QC/C4BPA/CD55/CD59/CR1/ELANE	8
BIOCARTA_COMP_PATHWAY	3/354	20/12183	0.0192148	0.0192148	C1QA/C1QB/C1QC	3
BIOCARTA_IL12_PATHWAY	3/354	20/12183	0.0192148	0.0192148	JAK2/MAP2K6/MAPK14	3
REACTOME_METABOLIC_DISORDERS_OF_BIOLOGICAL_OXIDATION_ENZYMES	4/354	36/12183	0.0198443	0.0198443	CYP19A1/CYP1B1/GCLM/MAOA	4
REACTOME_TRANSPORT_TO_THE_GOLGI_AND_SUBSEQUENT_MODIFICATION	11/354	186/12183	0.0200043	0.0200043	ANK1/B4GALT5/CD55/CD59/F5/MAN1A1/MAN2A2/RAB1A/SEC24A/SPTA1/ST3GAL4	11
BIOCARTA_NEUTROPHIL_PATHWAY	2/354	8/12183	0.0209933	0.0209933	CD44/ITGAM	2
BIOCARTA_STAT3_PATHWAY	2/354	8/12183	0.0209933	0.0209933	JAK2/JAK3	2
BIOCARTA_VOBESITY_PATHWAY	2/354	8/12183	0.0209933	0.0209933	PPARG/RETN	2
REACTOME_INTERLEUKIN_18_SIGNALING	2/354	8/12183	0.0209933	0.0209933	ALOX5/IL18RAP	2
REACTOME_RUNX1_REGULATES_TRANSCRIPTION_OF_GENES_INVOLVED_IN_DIFFERENTIATION_OF_KERATINOCYTES	2/354	8/12183	0.0209933	0.0209933	CTSL/SOCS3	2
REACTOME_VITAMIN_C_ASCORBATE_METABOLISM	2/354	8/12183	0.0209933	0.0209933	SLC2A1/SLC2A3	2
REACTOME_ION_TRANSPORT_BY_P_TYPE_ATPASES	5/354	55/12183	0.0213701	0.0213701	ATP11A/ATP11B/ATP1B2/ATP8B4/ATP9A	5
REACTOME_NUCLEOTIDE_BINDING_DOMAIN_LEUCINE_RICH_REPEAT_CONTAINING_RECEPTOR_NLR_SIGNALING_PATHWAYS	5/354	55/12183	0.0213701	0.0213701	MAP2K6/MAPK14/NLRC4/TNFAIP3/TXN	5
BIOCARTA_NFKB_PATHWAY	3/354	21/12183	0.0219448	0.0219448	IL1R1/NFKBIA/TNFAIP3	3
REACTOME_BLOOD_GROUP_SYSTEMS_BIOSYNTHESIS	3/354	21/12183	0.0219448	0.0219448	RHCE/RHD/ST3GAL4	3
REACTOME_CELLULAR_HEXOSE_TRANSPORT	3/354	21/12183	0.0219448	0.0219448	SLC2A1/SLC2A14/SLC2A3	3
REACTOME_MYD88_INDEPENDENT_TLR4_CASCADE	7/354	97/12183	0.0227468	0.0227468	MAP2K6/MAP3K8/MAPK14/MEF2A/NFKBIA/S100A12/TLR4	7
BIOCARTA_EICOSANOID_PATHWAY	3/354	22/12183	0.0248751	0.0248751	ALOX5/ALOX5AP/PTGFR	3
REACTOME_COMMON_PATHWAY_OF_FIBRIN_CLOT_FORMATION	3/354	22/12183	0.0248751	0.0248751	CD177/F5/PRTN3	3
REACTOME_REGULATION_OF_INSULIN_SECRETION	6/354	78/12183	0.0257119	0.0257119	ACSL3/ACSL4/CACNA1E/GNAQ/GNG5/SLC2A1	6
REACTOME_CELL_SURFACE_INTERACTIONS_AT_THE_VASCULAR_WALL	11/354	194/12183	0.0263053	0.0263053	ATP1B2/CD177/CD44/CD58/CEACAM1/CEACAM5/CEACAM6/CEACAM8/FCER1G/ITGAM/MERTK	11
HALLMARK_ANDROGEN_RESPONSE	7/354	100/12183	0.026356	0.026356	ACSL3/FKBP5/HPGD/IDI1/MERTK/SAT1/UBE2J1	7
BIOCARTA_DSP_PATHWAY	2/354	9/12183	0.026479	0.026479	DUSP1/MAPK14	2
BIOCARTA_RECK_PATHWAY	2/354	9/12183	0.026479	0.026479	MMP9/TIMP1	2
REACTOME_ERYTHROCYTES_TAKE_UP_OXYGEN_AND_RELEASE_CARBON_DIOXIDE	2/354	9/12183	0.026479	0.026479	CA1/CA4	2
REACTOME_SYNTHESIS_OF_5_EICOSATETRAENOIC_ACIDS	2/354	9/12183	0.026479	0.026479	ALOX5/ALOX5AP	2
BIOCARTA_STRESS_PATHWAY	3/354	24/12183	0.031335	0.031335	MAP2K6/MAPK14/NFKBIA	3
PID_TOLL_ENDOGENOUS_PATHWAY	3/354	24/12183	0.031335	0.031335	S100A9/TLR2/TLR4	3
REACTOME_GROWTH_HORMONE_RECEPTOR_SIGNALING	3/354	24/12183	0.031335	0.031335	IRS2/JAK2/SOCS3	3
HALLMARK_EPITHELIAL_MESENCHYMAL_TRANSITION	11/354	200/12183	0.0318945	0.0318945	CAPG/CD44/CD59/COLGALT1/GADD45A/PCOLCE2/QSOX1/SAT1/THBS1/TIMP1/TNFAIP3	11
HALLMARK_KRAS_SIGNALING_UP	11/354	200/12183	0.0318945	0.0318945	ARG1/CDADC1/FCER1G/G0S2/MAFB/MMP9/RETN/TLR8/TMEM158/TNFAIP3/TRIB1	11
HALLMARK_MTORC1_SIGNALING	11/354	200/12183	0.0318945	0.0318945	ACSL3/BCAT1/DHCR7/IDI1/LDHA/NFIL3/RAB1A/SLA/SLC2A1/SLC2A3/TFRC	11
REACTOME_SIGNAL_ATTENUATION	2/354	10/12183	0.0324719	0.0324719	GRB10/IRS2	2
REACTOME_GLYCEROPHOSPHOLIPID_BIOSYNTHESIS	8/354	128/12183	0.0330854	0.0330854	GPAT3/GPAT4/LPCAT2/LPCAT3/MBOAT2/PCYT1A/PGS1/PLBD1	8
REACTOME_ADP_SIGNALLING_THROUGH_P2Y_PURINOCEPTOR_1	3/354	25/12183	0.0348623	0.0348623	GNAQ/GNG5/MAPK14	3
PID_CMYB_PATHWAY	6/354	84/12183	0.0352851	0.0352851	CA1/ELANE/ETS2/HIPK2/MPO/PRTN3	6
PID_IL12_2PATHWAY	5/354	63/12183	0.0358602	0.0358602	IL18RAP/IL1R1/JAK2/MAP2K6/MAPK14	5
KEGG_GALACTOSE_METABOLISM	3/354	26/12183	0.0385856	0.0385856	HK1/HK3/MGAM	3
KEGG_GLYCOSAMINOGLYCAN_BIOSYNTHESIS_HEPARAN_SULFATE	3/354	26/12183	0.0385856	0.0385856	EXT1/HS3ST3B1/NDST2	3
REACTOME_DECTIN_2_FAMILY	3/354	26/12183	0.0385856	0.0385856	CLEC4D/CLEC4E/FCER1G	3
REACTOME_INTERLEUKIN_20_FAMILY_SIGNALING	3/354	26/12183	0.0385856	0.0385856	JAK2/JAK3/SOCS3	3
REACTOME_N_GLYCAN_ANTENNAE_ELONGATION_IN_THE_MEDIAL_TRANS_GOLGI	3/354	26/12183	0.0385856	0.0385856	B4GALT5/MAN2A2/ST3GAL4	3
REACTOME_RESPONSE_TO_ELEVATED_PLATELET_CYTOSOLIC_CA2	8/354	132/12183	0.0386408	0.0386408	CD63/F5/HGF/ORM1/ORM2/QSOX1/THBS1/TIMP1	8
BIOCARTA_IL4_PATHWAY	2/354	11/12183	0.0389382	0.0389382	IL4R/JAK3	2
BIOCARTA_MONOCYTE_PATHWAY	2/354	11/12183	0.0389382	0.0389382	CD44/ITGAM	2
BIOCARTA_VITCB_PATHWAY	2/354	11/12183	0.0389382	0.0389382	SLC2A1/SLC2A3	2
REACTOME_DIGESTION_OF_DIETARY_CARBOHYDRATE	2/354	11/12183	0.0389382	0.0389382	CHIT1/MGAM	2
REACTOME_INTERLEUKIN_6_SIGNALING	2/354	11/12183	0.0389382	0.0389382	JAK2/SOCS3	2
REACTOME_IRAK4_DEFICIENCY_TLR2_4	2/354	11/12183	0.0389382	0.0389382	TLR2/TLR4	2
REACTOME_REGULATION_OF_GENE_EXPRESSION_BY_HYPOXIA_INDUCIBLE_FACTOR	2/354	11/12183	0.0389382	0.0389382	EPAS1/HIF1A	2
REACTOME_UPTAKE_AND_FUNCTION_OF_ANTHRAX_TOXINS	2/354	11/12183	0.0389382	0.0389382	FURIN/MAP2K6	2
HALLMARK_FATTY_ACID_METABOLISM	9/354	158/12183	0.0410735	0.0410735	ACSL1/ACSL4/CA4/G0S2/HPGD/IDI1/LDHA/MAOA/VNN1	9
BIOCARTA_KERATINOCYTE_PATHWAY	4/354	46/12183	0.0439455	0.0439455	ETS2/MAP2K6/MAPK14/NFKBIA	4
REACTOME_INTERLEUKIN_10_SIGNALING	4/354	46/12183	0.0439455	0.0439455	IL10/IL1R1/IL1R2/TIMP1	4
REACTOME_ERYTHROPOIETIN_ACTIVATES_PHOSPHOINOSITIDE_3_KINASE_PI3K	2/354	12/12183	0.0458453	0.0458453	IRS2/JAK2	2
REACTOME_HYALURONAN_UPTAKE_AND_DEGRADATION	2/354	12/12183	0.0458453	0.0458453	CD44/LYVE1	2
REACTOME_PYRIMIDINE_CATABOLISM	2/354	12/12183	0.0458453	0.0458453	UPB1/UPP1	2
REACTOME_REGULATION_OF_GLYCOLYSIS_BY_FRUCTOSE_2_6_BISPHOSPHATE_METABOLISM	2/354	12/12183	0.0458453	0.0458453	PFKFB2/PFKFB3	2
REACTOME_REVERSIBLE_HYDRATION_OF_CARBON_DIOXIDE	2/354	12/12183	0.0458453	0.0458453	CA1/CA4	2
REACTOME_INTERLEUKIN_12_SIGNALING	4/354	47/12183	0.0469767	0.0469767	CA1/IL10/JAK2/LMNB1	4
HALLMARK_COAGULATION	8/354	138/12183	0.0480914	0.0480914	ADAM9/C1QA/FURIN/KLF7/MMP8/MMP9/THBS1/TIMP1	8
KEGG_PPAR_SIGNALING_PATHWAY	5/354	69/12183	0.0499264	0.0499264	ACSL1/ACSL3/ACSL4/GK/PPARG	5
REACTOME_ACYL_CHAIN_REMODELLING_OF_PE	3/354	29/12183	0.0509079	0.0509079	LPCAT3/MBOAT2/PLBD1	3
KEGG_RENAL_CELL_CARCINOMA	5/354	70/12183	0.0525448	0.0525448	EPAS1/HGF/HIF1A/SLC2A1/SOS2	5
PID_AP1_PATHWAY	5/354	70/12183	0.0525448	0.0525448	DUSP1/HIF1A/IL10/MMP9/TIMP1	5
REACTOME_ERYTHROCYTES_TAKE_UP_CARBON_DIOXIDE_AND_RELEASE_OXYGEN	2/354	13/12183	0.0531625	0.0531625	CA1/CA4	2
REACTOME_P38MAPK_EVENTS	2/354	13/12183	0.0531625	0.0531625	MAPK14/RALB	2
REACTOME_TRAFFICKING_AND_PROCESSING_OF_ENDOSOMAL_TLR	2/354	13/12183	0.0531625	0.0531625	CTSL/TLR8	2
HALLMARK_REACTIVE_OXYGEN_SPECIES_PATHWAY	4/354	49/12183	0.0533784	0.0533784	GCLM/LAMTOR5/MPO/TXN	4
KEGG_GLYCEROLIPID_METABOLISM	4/354	49/12183	0.0533784	0.0533784	GK/GPAT3/GPAT4/MBOAT2	4
REACTOME_INTERFERON_GAMMA_SIGNALING	6/354	93/12183	0.0534937	0.0534937	CD44/FCGR1A/FCGR1B/IFNGR1/JAK2/SOCS3	6
KEGG_ASTHMA	3/354	30/12183	0.0553896	0.0553896	FCER1G/IL10/RNASE3	3
KEGG_O_GLYCAN_BIOSYNTHESIS	3/354	30/12183	0.0553896	0.0553896	B4GALT5/GALNT14/GALNT2	3
REACTOME_POST_TRANSLATIONAL_MODIFICATION_SYNTHESIS_OF_GPI_ANCHORED_PROTEINS	6/354	94/12183	0.0558118	0.0558118	ALPL/BST1/CEACAM5/NTNG2/VNN1/VNN2	6
REACTOME_REGULATION_OF_LIPID_METABOLISM_BY_PPARALPHA	7/354	119/12183	0.0583626	0.0583626	ABCA1/ACSL1/G0S2/MTF1/PLIN2/PPARG/RGL1	7
PID_AVB3_OPN_PATHWAY	3/354	31/12183	0.0600527	0.0600527	CD44/MMP9/NFKBIA	3
REACTOME_HS_GAG_BIOSYNTHESIS	3/354	31/12183	0.0600527	0.0600527	EXT1/HS3ST3B1/NDST2	3
REACTOME_ERYTHROPOIETIN_ACTIVATES_RAS	2/354	14/12183	0.0608602	0.0608602	IRS2/JAK2	2
REACTOME_INTERLEUKIN_15_SIGNALING	2/354	14/12183	0.0608602	0.0608602	JAK3/SOS2	2
REACTOME_TRIGLYCERIDE_BIOSYNTHESIS	2/354	14/12183	0.0608602	0.0608602	GK/GK3P	2
REACTOME_ASPARAGINE_N_LINKED_GLYCOSYLATION	14/354	305/12183	0.0618174	0.0618174	AMFR/ANK1/ASGR2/B4GALT5/CD55/CD59/F5/MAN1A1/MAN2A2/RAB1A/SEC24A/SPTA1/ST3GAL4/ST6GALNAC3	14
KEGG_STARCH_AND_SUCROSE_METABOLISM	4/354	52/12183	0.0638217	0.0638217	HK1/HK3/MGAM/PYGL	4
PID_PTP1B_PATHWAY	4/354	52/12183	0.0638217	0.0638217	FGR/JAK2/SOCS3/TXN	4
HALLMARK_GLYCOLYSIS	10/354	200/12183	0.0669998	0.0669998	CD44/DSC2/EXT1/IRS2/LDHA/MERTK/PYGL/QSOX1/TPST1/TXN	10
HALLMARK_P53_PATHWAY	10/354	200/12183	0.0669998	0.0669998	ACVR1B/CD82/CTSD/DRAM1/FGF13/GADD45A/SAT1/STOM/TCN2/UPP1	10
REACTOME_METABOLISM_OF_WATER_SOLUBLE_VITAMINS_AND_COFACTORS	7/354	123/12183	0.0672496	0.0672496	BST1/SLC2A1/SLC2A3/TCN1/TCN2/VNN1/VNN2	7
KEGG_TERPENOID_BACKBONE_BIOSYNTHESIS	2/354	15/12183	0.0689102	0.0689102	IDI1/PDSS1	2
REACTOME_EICOSANOID_LIGAND_BINDING_RECEPTORS	2/354	15/12183	0.0689102	0.0689102	LTB4R/PTGFR	2
REACTOME_GLYCOGEN_BREAKDOWN_GLYCOGENOLYSIS	2/354	15/12183	0.0689102	0.0689102	GYG1/PYGL	2
REACTOME_N_GLYCAN_ANTENNAE_ELONGATION	2/354	15/12183	0.0689102	0.0689102	B4GALT5/ST3GAL4	2
REACTOME_REGULATION_OF_INSULIN_LIKE_GROWTH_FACTOR_IGF_TRANSPORT_AND_UPTAKE_BY_INSULIN_LIKE_GROWTH_FACTOR_BINDING_PROTEINS_IGFBPS	7/354	124/12183	0.0695918	0.0695918	CKAP4/F5/FAM20A/MFGE8/NUCB1/QSOX1/TIMP1	7
REACTOME_CARGO_CONCENTRATION_IN_THE_ER	3/354	33/12183	0.0699076	0.0699076	CD59/F5/SEC24A	3
REACTOME_SIGNAL_AMPLIFICATION	3/354	33/12183	0.0699076	0.0699076	GNAQ/GNG5/MAPK14	3
KEGG_ARGININE_AND_PROLINE_METABOLISM	4/354	54/12183	0.0713349	0.0713349	ARG1/MAOA/OAT/SAT1	4
REACTOME_INSULIN_RECEPTOR_SIGNALLING_CASCADE	4/354	54/12183	0.0713349	0.0713349	FLT3/GRB10/IRS2/KL	4
REACTOME_SIGNALING_BY_PTK6	4/354	54/12183	0.0713349	0.0713349	ELMO2/EPAS1/HIF1A/SOCS3	4
REACTOME_FATTY_ACID_METABOLISM	9/354	177/12183	0.0733792	0.0733792	ACSL1/ACSL3/ACSL4/ALOX5/ALOX5AP/CYP1B1/HACD1/HPGD/OLAH	9
PID_CXCR4_PATHWAY	6/354	101/12183	0.0737143	0.0737143	FGR/JAK2/MMP9/PAG1/RALB/SSH1	6
BIOCARTA_FMLP_PATHWAY	3/354	34/12183	0.0750912	0.0750912	MAP2K6/MAPK14/NFKBIA	3
REACTOME_KERATAN_SULFATE_KERATIN_METABOLISM	3/354	34/12183	0.0750912	0.0750912	B4GALT5/GNS/ST3GAL4	3
PID_IL2_1PATHWAY	4/354	55/12183	0.0752537	0.0752537	IRS2/JAK3/MAPK14/SOCS3	4
REACTOME_REGULATION_OF_CHOLESTEROL_BIOSYNTHESIS_BY_SREBP_SREBF	4/354	55/12183	0.0752537	0.0752537	DHCR7/IDI1/MTF1/SEC24A	4
REACTOME_SIGNALING_BY_INSULIN_RECEPTOR	5/354	78/12183	0.0763149	0.0763149	ATP6V1C1/FLT3/GRB10/IRS2/KL	5
REACTOME_PLATELET_ACTIVATION_SIGNALING_AND_AGGREGATION	12/354	261/12183	0.0789522	0.0789522	CD63/F5/FCER1G/GNAQ/GNG5/HGF/MAPK14/ORM1/ORM2/QSOX1/THBS1/TIMP1	12
PID_MYC_ACTIV_PATHWAY	5/354	79/12183	0.0796355	0.0796355	BCAT1/LDHA/MMP9/SLC2A1/TFRC	5
PID_P73PATHWAY	5/354	79/12183	0.0796355	0.0796355	FLOT2/IL1RAP/IL4R/MAPK14/NEDD4L	5
KEGG_PRION_DISEASES	3/354	35/12183	0.0804396	0.0804396	C1QA/C1QB/C1QC	3
KEGG_JAK_STAT_SIGNALING_PATHWAY	8/354	155/12183	0.0825435	0.0825435	IFNGR1/IL10/IL4R/JAK2/JAK3/PIAS2/SOCS3/SOS2	8
PID_SHP2_PATHWAY	4/354	57/12183	0.0834094	0.0834094	IFNGR1/JAK2/JAK3/PAG1	4
REACTOME_INTERLEUKIN_12_FAMILY_SIGNALING	4/354	57/12183	0.0834094	0.0834094	CA1/IL10/JAK2/LMNB1	4
HALLMARK_PI3K_AKT_MTOR_SIGNALING	6/354	105/12183	0.0852567	0.0852567	CAB39/MAP2K6/MKNK1/RALB/SLA/SLC2A1	6
BIOCARTA_P38MAPK_PATHWAY	3/354	36/12183	0.0859483	0.0859483	MAP2K6/MAPK14/MKNK1	3
REACTOME_INTERLEUKIN_7_SIGNALING	3/354	36/12183	0.0859483	0.0859483	HGF/IRS2/JAK3	3
REACTOME_NOD1_2_SIGNALING_PATHWAY	3/354	36/12183	0.0859483	0.0859483	MAP2K6/MAPK14/TNFAIP3	3
REACTOME_NUCLEOBASE_CATABOLISM	3/354	36/12183	0.0859483	0.0859483	ENTPD7/UPB1/UPP1	3
BIOCARTA_CCR5_PATHWAY	2/354	17/12183	0.0859611	0.0859611	GNAQ/MAPK14	2
BIOCARTA_HCMV_PATHWAY	2/354	17/12183	0.0859611	0.0859611	MAP2K6/MAPK14	2
PID_NFKAPPAB_ATYPICAL_PATHWAY	2/354	17/12183	0.0859611	0.0859611	MAPK14/NFKBIA	2
REACTOME_HYALURONAN_METABOLISM	2/354	17/12183	0.0859611	0.0859611	CD44/LYVE1	2
REACTOME_KSRP_KHSRP_BINDS_AND_DESTABILIZES_MRNA	2/354	17/12183	0.0859611	0.0859611	EXOSC4/MAPK14	2
REACTOME_PLATELET_SENSITIZATION_BY_LDL	2/354	17/12183	0.0859611	0.0859611	FGR/MAPK14	2
REACTOME_VITAMIN_B5_PANTOTHENATE_METABOLISM	2/354	17/12183	0.0859611	0.0859611	VNN1/VNN2	2
BIOCARTA_MAPK_PATHWAY	5/354	81/12183	0.0865047	0.0865047	MAP2K6/MAP3K8/MAPK14/MKNK1/NFKBIA	5
KEGG_MAPK_SIGNALING_PATHWAY	12/354	267/12183	0.0897781	0.0897781	CACNA1E/DUSP1/FGF13/GADD45A/IL1R1/IL1R2/MAP2K6/MAP3K8/MAPK14/MKNK1/NF1/SOS2	12
REACTOME_ARACHIDONIC_ACID_METABOLISM	4/354	59/12183	0.0919794	0.0919794	ALOX5/ALOX5AP/CYP1B1/HPGD	4
REACTOME_INTEGRATION_OF_ENERGY_METABOLISM	6/354	108/12183	0.0945308	0.0945308	ACSL3/ACSL4/CACNA1E/GNAQ/GNG5/SLC2A1	6
BIOCARTA_41BB_PATHWAY	2/354	18/12183	0.0949121	0.0949121	MAPK14/NFKBIA	2
REACTOME_MECP2_REGULATES_NEURONAL_RECEPTORS_AND_CHANNELS	2/354	18/12183	0.0949121	0.0949121	FKBP5/SLC2A3	2
REACTOME_PRE_NOTCH_PROCESSING_IN_GOLGI	2/354	18/12183	0.0949121	0.0949121	FURIN/ST3GAL4	2
PID_P38_ALPHA_BETA_DOWNSTREAM_PATHWAY	3/354	38/12183	0.0974273	0.0974273	MAPK14/MEF2A/MKNK1	3
REACTOME_GENE_AND_PROTEIN_EXPRESSION_BY_JAK_STAT_SIGNALING_AFTER_INTERLEUKIN_12_STIMULATION	3/354	38/12183	0.0974273	0.0974273	CA1/IL10/LMNB1	3
REACTOME_NEGATIVE_REGULATION_OF_THE_PI3K_AKT_NETWORK	6/354	110/12183	0.101003	0.101003	HGF/IL1RAP/IL1RL1/IRS2/KL/PIK3AP1	6
KEGG_SPHINGOLIPID_METABOLISM	3/354	39/12183	0.103388	0.103388	ACER3/SGMS2/SPTLC2	3
REACTOME_FORMATION_OF_FIBRIN_CLOT_CLOTTING_CASCADE	3/354	39/12183	0.103388	0.103388	CD177/F5/PRTN3	3
BIOCARTA_ERAD_PATHWAY	2/354	19/12183	0.104115	0.104115	MAN1A1/MAN2A2	2
REACTOME_PLATELET_HOMEOSTASIS	5/354	86/12183	0.104978	0.104978	FGR/GNG5/KCNMA1/MAPK14/P2RX1	5
HALLMARK_BILE_ACID_METABOLISM	6/354	112/12183	0.107702	0.107702	ABCA1/ACSL1/GCLM/IDI1/NEDD4/SULT1B1	6
REACTOME_RET_SIGNALING	3/354	40/12183	0.109489	0.109489	GRB10/IRS2/RAP1GAP	3
PID_BCR_5PATHWAY	4/354	63/12183	0.11031	0.11031	BCL2A1/MAPK14/NFKBIA/PAG1	4
PID_ENDOTHELIN_PATHWAY	4/354	63/12183	0.11031	0.11031	EDNRB/GNAQ/JAK2/MAPK14	4
REACTOME_TRANSCRIPTIONAL_REGULATION_BY_MECP2	4/354	63/12183	0.11031	0.11031	FKBP5/HIPK2/PPARG/SLC2A3	4
REACTOME_LEISHMANIA_INFECTION	13/354	306/12183	0.110464	0.110464	ADM/CD163/ELMO2/FCGR1A/FGR/FURIN/GNG5/GPR84/HRH2/IL10/MAPK14/MYO10/TXN	13
REACTOME_SLC_MEDIATED_TRANSMEMBRANE_TRANSPORT	11/354	250/12183	0.112885	0.112885	EMB/SLC1A3/SLC22A4/SLC2A1/SLC2A14/SLC2A3/SLC36A1/SLC36A4/SLC39A8/SLC9A8/SLCO4C1	11
BIOCARTA_ARENRF2_PATHWAY	2/354	20/12183	0.113549	0.113549	MAPK14/POR	2
BIOCARTA_ATM_PATHWAY	2/354	20/12183	0.113549	0.113549	GADD45A/NFKBIA	2
REACTOME_CHONDROITIN_SULFATE_BIOSYNTHESIS	2/354	20/12183	0.113549	0.113549	CSGALNACT1/CSGALNACT2	2
REACTOME_INFLAMMASOMES	2/354	20/12183	0.113549	0.113549	NLRC4/TXN	2
REACTOME_SIGNALING_BY_NODAL	2/354	20/12183	0.113549	0.113549	ACVR1B/FURIN	2
REACTOME_SIGNALLING_TO_RAS	2/354	20/12183	0.113549	0.113549	MAPK14/RALB	2
REACTOME_ANTI_INFLAMMATORY_RESPONSE_FAVOURING_LEISHMANIA_PARASITE_INFECTION	10/354	223/12183	0.115707	0.115707	ADM/CD163/FCGR1A/FGR/FURIN/GNG5/GPR84/HRH2/IL10/MAPK14	10
PID_AMB2_NEUTROPHILS_PATHWAY	3/354	41/12183	0.115725	0.115725	FGR/ITGAM/MMP9	3
REACTOME_COLLAGEN_FORMATION	5/354	90/12183	0.121042	0.121042	ADAMTS2/COLGALT1/CTSL/MMP9/PCOLCE2	5
REACTOME_CLASS_I_MHC_MEDIATED_ANTIGEN_PROCESSING_PRESENTATION	15/354	370/12183	0.121797	0.121797	CTSL/FBXW2/FCGR1A/FCGR1B/KCTD7/KLHL2/NEDD4/NEDD4L/RNF144B/SEC24A/SOCS3/TLR2/TLR4/UBE2J1/WSB1	15
KEGG_ALDOSTERONE_REGULATED_SODIUM_REABSORPTION	3/354	42/12183	0.122092	0.122092	ATP1B2/IRS2/NEDD4L	3
KEGG_FATTY_ACID_METABOLISM	3/354	42/12183	0.122092	0.122092	ACSL1/ACSL3/ACSL4	3
REACTOME_ACTIVATION_OF_GENE_EXPRESSION_BY_SREBF_SREBP	3/354	42/12183	0.122092	0.122092	DHCR7/IDI1/MTF1	3
BIOCARTA_IL6_PATHWAY	2/354	21/12183	0.123191	0.123191	JAK2/JAK3	2
BIOCARTA_P53HYPOXIA_PATHWAY	2/354	21/12183	0.123191	0.123191	GADD45A/HIF1A	2
KEGG_GLYCOSAMINOGLYCAN_DEGRADATION	2/354	21/12183	0.123191	0.123191	GNS/HS3ST3B1	2
REACTOME_COBALAMIN_CBL_VITAMIN_B12_TRANSPORT_AND_METABOLISM	2/354	21/12183	0.123191	0.123191	TCN1/TCN2	2
REACTOME_SYNAPTIC_ADHESION_LIKE_MOLECULES	2/354	21/12183	0.123191	0.123191	FLOT1/FLOT2	2
REACTOME_SYNTHESIS_OF_LEUKOTRIENES_LT_AND_EOXINS_EX	2/354	21/12183	0.123191	0.123191	ALOX5/ALOX5AP	2
REACTOME_FOXO_MEDIATED_TRANSCRIPTION	4/354	66/12183	0.125041	0.125041	BCL6/GADD45A/RETN/TXN	4
REACTOME_SIGNALING_BY_SCF_KIT	3/354	43/12183	0.128584	0.128584	GRB10/JAK2/MMP9	3
HALLMARK_ESTROGEN_RESPONSE_EARLY	9/354	200/12183	0.129006	0.129006	AMFR/CD44/DHCR7/DLC1/FKBP5/JAK2/MREG/SLC2A1/TIPARP	9
KEGG_GLYCOSAMINOGLYCAN_BIOSYNTHESIS_CHONDROITIN_SULFATE	2/354	22/12183	0.133023	0.133023	CSGALNACT1/CSGALNACT2	2
REACTOME_CHAPERONE_MEDIATED_AUTOPHAGY	2/354	22/12183	0.133023	0.133023	PLIN2/RNASE1	2
REACTOME_ERK_MAPK_TARGETS	2/354	22/12183	0.133023	0.133023	MAPK14/MEF2A	2
KEGG_AMINO_SUGAR_AND_NUCLEOTIDE_SUGAR_METABOLISM	3/354	44/12183	0.135196	0.135196	CHIT1/HK1/HK3	3
REACTOME_INTERLEUKIN_2_FAMILY_SIGNALING	3/354	44/12183	0.135196	0.135196	JAK2/JAK3/SOS2	3
REACTOME_SPHINGOLIPID_DE_NOVO_BIOSYNTHESIS	3/354	44/12183	0.135196	0.135196	ACER3/SGMS2/SPTLC2	3
REACTOME_COPII_MEDIATED_VESICLE_TRANSPORT	4/354	68/12183	0.135299	0.135299	CD59/F5/RAB1A/SEC24A	4
BIOCARTA_TUBBY_PATHWAY	1/354	5/12183	0.137104	0.137104	GNAQ	1
REACTOME_FREE_FATTY_ACID_RECEPTORS	1/354	5/12183	0.137104	0.137104	FFAR3	1
REACTOME_LEUKOTRIENE_RECEPTORS	1/354	5/12183	0.137104	0.137104	LTB4R	1
REACTOME_MECP2_REGULATES_TRANSCRIPTION_FACTORS	1/354	5/12183	0.137104	0.137104	PPARG	1
REACTOME_MET_ACTIVATES_PTPN11	1/354	5/12183	0.137104	0.137104	HGF	1
REACTOME_MET_INTERACTS_WITH_TNS_PROTEINS	1/354	5/12183	0.137104	0.137104	HGF	1
REACTOME_N_GLYCAN_TRIMMING_AND_ELONGATION_IN_THE_CIS_GOLGI	1/354	5/12183	0.137104	0.137104	MAN1A1	1
KEGG_LYSOSOME	6/354	121/12183	0.14055	0.14055	AP3B2/CD63/CTSD/CTSL/GNS/SORT1	6
PID_VEGFR1_2_PATHWAY	4/354	69/12183	0.140553	0.140553	GRB10/MAP2K6/MAPK14/NEDD4	4
BIOCARTA_TH1TH2_PATHWAY	2/354	23/12183	0.143024	0.143024	IFNGR1/IL4R	2
KEGG_NITROGEN_METABOLISM	2/354	23/12183	0.143024	0.143024	CA1/CA4	2
KEGG_PROXIMAL_TUBULE_BICARBONATE_RECLAMATION	2/354	23/12183	0.143024	0.143024	ATP1B2/CA4	2
PID_NFKAPPAB_CANONICAL_PATHWAY	2/354	23/12183	0.143024	0.143024	NFKBIA/TNFAIP3	2
REACTOME_ACTIVATED_TAK1_MEDIATES_P38_MAPK_ACTIVATION	2/354	23/12183	0.143024	0.143024	MAP2K6/MAPK14	2
REACTOME_DIGESTION	2/354	23/12183	0.143024	0.143024	CHIT1/MGAM	2
REACTOME_NUCLEOTIDE_SALVAGE	2/354	23/12183	0.143024	0.143024	AMPD3/UPP1	2
REACTOME_RAF_INDEPENDENT_MAPK1_3_ACTIVATION	2/354	23/12183	0.143024	0.143024	DUSP1/JAK2	2
REACTOME_TERMINATION_OF_O_GLYCAN_BIOSYNTHESIS	2/354	23/12183	0.143024	0.143024	ST3GAL4/ST6GALNAC3	2
PID_PS1_PATHWAY	3/354	46/12183	0.148758	0.148758	APH1B/NEDD4/RBPJ	3
KEGG_CYTOKINE_CYTOKINE_RECEPTOR_INTERACTION	11/354	265/12183	0.15003	0.15003	ACVR1B/CXCL16/FLT3/HGF/IFNGR1/IL10/IL18RAP/IL1R1/IL1R2/IL1RAP/IL4R	11
REACTOME_INTERLEUKIN_17_SIGNALING	4/354	71/12183	0.151298	0.151298	MAP2K6/MAP3K8/MAPK14/MEF2A	4
BIOCARTA_EIF4_PATHWAY	2/354	24/12183	0.153178	0.153178	MAPK14/MKNK1	2
KEGG_DORSO_VENTRAL_AXIS_FORMATION	2/354	24/12183	0.153178	0.153178	ETS2/SOS2	2
PID_S1P_S1P2_PATHWAY	2/354	24/12183	0.153178	0.153178	GNAQ/MAPK14	2
REACTOME_CYTOSOLIC_SULFONATION_OF_SMALL_MOLECULES	2/354	24/12183	0.153178	0.153178	SULT1B1/TPST1	2
REACTOME_DISEASES_OF_PROGRAMMED_CELL_DEATH	2/354	24/12183	0.153178	0.153178	CAPNS2/LMNB1	2
REACTOME_INTERLEUKIN_6_FAMILY_SIGNALING	2/354	24/12183	0.153178	0.153178	JAK2/SOCS3	2
REACTOME_RHO_GTPASES_ACTIVATE_NADPH_OXIDASES	2/354	24/12183	0.153178	0.153178	MAPK14/S100A9	2
REACTOME_THROMBOXANE_SIGNALLING_THROUGH_TP_RECEPTOR	2/354	24/12183	0.153178	0.153178	GNAQ/GNG5	2
REACTOME_TRAF6_MEDIATED_NF_KB_ACTIVATION	2/354	24/12183	0.153178	0.153178	NFKBIA/S100A12	2
REACTOME_BINDING_AND_UPTAKE_OF_LIGANDS_BY_SCAVENGER_RECEPTORS	5/354	98/12183	0.156318	0.156318	CD163/HP/HPR/MSR1/STAB1	5
REACTOME_GLYCOLYSIS	4/354	72/12183	0.156785	0.156785	HK1/HK3/PFKFB2/PFKFB3	4
REACTOME_TRANS_GOLGI_NETWORK_VESICLE_BUDDING	4/354	72/12183	0.156785	0.156785	CPD/GNS/SORT1/TFRC	4
KEGG_NEUROTROPHIN_SIGNALING_PATHWAY	6/354	126/12183	0.160587	0.160587	IRAK3/IRS2/MAPK14/NFKBIA/SORT1/SOS2	6
REACTOME_ANTIGEN_PROCESSING_CROSS_PRESENTATION	5/354	99/12183	0.161	0.161	CTSL/FCGR1A/FCGR1B/TLR2/TLR4	5
REACTOME_METABOLISM_OF_NUCLEOTIDES	5/354	99/12183	0.161	0.161	AMPD3/ENTPD7/TXN/UPB1/UPP1	5
REACTOME_PHOSPHOLIPID_METABOLISM	9/354	211/12183	0.161797	0.161797	BMX/GPAT3/GPAT4/LPCAT2/LPCAT3/MBOAT2/PCYT1A/PGS1/PLBD1	9
REACTOME_ESTROGEN_BIOSYNTHESIS	1/354	6/12183	0.162188	0.162188	CYP19A1	1
REACTOME_MET_ACTIVATES_PI3K_AKT_SIGNALING	1/354	6/12183	0.162188	0.162188	HGF	1
REACTOME_MET_RECEPTOR_ACTIVATION	1/354	6/12183	0.162188	0.162188	HGF	1
REACTOME_MISSPLICED_LRP5_MUTANTS_HAVE_ENHANCED_BETA_CATENIN_DEPENDENT_SIGNALING	1/354	6/12183	0.162188	0.162188	KREMEN1	1
REACTOME_PROTON_COUPLED_MONOCARBOXYLATE_TRANSPORT	1/354	6/12183	0.162188	0.162188	EMB	1
REACTOME_PTK6_PROMOTES_HIF1A_STABILIZATION	1/354	6/12183	0.162188	0.162188	HIF1A	1
PID_HES_HEY_PATHWAY	3/354	48/12183	0.162736	0.162736	HIF1A/JAK2/RBPJ	3
REACTOME_IRS_MEDIATED_SIGNALLING	3/354	48/12183	0.162736	0.162736	FLT3/IRS2/KL	3
BIOCARTA_HDAC_PATHWAY	2/354	25/12183	0.163466	0.163466	MAP2K6/MAPK14	2
REACTOME_CHOLESTEROL_BIOSYNTHESIS	2/354	25/12183	0.163466	0.163466	DHCR7/IDI1	2
REACTOME_SIGNALING_BY_ERYTHROPOIETIN	2/354	25/12183	0.163466	0.163466	IRS2/JAK2	2
REACTOME_ER_TO_GOLGI_ANTEROGRADE_TRANSPORT	7/354	155/12183	0.165324	0.165324	ANK1/CD55/CD59/F5/RAB1A/SEC24A/SPTA1	7
PID_FOXO_PATHWAY	3/354	49/12183	0.169867	0.169867	BCL6/GADD45A/RALB	3
PID_PDGFRB_PATHWAY	6/354	129/12183	0.17317	0.17317	DOCK4/FGR/GRB10/JAK2/PAG1/SLA	6
REACTOME_CONSTITUTIVE_SIGNALING_BY_ABERRANT_PI3K_IN_CANCER	4/354	75/12183	0.173675	0.173675	HGF/IRS2/KL/PIK3AP1	4
BIOCARTA_NKT_PATHWAY	2/354	26/12183	0.173873	0.173873	IFNGR1/IL4R	2
BIOCARTA_VIP_PATHWAY	2/354	26/12183	0.173873	0.173873	GNAQ/NFKBIA	2
KEGG_GLYCOSPHINGOLIPID_BIOSYNTHESIS_LACTO_AND_NEOLACTO_SERIES	2/354	26/12183	0.173873	0.173873	B3GNT5/ST3GAL4	2
PID_RXR_VDR_PATHWAY	2/354	26/12183	0.173873	0.173873	ABCA1/PPARG	2
REACTOME_COPI_MEDIATED_ANTEROGRADE_TRANSPORT	5/354	102/12183	0.175377	0.175377	ANK1/CD55/CD59/RAB1A/SPTA1	5
REACTOME_DISEASES_OF_METABOLISM	10/354	246/12183	0.179874	0.179874	ADAMTS2/CYP19A1/CYP1B1/EXT1/GCLM/GNS/GYG1/MAOA/TCN2/THBS1	10
BIOCARTA_PYK2_PATHWAY	2/354	27/12183	0.184383	0.184383	GNAQ/MAPK14	2
REACTOME_ENDOGENOUS_STEROLS	2/354	27/12183	0.184383	0.184383	CYP19A1/CYP1B1	2
REACTOME_GLYCOGEN_METABOLISM	2/354	27/12183	0.184383	0.184383	GYG1/PYGL	2
REACTOME_INFECTION_WITH_MYCOBACTERIUM_TUBERCULOSIS	2/354	27/12183	0.184383	0.184383	LTF/TLR2	2
REACTOME_INTERLEUKIN_RECEPTOR_SHC_SIGNALING	2/354	27/12183	0.184383	0.184383	JAK2/JAK3	2
REACTOME_METABOLISM_OF_VITAMINS_AND_COFACTORS	8/354	189/12183	0.18524	0.18524	BST1/PDSS1/SLC2A1/SLC2A3/TCN1/TCN2/VNN1/VNN2	8
BIOCARTA_EEA1_PATHWAY	1/354	7/12183	0.186544	0.186544	TFRC	1
BIOCARTA_FXR_PATHWAY	1/354	7/12183	0.186544	0.186544	ABCA1	1
BIOCARTA_HBX_PATHWAY	1/354	7/12183	0.186544	0.186544	LAMTOR5	1
BIOCARTA_SARS_PATHWAY	1/354	7/12183	0.186544	0.186544	MAPK14	1
REACTOME_2_LTR_CIRCLE_FORMATION	1/354	7/12183	0.186544	0.186544	XRCC4	1
REACTOME_IKBA_VARIANT_LEADS_TO_EDA_ID	1/354	7/12183	0.186544	0.186544	NFKBIA	1
REACTOME_INTERLEUKIN_36_PATHWAY	1/354	7/12183	0.186544	0.186544	IL1RAP	1
REACTOME_MODULATION_BY_MTB_OF_HOST_IMMUNE_SYSTEM	1/354	7/12183	0.186544	0.186544	TLR2	1
REACTOME_NECTIN_NECL_TRANS_HETERODIMERIZATION	1/354	7/12183	0.186544	0.186544	NECTIN2	1
REACTOME_NEUROFASCIN_INTERACTIONS	1/354	7/12183	0.186544	0.186544	ANK1	1
REACTOME_NRCAM_INTERACTIONS	1/354	7/12183	0.186544	0.186544	ANK1	1
REACTOME_RAS_SIGNALING_DOWNSTREAM_OF_NF1_LOSS_OF_FUNCTION_VARIANTS	1/354	7/12183	0.186544	0.186544	NF1	1
REACTOME_SOS_MEDIATED_SIGNALLING	1/354	7/12183	0.186544	0.186544	IRS2	1
REACTOME_STAT5_ACTIVATION	1/354	7/12183	0.186544	0.186544	FLT3	1
REACTOME_WAX_AND_PLASMALOGEN_BIOSYNTHESIS	1/354	7/12183	0.186544	0.186544	FAR2	1
HALLMARK_APOPTOSIS	7/354	161/12183	0.188538	0.188538	CD44/GADD45A/HGF/HMGB2/IFNGR1/SAT1/TIMP1	7
REACTOME_PHASE_I_FUNCTIONALIZATION_OF_COMPOUNDS	5/354	105/12183	0.190223	0.190223	CYP19A1/CYP1B1/MAOA/NQO2/POR	5
KEGG_PEROXISOME	4/354	78/12183	0.191158	0.191158	ACSL1/ACSL3/ACSL4/FAR2	4
REACTOME_APOPTOTIC_EXECUTION_PHASE	3/354	52/12183	0.191773	0.191773	BMX/HMGB2/LMNB1	3
REACTOME_DIGESTION_AND_ABSORPTION	2/354	28/12183	0.19498	0.19498	CHIT1/MGAM	2
REACTOME_KERATAN_SULFATE_BIOSYNTHESIS	2/354	28/12183	0.19498	0.19498	B4GALT5/ST3GAL4	2
REACTOME_SIGNALING_BY_NTRKS	6/354	134/12183	0.195003	0.195003	FURIN/IRS2/MAPK14/MEF2A/RALB/TRIB1	6
REACTOME_STIMULI_SENSING_CHANNELS	5/354	106/12183	0.195269	0.195269	ANO10/ASPH/NEDD4L/STOM/TRPM6	5
KEGG_FC_EPSILON_RI_SIGNALING_PATHWAY	4/354	79/12183	0.197106	0.197106	FCER1G/MAP2K6/MAPK14/SOS2	4
KEGG_T_CELL_RECEPTOR_SIGNALING_PATHWAY	5/354	108/12183	0.205499	0.205499	IL10/MAP3K8/MAPK14/NFKBIA/SOS2	5
BIOCARTA_BIOPEPTIDES_PATHWAY	2/354	29/12183	0.205653	0.205653	JAK2/MAPK14	2
PID_IGF1_PATHWAY	2/354	29/12183	0.205653	0.205653	GRB10/IRS2	2
PID_S1P_S1P3_PATHWAY	2/354	29/12183	0.205653	0.205653	GNAQ/JAK2	2
REACTOME_ENERGY_DEPENDENT_REGULATION_OF_MTOR_BY_LKB1_AMPK	2/354	29/12183	0.205653	0.205653	CAB39/LAMTOR5	2
REACTOME_UPTAKE_AND_ACTIONS_OF_BACTERIAL_TOXINS	2/354	29/12183	0.205653	0.205653	FURIN/MAP2K6	2
HALLMARK_TGF_BETA_SIGNALING	3/354	54/12183	0.206751	0.206751	FURIN/HIPK2/THBS1	3
PID_TAP63_PATHWAY	3/354	54/12183	0.206751	0.206751	FLOT2/GADD45A/MFGE8	3
REACTOME_SIGNALING_BY_TYPE_1_INSULIN_LIKE_GROWTH_FACTOR_1_RECEPTOR_IGF1R	3/354	54/12183	0.206751	0.206751	FLT3/IRS2/KL	3
BIOCARTA_P35ALZHEIMERS_PATHWAY	1/354	8/12183	0.210194	0.210194	CAPNS2	1
BIOCARTA_PEPI_PATHWAY	1/354	8/12183	0.210194	0.210194	ELANE	1
BIOCARTA_PPARG_PATHWAY	1/354	8/12183	0.210194	0.210194	PPARG	1
REACTOME_BIOSYNTHESIS_OF_MARESINS	1/354	8/12183	0.210194	0.210194	ALOX5	1
REACTOME_FATTY_ACIDS_BOUND_TO_GPR40_FFAR1_REGULATE_INSULIN_SECRETION	1/354	8/12183	0.210194	0.210194	GNAQ	1
REACTOME_FORMYL_PEPTIDE_RECEPTORS_BIND_FORMYL_PEPTIDES_AND_MANY_OTHER_LIGANDS	1/354	8/12183	0.210194	0.210194	FPR2	1
REACTOME_HDL_ASSEMBLY	1/354	8/12183	0.210194	0.210194	ABCA1	1
REACTOME_LINOLEIC_ACID_LA_METABOLISM	1/354	8/12183	0.210194	0.210194	ACSL1	1
REACTOME_NONCANONICAL_ACTIVATION_OF_NOTCH3	1/354	8/12183	0.210194	0.210194	APH1B	1
REACTOME_PHASE_3_RAPID_REPOLARISATION	1/354	8/12183	0.210194	0.210194	KCNE1	1
REACTOME_PHOSPHATE_BOND_HYDROLYSIS_BY_NTPDASE_PROTEINS	1/354	8/12183	0.210194	0.210194	ENTPD7	1
REACTOME_SYNTHESIS_OF_EPOXY_EET_AND_DIHYDROXYEICOSATRIENOIC_ACIDS_DHET	1/354	8/12183	0.210194	0.210194	CYP1B1	1
REACTOME_SYNTHESIS_OF_PG	1/354	8/12183	0.210194	0.210194	PGS1	1
REACTOME_UBIQUINOL_BIOSYNTHESIS	1/354	8/12183	0.210194	0.210194	PDSS1	1
PID_FGF_PATHWAY	3/354	55/12183	0.214338	0.214338	HGF/MMP9/SSH1	3
REACTOME_HEPARAN_SULFATE_HEPARIN_HS_GAG_METABOLISM	3/354	55/12183	0.214338	0.214338	EXT1/HS3ST3B1/NDST2	3
PID_RAS_PATHWAY	2/354	30/12183	0.216386	0.216386	NF1/SOS2	2
REACTOME_SUMOYLATION_OF_INTRACELLULAR_RECEPTORS	2/354	30/12183	0.216386	0.216386	PIAS2/PPARG	2
KEGG_SYSTEMIC_LUPUS_ERYTHEMATOSUS	6/354	139/12183	0.217808	0.217808	C1QA/C1QB/C1QC/ELANE/FCGR1A/IL10	6
PID_TXA2PATHWAY	3/354	56/12183	0.221983	0.221983	FGR/GNAQ/MAPK14	3
REACTOME_GOLGI_ASSOCIATED_VESICLE_BIOGENESIS	3/354	56/12183	0.221983	0.221983	CPD/SORT1/TFRC	3
HALLMARK_ESTROGEN_RESPONSE_LATE	8/354	200/12183	0.226771	0.226771	AMFR/CD44/DHCR7/FKBP5/IMPA2/JAK2/LTF/S100A9	8
PID_AURORA_A_PATHWAY	2/354	31/12183	0.227167	0.227167	GADD45A/NFKBIA	2
REACTOME_INTERACTION_BETWEEN_L1_AND_ANKYRINS	2/354	31/12183	0.227167	0.227167	ANK1/SPTA1	2
REACTOME_MAPK_TARGETS_NUCLEAR_EVENTS_MEDIATED_BY_MAP_KINASES	2/354	31/12183	0.227167	0.227167	MAPK14/MEF2A	2
REACTOME_PYRUVATE_METABOLISM	2/354	31/12183	0.227167	0.227167	LDHA/PDK4	2
REACTOME_TRANSFERRIN_ENDOCYTOSIS_AND_RECYCLING	2/354	31/12183	0.227167	0.227167	ATP6V1C1/TFRC	2
BIOCARTA_LYMPHOCYTE_PATHWAY	1/354	9/12183	0.233158	0.233158	CD44	1
REACTOME_CA2_ACTIVATED_K_CHANNELS	1/354	9/12183	0.233158	0.233158	KCNMA1	1
REACTOME_CHL1_INTERACTIONS	1/354	9/12183	0.233158	0.233158	ANK1	1
REACTOME_DOWNREGULATION_OF_ERBB4_SIGNALING	1/354	9/12183	0.233158	0.233158	NEDD4	1
REACTOME_HYDROLYSIS_OF_LPC	1/354	9/12183	0.233158	0.233158	PLBD1	1
REACTOME_INTEGRATION_OF_PROVIRUS	1/354	9/12183	0.233158	0.233158	XRCC4	1
REACTOME_INTERLEUKIN_23_SIGNALING	1/354	9/12183	0.233158	0.233158	JAK2	1
REACTOME_INTERLEUKIN_9_SIGNALING	1/354	9/12183	0.233158	0.233158	JAK3	1
REACTOME_LIPOPHAGY	1/354	9/12183	0.233158	0.233158	PLIN2	1
REACTOME_MAPK1_ERK2_ACTIVATION	1/354	9/12183	0.233158	0.233158	JAK2	1
REACTOME_MYOCLONIC_EPILEPSY_OF_LAFORA	1/354	9/12183	0.233158	0.233158	GYG1	1
REACTOME_PI3K_AKT_ACTIVATION	1/354	9/12183	0.233158	0.233158	IRS2	1
REACTOME_PI5P_REGULATES_TP53_ACETYLATION	1/354	9/12183	0.233158	0.233158	MAP2K6	1
REACTOME_PROSTANOID_LIGAND_RECEPTORS	1/354	9/12183	0.233158	0.233158	PTGFR	1
REACTOME_REGULATION_OF_PTEN_LOCALIZATION	1/354	9/12183	0.233158	0.233158	NEDD4	1
REACTOME_SERINE_BIOSYNTHESIS	1/354	9/12183	0.233158	0.233158	SERINC2	1
REACTOME_SODIUM_PROTON_EXCHANGERS	1/354	9/12183	0.233158	0.233158	SLC9A8	1
REACTOME_SYNTHESIS_OF_16_20_HYDROXYEICOSATETRAENOIC_ACIDS_HETE	1/354	9/12183	0.233158	0.233158	CYP1B1	1
REACTOME_TRIF_MEDIATED_PROGRAMMED_CELL_DEATH	1/354	9/12183	0.233158	0.233158	TLR4	1
REACTOME_INTERFERON_SIGNALING	8/354	202/12183	0.234666	0.234666	CD44/FCGR1A/FCGR1B/IFI27/IFNGR1/JAK2/NEDD4/SOCS3	8
KEGG_PATHWAYS_IN_CANCER	12/354	325/12183	0.237257	0.237257	EPAS1/FGF13/FLT3/HGF/HIF1A/MMP9/NFKBIA/PIAS2/PPARG/RALB/SLC2A1/SOS2	12
REACTOME_IRON_UPTAKE_AND_TRANSPORT	3/354	58/12183	0.237429	0.237429	ATP6V1C1/LCN2/TFRC	3
PID_SYNDECAN_4_PATHWAY	2/354	32/12183	0.237985	0.237985	MMP9/THBS1	2
PID_WNT_NONCANONICAL_PATHWAY	2/354	32/12183	0.237985	0.237985	CHD7/PPARG	2
REACTOME_TAK1_ACTIVATES_NFKB_BY_PHOSPHORYLATION_AND_ACTIVATION_OF_IKKS_COMPLEX	2/354	32/12183	0.237985	0.237985	NFKBIA/S100A12	2
REACTOME_TGF_BETA_RECEPTOR_SIGNALING_ACTIVATES_SMADS	2/354	32/12183	0.237985	0.237985	FURIN/NEDD4L	2
REACTOME_THROMBIN_SIGNALLING_THROUGH_PROTEINASE_ACTIVATED_RECEPTORS_PARS	2/354	32/12183	0.237985	0.237985	GNAQ/GNG5	2
HALLMARK_UV_RESPONSE_DN	6/354	144/12183	0.241464	0.241464	DLC1/DUSP1/KCNMA1/MAPK14/PPARG/PTGFR	6
PID_NOTCH_PATHWAY	3/354	59/12183	0.245221	0.245221	APH1B/FURIN/RBPJ	3
KEGG_APOPTOSIS	4/354	87/12183	0.246498	0.246498	IL1R1/IL1RAP/IRAK3/NFKBIA	4
PID_IL12_STAT4_PATHWAY	2/354	33/12183	0.248829	0.248829	IL18RAP/PIAS2	2
REACTOME_AMINO_ACID_TRANSPORT_ACROSS_THE_PLASMA_MEMBRANE	2/354	33/12183	0.248829	0.248829	SLC36A1/SLC36A4	2
REACTOME_NEGATIVE_REGULATION_OF_FGFR1_SIGNALING	2/354	33/12183	0.248829	0.248829	KL/MKNK1	2
REACTOME_SIALIC_ACID_METABOLISM	2/354	33/12183	0.248829	0.248829	ST3GAL4/ST6GALNAC3	2
REACTOME_SIGNALING_BY_NOTCH2	2/354	33/12183	0.248829	0.248829	APH1B/RBPJ	2
BIOCARTA_DNAFRAGMENT_PATHWAY	1/354	10/12183	0.255457	0.255457	HMGB2	1
BIOCARTA_NPP1_PATHWAY	1/354	10/12183	0.255457	0.255457	ALPL	1
BIOCARTA_RNA_PATHWAY	1/354	10/12183	0.255457	0.255457	NFKBIA	1
BIOCARTA_SET_PATHWAY	1/354	10/12183	0.255457	0.255457	HMGB2	1
REACTOME_ACETYLCHOLINE_REGULATES_INSULIN_SECRETION	1/354	10/12183	0.255457	0.255457	GNAQ	1
REACTOME_ACTIVATION_OF_PPARGC1A_PGC_1ALPHA_BY_PHOSPHORYLATION	1/354	10/12183	0.255457	0.255457	MAPK14	1
REACTOME_ACTIVATION_OF_THE_AP_1_FAMILY_OF_TRANSCRIPTION_FACTORS	1/354	10/12183	0.255457	0.255457	MAPK14	1
REACTOME_ALPHA_DEFENSINS	1/354	10/12183	0.255457	0.255457	DEFA4	1
REACTOME_CALCITONIN_LIKE_LIGAND_RECEPTORS	1/354	10/12183	0.255457	0.255457	ADM	1
REACTOME_INTERLEUKIN_21_SIGNALING	1/354	10/12183	0.255457	0.255457	JAK3	1
REACTOME_MAPK3_ERK1_ACTIVATION	1/354	10/12183	0.255457	0.255457	JAK2	1
REACTOME_MET_RECEPTOR_RECYCLING	1/354	10/12183	0.255457	0.255457	HGF	1
REACTOME_NEUROTRANSMITTER_CLEARANCE	1/354	10/12183	0.255457	0.255457	MAOA	1
REACTOME_ORGANIC_CATION_TRANSPORT	1/354	10/12183	0.255457	0.255457	SLC22A4	1
REACTOME_REACTIONS_SPECIFIC_TO_THE_COMPLEX_N_GLYCAN_SYNTHESIS_PATHWAY	1/354	10/12183	0.255457	0.255457	MAN2A2	1
REACTOME_REGULATION_OF_FOXO_TRANSCRIPTIONAL_ACTIVITY_BY_ACETYLATION	1/354	10/12183	0.255457	0.255457	TXN	1
REACTOME_REMOVAL_OF_AMINOTERMINAL_PROPEPTIDES_FROM_GAMMA_CARBOXYLATED_PROTEINS	1/354	10/12183	0.255457	0.255457	FURIN	1
REACTOME_RUNX1_AND_FOXP3_CONTROL_THE_DEVELOPMENT_OF_REGULATORY_T_LYMPHOCYTES_TREGS	1/354	10/12183	0.255457	0.255457	CR1	1
REACTOME_UREA_CYCLE	1/354	10/12183	0.255457	0.255457	ARG1	1
REACTOME_ZINC_INFLUX_INTO_CELLS_BY_THE_SLC39_GENE_FAMILY	1/354	10/12183	0.255457	0.255457	SLC39A8	1
KEGG_CALCIUM_SIGNALING_PATHWAY	7/354	177/12183	0.25611	0.25611	BST1/CACNA1E/EDNRB/GNAQ/HRH2/P2RX1/PTGFR	7
BIOCARTA_NUCLEARRS_PATHWAY	2/354	34/12183	0.259688	0.259688	ABCA1/PPARG	2
PID_HIF2PATHWAY	2/354	34/12183	0.259688	0.259688	EPAS1/SLC2A1	2
PID_MAPK_TRK_PATHWAY	2/354	34/12183	0.259688	0.259688	MAP2K6/MAPK14	2
REACTOME_DISEASES_OF_CARBOHYDRATE_METABOLISM	2/354	34/12183	0.259688	0.259688	GNS/GYG1	2
REACTOME_LATE_ENDOSOMAL_MICROAUTOPHAGY	2/354	34/12183	0.259688	0.259688	PLIN2/RNASE1	2
REACTOME_SIGNALLING_TO_ERKS	2/354	34/12183	0.259688	0.259688	MAPK14/RALB	2
REACTOME_NUCLEAR_EVENTS_KINASE_AND_TRANSCRIPTION_FACTOR_ACTIVATION	3/354	61/12183	0.26092	0.26092	MAPK14/MEF2A/TRIB1	3
KEGG_GLYCOLYSIS_GLUCONEOGENESIS	3/354	62/12183	0.268818	0.268818	HK1/HK3/LDHA	3
PID_ARF6_PATHWAY	2/354	35/12183	0.270551	0.270551	GNAQ/HGF	2
REACTOME_METABOLISM_OF_STEROIDS	6/354	151/12183	0.275765	0.275765	CYP19A1/DHCR7/IDI1/MTF1/OSBPL1A/SEC24A	6
BIOCARTA_EGFR_SMRTE_PATHWAY	1/354	11/12183	0.277109	0.277109	MAPK14	1
BIOCARTA_MYOSIN_PATHWAY	1/354	11/12183	0.277109	0.277109	GNAQ	1
BIOCARTA_RANBP2_PATHWAY	1/354	11/12183	0.277109	0.277109	PIAS2	1
KEGG_FOLATE_BIOSYNTHESIS	1/354	11/12183	0.277109	0.277109	ALPL	1
KEGG_VALINE_LEUCINE_AND_ISOLEUCINE_BIOSYNTHESIS	1/354	11/12183	0.277109	0.277109	BCAT1	1
PID_P38_GAMMA_DELTA_PATHWAY	1/354	11/12183	0.277109	0.277109	MAP2K6	1
PID_RANBP2_PATHWAY	1/354	11/12183	0.277109	0.277109	PIAS2	1
REACTOME_ALPHA_PROTEIN_KINASE_1_SIGNALING_PATHWAY	1/354	11/12183	0.277109	0.277109	ALPK1	1
REACTOME_DSCAM_INTERACTIONS	1/354	11/12183	0.277109	0.277109	MAPK14	1
REACTOME_ENDOSOMAL_VACUOLAR_PATHWAY	1/354	11/12183	0.277109	0.277109	CTSL	1
REACTOME_ENOS_ACTIVATION	1/354	11/12183	0.277109	0.277109	DDAH2	1
REACTOME_GAMMA_CARBOXYLATION_TRANSPORT_AND_AMINO_TERMINAL_CLEAVAGE_OF_PROTEINS	1/354	11/12183	0.277109	0.277109	FURIN	1
REACTOME_INTERLEUKIN_27_SIGNALING	1/354	11/12183	0.277109	0.277109	JAK2	1
REACTOME_MET_ACTIVATES_RAP1_AND_RAC1	1/354	11/12183	0.277109	0.277109	HGF	1
REACTOME_MET_ACTIVATES_RAS_SIGNALING	1/354	11/12183	0.277109	0.277109	HGF	1
REACTOME_MUCOPOLYSACCHARIDOSES	1/354	11/12183	0.277109	0.277109	GNS	1
REACTOME_NOTCH4_ACTIVATION_AND_TRANSMISSION_OF_SIGNAL_TO_THE_NUCLEUS	1/354	11/12183	0.277109	0.277109	APH1B	1
REACTOME_PEXOPHAGY	1/354	11/12183	0.277109	0.277109	EPAS1	1
REACTOME_PRESYNAPTIC_DEPOLARIZATION_AND_CALCIUM_CHANNEL_OPENING	1/354	11/12183	0.277109	0.277109	CACNA1E	1
REACTOME_PYRIMIDINE_SALVAGE	1/354	11/12183	0.277109	0.277109	UPP1	1
REACTOME_REGULATED_PROTEOLYSIS_OF_P75NTR	1/354	11/12183	0.277109	0.277109	APH1B	1
REACTOME_REGULATION_OF_SIGNALING_BY_NODAL	1/354	11/12183	0.277109	0.277109	ACVR1B	1
REACTOME_SUMOYLATION_OF_IMMUNE_RESPONSE_PROTEINS	1/354	11/12183	0.277109	0.277109	NFKBIA	1
REACTOME_GLUCOSE_METABOLISM	4/354	92/12183	0.278629	0.278629	HK1/HK3/PFKFB2/PFKFB3	4
HALLMARK_ANGIOGENESIS	2/354	36/12183	0.28141	0.28141	PGLYRP1/TIMP1	2
HALLMARK_HEDGEHOG_SIGNALING	2/354	36/12183	0.28141	0.28141	ETS2/NF1	2
REACTOME_ROS_AND_RNS_PRODUCTION_IN_PHAGOCYTES	2/354	36/12183	0.28141	0.28141	ATP6V1C1/MPO	2
REACTOME_CLASS_B_2_SECRETIN_FAMILY_RECEPTORS	4/354	94/12183	0.29167	0.29167	ADGRE1/ADM/CD55/GNG5	4
BIOCARTA_IL2RB_PATHWAY	2/354	37/12183	0.292256	0.292256	JAK3/SOCS3	2
PID_LYSOPHOSPHOLIPID_PATHWAY	3/354	65/12183	0.292659	0.292659	GNAQ/MMP9/NFKBIA	3
REACTOME_CYTOCHROME_P450_ARRANGED_BY_SUBSTRATE_TYPE	3/354	65/12183	0.292659	0.292659	CYP19A1/CYP1B1/POR	3
REACTOME_RAB_GERANYLGERANYLATION	3/354	65/12183	0.292659	0.292659	RAB13/RAB1A/RAB32	3
BIOCARTA_CBL_PATHWAY	1/354	12/12183	0.298133	0.298133	SH3GLB1	1
BIOCARTA_HES_PATHWAY	1/354	12/12183	0.298133	0.298133	RBPJ	1
BIOCARTA_HSWI_SNF_PATHWAY	1/354	12/12183	0.298133	0.298133	NF1	1
REACTOME_GLUTATHIONE_SYNTHESIS_AND_RECYCLING	1/354	12/12183	0.298133	0.298133	GCLM	1
REACTOME_INTERLEUKIN_2_SIGNALING	1/354	12/12183	0.298133	0.298133	JAK3	1
REACTOME_INTERLEUKIN_35_SIGNALLING	1/354	12/12183	0.298133	0.298133	JAK2	1
REACTOME_NOTCH2_INTRACELLULAR_DOMAIN_REGULATES_TRANSCRIPTION	1/354	12/12183	0.298133	0.298133	RBPJ	1
REACTOME_PHYSIOLOGICAL_FACTORS	1/354	12/12183	0.298133	0.298133	HIPK2	1
REACTOME_TP53_REGULATES_TRANSCRIPTION_OF_CASPASE_ACTIVATORS_AND_CASPASES	1/354	12/12183	0.298133	0.298133	NLRC4	1
REACTOME_TRANSPORT_OF_ORGANIC_ANIONS	1/354	12/12183	0.298133	0.298133	SLCO4C1	1
PID_ERBB4_PATHWAY	2/354	38/12183	0.30308	0.30308	JAK2/NEDD4	2
PID_FAS_PATHWAY	2/354	38/12183	0.30308	0.30308	MAP2K6/MAPK14	2
REACTOME_APOPTOTIC_CLEAVAGE_OF_CELLULAR_PROTEINS	2/354	38/12183	0.30308	0.30308	BMX/LMNB1	2
REACTOME_TRIGLYCERIDE_METABOLISM	2/354	38/12183	0.30308	0.30308	GK/GK3P	2
REACTOME_MHC_CLASS_II_ANTIGEN_PRESENTATION	5/354	126/12183	0.303937	0.303937	CTSD/CTSL/KIF3C/OSBPL1A/SEC24A	5
REACTOME_COLLAGEN_BIOSYNTHESIS_AND_MODIFYING_ENZYMES	3/354	67/12183	0.308634	0.308634	ADAMTS2/COLGALT1/PCOLCE2	3
KEGG_CHEMOKINE_SIGNALING_PATHWAY	7/354	189/12183	0.310797	0.310797	CXCL16/FGR/GNG5/JAK2/JAK3/NFKBIA/SOS2	7
REACTOME_P75_NTR_RECEPTOR_MEDIATED_SIGNALLING	4/354	97/12183	0.311376	0.311376	APH1B/FGD4/NFKBIA/SOS2	4
REACTOME_BIOLOGICAL_OXIDATIONS	8/354	221/12183	0.313724	0.313724	CYP19A1/CYP1B1/GCLM/MAOA/NQO2/POR/SULT1B1/TPST1	8
PID_RET_PATHWAY	2/354	39/12183	0.313874	0.313874	GRB10/IRS2	2
REACTOME_ASSOCIATION_OF_TRIC_CCT_WITH_TARGET_PROTEINS_DURING_BIOSYNTHESIS	2/354	39/12183	0.313874	0.313874	FBXW2/FKBP9	2
REACTOME_O_GLYCOSYLATION_OF_TSR_DOMAIN_CONTAINING_PROTEINS	2/354	39/12183	0.313874	0.313874	ADAMTS2/THBS1	2
REACTOME_SYNTHESIS_OF_PA	2/354	39/12183	0.313874	0.313874	GPAT3/GPAT4	2
KEGG_EPITHELIAL_CELL_SIGNALING_IN_HELICOBACTER_PYLORI_INFECTION	3/354	68/12183	0.316634	0.316634	ATP6V1C1/MAPK14/NFKBIA	3
KEGG_P53_SIGNALING_PATHWAY	3/354	68/12183	0.316634	0.316634	CD82/GADD45A/THBS1	3
PID_P75_NTR_PATHWAY	3/354	68/12183	0.316634	0.316634	APH1B/FURIN/SORT1	3
BIOCARTA_EXTRINSIC_PATHWAY	1/354	13/12183	0.318547	0.318547	F5	1
BIOCARTA_IL10_PATHWAY	1/354	13/12183	0.318547	0.318547	IL10	1
BIOCARTA_RAB_PATHWAY	1/354	13/12183	0.318547	0.318547	RAB1A	1
KEGG_NON_HOMOLOGOUS_END_JOINING	1/354	13/12183	0.318547	0.318547	XRCC4	1
REACTOME_ACTIVATION_OF_RAC1	1/354	13/12183	0.318547	0.318547	SOS2	1
REACTOME_ADVANCED_GLYCOSYLATION_ENDPRODUCT_RECEPTOR_SIGNALING	1/354	13/12183	0.318547	0.318547	S100A12	1
REACTOME_ALPHA_LINOLENIC_OMEGA3_AND_LINOLEIC_OMEGA6_ACID_METABOLISM	1/354	13/12183	0.318547	0.318547	ACSL1	1
REACTOME_APOPTOSIS_INDUCED_DNA_FRAGMENTATION	1/354	13/12183	0.318547	0.318547	HMGB2	1
REACTOME_KERATAN_SULFATE_DEGRADATION	1/354	13/12183	0.318547	0.318547	GNS	1
REACTOME_NF_KB_IS_ACTIVATED_AND_SIGNALS_SURVIVAL	1/354	13/12183	0.318547	0.318547	NFKBIA	1
REACTOME_PURINE_SALVAGE	1/354	13/12183	0.318547	0.318547	AMPD3	1
REACTOME_SIGNALING_BY_ACTIVIN	1/354	13/12183	0.318547	0.318547	ACVR1B	1
REACTOME_TNFR1_INDUCED_PROAPOPTOTIC_SIGNALING	1/354	13/12183	0.318547	0.318547	TNFAIP3	1
REACTOME_IMMUNOREGULATORY_INTERACTIONS_BETWEEN_A_LYMPHOID_AND_A_NON_LYMPHOID_CELL	7/354	191/12183	0.320138	0.320138	FCGR1A/LAIR1/LILRA3/LILRA5/LILRA6/NECTIN2/OSCAR	7
KEGG_TRYPTOPHAN_METABOLISM	2/354	40/12183	0.324631	0.324631	CYP1B1/MAOA	2
PID_ER_NONGENOMIC_PATHWAY	2/354	40/12183	0.324631	0.324631	GNAQ/MMP9	2
PID_IFNG_PATHWAY	2/354	40/12183	0.324631	0.324631	IFNGR1/JAK2	2
REACTOME_MTOR_SIGNALLING	2/354	40/12183	0.324631	0.324631	CAB39/LAMTOR5	2
REACTOME_SCAVENGING_OF_HEME_FROM_PLASMA	3/354	69/12183	0.324637	0.324637	CD163/HP/HPR	3
PID_CDC42_PATHWAY	3/354	70/12183	0.332641	0.332641	LIMK2/MAP2K6/MAPK14	3
PID_ECADHERIN_STABILIZATION_PATHWAY	2/354	41/12183	0.335344	0.335344	HGF/NECTIN2	2
KEGG_GNRH_SIGNALING_PATHWAY	4/354	101/12183	0.337828	0.337828	GNAQ/MAP2K6/MAPK14/SOS2	4
BIOCARTA_BLYMPHOCYTE_PATHWAY	1/354	14/12183	0.338369	0.338369	CR1	1
BIOCARTA_GATA3_PATHWAY	1/354	14/12183	0.338369	0.338369	MAPK14	1
BIOCARTA_PS1_PATHWAY	1/354	14/12183	0.338369	0.338369	RBPJ	1
BIOCARTA_UCALPAIN_PATHWAY	1/354	14/12183	0.338369	0.338369	CAPNS2	1
PID_IL5_PATHWAY	1/354	14/12183	0.338369	0.338369	JAK2	1
PID_TCR_JNK_PATHWAY	1/354	14/12183	0.338369	0.338369	MAP3K8	1
PID_TCR_RAS_PATHWAY	1/354	14/12183	0.338369	0.338369	MAP3K8	1
REACTOME_DEFECTIVE_EXT2_CAUSES_EXOSTOSES_2	1/354	14/12183	0.338369	0.338369	EXT1	1
REACTOME_DEFECTS_IN_COBALAMIN_B12_METABOLISM	1/354	14/12183	0.338369	0.338369	TCN2	1
REACTOME_EARLY_PHASE_OF_HIV_LIFE_CYCLE	1/354	14/12183	0.338369	0.338369	XRCC4	1
REACTOME_GLUTAMATE_AND_GLUTAMINE_METABOLISM	1/354	14/12183	0.338369	0.338369	OAT	1
REACTOME_GOLGI_CISTERNAE_PERICENTRIOLAR_STACK_REORGANIZATION	1/354	14/12183	0.338369	0.338369	RAB1A	1
REACTOME_PTK6_REGULATES_RHO_GTPASES_RAS_GTPASE_AND_MAP_KINASES	1/354	14/12183	0.338369	0.338369	ELMO2	1
REACTOME_RESPONSE_TO_METAL_IONS	1/354	14/12183	0.338369	0.338369	MTF1	1
REACTOME_RUNX3_REGULATES_NOTCH_SIGNALING	1/354	14/12183	0.338369	0.338369	RBPJ	1
REACTOME_SYNTHESIS_OF_IP2_IP_AND_INS_IN_THE_CYTOSOL	1/354	14/12183	0.338369	0.338369	IMPA2	1
REACTOME_TP53_REGULATES_TRANSCRIPTION_OF_SEVERAL_ADDITIONAL_CELL_DEATH_GENES_WHOSE_SPECIFIC_ROLES_IN_P53_DEPENDENT_APOPTOSIS_REMAIN_UNCERTAIN	1/354	14/12183	0.338369	0.338369	BCL6	1
REACTOME_TRAF6_MEDIATED_IRF7_ACTIVATION_IN_TLR7_8_OR_9_SIGNALING	1/354	14/12183	0.338369	0.338369	TLR8	1
REACTOME_TRYPTOPHAN_CATABOLISM	1/354	14/12183	0.338369	0.338369	SLC36A4	1
REACTOME_CREATION_OF_C4_AND_C2_ACTIVATORS	3/354	71/12183	0.340641	0.340641	C1QA/C1QB/C1QC	3
REACTOME_PI3K_AKT_SIGNALING_IN_CANCER	4/354	102/12183	0.344458	0.344458	HGF/IRS2/KL/PIK3AP1	4
KEGG_BLADDER_CANCER	2/354	42/12183	0.346007	0.346007	MMP9/THBS1	2
PID_TCPTP_PATHWAY	2/354	42/12183	0.346007	0.346007	HGF/JAK3	2
REACTOME_ONCOGENIC_MAPK_SIGNALING	3/354	72/12183	0.348635	0.348635	JAK2/KDM7A/NF1	3
REACTOME_TRANSLOCATION_OF_SLC2A4_GLUT4_TO_THE_PLASMA_MEMBRANE	3/354	72/12183	0.348635	0.348635	EXOC6/RAB13/RALGAPA2	3
KEGG_UBIQUITIN_MEDIATED_PROTEOLYSIS	5/354	134/12183	0.349917	0.349917	NEDD4/NEDD4L/PIAS2/SOCS3/UBE2J1	5
PID_CXCR3_PATHWAY	2/354	43/12183	0.356613	0.356613	MAP2K6/MAPK14	2
REACTOME_SIGNALING_BY_RETINOIC_ACID	2/354	43/12183	0.356613	0.356613	DHRS9/PDK4	2
REACTOME_SUMOYLATION_OF_TRANSCRIPTION_COFACTORS	2/354	43/12183	0.356613	0.356613	HIPK2/PIAS2	2
BIOCARTA_ASBCELL_PATHWAY	1/354	15/12183	0.357616	0.357616	IL10	1
BIOCARTA_ERYTH_PATHWAY	1/354	15/12183	0.357616	0.357616	FLT3	1
BIOCARTA_GRANULOCYTES_PATHWAY	1/354	15/12183	0.357616	0.357616	ITGAM	1
BIOCARTA_IL17_PATHWAY	1/354	15/12183	0.357616	0.357616	CD58	1
BIOCARTA_IL3_PATHWAY	1/354	15/12183	0.357616	0.357616	JAK2	1
BIOCARTA_RELA_PATHWAY	1/354	15/12183	0.357616	0.357616	NFKBIA	1
BIOCARTA_TALL1_PATHWAY	1/354	15/12183	0.357616	0.357616	MAPK14	1
KEGG_GLYCOSPHINGOLIPID_BIOSYNTHESIS_GANGLIO_SERIES	1/354	15/12183	0.357616	0.357616	ST6GALNAC3	1
PID_THROMBIN_PAR4_PATHWAY	1/354	15/12183	0.357616	0.357616	GNAQ	1
REACTOME_DEPOLYMERISATION_OF_THE_NUCLEAR_LAMINA	1/354	15/12183	0.357616	0.357616	LMNB1	1
REACTOME_METABOLISM_OF_NITRIC_OXIDE_ENOS_ACTIVATION_AND_REGULATION	1/354	15/12183	0.357616	0.357616	DDAH2	1
REACTOME_NEGATIVE_REGULATION_OF_TCF_DEPENDENT_SIGNALING_BY_WNT_LIGAND_ANTAGONISTS	1/354	15/12183	0.357616	0.357616	KREMEN1	1
REACTOME_ORGANIC_CATION_ANION_ZWITTERION_TRANSPORT	1/354	15/12183	0.357616	0.357616	SLC22A4	1
REACTOME_PENTOSE_PHOSPHATE_PATHWAY	1/354	15/12183	0.357616	0.357616	PGD	1
REACTOME_PLATELET_ADHESION_TO_EXPOSED_COLLAGEN	1/354	15/12183	0.357616	0.357616	FCER1G	1
REACTOME_PROLACTIN_RECEPTOR_SIGNALING	1/354	15/12183	0.357616	0.357616	JAK2	1
REACTOME_RESPONSE_OF_EIF2AK1_HRI_TO_HEME_DEFICIENCY	1/354	15/12183	0.357616	0.357616	GRB10	1
REACTOME_SYNTHESIS_OF_PROSTAGLANDINS_PG_AND_THROMBOXANES_TX	1/354	15/12183	0.357616	0.357616	HPGD	1
REACTOME_THE_NLRP3_INFLAMMASOME	1/354	15/12183	0.357616	0.357616	TXN	1
REACTOME_YAP1_AND_WWTR1_TAZ_STIMULATED_GENE_EXPRESSION	1/354	15/12183	0.357616	0.357616	HIPK2	1
REACTOME_FLT3_SIGNALING	9/354	265/12183	0.364521	0.364521	DUSP1/FLT3/HGF/IRS2/JAK2/JAK3/KL/NF1/SPTA1	9
REACTOME_SIGNALING_BY_NOTCH1	3/354	74/12183	0.36459	0.36459	APH1B/HIF1A/RBPJ	3
PID_CERAMIDE_PATHWAY	2/354	44/12183	0.367156	0.367156	CTSD/NFKBIA	2
PID_INSULIN_PATHWAY	2/354	44/12183	0.367156	0.367156	EXOC6/GRB10	2
REACTOME_INTRA_GOLGI_TRAFFIC	2/354	44/12183	0.367156	0.367156	MAN1A1/MAN2A2	2
REACTOME_TP53_REGULATES_TRANSCRIPTION_OF_CELL_DEATH_GENES	2/354	44/12183	0.367156	0.367156	BCL6/NLRC4	2
REACTOME_CARDIAC_CONDUCTION	5/354	137/12183	0.367284	0.367284	ASPH/ATP1B2/FGF13/HIPK2/KCNE1	5
REACTOME_NEDDYLATION	8/354	234/12183	0.370616	0.370616	EPAS1/FBXW2/FEM1C/HIF1A/KCTD7/KLHL2/SOCS3/WSB1	8
REACTOME_TRANSPORT_OF_INORGANIC_CATIONS_ANIONS_AND_AMINO_ACIDS_OLIGOPEPTIDES	4/354	106/12183	0.370991	0.370991	SLC1A3/SLC36A1/SLC36A4/SLC9A8	4
KEGG_B_CELL_RECEPTOR_SIGNALING_PATHWAY	3/354	75/12183	0.372545	0.372545	NFKBIA/PIK3AP1/SOS2	3
BIOCARTA_CDMAC_PATHWAY	1/354	16/12183	0.376305	0.376305	NFKBIA	1
BIOCARTA_IL7_PATHWAY	1/354	16/12183	0.376305	0.376305	JAK3	1
BIOCARTA_NO2IL12_PATHWAY	1/354	16/12183	0.376305	0.376305	JAK2	1
BIOCARTA_P53_PATHWAY	1/354	16/12183	0.376305	0.376305	GADD45A	1
PID_DNA_PK_PATHWAY	1/354	16/12183	0.376305	0.376305	XRCC4	1
REACTOME_ASSEMBLY_OF_THE_HIV_VIRION	1/354	16/12183	0.376305	0.376305	FURIN	1
REACTOME_CASPASE_ACTIVATION_VIA_DEATH_RECEPTORS_IN_THE_PRESENCE_OF_LIGAND	1/354	16/12183	0.376305	0.376305	TLR4	1
REACTOME_CGMP_EFFECTS	1/354	16/12183	0.376305	0.376305	KCNMA1	1
REACTOME_ELEVATION_OF_CYTOSOLIC_CA2_LEVELS	1/354	16/12183	0.376305	0.376305	P2RX1	1
REACTOME_FGFR1_LIGAND_BINDING_AND_ACTIVATION	1/354	16/12183	0.376305	0.376305	KL	1
REACTOME_FOXO_MEDIATED_TRANSCRIPTION_OF_CELL_DEATH_GENES	1/354	16/12183	0.376305	0.376305	BCL6	1
REACTOME_GLYCOGEN_STORAGE_DISEASES	1/354	16/12183	0.376305	0.376305	GYG1	1
REACTOME_GLYCOGEN_SYNTHESIS	1/354	16/12183	0.376305	0.376305	GYG1	1
REACTOME_MAP3K8_TPL2_DEPENDENT_MAPK1_3_ACTIVATION	1/354	16/12183	0.376305	0.376305	MAP3K8	1
REACTOME_MRNA_DECAY_BY_3_TO_5_EXORIBONUCLEASE	1/354	16/12183	0.376305	0.376305	EXOSC4	1
REACTOME_NRIF_SIGNALS_CELL_DEATH_FROM_THE_NUCLEUS	1/354	16/12183	0.376305	0.376305	APH1B	1
REACTOME_P75NTR_SIGNALS_VIA_NF_KB	1/354	16/12183	0.376305	0.376305	NFKBIA	1
REACTOME_RAP1_SIGNALLING	1/354	16/12183	0.376305	0.376305	RAP1GAP	1
REACTOME_REGULATION_OF_GENE_EXPRESSION_IN_LATE_STAGE_BRANCHING_MORPHOGENESIS_PANCREATIC_BUD_PRECURSOR_CELLS	1/354	16/12183	0.376305	0.376305	RBPJ	1
REACTOME_REGULATION_OF_PYRUVATE_DEHYDROGENASE_PDH_COMPLEX	1/354	16/12183	0.376305	0.376305	PDK4	1
REACTOME_SPRY_REGULATION_OF_FGF_SIGNALING	1/354	16/12183	0.376305	0.376305	MKNK1	1
REACTOME_TRAF6_MEDIATED_INDUCTION_OF_TAK1_COMPLEX_WITHIN_TLR4_COMPLEX	1/354	16/12183	0.376305	0.376305	TLR4	1
PID_HNF3B_PATHWAY	2/354	45/12183	0.377632	0.377632	NF1/TFRC	2
PID_RHOA_PATHWAY	2/354	45/12183	0.377632	0.377632	LIMK2/MAP2K6	2
REACTOME_CELL_DEATH_SIGNALLING_VIA_NRAGE_NRIF_AND_NADE	3/354	76/12183	0.380481	0.380481	APH1B/FGD4/SOS2	3
REACTOME_RHO_GTPASE_CYCLE	5/354	140/12183	0.384664	0.384664	ARHGAP24/DLC1/FGD4/RHOV/SOS2	5
KEGG_N_GLYCAN_BIOSYNTHESIS	2/354	46/12183	0.388036	0.388036	MAN1A1/MAN2A2	2
PID_SYNDECAN_1_PATHWAY	2/354	46/12183	0.388036	0.388036	HGF/MMP9	2
PID_TNF_PATHWAY	2/354	46/12183	0.388036	0.388036	TNFAIP3/TXN	2
REACTOME_DEATH_RECEPTOR_SIGNALLING	5/354	141/12183	0.390454	0.390454	APH1B/FGD4/NFKBIA/SOS2/TNFAIP3	5
REACTOME_AMYLOID_FIBER_FORMATION	4/354	109/12183	0.390849	0.390849	APH1B/FURIN/LTF/MFGE8	4
BIOCARTA_BARRESTIN_SRC_PATHWAY	1/354	17/12183	0.394451	0.394451	FGR	1
BIOCARTA_DC_PATHWAY	1/354	17/12183	0.394451	0.394451	IL10	1
BIOCARTA_ETS_PATHWAY	1/354	17/12183	0.394451	0.394451	ETS2	1
BIOCARTA_PDZS_PATHWAY	1/354	17/12183	0.394451	0.394451	ANK1	1
KEGG_STEROID_BIOSYNTHESIS	1/354	17/12183	0.394451	0.394451	DHCR7	1
PID_SYNDECAN_3_PATHWAY	1/354	17/12183	0.394451	0.394451	APH1B	1
REACTOME_ACTIVATION_OF_IRF3_IRF7_MEDIATED_BY_TBK1_IKK_EPSILON	1/354	17/12183	0.394451	0.394451	TLR4	1
REACTOME_ACYL_CHAIN_REMODELLING_OF_PI	1/354	17/12183	0.394451	0.394451	PLBD1	1
REACTOME_BUTYRATE_RESPONSE_FACTOR_1_BRF1_BINDS_AND_DESTABILIZES_MRNA	1/354	17/12183	0.394451	0.394451	EXOSC4	1
REACTOME_FORMATION_OF_SENESCENCE_ASSOCIATED_HETEROCHROMATIN_FOCI_SAHF	1/354	17/12183	0.394451	0.394451	LMNB1	1
REACTOME_FOXO_MEDIATED_TRANSCRIPTION_OF_CELL_CYCLE_GENES	1/354	17/12183	0.394451	0.394451	GADD45A	1
REACTOME_GAB1_SIGNALOSOME	1/354	17/12183	0.394451	0.394451	PAG1	1
REACTOME_IL_6_TYPE_CYTOKINE_RECEPTOR_LIGAND_INTERACTIONS	1/354	17/12183	0.394451	0.394451	JAK2	1
REACTOME_RIP_MEDIATED_NFKB_ACTIVATION_VIA_ZBP1	1/354	17/12183	0.394451	0.394451	NFKBIA	1
REACTOME_TRISTETRAPROLIN_TTP_ZFP36_BINDS_AND_DESTABILIZES_MRNA	1/354	17/12183	0.394451	0.394451	EXOSC4	1
REACTOME_ZINC_TRANSPORTERS	1/354	17/12183	0.394451	0.394451	SLC39A8	1
REACTOME_DDX58_IFIH1_MEDIATED_INDUCTION_OF_INTERFERON_ALPHA_BETA	3/354	78/12183	0.396284	0.396284	NFKBIA/S100A12/TNFAIP3	3
PID_LKB1_PATHWAY	2/354	47/12183	0.398362	0.398362	CAB39/CTSD	2
REACTOME_INTERLEUKIN_3_INTERLEUKIN_5_AND_GM_CSF_SIGNALING	2/354	48/12183	0.408607	0.408607	JAK2/JAK3	2
REACTOME_NOTCH1_INTRACELLULAR_DOMAIN_REGULATES_TRANSCRIPTION	2/354	48/12183	0.408607	0.408607	HIF1A/RBPJ	2
REACTOME_G_ALPHA_12_13_SIGNALLING_EVENTS	3/354	80/12183	0.411979	0.411979	FGD4/GNG5/SOS2	3
REACTOME_INITIAL_TRIGGERING_OF_COMPLEMENT	3/354	80/12183	0.411979	0.411979	C1QA/C1QB/C1QC	3
BIOCARTA_CALCINEURIN_PATHWAY	1/354	18/12183	0.412071	0.412071	GNAQ	1
BIOCARTA_CARDIACEGF_PATHWAY	1/354	18/12183	0.412071	0.412071	EDNRB	1
BIOCARTA_MEF2D_PATHWAY	1/354	18/12183	0.412071	0.412071	CAPNS2	1
BIOCARTA_MTA3_PATHWAY	1/354	18/12183	0.412071	0.412071	CTSD	1
KEGG_PHENYLALANINE_METABOLISM	1/354	18/12183	0.412071	0.412071	MAOA	1
PID_ANTHRAX_PATHWAY	1/354	18/12183	0.412071	0.412071	MAP2K6	1
REACTOME_METABOLISM_OF_ANGIOTENSINOGEN_TO_ANGIOTENSINS	1/354	18/12183	0.412071	0.412071	CTSD	1
REACTOME_NOREPINEPHRINE_NEUROTRANSMITTER_RELEASE_CYCLE	1/354	18/12183	0.412071	0.412071	MAOA	1
REACTOME_TP53_REGULATES_TRANSCRIPTION_OF_GENES_INVOLVED_IN_G2_CELL_CYCLE_ARREST	1/354	18/12183	0.412071	0.412071	GADD45A	1
PID_ANGIOPOIETIN_RECEPTOR_PATHWAY	2/354	49/12183	0.418766	0.418766	BMX/MAPK14	2
PID_ARF6_TRAFFICKING_PATHWAY	2/354	49/12183	0.418766	0.418766	EDNRB/EXOC6	2
REACTOME_SIGNALING_BY_NOTCH3	2/354	49/12183	0.418766	0.418766	APH1B/RBPJ	2
KEGG_GLUTATHIONE_METABOLISM	2/354	50/12183	0.428836	0.428836	GCLM/PGD	2
REACTOME_CHONDROITIN_SULFATE_DERMATAN_SULFATE_METABOLISM	2/354	50/12183	0.428836	0.428836	CSGALNACT1/CSGALNACT2	2
REACTOME_CROSS_PRESENTATION_OF_SOLUBLE_EXOGENOUS_ANTIGENS_ENDOSOMES	2/354	50/12183	0.428836	0.428836	FCGR1A/FCGR1B	2
REACTOME_NETRIN_1_SIGNALING	2/354	50/12183	0.428836	0.428836	MAPK14/MYO10	2
REACTOME_SIGNALING_BY_FGFR1	2/354	50/12183	0.428836	0.428836	KL/MKNK1	2
BIOCARTA_CCR3_PATHWAY	1/354	19/12183	0.42918	0.42918	GNAQ	1
BIOCARTA_CXCR4_PATHWAY	1/354	19/12183	0.42918	0.42918	GNAQ	1
BIOCARTA_CYTOKINE_PATHWAY	1/354	19/12183	0.42918	0.42918	IL10	1
BIOCARTA_EPO_PATHWAY	1/354	19/12183	0.42918	0.42918	JAK2	1
BIOCARTA_MCALPAIN_PATHWAY	1/354	19/12183	0.42918	0.42918	CAPNS2	1
BIOCARTA_PAR1_PATHWAY	1/354	19/12183	0.42918	0.42918	GNAQ	1
PID_HIF1A_PATHWAY	1/354	19/12183	0.42918	0.42918	HIF1A	1
REACTOME_ASSEMBLY_OF_ACTIVE_LPL_AND_LIPC_LIPASE_COMPLEXES	1/354	19/12183	0.42918	0.42918	FURIN	1
REACTOME_CONVERSION_FROM_APC_C_CDC20_TO_APC_C_CDH1_IN_LATE_ANAPHASE	1/354	19/12183	0.42918	0.42918	ANAPC15	1
REACTOME_INITIATION_OF_NUCLEAR_ENVELOPE_NE_REFORMATION	1/354	19/12183	0.42918	0.42918	LMNB1	1
REACTOME_METABOLISM_OF_COFACTORS	1/354	19/12183	0.42918	0.42918	PDSS1	1
REACTOME_OTHER_SEMAPHORIN_INTERACTIONS	1/354	19/12183	0.42918	0.42918	SEMA4A	1
REACTOME_PHOSPHORYLATION_OF_THE_APC_C	1/354	19/12183	0.42918	0.42918	ANAPC15	1
REACTOME_PLASMA_LIPOPROTEIN_ASSEMBLY	1/354	19/12183	0.42918	0.42918	ABCA1	1
REACTOME_PROSTACYCLIN_SIGNALLING_THROUGH_PROSTACYCLIN_RECEPTOR	1/354	19/12183	0.42918	0.42918	GNG5	1
REACTOME_RHO_GTPASES_ACTIVATE_ROCKS	1/354	19/12183	0.42918	0.42918	LIMK2	1
REACTOME_SCAVENGING_BY_CLASS_A_RECEPTORS	1/354	19/12183	0.42918	0.42918	MSR1	1
KEGG_DRUG_METABOLISM_OTHER_ENZYMES	2/354	51/12183	0.438813	0.438813	UPB1/UPP1	2
REACTOME_EPH_EPHRIN_MEDIATED_REPULSION_OF_CELLS	2/354	51/12183	0.438813	0.438813	APH1B/MMP9	2
REACTOME_NEUROTRANSMITTER_RELEASE_CYCLE	2/354	51/12183	0.438813	0.438813	MAOA/SLC1A3	2
REACTOME_G_ALPHA_Q_SIGNALLING_EVENTS	7/354	216/12183	0.438983	0.438983	EDNRB/FFAR3/FPR2/GNAQ/GNG5/LTB4R/PTGFR	7
REACTOME_G_BETA_GAMMA_SIGNALLING_THROUGH_CDC42	1/354	20/12183	0.445792	0.445792	GNG5	1
REACTOME_INHIBITION_OF_THE_PROTEOLYTIC_ACTIVITY_OF_APC_C_REQUIRED_FOR_THE_ONSET_OF_ANAPHASE_BY_MITOTIC_SPINDLE_CHECKPOINT_COMPONENTS	1/354	20/12183	0.445792	0.445792	ANAPC15	1
REACTOME_NOTCH4_INTRACELLULAR_DOMAIN_REGULATES_TRANSCRIPTION	1/354	20/12183	0.445792	0.445792	RBPJ	1
REACTOME_RECEPTOR_TYPE_TYROSINE_PROTEIN_PHOSPHATASES	1/354	20/12183	0.445792	0.445792	IL1RAP	1
REACTOME_SEMA4D_INDUCED_CELL_MIGRATION_AND_GROWTH_CONE_COLLAPSE	1/354	20/12183	0.445792	0.445792	LIMK2	1
REACTOME_SUMOYLATION_OF_TRANSCRIPTION_FACTORS	1/354	20/12183	0.445792	0.445792	PIAS2	1
REACTOME_AUTOPHAGY	5/354	151/12183	0.447962	0.447962	EPAS1/LAMTOR5/PLIN2/RNASE1/WIPI1	5
BIOCARTA_PPARA_PATHWAY	2/354	52/12183	0.448694	0.448694	DUSP1/NFKBIA	2
KEGG_MTOR_SIGNALING_PATHWAY	2/354	52/12183	0.448694	0.448694	CAB39/HIF1A	2
PID_KIT_PATHWAY	2/354	52/12183	0.448694	0.448694	GRB10/JAK2	2
REACTOME_DEFENSINS	2/354	52/12183	0.448694	0.448694	DEFA4/TLR2	2
REACTOME_INTEGRIN_CELL_SURFACE_INTERACTIONS	3/354	85/12183	0.450614	0.450614	CD44/ITGAM/THBS1	3
REACTOME_TRANSPORT_OF_BILE_SALTS_AND_ORGANIC_ACIDS_METAL_IONS_AND_AMINE_COMPOUNDS	3/354	86/12183	0.45822	0.45822	EMB/SLC22A4/SLC39A8	3
KEGG_AMYOTROPHIC_LATERAL_SCLEROSIS_ALS	2/354	53/12183	0.458477	0.458477	MAP2K6/MAPK14	2
PID_AR_TF_PATHWAY	2/354	53/12183	0.458477	0.458477	MAP2K6/MAPK14	2
PID_CD8_TCR_PATHWAY	2/354	53/12183	0.458477	0.458477	MAP3K8/PAG1	2
PID_NFAT_3PATHWAY	2/354	53/12183	0.458477	0.458477	MAP3K8/MAPK14	2
PID_P38_MK2_PATHWAY	1/354	21/12183	0.461922	0.461922	MAPK14	1
PID_S1P_META_PATHWAY	1/354	21/12183	0.461922	0.461922	GNAQ	1
REACTOME_BRANCHED_CHAIN_AMINO_ACID_CATABOLISM	1/354	21/12183	0.461922	0.461922	BCAT1	1
REACTOME_ER_QUALITY_CONTROL_COMPARTMENT_ERQC	1/354	21/12183	0.461922	0.461922	AMFR	1
REACTOME_NEGATIVE_REGULATION_OF_MET_ACTIVITY	1/354	21/12183	0.461922	0.461922	HGF	1
REACTOME_PI_3K_CASCADE_FGFR1	1/354	21/12183	0.461922	0.461922	KL	1
REACTOME_PRESYNAPTIC_FUNCTION_OF_KAINATE_RECEPTORS	1/354	21/12183	0.461922	0.461922	GNG5	1
REACTOME_SHC_MEDIATED_CASCADE_FGFR1	1/354	21/12183	0.461922	0.461922	KL	1
REACTOME_VXPX_CARGO_TARGETING_TO_CILIUM	1/354	21/12183	0.461922	0.461922	EXOC6	1
REACTOME_ZBP1_DAI_MEDIATED_INDUCTION_OF_TYPE_I_IFNS	1/354	21/12183	0.461922	0.461922	NFKBIA	1
REACTOME_PROTEIN_PROTEIN_INTERACTIONS_AT_SYNAPSES	3/354	87/12183	0.465782	0.465782	FLOT1/FLOT2/IL1RAP	3
PID_RAC1_PATHWAY	2/354	54/12183	0.468159	0.468159	MAP2K6/MAPK14	2
REACTOME_ION_HOMEOSTASIS	2/354	54/12183	0.468159	0.468159	ASPH/ATP1B2	2
REACTOME_L1CAM_INTERACTIONS	4/354	121/12183	0.468957	0.468957	ALCAM/ANK1/CD24/SPTA1	4
BIOCARTA_AKT_PATHWAY	1/354	22/12183	0.477584	0.477584	NFKBIA	1
BIOCARTA_CASPASE_PATHWAY	1/354	22/12183	0.477584	0.477584	LMNB1	1
BIOCARTA_CREB_PATHWAY	1/354	22/12183	0.477584	0.477584	MAPK14	1
BIOCARTA_IL2_PATHWAY	1/354	22/12183	0.477584	0.477584	JAK3	1
BIOCARTA_MTOR_PATHWAY	1/354	22/12183	0.477584	0.477584	MKNK1	1
KEGG_BETA_ALANINE_METABOLISM	1/354	22/12183	0.477584	0.477584	UPB1	1
KEGG_BIOSYNTHESIS_OF_UNSATURATED_FATTY_ACIDS	1/354	22/12183	0.477584	0.477584	HACD1	1
REACTOME_ACYL_CHAIN_REMODELLING_OF_PS	1/354	22/12183	0.477584	0.477584	LPCAT3	1
REACTOME_ADP_SIGNALLING_THROUGH_P2Y_PURINOCEPTOR_12	1/354	22/12183	0.477584	0.477584	GNG5	1
REACTOME_CD28_DEPENDENT_PI3K_AKT_SIGNALING	1/354	22/12183	0.477584	0.477584	MAP3K8	1
REACTOME_DEFECTS_IN_VITAMIN_AND_COFACTOR_METABOLISM	1/354	22/12183	0.477584	0.477584	TCN2	1
REACTOME_NITRIC_OXIDE_STIMULATES_GUANYLATE_CYCLASE	1/354	22/12183	0.477584	0.477584	KCNMA1	1
REACTOME_NOTCH2_ACTIVATION_AND_TRANSMISSION_OF_SIGNAL_TO_THE_NUCLEUS	1/354	22/12183	0.477584	0.477584	APH1B	1
REACTOME_RA_BIOSYNTHESIS_PATHWAY	1/354	22/12183	0.477584	0.477584	DHRS9	1
KEGG_STEROID_HORMONE_BIOSYNTHESIS	2/354	55/12183	0.477737	0.477737	CYP19A1/CYP1B1	2
REACTOME_AMINO_ACIDS_REGULATE_MTORC1	2/354	55/12183	0.477737	0.477737	ATP6V1C1/LAMTOR5	2
REACTOME_PYRUVATE_METABOLISM_AND_CITRIC_ACID_TCA_CYCLE	2/354	55/12183	0.477737	0.477737	LDHA/PDK4	2
REACTOME_SPHINGOLIPID_METABOLISM	3/354	89/12183	0.480763	0.480763	ACER3/SGMS2/SPTLC2	3
BIOCARTA_HIVNEF_PATHWAY	2/354	56/12183	0.48721	0.48721	LMNB1/NFKBIA	2
KEGG_PATHOGENIC_ESCHERICHIA_COLI_INFECTION	2/354	56/12183	0.48721	0.48721	TLR4/TLR5	2
HALLMARK_UV_RESPONSE_UP	5/354	158/12183	0.487409	0.487409	ATP6V1C1/FURIN/MAOA/NFKBIA/TFRC	5
REACTOME_RAB_GEFS_EXCHANGE_GTP_FOR_GDP_ON_RABS	3/354	90/12183	0.48818	0.48818	RAB13/RAB1A/RAB32	3
BIOCARTA_GLEEVEC_PATHWAY	1/354	23/12183	0.492791	0.492791	JAK2	1
BIOCARTA_INTRINSIC_PATHWAY	1/354	23/12183	0.492791	0.492791	F5	1
REACTOME_APC_C_CDC20_MEDIATED_DEGRADATION_OF_CYCLIN_B	1/354	23/12183	0.492791	0.492791	ANAPC15	1
REACTOME_DOWNREGULATION_OF_SMAD2_3_SMAD4_TRANSCRIPTIONAL_ACTIVITY	1/354	23/12183	0.492791	0.492791	NEDD4L	1
REACTOME_FRS_MEDIATED_FGFR1_SIGNALING	1/354	23/12183	0.492791	0.492791	KL	1
REACTOME_IKK_COMPLEX_RECRUITMENT_MEDIATED_BY_RIP1	1/354	23/12183	0.492791	0.492791	TLR4	1
REACTOME_MTORC1_MEDIATED_SIGNALLING	1/354	23/12183	0.492791	0.492791	LAMTOR5	1
REACTOME_THE_CANONICAL_RETINOID_CYCLE_IN_RODS_TWILIGHT_VISION	1/354	23/12183	0.492791	0.492791	DHRS9	1
REACTOME_MAPK_FAMILY_SIGNALING_CASCADES	9/354	296/12183	0.492902	0.492902	DUSP1/FLT3/HGF/IRS2/JAK2/JAK3/KL/NF1/SPTA1	9
KEGG_ACUTE_MYELOID_LEUKEMIA	2/354	57/12183	0.496574	0.496574	FLT3/SOS2	2
REACTOME_EPH_EPHRIN_SIGNALING	3/354	92/12183	0.502856	0.502856	APH1B/LIMK2/MMP9	3
REACTOME_SIGNALING_BY_ERBB4	2/354	58/12183	0.50583	0.50583	APH1B/NEDD4	2
REACTOME_SIGNALING_BY_NOTCH1_PEST_DOMAIN_MUTANTS_IN_CANCER	2/354	58/12183	0.50583	0.50583	APH1B/RBPJ	2
REACTOME_SIGNALING_BY_PDGF	2/354	58/12183	0.50583	0.50583	FURIN/THBS1	2
BIOCARTA_G2_PATHWAY	1/354	24/12183	0.507557	0.507557	GADD45A	1
BIOCARTA_TPO_PATHWAY	1/354	24/12183	0.507557	0.507557	JAK2	1
KEGG_NICOTINATE_AND_NICOTINAMIDE_METABOLISM	1/354	24/12183	0.507557	0.507557	BST1	1
REACTOME_GLUTAMATE_NEUROTRANSMITTER_RELEASE_CYCLE	1/354	24/12183	0.507557	0.507557	SLC1A3	1
REACTOME_OTHER_INTERLEUKIN_SIGNALING	1/354	24/12183	0.507557	0.507557	PRTN3	1
REACTOME_PURINERGIC_SIGNALING_IN_LEISHMANIASIS_INFECTION	1/354	24/12183	0.507557	0.507557	TXN	1
REACTOME_SEMA4D_IN_SEMAPHORIN_SIGNALING	1/354	24/12183	0.507557	0.507557	LIMK2	1
REACTOME_CELLULAR_SENESCENCE	6/354	197/12183	0.51182	0.51182	ANAPC15/ETS2/LMNB1/MAP2K6/MAPK14/TXN	6
PID_P53_REGULATION_PATHWAY	2/354	59/12183	0.514974	0.514974	HIPK2/MAPK14	2
REACTOME_NRAGE_SIGNALS_DEATH_THROUGH_JNK	2/354	59/12183	0.514974	0.514974	FGD4/SOS2	2
HALLMARK_MITOTIC_SPINDLE	6/354	199/12183	0.521716	0.521716	DOCK4/FGD4/KIF1B/KIF3C/LMNB1/NF1	6
PID_INTEGRIN_A9B1_PATHWAY	1/354	25/12183	0.521894	0.521894	SAT1	1
PID_LYMPH_ANGIOGENESIS_PATHWAY	1/354	25/12183	0.521894	0.521894	MAPK14	1
REACTOME_ANTIGEN_PRESENTATION_FOLDING_ASSEMBLY_AND_PEPTIDE_LOADING_OF_CLASS_I_MHC	1/354	25/12183	0.521894	0.521894	SEC24A	1
REACTOME_APC_CDC20_MEDIATED_DEGRADATION_OF_NEK2A	1/354	25/12183	0.521894	0.521894	ANAPC15	1
REACTOME_BASIGIN_INTERACTIONS	1/354	25/12183	0.521894	0.521894	ATP1B2	1
REACTOME_G_BETA_GAMMA_SIGNALLING_THROUGH_PI3KGAMMA	1/354	25/12183	0.521894	0.521894	GNG5	1
REACTOME_NOTCH3_ACTIVATION_AND_TRANSMISSION_OF_SIGNAL_TO_THE_NUCLEUS	1/354	25/12183	0.521894	0.521894	APH1B	1
REACTOME_NOTCH3_INTRACELLULAR_DOMAIN_REGULATES_TRANSCRIPTION	1/354	25/12183	0.521894	0.521894	RBPJ	1
REACTOME_PHASE_2_PLATEAU_PHASE	1/354	25/12183	0.521894	0.521894	KCNE1	1
PID_FCER1_PATHWAY	2/354	60/12183	0.524006	0.524006	DUSP1/FCER1G	2
REACTOME_FCGR3A_MEDIATED_IL10_SYNTHESIS	3/354	95/12183	0.524459	0.524459	FCGR1A/FGR/IL10	3
REACTOME_INTRACELLULAR_SIGNALING_BY_SECOND_MESSENGERS	9/354	304/12183	0.525221	0.525221	HGF/IL1RAP/IL1RL1/IRS2/KL/LAMTOR5/NEDD4/PIK3AP1/PPARG	9
HALLMARK_OXIDATIVE_PHOSPHORYLATION	6/354	200/12183	0.526635	0.526635	ATP6V1C1/LDHA/NQO2/OAT/PDK4/POR	6
HALLMARK_PROTEIN_SECRETION	3/354	96/12183	0.531545	0.531545	ABCA1/CD63/KIF1B	3
KEGG_FC_GAMMA_R_MEDIATED_PHAGOCYTOSIS	3/354	96/12183	0.531545	0.531545	FCGR1A/LIMK2/MYO10	3
REACTOME_ASSEMBLY_OF_COLLAGEN_FIBRILS_AND_OTHER_MULTIMERIC_STRUCTURES	2/354	61/12183	0.532924	0.532924	CTSL/MMP9	2
REACTOME_KINESINS	2/354	61/12183	0.532924	0.532924	KIF1B/KIF3C	2
REACTOME_REGULATION_OF_PTEN_GENE_TRANSCRIPTION	2/354	61/12183	0.532924	0.532924	LAMTOR5/PPARG	2
BIOCARTA_RACCYCD_PATHWAY	1/354	26/12183	0.535815	0.535815	NFKBIA	1
PID_IL27_PATHWAY	1/354	26/12183	0.535815	0.535815	JAK2	1
PID_IL3_PATHWAY	1/354	26/12183	0.535815	0.535815	JAK2	1
PID_INTEGRIN_CS_PATHWAY	1/354	26/12183	0.535815	0.535815	ITGAM	1
PID_VEGFR1_PATHWAY	1/354	26/12183	0.535815	0.535815	HIF1A	1
REACTOME_CALNEXIN_CALRETICULIN_CYCLE	1/354	26/12183	0.535815	0.535815	AMFR	1
REACTOME_CASPASE_ACTIVATION_VIA_EXTRINSIC_APOPTOTIC_SIGNALLING_PATHWAY	1/354	26/12183	0.535815	0.535815	TLR4	1
REACTOME_DOWNREGULATION_OF_TGF_BETA_RECEPTOR_SIGNALING	1/354	26/12183	0.535815	0.535815	NEDD4L	1
REACTOME_INSULIN_RECEPTOR_RECYCLING	1/354	26/12183	0.535815	0.535815	ATP6V1C1	1
REACTOME_METAL_ION_SLC_TRANSPORTERS	1/354	26/12183	0.535815	0.535815	SLC39A8	1
REACTOME_REGULATION_OF_IFNA_SIGNALING	1/354	26/12183	0.535815	0.535815	SOCS3	1
HALLMARK_INTERFERON_ALPHA_RESPONSE	3/354	97/12183	0.538572	0.538572	IFI27/IL4R/PLSCR1	3
REACTOME_ANTIGEN_PROCESSING_UBIQUITINATION_PROTEASOME_DEGRADATION	9/354	308/12183	0.541123	0.541123	FBXW2/KCTD7/KLHL2/NEDD4/NEDD4L/RNF144B/SOCS3/UBE2J1/WSB1	9
REACTOME_INTRA_GOLGI_AND_RETROGRADE_GOLGI_TO_ER_TRAFFIC	6/354	203/12183	0.541267	0.541267	GALNT2/KIF1B/KIF3C/MAN1A1/MAN2A2/RAB1A	6
KEGG_CELL_ADHESION_MOLECULES_CAMS	4/354	133/12183	0.543147	0.543147	ALCAM/CD58/ITGAM/NECTIN2	4
REACTOME_ADORA2B_MEDIATED_ANTI_INFLAMMATORY_CYTOKINES_PRODUCTION	4/354	133/12183	0.543147	0.543147	ADM/GNG5/GPR84/HRH2	4
REACTOME_GOLGI_TO_ER_RETROGRADE_TRANSPORT	4/354	134/12183	0.549093	0.549093	GALNT2/KIF1B/KIF3C/RAB1A	4
BIOCARTA_AT1R_PATHWAY	1/354	27/12183	0.549331	0.549331	GNAQ	1
BIOCARTA_ERK_PATHWAY	1/354	27/12183	0.549331	0.549331	MKNK1	1
BIOCARTA_GH_PATHWAY	1/354	27/12183	0.549331	0.549331	JAK2	1
BIOCARTA_VEGF_PATHWAY	1/354	27/12183	0.549331	0.549331	HIF1A	1
KEGG_PENTOSE_PHOSPHATE_PATHWAY	1/354	27/12183	0.549331	0.549331	PGD	1
PID_GLYPICAN_1PATHWAY	1/354	27/12183	0.549331	0.549331	FGR	1
REACTOME_ATF4_ACTIVATES_GENES_IN_RESPONSE_TO_ENDOPLASMIC_RETICULUM_STRESS	1/354	27/12183	0.549331	0.549331	EXOSC4	1
REACTOME_INSULIN_PROCESSING	1/354	27/12183	0.549331	0.549331	EXOC6	1
REACTOME_SYNDECAN_INTERACTIONS	1/354	27/12183	0.549331	0.549331	THBS1	1
REACTOME_SYNTHESIS_OF_SUBSTRATES_IN_N_GLYCAN_BIOSYTHESIS	2/354	63/12183	0.550415	0.550415	ST3GAL4/ST6GALNAC3	2
REACTOME_MUSCLE_CONTRACTION	6/354	205/12183	0.550913	0.550913	ASPH/ATP1B2/DYSF/FGF13/HIPK2/KCNE1	6
REACTOME_SLC_TRANSPORTER_DISORDERS	3/354	99/12183	0.552443	0.552443	HK1/SLC1A3/SLC2A1	3
REACTOME_FACTORS_INVOLVED_IN_MEGAKARYOCYTE_DEVELOPMENT_AND_PLATELET_PRODUCTION	5/354	170/12183	0.552475	0.552475	DOCK4/JAK2/KIF1B/KIF3C/PHF21A	5
PID_ERA_GENOMIC_PATHWAY	2/354	64/12183	0.558987	0.558987	CD82/CTSD	2
REACTOME_SEMAPHORIN_INTERACTIONS	2/354	64/12183	0.558987	0.558987	LIMK2/SEMA4A	2
REACTOME_COPI_DEPENDENT_GOLGI_TO_ER_RETROGRADE_TRAFFIC	3/354	100/12183	0.559286	0.559286	KIF1B/KIF3C/RAB1A	3
PID_IL8_CXCR1_PATHWAY	1/354	28/12183	0.562456	0.562456	FGR	1
PID_WNT_SIGNALING_PATHWAY	1/354	28/12183	0.562456	0.562456	KREMEN1	1
REACTOME_ADRENALINE_NORADRENALINE_INHIBITS_INSULIN_SECRETION	1/354	28/12183	0.562456	0.562456	GNG5	1
REACTOME_BUDDING_AND_MATURATION_OF_HIV_VIRION	1/354	28/12183	0.562456	0.562456	NEDD4L	1
REACTOME_G_PROTEIN_ACTIVATION	1/354	28/12183	0.562456	0.562456	GNG5	1
REACTOME_NOTCH_HLH_TRANSCRIPTION_PATHWAY	1/354	28/12183	0.562456	0.562456	RBPJ	1
REACTOME_PLATELET_CALCIUM_HOMEOSTASIS	1/354	28/12183	0.562456	0.562456	P2RX1	1
REACTOME_SYNTHESIS_OF_PC	1/354	28/12183	0.562456	0.562456	PCYT1A	1
REACTOME_TRP_CHANNELS	1/354	28/12183	0.562456	0.562456	TRPM6	1
PID_RB_1PATHWAY	2/354	65/12183	0.567442	0.567442	MAPK14/PPARG	2
PID_TCR_PATHWAY	2/354	65/12183	0.567442	0.567442	MAP3K8/PAG1	2
REACTOME_PROTEIN_FOLDING	3/354	102/12183	0.57278	0.57278	FBXW2/FKBP9/GNG5	3
REACTOME_SIGNALING_BY_TGF_BETA_FAMILY_MEMBERS	3/354	102/12183	0.57278	0.57278	ACVR1B/FURIN/NEDD4L	3
BIOCARTA_DEATH_PATHWAY	1/354	29/12183	0.575199	0.575199	NFKBIA	1
BIOCARTA_INFLAM_PATHWAY	1/354	29/12183	0.575199	0.575199	IL10	1
BIOCARTA_TNFR1_PATHWAY	1/354	29/12183	0.575199	0.575199	LMNB1	1
KEGG_HISTIDINE_METABOLISM	1/354	29/12183	0.575199	0.575199	MAOA	1
KEGG_THYROID_CANCER	1/354	29/12183	0.575199	0.575199	PPARG	1
PID_INTEGRIN2_PATHWAY	1/354	29/12183	0.575199	0.575199	ITGAM	1
REACTOME_INTERCONVERSION_OF_NUCLEOTIDE_DI_AND_TRIPHOSPHATES	1/354	29/12183	0.575199	0.575199	TXN	1
REACTOME_NEGATIVE_REGULATION_OF_FGFR3_SIGNALING	1/354	29/12183	0.575199	0.575199	MKNK1	1
REACTOME_PIWI_INTERACTING_RNA_PIRNA_BIOGENESIS	1/354	29/12183	0.575199	0.575199	TDRD9	1
PID_HDAC_CLASSI_PATHWAY	2/354	66/12183	0.575779	0.575779	NFKBIA/PPARG	2
REACTOME_DISORDERS_OF_TRANSMEMBRANE_TRANSPORTERS	5/354	176/12183	0.583471	0.583471	ABCA1/ERLIN1/HK1/SLC1A3/SLC2A1	5
REACTOME_C_TYPE_LECTIN_RECEPTORS_CLRS	4/354	140/12183	0.583891	0.583891	CLEC4D/CLEC4E/FCER1G/NFKBIA	4
HALLMARK_PEROXISOME	3/354	104/12183	0.586016	0.586016	ACSL1/ACSL4/IDI1	3
BIOCARTA_FAS_PATHWAY	1/354	30/12183	0.587571	0.587571	LMNB1	1
BIOCARTA_GPCR_PATHWAY	1/354	30/12183	0.587571	0.587571	GNAQ	1
PID_EPHRINB_REV_PATHWAY	1/354	30/12183	0.587571	0.587571	FGR	1
PID_IL2_STAT5_PATHWAY	1/354	30/12183	0.587571	0.587571	JAK3	1
PID_NECTIN_PATHWAY	1/354	30/12183	0.587571	0.587571	NECTIN2	1
PID_RETINOIC_ACID_PATHWAY	1/354	30/12183	0.587571	0.587571	MAPK14	1
REACTOME_ACTIVATION_OF_KAINATE_RECEPTORS_UPON_GLUTAMATE_BINDING	1/354	30/12183	0.587571	0.587571	GNG5	1
REACTOME_FOXO_MEDIATED_TRANSCRIPTION_OF_OXIDATIVE_STRESS_METABOLIC_AND_NEURONAL_GENES	1/354	30/12183	0.587571	0.587571	RETN	1
REACTOME_MET_ACTIVATES_PTK2_SIGNALING	1/354	30/12183	0.587571	0.587571	HGF	1
REACTOME_RAF_ACTIVATION	1/354	30/12183	0.587571	0.587571	JAK2	1
REACTOME_REGULATION_OF_TP53_ACTIVITY_THROUGH_ACETYLATION	1/354	30/12183	0.587571	0.587571	MAP2K6	1
REACTOME_SURFACTANT_METABOLISM	1/354	30/12183	0.587571	0.587571	CKAP4	1
REACTOME_TNFR1_INDUCED_NFKAPPAB_SIGNALING_PATHWAY	1/354	30/12183	0.587571	0.587571	TNFAIP3	1
REACTOME_DISEASES_ASSOCIATED_WITH_O_GLYCOSYLATION_OF_PROTEINS	2/354	68/12183	0.592101	0.592101	ADAMTS2/THBS1	2
KEGG_GLYCINE_SERINE_AND_THREONINE_METABOLISM	1/354	31/12183	0.599585	0.599585	MAOA	1
REACTOME_ACTIVATED_NOTCH1_TRANSMITS_SIGNAL_TO_THE_NUCLEUS	1/354	31/12183	0.599585	0.599585	APH1B	1
REACTOME_DOWNSTREAM_SIGNALING_OF_ACTIVATED_FGFR1	1/354	31/12183	0.599585	0.599585	KL	1
REACTOME_NEGATIVE_REGULATION_OF_FGFR4_SIGNALING	1/354	31/12183	0.599585	0.599585	MKNK1	1
REACTOME_NICOTINATE_METABOLISM	1/354	31/12183	0.599585	0.599585	BST1	1
REACTOME_TRANSCRIPTIONAL_REGULATION_OF_PLURIPOTENT_STEM_CELLS	1/354	31/12183	0.599585	0.599585	EPAS1	1
REACTOME_FCGR_ACTIVATION	2/354	69/12183	0.600085	0.600085	FCGR1A/FGR	2
REACTOME_FCGAMMA_RECEPTOR_FCGR_DEPENDENT_PHAGOCYTOSIS	4/354	143/12183	0.600699	0.600699	ELMO2/FCGR1A/FGR/MYO10	4
REACTOME_CIRCADIAN_CLOCK	2/354	70/12183	0.607951	0.607951	HIF1A/NFIL3	2
REACTOME_INTERFERON_ALPHA_BETA_SIGNALING	2/354	70/12183	0.607951	0.607951	IFI27/SOCS3	2
PID_ALPHA_SYNUCLEIN_PATHWAY	1/354	32/12183	0.611249	0.611249	FGR	1
PID_NETRIN_PATHWAY	1/354	32/12183	0.611249	0.611249	MYO10	1
REACTOME_G_PROTEIN_BETA_GAMMA_SIGNALLING	1/354	32/12183	0.611249	0.611249	GNG5	1
REACTOME_NUCLEAR_SIGNALING_BY_ERBB4	1/354	32/12183	0.611249	0.611249	APH1B	1
REACTOME_PERK_REGULATES_GENE_EXPRESSION	1/354	32/12183	0.611249	0.611249	EXOSC4	1
REACTOME_PLASMA_LIPOPROTEIN_REMODELING	1/354	32/12183	0.611249	0.611249	FURIN	1
REACTOME_REGULATION_OF_MECP2_EXPRESSION_AND_ACTIVITY	1/354	32/12183	0.611249	0.611249	HIPK2	1
KEGG_MELANOMA	2/354	71/12183	0.615699	0.615699	FGF13/HGF	2
KEGG_RIG_I_LIKE_RECEPTOR_SIGNALING_PATHWAY	2/354	71/12183	0.615699	0.615699	MAPK14/NFKBIA	2
REACTOME_PLASMA_LIPOPROTEIN_ASSEMBLY_REMODELING_AND_CLEARANCE	2/354	71/12183	0.615699	0.615699	ABCA1/FURIN	2
REACTOME_PHASE_II_CONJUGATION_OF_COMPOUNDS	3/354	109/12183	0.617942	0.617942	GCLM/SULT1B1/TPST1	3
BIOCARTA_BCR_PATHWAY	1/354	33/12183	0.622575	0.622575	MAPK14	1
BIOCARTA_MET_PATHWAY	1/354	33/12183	0.622575	0.622575	HGF	1
KEGG_ETHER_LIPID_METABOLISM	1/354	33/12183	0.622575	0.622575	LPCAT2	1
KEGG_PROPANOATE_METABOLISM	1/354	33/12183	0.622575	0.622575	LDHA	1
PID_INTEGRIN_A4B1_PATHWAY	1/354	33/12183	0.622575	0.622575	THBS1	1
PID_SYNDECAN_2_PATHWAY	1/354	33/12183	0.622575	0.622575	NF1	1
REACTOME_ADHERENS_JUNCTIONS_INTERACTIONS	1/354	33/12183	0.622575	0.622575	NECTIN2	1
REACTOME_CD28_CO_STIMULATION	1/354	33/12183	0.622575	0.622575	MAP3K8	1
REACTOME_GLUCAGON_SIGNALING_IN_METABOLIC_REGULATION	1/354	33/12183	0.622575	0.622575	GNG5	1
REACTOME_GLUCAGON_TYPE_LIGAND_RECEPTORS	1/354	33/12183	0.622575	0.622575	GNG5	1
REACTOME_REGULATION_OF_TNFR1_SIGNALING	1/354	33/12183	0.622575	0.622575	TNFAIP3	1
KEGG_CHRONIC_MYELOID_LEUKEMIA	2/354	73/12183	0.630843	0.630843	NFKBIA/SOS2	2
REACTOME_SIGNALING_BY_TGF_BETA_RECEPTOR_COMPLEX	2/354	73/12183	0.630843	0.630843	FURIN/NEDD4L	2
BIOCARTA_INTEGRIN_PATHWAY	1/354	34/12183	0.633572	0.633572	CAPNS2	1
KEGG_CYSTEINE_AND_METHIONINE_METABOLISM	1/354	34/12183	0.633572	0.633572	LDHA	1
PID_ATM_PATHWAY	1/354	34/12183	0.633572	0.633572	XRCC4	1
PID_EPHA_FWDPATHWAY	1/354	34/12183	0.633572	0.633572	FGR	1
PID_HDAC_CLASSII_PATHWAY	1/354	34/12183	0.633572	0.633572	BCL6	1
PID_IL2_PI3K_PATHWAY	1/354	34/12183	0.633572	0.633572	JAK3	1
PID_IL8_CXCR2_PATHWAY	1/354	34/12183	0.633572	0.633572	FGR	1
REACTOME_NEGATIVE_REGULATION_OF_FGFR2_SIGNALING	1/354	34/12183	0.633572	0.633572	MKNK1	1
REACTOME_NEGATIVE_REGULATORS_OF_DDX58_IFIH1_SIGNALING	1/354	34/12183	0.633572	0.633572	TNFAIP3	1
REACTOME_SIGNALING_BY_WNT_IN_CANCER	1/354	34/12183	0.633572	0.633572	KREMEN1	1
REACTOME_SYNTHESIS_OF_BILE_ACIDS_AND_BILE_SALTS	1/354	34/12183	0.633572	0.633572	OSBPL1A	1
REACTOME_SUMOYLATION	5/354	187/12183	0.637153	0.637153	HIPK2/NFKBIA/PIAS2/PPARG/XRCC4	5
HALLMARK_UNFOLDED_PROTEIN_RESPONSE	3/354	113/12183	0.642258	0.642258	EXOSC4/NABP1/WIPI1	3
KEGG_PRIMARY_IMMUNODEFICIENCY	1/354	35/12183	0.644249	0.644249	JAK3	1
PID_HIV_NEF_PATHWAY	1/354	35/12183	0.644249	0.644249	NFKBIA	1
REACTOME_GPVI_MEDIATED_ACTIVATION_CASCADE	1/354	35/12183	0.644249	0.644249	FCER1G	1
REACTOME_INWARDLY_RECTIFYING_K_CHANNELS	1/354	35/12183	0.644249	0.644249	GNG5	1
REACTOME_LYSOSOME_VESICLE_BIOGENESIS	1/354	35/12183	0.644249	0.644249	GNS	1
REACTOME_METABOLISM_OF_STEROID_HORMONES	1/354	35/12183	0.644249	0.644249	CYP19A1	1
REACTOME_N_GLYCAN_TRIMMING_IN_THE_ER_AND_CALNEXIN_CALRETICULIN_CYCLE	1/354	35/12183	0.644249	0.644249	AMFR	1
REACTOME_ONCOGENE_INDUCED_SENESCENCE	1/354	35/12183	0.644249	0.644249	ETS2	1
REACTOME_CELLULAR_RESPONSE_TO_HYPOXIA	2/354	75/12183	0.645518	0.645518	EPAS1/HIF1A	2
REACTOME_EXTRA_NUCLEAR_ESTROGEN_SIGNALING	2/354	75/12183	0.645518	0.645518	GNG5/MMP9	2
REACTOME_DISEASES_OF_SIGNAL_TRANSDUCTION_BY_GROWTH_FACTOR_RECEPTORS_AND_SECOND_MESSENGERS	10/354	374/12183	0.651212	0.651212	APH1B/HGF/IRS2/JAK2/KDM7A/KL/KREMEN1/NF1/PIK3AP1/RBPJ	10
PID_GMCSF_PATHWAY	1/354	36/12183	0.654615	0.654615	JAK2	1
REACTOME_GLUTATHIONE_CONJUGATION	1/354	36/12183	0.654615	0.654615	GCLM	1
REACTOME_ABC_TRANSPORTER_DISORDERS	2/354	77/12183	0.659729	0.659729	ABCA1/ERLIN1	2
REACTOME_SUMOYLATION_OF_DNA_DAMAGE_RESPONSE_AND_REPAIR_PROTEINS	2/354	77/12183	0.659729	0.659729	PIAS2/XRCC4	2
KEGG_LEUKOCYTE_TRANSENDOTHELIAL_MIGRATION	3/354	116/12183	0.659769	0.659769	ITGAM/MAPK14/MMP9	3
REACTOME_PARASITE_INFECTION	3/354	116/12183	0.659769	0.659769	ELMO2/FGR/MYO10	3
KEGG_ALLOGRAFT_REJECTION	1/354	37/12183	0.664681	0.664681	IL10	1
PID_FRA_PATHWAY	1/354	37/12183	0.664681	0.664681	MMP9	1
REACTOME_DETOXIFICATION_OF_REACTIVE_OXYGEN_SPECIES	1/354	37/12183	0.664681	0.664681	TXN	1
REACTOME_NR1H3_NR1H2_REGULATE_GENE_EXPRESSION_LINKED_TO_CHOLESTEROL_TRANSPORT_AND_EFFLUX	1/354	37/12183	0.664681	0.664681	ABCA1	1
REACTOME_RUNX1_INTERACTS_WITH_CO_FACTORS_WHOSE_PRECISE_EFFECT_ON_RUNX1_TARGETS_IS_NOT_KNOWN	1/354	37/12183	0.664681	0.664681	HIPK2	1
REACTOME_BIOSYNTHESIS_OF_THE_N_GLYCAN_PRECURSOR_DOLICHOL_LIPID_LINKED_OLIGOSACCHARIDE_LLO_AND_TRANSFER_TO_A_NASCENT_PROTEIN	2/354	78/12183	0.666662	0.666662	ST3GAL4/ST6GALNAC3	2
REACTOME_OVARIAN_TUMOR_DOMAIN_PROTEASES	1/354	38/12183	0.674454	0.674454	TNFAIP3	1
REACTOME_SMOOTH_MUSCLE_CONTRACTION	1/354	38/12183	0.674454	0.674454	DYSF	1
REACTOME_PRE_NOTCH_EXPRESSION_AND_PROCESSING	3/354	120/12183	0.682143	0.682143	FURIN/RBPJ/ST3GAL4	3
BIOCARTA_FCER1_PATHWAY	1/354	39/12183	0.683943	0.683943	FCER1G	1
REACTOME_GAMMA_CARBOXYLATION_HYPUSINE_FORMATION_AND_ARYLSULFATASE_ACTIVATION	1/354	39/12183	0.683943	0.683943	FURIN	1
REACTOME_NGF_STIMULATED_TRANSCRIPTION	1/354	39/12183	0.683943	0.683943	TRIB1	1
REACTOME_SUMOYLATION_OF_UBIQUITINYLATION_PROTEINS	1/354	39/12183	0.683943	0.683943	PIAS2	1
REACTOME_RAB_REGULATION_OF_TRAFFICKING	3/354	122/12183	0.692914	0.692914	RAB13/RAB1A/RAB32	3
HALLMARK_PANCREAS_BETA_CELLS	1/354	40/12183	0.693156	0.693156	MAFB	1
KEGG_PYRUVATE_METABOLISM	1/354	40/12183	0.693156	0.693156	LDHA	1
REACTOME_NEGATIVE_REGULATION_OF_MAPK_PATHWAY	1/354	40/12183	0.693156	0.693156	DUSP1	1
REACTOME_SIGNALING_BY_FGFR3	1/354	40/12183	0.693156	0.693156	MKNK1	1
REACTOME_TRANSCRIPTIONAL_REGULATION_BY_VENTX	1/354	40/12183	0.693156	0.693156	ANAPC15	1
PID_REG_GR_PATHWAY	2/354	82/12183	0.693259	0.693259	FKBP5/MAPK14	2
REACTOME_SELECTIVE_AUTOPHAGY	2/354	82/12183	0.693259	0.693259	EPAS1/PLIN2	2
REACTOME_SIGNALING_BY_NOTCH4	2/354	82/12183	0.693259	0.693259	APH1B/RBPJ	2
HALLMARK_APICAL_JUNCTION	5/354	200/12183	0.694826	0.694826	ADAM9/MAPK14/MMP9/NECTIN2/NF1	5
REACTOME_DISEASES_ASSOCIATED_WITH_GLYCOSAMINOGLYCAN_METABOLISM	1/354	41/12183	0.702101	0.702101	EXT1	1
REACTOME_MET_PROMOTES_CELL_MOTILITY	1/354	41/12183	0.702101	0.702101	HGF	1
REACTOME_SIGNALING_BY_FGFR4	1/354	41/12183	0.702101	0.702101	MKNK1	1
KEGG_ECM_RECEPTOR_INTERACTION	2/354	84/12183	0.705889	0.705889	CD44/THBS1	2
KEGG_SMALL_CELL_LUNG_CANCER	2/354	84/12183	0.705889	0.705889	NFKBIA/PIAS2	2
REACTOME_TRANSCRIPTIONAL_REGULATION_OF_WHITE_ADIPOCYTE_DIFFERENTIATION	2/354	84/12183	0.705889	0.705889	KLF5/PPARG	2
HALLMARK_WNT_BETA_CATENIN_SIGNALING	1/354	42/12183	0.710787	0.710787	RBPJ	1
KEGG_TYROSINE_METABOLISM	1/354	42/12183	0.710787	0.710787	MAOA	1
REACTOME_AMINE_LIGAND_BINDING_RECEPTORS	1/354	42/12183	0.710787	0.710787	HRH2	1
REACTOME_BETA_DEFENSINS	1/354	42/12183	0.710787	0.710787	TLR2	1
REACTOME_COOPERATION_OF_PDCL_PHLP1_AND_TRIC_CCT_IN_G_PROTEIN_BETA_FOLDING	1/354	42/12183	0.710787	0.710787	GNG5	1
REACTOME_EPHB_MEDIATED_FORWARD_SIGNALING	1/354	42/12183	0.710787	0.710787	LIMK2	1
REACTOME_GLUCAGON_LIKE_PEPTIDE_1_GLP1_REGULATES_INSULIN_SECRETION	1/354	42/12183	0.710787	0.710787	GNG5	1
REACTOME_PHASE_0_RAPID_DEPOLARISATION	1/354	42/12183	0.710787	0.710787	FGF13	1
REACTOME_REGULATION_OF_BETA_CELL_DEVELOPMENT	1/354	42/12183	0.710787	0.710787	RBPJ	1
REACTOME_OXIDATIVE_STRESS_INDUCED_SENESCENCE	3/354	126/12183	0.713627	0.713627	MAP2K6/MAPK14/TXN	3
REACTOME_TP53_REGULATES_METABOLIC_GENES	2/354	86/12183	0.718083	0.718083	LAMTOR5/TXN	2
PID_INTEGRIN3_PATHWAY	1/354	43/12183	0.719219	0.719219	THBS1	1
PID_THROMBIN_PAR1_PATHWAY	1/354	43/12183	0.719219	0.719219	GNAQ	1
REACTOME_BILE_ACID_AND_BILE_SALT_METABOLISM	1/354	43/12183	0.719219	0.719219	OSBPL1A	1
REACTOME_CARBOXYTERMINAL_POST_TRANSLATIONAL_MODIFICATIONS_OF_TUBULIN	1/354	43/12183	0.719219	0.719219	AGTPBP1	1
REACTOME_GABA_B_RECEPTOR_ACTIVATION	1/354	43/12183	0.719219	0.719219	GNG5	1
REACTOME_TNF_SIGNALING	1/354	43/12183	0.719219	0.719219	TNFAIP3	1
REACTOME_VASOPRESSIN_REGULATES_RENAL_WATER_HOMEOSTASIS_VIA_AQUAPORINS	1/354	43/12183	0.719219	0.719219	GNG5	1
REACTOME_REGULATION_OF_MRNA_STABILITY_BY_PROTEINS_THAT_BIND_AU_RICH_ELEMENTS	2/354	87/12183	0.72402	0.72402	EXOSC4/MAPK14	2
REACTOME_SIGNALING_BY_FGFR	2/354	87/12183	0.72402	0.72402	KL/MKNK1	2
BIOCARTA_TCR_PATHWAY	1/354	44/12183	0.727407	0.727407	NFKBIA	1
HALLMARK_APICAL_SURFACE	1/354	44/12183	0.727407	0.727407	FLOT2	1
KEGG_ABC_TRANSPORTERS	1/354	44/12183	0.727407	0.727407	ABCA1	1
KEGG_LYSINE_DEGRADATION	1/354	44/12183	0.727407	0.727407	TMLHE	1
KEGG_VALINE_LEUCINE_AND_ISOLEUCINE_DEGRADATION	1/354	44/12183	0.727407	0.727407	BCAT1	1
PID_ERBB2_ERBB3_PATHWAY	1/354	44/12183	0.727407	0.727407	JAK2	1
REACTOME_CYCLIN_D_ASSOCIATED_EVENTS_IN_G1	1/354	44/12183	0.727407	0.727407	JAK2	1
REACTOME_DAP12_INTERACTIONS	1/354	44/12183	0.727407	0.727407	CLEC5A	1
REACTOME_TRANSCRIPTIONAL_ACTIVITY_OF_SMAD2_SMAD3_SMAD4_HETEROTRIMER	1/354	44/12183	0.727407	0.727407	NEDD4L	1
REACTOME_TRANSPORT_OF_VITAMINS_NUCLEOSIDES_AND_RELATED_MOLECULES	1/354	44/12183	0.727407	0.727407	SLCO4C1	1
REACTOME_FORMATION_OF_THE_CORNIFIED_ENVELOPE	3/354	129/12183	0.728445	0.728445	DSC2/FURIN/LIPN	3
PID_ILK_PATHWAY	1/354	45/12183	0.735356	0.735356	ELMO2	1
PID_NFAT_TFPATHWAY	1/354	45/12183	0.735356	0.735356	PPARG	1
REACTOME_ELASTIC_FIBRE_FORMATION	1/354	45/12183	0.735356	0.735356	FURIN	1
REACTOME_SIGNALING_BY_MODERATE_KINASE_ACTIVITY_BRAF_MUTANTS	1/354	45/12183	0.735356	0.735356	JAK2	1
KEGG_PROSTATE_CANCER	2/354	89/12183	0.735577	0.735577	NFKBIA/SOS2	2
KEGG_GAP_JUNCTION	2/354	90/12183	0.741199	0.741199	GNAQ/SOS2	2
REACTOME_PEPTIDE_HORMONE_METABOLISM	2/354	90/12183	0.741199	0.741199	CTSD/EXOC6	2
PID_PLK1_PATHWAY	1/354	46/12183	0.743074	0.743074	RAB1A	1
PID_RHOA_REG_PATHWAY	1/354	46/12183	0.743074	0.743074	DLC1	1
KEGG_REGULATION_OF_ACTIN_CYTOSKELETON	5/354	213/12183	0.745914	0.745914	FGF13/ITGAM/LIMK2/SOS2/SSH1	5
KEGG_NOTCH_SIGNALING_PATHWAY	1/354	47/12183	0.750568	0.750568	RBPJ	1
REACTOME_NR1H2_AND_NR1H3_MEDIATED_SIGNALING	1/354	47/12183	0.750568	0.750568	ABCA1	1
REACTOME_REGULATION_OF_TP53_ACTIVITY_THROUGH_PHOSPHORYLATION	2/354	92/12183	0.752139	0.752139	HIPK2/MAPK14	2
REACTOME_UNFOLDED_PROTEIN_RESPONSE_UPR	2/354	92/12183	0.752139	0.752139	EXOSC4/WIPI1	2
HALLMARK_SPERMATOGENESIS	3/354	135/12183	0.756271	0.756271	AGFG1/PGS1/PIAS2	3
KEGG_INTESTINAL_IMMUNE_NETWORK_FOR_IGA_PRODUCTION	1/354	48/12183	0.757844	0.757844	IL10	1
PID_PI3KCI_PATHWAY	1/354	48/12183	0.757844	0.757844	FGR	1
REACTOME_G_ALPHA_Z_SIGNALLING_EVENTS	1/354	48/12183	0.757844	0.757844	GNG5	1
REACTOME_INOSITOL_PHOSPHATE_METABOLISM	1/354	48/12183	0.757844	0.757844	IMPA2	1
REACTOME_SIGNALING_BY_NUCLEAR_RECEPTORS	7/354	297/12183	0.764687	0.764687	ABCA1/CTSD/DHRS9/FKBP5/GNG5/MMP9/PDK4	7
REACTOME_TP53_REGULATES_TRANSCRIPTION_OF_CELL_CYCLE_GENES	1/354	49/12183	0.764908	0.764908	GADD45A	1
KEGG_NATURAL_KILLER_CELL_MEDIATED_CYTOTOXICITY	3/354	137/12183	0.765022	0.765022	FCER1G/IFNGR1/SOS2	3
REACTOME_HDMS_DEMETHYLATE_HISTONES	1/354	50/12183	0.771767	0.771767	KDM7A	1
REACTOME_IRE1ALPHA_ACTIVATES_CHAPERONES	1/354	50/12183	0.771767	0.771767	WIPI1	1
REACTOME_SIGNALING_BY_EGFR	1/354	50/12183	0.771767	0.771767	PAG1	1
REACTOME_PROGRAMMED_CELL_DEATH	4/354	180/12183	0.77211	0.77211	BMX/HMGB2/LMNB1/TLR4	4
REACTOME_PTEN_REGULATION	3/354	139/12183	0.773517	0.773517	LAMTOR5/NEDD4/PPARG	3
KEGG_ENDOCYTOSIS	4/354	181/12183	0.77581	0.77581	NEDD4/NEDD4L/SH3GLB1/TFRC	4
BIOCARTA_NFAT_PATHWAY	1/354	51/12183	0.778426	0.778426	MAPK14	1
PID_CASPASE_PATHWAY	1/354	51/12183	0.778426	0.778426	LMNB1	1
REACTOME_CARGO_TRAFFICKING_TO_THE_PERICILIARY_MEMBRANE	1/354	51/12183	0.778426	0.778426	EXOC6	1
KEGG_PYRIMIDINE_METABOLISM	2/354	98/12183	0.782598	0.782598	UPB1/UPP1	2
KEGG_AUTOIMMUNE_THYROID_DISEASE	1/354	52/12183	0.784891	0.784891	IL10	1
KEGG_ENDOMETRIAL_CANCER	1/354	52/12183	0.784891	0.784891	SOS2	1
REACTOME_AQUAPORIN_MEDIATED_TRANSPORT	1/354	52/12183	0.784891	0.784891	GNG5	1
REACTOME_DISEASES_OF_GLYCOSYLATION	3/354	143/12183	0.789753	0.789753	ADAMTS2/EXT1/THBS1	3
REACTOME_COPI_INDEPENDENT_GOLGI_TO_ER_RETROGRADE_TRAFFIC	1/354	53/12183	0.791168	0.791168	GALNT2	1
REACTOME_NUCLEAR_ENVELOPE_BREAKDOWN	1/354	53/12183	0.791168	0.791168	LMNB1	1
REACTOME_NUCLEAR_RECEPTOR_TRANSCRIPTION_PATHWAY	1/354	53/12183	0.791168	0.791168	PPARG	1
REACTOME_SYNTHESIS_OF_PIPS_AT_THE_PLASMA_MEMBRANE	1/354	53/12183	0.791168	0.791168	BMX	1
REACTOME_GPCR_LIGAND_BINDING	11/354	463/12183	0.794239	0.794239	ADGRE1/ADM/CD55/CXCL16/EDNRB/FFAR3/FPR2/GNG5/HRH2/LTB4R/PTGFR	11
KEGG_MELANOGENESIS	2/354	101/12183	0.796562	0.796562	EDNRB/GNAQ	2
KEGG_INOSITOL_PHOSPHATE_METABOLISM	1/354	54/12183	0.797263	0.797263	IMPA2	1
KEGG_NON_SMALL_CELL_LUNG_CANCER	1/354	54/12183	0.797263	0.797263	SOS2	1
KEGG_VIBRIO_CHOLERAE_INFECTION	1/354	54/12183	0.797263	0.797263	ATP6V1C1	1
PID_TGFBR_PATHWAY	1/354	54/12183	0.797263	0.797263	NEDD4L	1
REACTOME_INTRAFLAGELLAR_TRANSPORT	1/354	54/12183	0.797263	0.797263	KIF3C	1
REACTOME_CLATHRIN_MEDIATED_ENDOCYTOSIS	3/354	145/12183	0.797503	0.797503	AGFG1/HIP1/TFRC	3
KEGG_CYTOSOLIC_DNA_SENSING_PATHWAY	1/354	55/12183	0.80318	0.80318	NFKBIA	1
REACTOME_POTASSIUM_CHANNELS	2/354	103/12183	0.805426	0.805426	GNG5/KCNMA1	2
KEGG_NEUROACTIVE_LIGAND_RECEPTOR_INTERACTION	6/354	272/12183	0.806903	0.806903	EDNRB/FPR2/HRH2/LTB4R/P2RX1/PTGFR	6
REACTOME_DEADENYLATION_DEPENDENT_MRNA_DECAY	1/354	56/12183	0.808925	0.808925	EXOSC4	1
REACTOME_CHROMATIN_MODIFYING_ENZYMES	6/354	274/12183	0.812371	0.812371	HAT1/JAK2/KDM7A/MSL3/PADI4/PHF21A	6
REACTOME_CARGO_RECOGNITION_FOR_CLATHRIN_MEDIATED_ENDOCYTOSIS	2/354	105/12183	0.813945	0.813945	AGFG1/TFRC	2
REACTOME_HSP90_CHAPERONE_CYCLE_FOR_STEROID_HORMONE_RECEPTORS_SHR	1/354	57/12183	0.814503	0.814503	FKBP5	1
REACTOME_SIGNALING_BY_VEGF	2/354	106/12183	0.818079	0.818079	ELMO2/MAPK14	2
KEGG_ARACHIDONIC_ACID_METABOLISM	1/354	58/12183	0.819918	0.819918	ALOX5	1
REACTOME_CHEMOKINE_RECEPTORS_BIND_CHEMOKINES	1/354	58/12183	0.819918	0.819918	CXCL16	1
REACTOME_HIV_LIFE_CYCLE	3/354	152/12183	0.822771	0.822771	FURIN/NEDD4L/XRCC4	3
KEGG_RNA_DEGRADATION	1/354	59/12183	0.825176	0.825176	EXOSC4	1
PID_FAK_PATHWAY	1/354	59/12183	0.825176	0.825176	BMX	1
REACTOME_METABOLISM_OF_POLYAMINES	1/354	59/12183	0.825176	0.825176	SAT1	1
REACTOME_NON_INTEGRIN_MEMBRANE_ECM_INTERACTIONS	1/354	59/12183	0.825176	0.825176	THBS1	1
REACTOME_TRANSCRIPTIONAL_REGULATION_BY_RUNX1	5/354	239/12183	0.82863	0.82863	CR1/CTSL/HIPK2/SOCS3/THBS1	5
REACTOME_GABA_RECEPTOR_ACTIVATION	1/354	60/12183	0.83028	0.83028	GNG5	1
PID_AR_PATHWAY	1/354	61/12183	0.835236	0.835236	HIP1	1
PID_TRKR_PATHWAY	1/354	61/12183	0.835236	0.835236	NEDD4L	1
REACTOME_DEFECTIVE_CFTR_CAUSES_CYSTIC_FIBROSIS	1/354	61/12183	0.835236	0.835236	ERLIN1	1
REACTOME_TRANSCRIPTIONAL_REGULATION_BY_TP53	8/354	365/12183	0.837435	0.837435	BCL6/GADD45A/HIPK2/LAMTOR5/MAP2K6/MAPK14/NLRC4/TXN	8
HALLMARK_E2F_TARGETS	4/354	200/12183	0.837445	0.837445	HMGB2/LMNB1/MKI67/TFRC	4
HALLMARK_G2M_CHECKPOINT	4/354	200/12183	0.837445	0.837445	HIF1A/LMNB1/MAPK14/MKI67	4
REACTOME_CA2_PATHWAY	1/354	62/12183	0.840048	0.840048	GNG5	1
PID_MYC_REPRESS_PATHWAY	1/354	63/12183	0.844719	0.844719	GADD45A	1
REACTOME_CYTOSOLIC_SENSORS_OF_PATHOGEN_ASSOCIATED_DNA	1/354	63/12183	0.844719	0.844719	NFKBIA	1
REACTOME_NCAM_SIGNALING_FOR_NEURITE_OUT_GROWTH	1/354	63/12183	0.844719	0.844719	SPTA1	1
REACTOME_REGULATION_OF_TP53_ACTIVITY	3/354	160/12183	0.848314	0.848314	HIPK2/MAP2K6/MAPK14	3
REACTOME_SIGNALING_BY_NOTCH	5/354	247/12183	0.849206	0.849206	APH1B/FURIN/HIF1A/RBPJ/ST3GAL4	5
KEGG_RETINOL_METABOLISM	1/354	64/12183	0.849255	0.849255	DHRS9	1
REACTOME_CLASS_A_1_RHODOPSIN_LIKE_RECEPTORS	7/354	331/12183	0.851345	0.851345	CXCL16/EDNRB/FFAR3/FPR2/HRH2/LTB4R/PTGFR	7
KEGG_VASCULAR_SMOOTH_MUSCLE_CONTRACTION	2/354	115/12183	0.851733	0.851733	GNAQ/KCNMA1	2
KEGG_GLIOMA	1/354	65/12183	0.853658	0.853658	SOS2	1
REACTOME_CELL_CELL_JUNCTION_ORGANIZATION	1/354	65/12183	0.853658	0.853658	NECTIN2	1
PID_INTEGRIN1_PATHWAY	1/354	66/12183	0.857933	0.857933	THBS1	1
REACTOME_REGULATION_OF_RAS_BY_GAPS	1/354	68/12183	0.866113	0.866113	NF1	1
REACTOME_NONHOMOLOGOUS_END_JOINING_NHEJ	1/354	69/12183	0.870025	0.870025	XRCC4	1
REACTOME_REGULATION_OF_PTEN_STABILITY_AND_ACTIVITY	1/354	69/12183	0.870025	0.870025	NEDD4	1
KEGG_LONG_TERM_DEPRESSION	1/354	70/12183	0.873823	0.873823	GNAQ	1
KEGG_LONG_TERM_POTENTIATION	1/354	70/12183	0.873823	0.873823	GNAQ	1
KEGG_METABOLISM_OF_XENOBIOTICS_BY_CYTOCHROME_P450	1/354	70/12183	0.873823	0.873823	CYP1B1	1
KEGG_PANCREATIC_CANCER	1/354	70/12183	0.873823	0.873823	RALB	1
KEGG_VIRAL_MYOCARDITIS	1/354	70/12183	0.873823	0.873823	CD55	1
REACTOME_ACTIVATION_OF_ANTERIOR_HOX_GENES_IN_HINDBRAIN_DEVELOPMENT_DURING_EARLY_EMBRYOGENESIS	2/354	122/12183	0.873883	0.873883	MAFB/PIAS2	2
REACTOME_ROLE_OF_LAT2_NTAL_LAB_ON_CALCIUM_MOBILIZATION	1/354	71/12183	0.877511	0.877511	FCER1G	1
REACTOME_SUMOYLATION_OF_CHROMATIN_ORGANIZATION_PROTEINS	1/354	71/12183	0.877511	0.877511	PIAS2	1
REACTOME_TCR_SIGNALING	2/354	124/12183	0.87963	0.87963	NFKBIA/PAG1	2
KEGG_DRUG_METABOLISM_CYTOCHROME_P450	1/354	72/12183	0.881091	0.881091	MAOA	1
REACTOME_APC_C_CDH1_MEDIATED_DEGRADATION_OF_CDC20_AND_OTHER_APC_C_CDH1_TARGETED_PROTEINS_IN_LATE_MITOSIS_EARLY_G1	1/354	72/12183	0.881091	0.881091	ANAPC15	1
KEGG_ADHERENS_JUNCTION	1/354	73/12183	0.884567	0.884567	NECTIN2	1
REACTOME_SIGNALING_BY_FGFR2	1/354	73/12183	0.884567	0.884567	MKNK1	1
KEGG_ARRHYTHMOGENIC_RIGHT_VENTRICULAR_CARDIOMYOPATHY_ARVC	1/354	74/12183	0.887941	0.887941	DSC2	1
PID_AVB3_INTEGRIN_PATHWAY	1/354	74/12183	0.887941	0.887941	MFGE8	1
REACTOME_COSTIMULATION_BY_THE_CD28_FAMILY	1/354	74/12183	0.887941	0.887941	MAP3K8	1
REACTOME_ESR_MEDIATED_SIGNALING	4/354	221/12183	0.888437	0.888437	CTSD/FKBP5/GNG5/MMP9	4
KEGG_AXON_GUIDANCE	2/354	129/12183	0.892955	0.892955	LIMK2/SEMA4A	2
KEGG_PHOSPHATIDYLINOSITOL_SIGNALING_SYSTEM	1/354	76/12183	0.894397	0.894397	IMPA2	1
KEGG_VEGF_SIGNALING_PATHWAY	1/354	76/12183	0.894397	0.894397	MAPK14	1
REACTOME_NUCLEAR_ENVELOPE_NE_REASSEMBLY	1/354	76/12183	0.894397	0.894397	LMNB1	1
KEGG_HUNTINGTONS_DISEASE	3/354	180/12183	0.898627	0.898627	GNAQ/HIP1/PPARG	3
KEGG_CARDIAC_MUSCLE_CONTRACTION	1/354	78/12183	0.900483	0.900483	ATP1B2	1
PID_MET_PATHWAY	1/354	79/12183	0.903393	0.903393	HGF	1
REACTOME_MEIOTIC_SYNAPSIS	1/354	79/12183	0.903393	0.903393	LMNB1	1
REACTOME_RMTS_METHYLATE_HISTONE_ARGININES	1/354	79/12183	0.903393	0.903393	JAK2	1
REACTOME_SIGNALING_BY_MET	1/354	79/12183	0.903393	0.903393	HGF	1
PID_BETA_CATENIN_NUC_PATHWAY	1/354	80/12183	0.906219	0.906219	MMP9	1
REACTOME_DNA_DAMAGE_TELOMERE_STRESS_INDUCED_SENESCENCE	1/354	80/12183	0.906219	0.906219	LMNB1	1
REACTOME_DOWNSTREAM_SIGNALING_EVENTS_OF_B_CELL_RECEPTOR_BCR	1/354	81/12183	0.908962	0.908962	NFKBIA	1
REACTOME_RNA_POLYMERASE_II_TRANSCRIBES_SNRNA_GENES	1/354	81/12183	0.908962	0.908962	NABP1	1
REACTOME_FCERI_MEDIATED_NF_KB_ACTIVATION	2/354	136/12183	0.909322	0.909322	FCER1G/NFKBIA	2
PID_SMAD2_3NUCLEAR_PATHWAY	1/354	82/12183	0.911625	0.911625	IL10	1
REACTOME_ANTIVIRAL_MECHANISM_BY_IFN_STIMULATED_GENES	1/354	82/12183	0.911625	0.911625	NEDD4	1
REACTOME_ROLE_OF_PHOSPHOLIPIDS_IN_PHAGOCYTOSIS	1/354	82/12183	0.911625	0.911625	FCGR1A	1
REACTOME_NEURONAL_SYSTEM	8/354	410/12183	0.913599	0.913599	CACNA1E/FLOT1/FLOT2/GNG5/IL1RAP/KCNMA1/MAOA/SLC1A3	8
REACTOME_PI_METABOLISM	1/354	84/12183	0.91672	0.91672	BMX	1
KEGG_PROGESTERONE_MEDIATED_OOCYTE_MATURATION	1/354	85/12183	0.919156	0.919156	MAPK14	1
KEGG_TGF_BETA_SIGNALING_PATHWAY	1/354	85/12183	0.919156	0.919156	THBS1	1
REACTOME_HATS_ACETYLATE_HISTONES	2/354	142/12183	0.921459	0.921459	HAT1/MSL3	2
REACTOME_ANTIGEN_ACTIVATES_B_CELL_RECEPTOR_BCR_LEADING_TO_GENERATION_OF_SECOND_MESSENGERS	1/354	86/12183	0.921522	0.921522	PIK3AP1	1
REACTOME_APC_C_MEDIATED_DEGRADATION_OF_CELL_CYCLE_PROTEINS	1/354	86/12183	0.921522	0.921522	ANAPC15	1
REACTOME_FCERI_MEDIATED_CA_2_MOBILIZATION	1/354	86/12183	0.921522	0.921522	FCER1G	1
REACTOME_METABOLISM_OF_AMINO_ACIDS_AND_DERIVATIVES	7/354	374/12183	0.922081	0.922081	ARG1/BCAT1/OAT/SAT1/SERINC2/SLC36A4/TMLHE	7
REACTOME_MITOTIC_PROPHASE	2/354	143/12183	0.923327	0.923327	LMNB1/RAB1A	2
KEGG_ERBB_SIGNALING_PATHWAY	1/354	87/12183	0.923819	0.923819	SOS2	1
REACTOME_FCERI_MEDIATED_MAPK_ACTIVATION	1/354	87/12183	0.923819	0.923819	FCER1G	1
KEGG_ANTIGEN_PROCESSING_AND_PRESENTATION	1/354	88/12183	0.926048	0.926048	CTSL	1
REACTOME_OPIOID_SIGNALLING	1/354	90/12183	0.930314	0.930314	GNG5	1
REACTOME_SWITCHING_OF_ORIGINS_TO_A_POST_REPLICATIVE_STATE	1/354	90/12183	0.930314	0.930314	ANAPC15	1
REACTOME_TRANSCRIPTIONAL_REGULATION_OF_GRANULOPOIESIS	1/354	90/12183	0.930314	0.930314	KLF5	1
REACTOME_PEPTIDE_LIGAND_BINDING_RECEPTORS	3/354	198/12183	0.930512	0.930512	CXCL16/EDNRB/FPR2	3
KEGG_FOCAL_ADHESION	3/354	199/12183	0.93198	0.93198	HGF/SOS2/THBS1	3
HALLMARK_MYOGENESIS	3/354	200/12183	0.93342	0.93342	ACSL1/KLF5/MEF2A	3
REACTOME_CELL_JUNCTION_ORGANIZATION	1/354	92/12183	0.934334	0.934334	NECTIN2	1
REACTOME_HDACS_DEACETYLATE_HISTONES	1/354	94/12183	0.938123	0.938123	PHF21A	1
REACTOME_MITOCHONDRIAL_BIOGENESIS	1/354	94/12183	0.938123	0.938123	MAPK14	1
REACTOME_TRANSCRIPTIONAL_REGULATION_BY_RUNX3	1/354	96/12183	0.941694	0.941694	RBPJ	1
REACTOME_RUNX1_REGULATES_GENES_INVOLVED_IN_MEGAKARYOCYTE_DIFFERENTIATION_AND_PLATELET_FUNCTION	1/354	98/12183	0.945059	0.945059	THBS1	1
REACTOME_CLEC7A_DECTIN_1_SIGNALING	1/354	100/12183	0.948231	0.948231	NFKBIA	1
REACTOME_VISUAL_PHOTOTRANSDUCTION	1/354	100/12183	0.948231	0.948231	DHRS9	1
REACTOME_ABC_FAMILY_PROTEINS_MEDIATED_TRANSPORT	1/354	103/12183	0.95265	0.95265	ERLIN1	1
REACTOME_KERATINIZATION	3/354	217/12183	0.95397	0.95397	DSC2/FURIN/LIPN	3
PID_ERBB1_DOWNSTREAM_PATHWAY	1/354	105/12183	0.955384	0.955384	DUSP1	1
REACTOME_TRANSMISSION_ACROSS_CHEMICAL_SYNAPSES	4/354	269/12183	0.955949	0.955949	CACNA1E/GNG5/MAOA/SLC1A3	4
REACTOME_SIGNALING_BY_THE_B_CELL_RECEPTOR_BCR	2/354	166/12183	0.956316	0.956316	NFKBIA/PIK3AP1	2
REACTOME_SIGNALING_BY_RHO_GTPASES	8/354	454/12183	0.956336	0.956336	ARHGAP24/DLC1/FGD4/LIMK2/MAPK14/RHOV/S100A9/SOS2	8
REACTOME_MITOTIC_SPINDLE_CHECKPOINT	1/354	110/12183	0.961551	0.961551	ANAPC15	1
REACTOME_SENESCENCE_ASSOCIATED_SECRETORY_PHENOTYPE_SASP	1/354	111/12183	0.962679	0.962679	ANAPC15	1
REACTOME_THE_CITRIC_ACID_TCA_CYCLE_AND_RESPIRATORY_ELECTRON_TRANSPORT	2/354	175/12183	0.965093	0.965093	LDHA/PDK4	2
REACTOME_HIV_INFECTION	3/354	234/12183	0.968479	0.968479	FURIN/NEDD4L/XRCC4	3
REACTOME_MEIOSIS	1/354	119/12183	0.970588	0.970588	LMNB1	1
REACTOME_FC_EPSILON_RECEPTOR_FCERI_SIGNALING	2/354	186/12183	0.973537	0.973537	FCER1G/NFKBIA	2
KEGG_CELL_CYCLE	1/354	124/12183	0.974658	0.974658	GADD45A	1
REACTOME_DNA_REPLICATION	1/354	127/12183	0.976825	0.976825	ANAPC15	1
KEGG_PARKINSONS_DISEASE	1/354	128/12183	0.977506	0.977506	UBE2J1	1
REACTOME_CELL_CELL_COMMUNICATION	1/354	130/12183	0.978807	0.978807	NECTIN2	1
KEGG_OXIDATIVE_PHOSPHORYLATION	1/354	131/12183	0.97943	0.97943	ATP6V1C1	1
KEGG_TIGHT_JUNCTION	1/354	132/12183	0.980034	0.980034	RAB13	1
HALLMARK_KRAS_SIGNALING_DN	2/354	200/12183	0.981473	0.981473	ENTPD7/PTGFR	2
HALLMARK_MYC_TARGETS_V1	2/354	200/12183	0.981473	0.981473	LDHA/SRPK1	2
REACTOME_CILIUM_ASSEMBLY	2/354	202/12183	0.982399	0.982399	EXOC6/KIF3C	2
REACTOME_GENE_SILENCING_BY_RNA	1/354	138/12183	0.983305	0.983305	TDRD9	1
REACTOME_REPRODUCTION	1/354	145/12183	0.986452	0.986452	LMNB1	1
REACTOME_BETA_CATENIN_INDEPENDENT_WNT_SIGNALING	1/354	146/12183	0.986851	0.986851	GNG5	1
REACTOME_MITOTIC_G1_PHASE_AND_G1_S_TRANSITION	1/354	149/12183	0.987977	0.987977	JAK2	1
KEGG_WNT_SIGNALING_PATHWAY	1/354	150/12183	0.988331	0.988331	DAAM2	1
REACTOME_ESTROGEN_DEPENDENT_GENE_EXPRESSION	1/354	150/12183	0.988331	0.988331	CTSD	1
REACTOME_UB_SPECIFIC_PROCESSING_PROTEASES	2/354	221/12183	0.989229	0.989229	HIF1A/NFKBIA	2
KEGG_PURINE_METABOLISM	1/354	159/12183	0.991081	0.991081	AMPD3	1
REACTOME_S_PHASE	1/354	161/12183	0.991599	0.991599	ANAPC15	1
REACTOME_MITOTIC_METAPHASE_AND_ANAPHASE	2/354	235/12183	0.992531	0.992531	ANAPC15/LMNB1	2
KEGG_ALZHEIMERS_DISEASE	1/354	165/12183	0.992546	0.992546	GNAQ	1
REACTOME_ORGANELLE_BIOGENESIS_AND_MAINTENANCE	3/354	296/12183	0.992581	0.992581	EXOC6/KIF3C/MAPK14	3
REACTOME_DNA_DOUBLE_STRAND_BREAK_REPAIR	1/354	166/12183	0.992765	0.992765	XRCC4	1
REACTOME_DEUBIQUITINATION	3/354	298/12183	0.992929	0.992929	HIF1A/NFKBIA/TNFAIP3	3
REACTOME_RHO_GTPASE_EFFECTORS	3/354	324/12183	0.996245	0.996245	LIMK2/MAPK14/S100A9	3
REACTOME_SEPARATION_OF_SISTER_CHROMATIDS	1/354	190/12183	0.996473	0.996473	ANAPC15	1
REACTOME_G_ALPHA_I_SIGNALLING_EVENTS	4/354	403/12183	0.99769	0.99769	CXCL16/DHRS9/FPR2/GNG5	4
REACTOME_NEUROTRANSMITTER_RECEPTORS_AND_POSTSYNAPTIC_SIGNAL_TRANSMISSION	1/354	205/12183	0.99775	0.99775	GNG5	1
REACTOME_RRNA_PROCESSING	1/354	205/12183	0.99775	0.99775	EXOSC4	1
REACTOME_SIGNALING_BY_ROBO_RECEPTORS	1/354	218/12183	0.998477	0.998477	SOS2	1
REACTOME_TCF_DEPENDENT_SIGNALING_IN_RESPONSE_TO_WNT	1/354	234/12183	0.999058	0.999058	KREMEN1	1
REACTOME_SIGNALING_BY_WNT	2/354	331/12183	0.999437	0.999437	GNG5/KREMEN1	2
REACTOME_M_PHASE	3/354	416/12183	0.999634	0.999634	ANAPC15/LMNB1/RAB1A	3
REACTOME_CELL_CYCLE_CHECKPOINTS	1/354	291/12183	0.999831	0.999831	ANAPC15	1
REACTOME_DNA_REPAIR	1/354	331/12183	0.99995	0.99995	XRCC4	1

## Sheet: S7D
Table S7D. Enrichment analysis of downregulated genes in ACLF/HS using Canonical pathways (e.g., Reactome pathways) as gene sets.
Description	GeneRatio	BgRatio	pvalue	p.adjust	geneID	Count
REACTOME_EUKARYOTIC_TRANSLATION_ELONGATION	66/878	94/12183	3.83872e-54	3.83872e-54	EEF1A1/EEF1B2/EEF1D/EEF1G/EEF2/FAU/RPL10/RPL11/RPL12/RPL13/RPL13A/RPL14/RPL15/RPL18/RPL19/RPL21/RPL22/RPL23/RPL23A/RPL24/RPL26/RPL27/RPL27A/RPL29/RPL3/RPL30/RPL31/RPL32/RPL34/RPL35/RPL35A/RPL36/RPL36AL/RPL37/RPL37A/RPL4/RPL41/RPL5/RPL6/RPL7/RPL7A/RPLP0/RPLP1/RPLP2/RPS11/RPS14/RPS15/RPS16/RPS17/RPS18/RPS20/RPS21/RPS23/RPS25/RPS26/RPS27/RPS27A/RPS28/RPS29/RPS3/RPS3A/RPS4X/RPS5/RPS6/RPS7/RPS8	66
REACTOME_EUKARYOTIC_TRANSLATION_INITIATION	71/878	120/12183	2.44239e-50	2.44239e-50	EIF3A/EIF3D/EIF3E/EIF3F/EIF3G/EIF3H/EIF3K/EIF3L/EIF4A2/EIF4B/FAU/RPL10/RPL11/RPL12/RPL13/RPL13A/RPL14/RPL15/RPL18/RPL19/RPL21/RPL22/RPL23/RPL23A/RPL24/RPL26/RPL27/RPL27A/RPL29/RPL3/RPL30/RPL31/RPL32/RPL34/RPL35/RPL35A/RPL36/RPL36AL/RPL37/RPL37A/RPL4/RPL41/RPL5/RPL6/RPL7/RPL7A/RPLP0/RPLP1/RPLP2/RPS11/RPS14/RPS15/RPS16/RPS17/RPS18/RPS20/RPS21/RPS23/RPS25/RPS26/RPS27/RPS27A/RPS28/RPS29/RPS3/RPS3A/RP…	71
KEGG_RIBOSOME	60/878	88/12183	4.56881e-48	4.56881e-48	FAU/RPL10/RPL11/RPL12/RPL13/RPL13A/RPL14/RPL15/RPL18/RPL19/RPL21/RPL22/RPL23/RPL23A/RPL24/RPL26/RPL27/RPL27A/RPL29/RPL3/RPL30/RPL31/RPL32/RPL34/RPL35/RPL35A/RPL36/RPL36AL/RPL37/RPL37A/RPL4/RPL41/RPL5/RPL6/RPL7/RPL7A/RPLP0/RPLP1/RPLP2/RPS11/RPS15/RPS16/RPS17/RPS18/RPS20/RPS21/RPS23/RPS25/RPS26/RPS27/RPS27A/RPS28/RPS29/RPS3/RPS3A/RPS4X/RPS5/RPS6/RPS7/RPS8	60
REACTOME_RESPONSE_OF_EIF2AK4_GCN2_TO_AMINO_ACID_DEFICIENCY	61/878	102/12183	9.78318e-44	9.78318e-44	FAU/RPL10/RPL11/RPL12/RPL13/RPL13A/RPL14/RPL15/RPL18/RPL19/RPL21/RPL22/RPL23/RPL23A/RPL24/RPL26/RPL27/RPL27A/RPL29/RPL3/RPL30/RPL31/RPL32/RPL34/RPL35/RPL35A/RPL36/RPL36AL/RPL37/RPL37A/RPL4/RPL41/RPL5/RPL6/RPL7/RPL7A/RPLP0/RPLP1/RPLP2/RPS11/RPS14/RPS15/RPS16/RPS17/RPS18/RPS20/RPS21/RPS23/RPS25/RPS26/RPS27/RPS27A/RPS28/RPS29/RPS3/RPS3A/RPS4X/RPS5/RPS6/RPS7/RPS8	61
REACTOME_RRNA_PROCESSING	84/878	205/12183	7.23643e-43	7.23643e-43	BMS1/EXOSC10/EXOSC2/EXOSC5/FAU/FBL/GAR1/GNL3/HEATR1/IMP3/KRR1/MPHOSPH10/NAT10/NCL/NIP7/NOB1/NOL11/NOP58/RPL10/RPL11/RPL12/RPL13/RPL13A/RPL14/RPL15/RPL18/RPL19/RPL21/RPL22/RPL23/RPL23A/RPL24/RPL26/RPL27/RPL27A/RPL29/RPL3/RPL30/RPL31/RPL32/RPL34/RPL35/RPL35A/RPL36/RPL36AL/RPL37/RPL37A/RPL4/RPL41/RPL5/RPL6/RPL7/RPL7A/RPLP0/RPLP1/RPLP2/RPP30/RPS11/RPS14/RPS15/RPS16/RPS17/RPS18/RPS20/RPS21/RPS23/RPS25…	84
REACTOME_NONSENSE_MEDIATED_DECAY_NMD	63/878	116/12183	1.38336e-41	1.38336e-41	FAU/NCBP2/PNRC2/RPL10/RPL11/RPL12/RPL13/RPL13A/RPL14/RPL15/RPL18/RPL19/RPL21/RPL22/RPL23/RPL23A/RPL24/RPL26/RPL27/RPL27A/RPL29/RPL3/RPL30/RPL31/RPL32/RPL34/RPL35/RPL35A/RPL36/RPL36AL/RPL37/RPL37A/RPL4/RPL41/RPL5/RPL6/RPL7/RPL7A/RPLP0/RPLP1/RPLP2/RPS11/RPS14/RPS15/RPS16/RPS17/RPS18/RPS20/RPS21/RPS23/RPS25/RPS26/RPS27/RPS27A/RPS28/RPS29/RPS3/RPS3A/RPS4X/RPS5/RPS6/RPS7/RPS8	63
REACTOME_SRP_DEPENDENT_COTRANSLATIONAL_PROTEIN_TARGETING_TO_MEMBRANE	62/878	113/12183	2.68318e-41	2.68318e-41	FAU/RPL10/RPL11/RPL12/RPL13/RPL13A/RPL14/RPL15/RPL18/RPL19/RPL21/RPL22/RPL23/RPL23A/RPL24/RPL26/RPL27/RPL27A/RPL29/RPL3/RPL30/RPL31/RPL32/RPL34/RPL35/RPL35A/RPL36/RPL36AL/RPL37/RPL37A/RPL4/RPL41/RPL5/RPL6/RPL7/RPL7A/RPLP0/RPLP1/RPLP2/RPS11/RPS14/RPS15/RPS16/RPS17/RPS18/RPS20/RPS21/RPS23/RPS25/RPS26/RPS27/RPS27A/RPS28/RPS29/RPS3/RPS3A/RPS4X/RPS5/RPS6/RPS7/RPS8/TRAM1	62
REACTOME_INFLUENZA_INFECTION	70/878	156/12183	5.79567e-39	5.79567e-39	FAU/IPO5/KPNA5/NUP160/NUP210/NUP43/NUP88/POLR2K/RAN/RPL10/RPL11/RPL12/RPL13/RPL13A/RPL14/RPL15/RPL18/RPL19/RPL21/RPL22/RPL23/RPL23A/RPL24/RPL26/RPL27/RPL27A/RPL29/RPL3/RPL30/RPL31/RPL32/RPL34/RPL35/RPL35A/RPL36/RPL36AL/RPL37/RPL37A/RPL4/RPL41/RPL5/RPL6/RPL7/RPL7A/RPLP0/RPLP1/RPLP2/RPS11/RPS14/RPS15/RPS16/RPS17/RPS18/RPS20/RPS21/RPS23/RPS25/RPS26/RPS27/RPS27A/RPS28/RPS29/RPS3/RPS3A/RPS4X/RPS5/RPS6…	70
REACTOME_SELENOAMINO_ACID_METABOLISM	61/878	118/12183	1.30817e-38	1.30817e-38	FAU/RPL10/RPL11/RPL12/RPL13/RPL13A/RPL14/RPL15/RPL18/RPL19/RPL21/RPL22/RPL23/RPL23A/RPL24/RPL26/RPL27/RPL27A/RPL29/RPL3/RPL30/RPL31/RPL32/RPL34/RPL35/RPL35A/RPL36/RPL36AL/RPL37/RPL37A/RPL4/RPL41/RPL5/RPL6/RPL7/RPL7A/RPLP0/RPLP1/RPLP2/RPS11/RPS14/RPS15/RPS16/RPS17/RPS18/RPS20/RPS21/RPS23/RPS25/RPS26/RPS27/RPS27A/RPS28/RPS29/RPS3/RPS3A/RPS4X/RPS5/RPS6/RPS7/RPS8	61
REACTOME_TRANSLATION	89/878	295/12183	4.07116e-33	4.07116e-33	EEF1A1/EEF1B2/EEF1D/EEF1G/EEF2/EIF3A/EIF3D/EIF3E/EIF3F/EIF3G/EIF3H/EIF3K/EIF3L/EIF4A2/EIF4B/FARS2/FAU/MRPL3/MRPL32/MRPL46/MRPL50/MRPS14/MRPS21/MRPS27/MRPS28/MRPS30/MRPS6/PTCD3/RPL10/RPL11/RPL12/RPL13/RPL13A/RPL14/RPL15/RPL18/RPL19/RPL21/RPL22/RPL23/RPL23A/RPL24/RPL26/RPL27/RPL27A/RPL29/RPL3/RPL30/RPL31/RPL32/RPL34/RPL35/RPL35A/RPL36/RPL36AL/RPL37/RPL37A/RPL4/RPL41/RPL5/RPL6/RPL7/RPL7A/RPLP0/RPLP1…	89
REACTOME_REGULATION_OF_EXPRESSION_OF_SLITS_AND_ROBOS	65/878	172/12183	8.10966e-31	8.10966e-31	FAU/NCBP2/PSMB10/PSMB9/PSME1/RPL10/RPL11/RPL12/RPL13/RPL13A/RPL14/RPL15/RPL18/RPL19/RPL21/RPL22/RPL23/RPL23A/RPL24/RPL26/RPL27/RPL27A/RPL29/RPL3/RPL30/RPL31/RPL32/RPL34/RPL35/RPL35A/RPL36/RPL36AL/RPL37/RPL37A/RPL4/RPL41/RPL5/RPL6/RPL7/RPL7A/RPLP0/RPLP1/RPLP2/RPS11/RPS14/RPS15/RPS16/RPS17/RPS18/RPS20/RPS21/RPS23/RPS25/RPS26/RPS27/RPS27A/RPS28/RPS29/RPS3/RPS3A/RPS4X/RPS5/RPS6/RPS7/RPS8	65
REACTOME_SIGNALING_BY_ROBO_RECEPTORS	68/878	218/12183	2.05452e-26	2.05452e-26	EVL/FAU/NCBP2/NELL2/PRKACB/PSMB10/PSMB9/PSME1/RPL10/RPL11/RPL12/RPL13/RPL13A/RPL14/RPL15/RPL18/RPL19/RPL21/RPL22/RPL23/RPL23A/RPL24/RPL26/RPL27/RPL27A/RPL29/RPL3/RPL30/RPL31/RPL32/RPL34/RPL35/RPL35A/RPL36/RPL36AL/RPL37/RPL37A/RPL4/RPL41/RPL5/RPL6/RPL7/RPL7A/RPLP0/RPLP1/RPLP2/RPS11/RPS14/RPS15/RPS16/RPS17/RPS18/RPS20/RPS21/RPS23/RPS25/RPS26/RPS27/RPS27A/RPS28/RPS29/RPS3/RPS3A/RPS4X/RPS5/RPS6/RPS7/…	68
REACTOME_ACTIVATION_OF_THE_MRNA_UPON_BINDING_OF_THE_CAP_BINDING_COMPLEX_AND_EIFS_AND_SUBSEQUENT_BINDING_TO_43S	33/878	60/12183	1.52986e-22	1.52986e-22	EIF3A/EIF3D/EIF3E/EIF3F/EIF3G/EIF3H/EIF3K/EIF3L/EIF4A2/EIF4B/FAU/RPS11/RPS14/RPS15/RPS16/RPS17/RPS18/RPS20/RPS21/RPS23/RPS25/RPS26/RPS27/RPS27A/RPS28/RPS29/RPS3/RPS3A/RPS4X/RPS5/RPS6/RPS7/RPS8	33
REACTOME_METABOLISM_OF_AMINO_ACIDS_AND_DERIVATIVES	79/878	374/12183	1.04783e-18	1.04783e-18	ALDH18A1/ALDH9A1/AMD1/BCKDHB/ENOPH1/FAU/GLS/GOT2/IVD/MCCC2/MTR/NMRAL1/PPM1K/PSMB10/PSMB9/PSME1/RPL10/RPL11/RPL12/RPL13/RPL13A/RPL14/RPL15/RPL18/RPL19/RPL21/RPL22/RPL23/RPL23A/RPL24/RPL26/RPL27/RPL27A/RPL29/RPL3/RPL30/RPL31/RPL32/RPL34/RPL35/RPL35A/RPL36/RPL36AL/RPL37/RPL37A/RPL4/RPL41/RPL5/RPL6/RPL7/RPL7A/RPLP0/RPLP1/RPLP2/RPS11/RPS14/RPS15/RPS16/RPS17/RPS18/RPS20/RPS21/RPS23/RPS25/RPS26/RPS27/RP…	79
HALLMARK_ALLOGRAFT_REJECTION	54/878	200/12183	5.19065e-18	5.19065e-18	ABCE1/CCL4/CCL5/CCND2/CCR5/CD2/CD247/CD28/CD3D/CD3E/CD3G/CD4/CD40LG/CD47/CD7/CD74/CD79A/CD86/CD8A/CD8B/CD96/CXCR3/EIF3A/EIF3D/ETS1/F2R/GZMA/GZMB/HDAC9/HLA-DMA/HLA-DMB/HLA-DOA/HLA-DOB/HLA-DQA1/HLA-DRA/IL12RB1/IL27RA/IL2RB/IRF4/ITGAL/ITK/KLRD1/LCK/LTB/MAP4K1/MRPL3/NPM1/PRF1/PSMB10/RPS3A/SIT1/STAT4/TRAT1/ZAP70	54
HALLMARK_MYC_TARGETS_V1	53/878	200/12183	2.59578e-17	2.59578e-17	ABCE1/ACP1/APEX1/BUB3/CCT3/CCT4/CDK4/CUL1/DDX18/EEF1B2/EIF3D/FBL/G3BP1/GLO1/GNL3/GOT2/HDDC2/HNRNPA1/HNRNPR/HSP90AB1/HSPD1/IMPDH2/MCM5/MYC/NAP1L1/NCBP2/NPM1/PABPC4/PHB/PHB2/PPIA/PWP1/RACK1/RAN/RPL14/RPL18/RPL22/RPL34/RPL6/RPLP0/RPS3/RPS5/RPS6/RSL1D1/SET/SNRPD2/SRM/SRSF7/SSB/STARD7/SYNCRIP/TOMM70/YWHAQ	53
KEGG_GRAFT_VERSUS_HOST_DISEASE	20/878	41/12183	7.2978e-13	7.2978e-13	CD28/CD86/GZMB/HLA-DMA/HLA-DMB/HLA-DOA/HLA-DOB/HLA-DPA1/HLA-DPB1/HLA-DQA1/HLA-DRA/HLA-DRB1/HLA-DRB3/HLA-DRB4/HLA-F/KIR2DL3/KIR3DL1/KLRC1/KLRD1/PRF1	20
KEGG_ANTIGEN_PROCESSING_AND_PRESENTATION	29/878	88/12183	1.18778e-12	1.18778e-12	CD4/CD74/CD8A/CD8B/CIITA/HLA-DMA/HLA-DMB/HLA-DOA/HLA-DOB/HLA-DPA1/HLA-DPB1/HLA-DQA1/HLA-DRA/HLA-DRB1/HLA-DRB3/HLA-DRB4/HLA-F/HSP90AB1/HSPA8/KIR2DL3/KIR3DL1/KLRC1/KLRC2/KLRC3/KLRC4/KLRD1/NFYB/PSME1/RFX5	29
BIOCARTA_TCRA_PATHWAY	12/878	14/12183	1.45375e-12	1.45375e-12	CD247/CD3D/CD3E/CD3G/CD4/FYN/HLA-DRA/HLA-DRB1/HLA-DRB3/HLA-DRB4/LCK/ZAP70	12
HALLMARK_INTERFERON_GAMMA_RESPONSE	44/878	200/12183	1.48501e-11	1.48501e-11	APOL6/BANK1/BTG1/CCL5/CD69/CD74/CD86/CDKN1A/CIITA/DDX58/FGL2/GBP4/GPR18/GZMA/HERC6/HLA-DMA/HLA-DQA1/HLA-DRB1/IFIH1/IFIT1/IFIT2/IL10RA/IL18BP/IL2RB/IRF4/ISOC1/ITGB7/LY6E/LYSMD2/MX1/PARP12/PDE4B/PSMB10/PSMB9/PSME1/PTGS2/SAMHD1/SLAMF7/ST3GAL5/STAT2/STAT4/TNFAIP2/XAF1/XCL1	44
BIOCARTA_CTLA4_PATHWAY	14/878	22/12183	1.71079e-11	1.71079e-11	CD247/CD28/CD3D/CD3E/CD3G/CD86/HLA-DRA/HLA-DRB1/HLA-DRB3/HLA-DRB4/ICOS/ITK/LCK/PIK3R1	14
HALLMARK_IL2_STAT5_SIGNALING	43/878	199/12183	4.7272e-11	4.7272e-11	ABCB1/AHNAK/BCL2/BHLHE40/CCND2/CCR4/CD79B/CD81/CD86/CDC42SE2/DHRS3/EOMES/FGL2/FLT3LG/GALM/GBP4/HOPX/ICOS/IKZF2/IL10RA/IL2RB/IRF4/ITGA6/LCLAT1/LRIG1/LRRC8C/LTB/MYC/NT5E/PLPP1/PRKCH/PTCH1/RABGAP1L/RHOH/RORA/SH3BGRL2/SOCS2/TIAM1/TLR7/TNFRSF9/TRAF1/TTC39B/WLS	43
KEGG_ALLOGRAFT_REJECTION	17/878	37/12183	1.31923e-10	1.31923e-10	CD28/CD40LG/CD86/GZMB/HLA-DMA/HLA-DMB/HLA-DOA/HLA-DOB/HLA-DPA1/HLA-DPB1/HLA-DQA1/HLA-DRA/HLA-DRB1/HLA-DRB3/HLA-DRB4/HLA-F/PRF1	17
KEGG_INTESTINAL_IMMUNE_NETWORK_FOR_IGA_PRODUCTION	19/878	48/12183	2.55319e-10	2.55319e-10	CCL28/CD28/CD40LG/CD86/HLA-DMA/HLA-DMB/HLA-DOA/HLA-DOB/HLA-DPA1/HLA-DPB1/HLA-DQA1/HLA-DRA/HLA-DRB1/HLA-DRB3/HLA-DRB4/ICOS/ITGA4/ITGB7/MAP3K14	19
PID_TCR_PATHWAY	22/878	65/12183	3.53227e-10	3.53227e-10	CARD11/CD247/CD28/CD3D/CD3E/CD3G/CD4/CD86/FYN/GRAP2/HLA-DRA/HLA-DRB1/ITK/LCK/MALT1/MAP3K14/MAP4K1/PRKCQ/RASGRP1/SLA2/STK39/ZAP70	22
REACTOME_GENERATION_OF_SECOND_MESSENGER_MOLECULES	17/878	39/12183	3.68676e-10	3.68676e-10	CD247/CD3D/CD3E/CD3G/CD4/EVL/GRAP2/HLA-DPA1/HLA-DPB1/HLA-DQA1/HLA-DRA/HLA-DRB1/HLA-DRB3/HLA-DRB4/ITK/LCK/ZAP70	17
REACTOME_COSTIMULATION_BY_THE_CD28_FAMILY	23/878	74/12183	9.64939e-10	9.64939e-10	AKT3/BTLA/CD247/CD28/CD3D/CD3E/CD3G/CD4/CD86/FYN/GRAP2/HLA-DPA1/HLA-DPB1/HLA-DQA1/HLA-DRA/HLA-DRB1/HLA-DRB3/HLA-DRB4/ICOS/LCK/MAP3K14/PIK3R1/THEM4	23
KEGG_TYPE_I_DIABETES_MELLITUS	17/878	43/12183	2.31024e-09	2.31024e-09	CD28/CD86/GZMB/HLA-DMA/HLA-DMB/HLA-DOA/HLA-DOB/HLA-DPA1/HLA-DPB1/HLA-DQA1/HLA-DRA/HLA-DRB1/HLA-DRB3/HLA-DRB4/HLA-F/HSPD1/PRF1	17
KEGG_ASTHMA	14/878	30/12183	4.50293e-09	4.50293e-09	CD40LG/FCER1A/HLA-DMA/HLA-DMB/HLA-DOA/HLA-DOB/HLA-DPA1/HLA-DPB1/HLA-DQA1/HLA-DRA/HLA-DRB1/HLA-DRB3/HLA-DRB4/MS4A2	14
KEGG_PRIMARY_IMMUNODEFICIENCY	15/878	35/12183	5.40593e-09	5.40593e-09	BLNK/CD3D/CD3E/CD4/CD40LG/CD79A/CD8A/CD8B/CIITA/ICOS/IL7R/LCK/RFX5/UNG/ZAP70	15
BIOCARTA_CSK_PATHWAY	12/878	22/12183	6.00561e-09	6.00561e-09	CD247/CD3D/CD3E/CD3G/CD4/HLA-DRA/HLA-DRB1/HLA-DRB3/HLA-DRB4/LCK/PRKACB/ZAP70	12
KEGG_T_CELL_RECEPTOR_SIGNALING_PATHWAY	27/878	108/12183	7.27963e-09	7.27963e-09	AKT3/CARD11/CBLB/CD247/CD28/CD3D/CD3E/CD3G/CD4/CD40LG/CD8A/CD8B/CDK4/FYN/GRAP2/ICOS/ITK/LCK/MALT1/MAP3K14/NFATC2/NFATC3/PIK3R1/PPP3CC/PRKCQ/RASGRP1/ZAP70	27
PID_CD8_TCR_PATHWAY	18/878	53/12183	1.34209e-08	1.34209e-08	CARD11/CD247/CD28/CD3D/CD3E/CD3G/CD86/CD8A/CD8B/FYN/GRAP2/LCK/MALT1/MAP3K14/PRF1/PRKCQ/RASGRP1/ZAP70	18
KEGG_CELL_ADHESION_MOLECULES_CAMS	30/878	133/12183	1.4363e-08	1.4363e-08	CD2/CD226/CD28/CD4/CD40LG/CD6/CD86/CD8A/CD8B/HLA-DMA/HLA-DMB/HLA-DOA/HLA-DOB/HLA-DPA1/HLA-DPB1/HLA-DQA1/HLA-DRA/HLA-DRB1/HLA-DRB3/HLA-DRB4/HLA-F/ICAM2/ICOS/ITGA4/ITGA6/ITGAL/ITGB1/ITGB7/NCAM1/SPN	30
REACTOME_PD_1_SIGNALING	13/878	28/12183	1.75458e-08	1.75458e-08	CD247/CD3D/CD3E/CD3G/CD4/HLA-DPA1/HLA-DPB1/HLA-DQA1/HLA-DRA/HLA-DRB1/HLA-DRB3/HLA-DRB4/LCK	13
BIOCARTA_NO2IL12_PATHWAY	10/878	16/12183	1.93101e-08	1.93101e-08	CCR5/CD2/CD247/CD3D/CD3E/CD3G/CD4/CXCR3/IL12RB1/STAT4	10
PID_IL12_2PATHWAY	19/878	63/12183	4.80932e-08	4.80932e-08	CCL4/CCR5/CD247/CD3D/CD3E/CD3G/CD4/CD8A/CD8B/EOMES/GZMA/GZMB/HLA-DRA/HLA-DRB1/IL12RB1/IL2RB/LCK/STAT4/TBX21	19
KEGG_AUTOIMMUNE_THYROID_DISEASE	17/878	52/12183	6.48003e-08	6.48003e-08	CD28/CD40LG/CD86/GZMB/HLA-DMA/HLA-DMB/HLA-DOA/HLA-DOB/HLA-DPA1/HLA-DPB1/HLA-DQA1/HLA-DRA/HLA-DRB1/HLA-DRB3/HLA-DRB4/HLA-F/PRF1	17
KEGG_HEMATOPOIETIC_CELL_LINEAGE	22/878	87/12183	1.43698e-07	1.43698e-07	CD1C/CD2/CD37/CD3D/CD3E/CD3G/CD4/CD5/CD7/CD8A/CD8B/FCER2/FLT3LG/HLA-DRA/HLA-DRB1/HLA-DRB3/HLA-DRB4/IL5RA/IL7R/ITGA4/ITGA6/MS4A1	22
REACTOME_TCR_SIGNALING	27/878	124/12183	1.63677e-07	1.63677e-07	CARD11/CD247/CD3D/CD3E/CD3G/CD4/CUL1/EVL/GRAP2/HLA-DPA1/HLA-DPB1/HLA-DQA1/HLA-DRA/HLA-DRB1/HLA-DRB3/HLA-DRB4/ITK/LCK/MALT1/PIK3R1/PRKCQ/PSMB10/PSMB9/PSME1/RPS27A/TRAT1/ZAP70	27
REACTOME_IMMUNOREGULATORY_INTERACTIONS_BETWEEN_A_LYMPHOID_AND_A_NON_LYMPHOID_CELL	35/878	191/12183	2.43908e-07	2.43908e-07	CD160/CD1C/CD200R1/CD226/CD247/CD300LB/CD3D/CD3E/CD3G/CD40LG/CD81/CD8A/CD8B/CD96/CLEC2D/HCST/HLA-F/ICAM2/ITGA4/ITGAL/ITGB1/ITGB7/KIR2DL3/KIR3DL1/KLRB1/KLRC1/KLRD1/KLRF1/KLRG1/NCR3/PILRA/SH2D1A/SH2D1B/SLAMF6/SLAMF7	35
BIOCARTA_TCYTOTOXIC_PATHWAY	8/878	12/12183	2.69012e-07	2.69012e-07	CD2/CD247/CD28/CD3D/CD3E/CD3G/CD8A/ITGAL	8
BIOCARTA_THELPER_PATHWAY	8/878	12/12183	2.69012e-07	2.69012e-07	CD2/CD247/CD28/CD3D/CD3E/CD3G/CD4/ITGAL	8
BIOCARTA_TCAPOPTOSIS_PATHWAY	7/878	9/12183	3.12396e-07	3.12396e-07	CCR5/CD247/CD28/CD3D/CD3E/CD3G/CD4	7
REACTOME_RRNA_MODIFICATION_IN_THE_NUCLEUS_AND_CYTOSOL	17/878	60/12183	6.59997e-07	6.59997e-07	BMS1/FBL/GAR1/HEATR1/IMP3/KRR1/MPHOSPH10/NAT10/NOL11/NOP58/RPS14/RPS6/RPS7/SNU13/THUMPD1/UTP6/WDR75	17
KEGG_VIRAL_MYOCARDITIS	18/878	70/12183	1.49474e-06	1.49474e-06	CD28/CD40LG/CD86/FYN/HLA-DMA/HLA-DMB/HLA-DOA/HLA-DOB/HLA-DPA1/HLA-DPB1/HLA-DQA1/HLA-DRA/HLA-DRB1/HLA-DRB3/HLA-DRB4/HLA-F/ITGAL/PRF1	18
PID_IL12_STAT4_PATHWAY	12/878	33/12183	1.56755e-06	1.56755e-06	CD247/CD28/CD3D/CD3E/CD3G/CD4/CD86/HLA-DRA/HLA-DRB1/PRF1/STAT4/TBX21	12
BIOCARTA_BBCELL_PATHWAY	7/878	11/12183	2.5172e-06	2.5172e-06	CD28/CD4/CD40LG/HLA-DRA/HLA-DRB1/HLA-DRB3/HLA-DRB4	7
BIOCARTA_NKT_PATHWAY	10/878	26/12183	6.57842e-06	6.57842e-06	CCL4/CCR3/CCR4/CCR5/CCR7/CD28/CD4/CD40LG/CXCR3/IL12RB1	10
REACTOME_CHEMOKINE_RECEPTORS_BIND_CHEMOKINES	15/878	58/12183	1.02994e-05	1.02994e-05	CCL28/CCL4/CCL5/CCR3/CCR4/CCR5/CCR7/CX3CR1/CXCL5/CXCR3/CXCR5/CXCR6/PPBP/XCL1/XCL2	15
BIOCARTA_CTL_PATHWAY	7/878	13/12183	1.15091e-05	1.15091e-05	CD247/CD3D/CD3E/CD3G/GZMB/ITGAL/PRF1	7
BIOCARTA_IL5_PATHWAY	7/878	13/12183	1.15091e-05	1.15091e-05	CCR3/CD4/HLA-DRA/HLA-DRB1/HLA-DRB3/HLA-DRB4/IL5RA	7
BIOCARTA_ASBCELL_PATHWAY	7/878	15/12183	3.79591e-05	3.79591e-05	CD28/CD4/CD40LG/HLA-DRA/HLA-DRB1/HLA-DRB3/HLA-DRB4	7
BIOCARTA_IL17_PATHWAY	7/878	15/12183	3.79591e-05	3.79591e-05	CD2/CD247/CD3D/CD3E/CD3G/CD4/CD8A	7
KEGG_NATURAL_KILLER_CELL_MEDIATED_CYTOTOXICITY	24/878	137/12183	4.01874e-05	4.01874e-05	CD244/CD247/FYN/GZMB/HCST/ICAM2/ITGAL/KIR2DL3/KIR3DL1/KLRC1/KLRC2/KLRC3/KLRD1/LCK/NCR3/NFATC2/NFATC3/PIK3R1/PPP3CC/PRF1/SH2D1A/SH2D1B/TNFRSF10B/ZAP70	24
BIOCARTA_IL12_PATHWAY	8/878	20/12183	4.06311e-05	4.06311e-05	CCR5/CD247/CD3D/CD3E/CD3G/CXCR3/IL12RB1/STAT4	8
PID_CD8_TCR_DOWNSTREAM_PATHWAY	15/878	65/12183	4.4612e-05	4.4612e-05	CD247/CD3D/CD3E/CD3G/CD8A/CD8B/EOMES/GZMB/IL2RB/NFATC2/NFATC3/PRF1/PRKCQ/STAT4/TNFRSF9	15
BIOCARTA_EOSINOPHILS_PATHWAY	6/878	11/12183	4.64518e-05	4.64518e-05	CCL5/CCR3/HLA-DRA/HLA-DRB1/HLA-DRB3/HLA-DRB4	6
REACTOME_INTERFERON_SIGNALING	31/878	202/12183	4.84695e-05	4.84695e-05	ABCE1/CAMK2D/CIITA/DDX58/EIF4A2/GBP3/GBP4/HLA-DPA1/HLA-DPB1/HLA-DQA1/HLA-DRA/HLA-DRB1/HLA-DRB3/HLA-DRB4/HLA-F/IFI6/IFIT1/IFIT2/IRF4/KPNA5/MX1/NCAM1/NUP160/NUP210/NUP43/NUP88/PDE12/RPS27A/SAMHD1/STAT2/XAF1	31
REACTOME_HOST_INTERACTIONS_OF_HIV_FACTORS	23/878	131/12183	5.57657e-05	5.57657e-05	AP1S2/APOBEC3G/BANF1/CD247/CD28/CD4/CD8B/FYN/LCK/NPM1/NUP160/NUP210/NUP43/NUP88/PPIA/PSIP1/PSMB10/PSMB9/PSME1/RAN/RPS27A/SLC25A4/SLC25A6	23
PID_NFAT_TFPATHWAY	12/878	45/12183	5.67283e-05	5.67283e-05	CBLB/CD40LG/CDK4/DGKA/GATA3/GBP3/IRF4/NFATC2/NFATC3/PRKCQ/PTGS2/TBX21	12
REACTOME_HIV_INFECTION	34/878	234/12183	6.64493e-05	6.64493e-05	AP1S2/APOBEC3G/BANF1/CCR5/CD247/CD28/CD4/CD8B/CHMP7/FYN/LCK/NCBP2/NELFCD/NMT2/NPM1/NUP160/NUP210/NUP43/NUP88/POLR2K/PPIA/PSIP1/PSMB10/PSMB9/PSME1/RAN/RPS27A/SLC25A4/SLC25A6/SSRP1/SUPT16H/TAF15/TAF3/TAF9B	34
REACTOME_CD28_DEPENDENT_PI3K_AKT_SIGNALING	8/878	22/12183	9.05815e-05	9.05815e-05	AKT3/CD28/CD86/FYN/LCK/MAP3K14/PIK3R1/THEM4	8
REACTOME_APOBEC3G_MEDIATED_RESISTANCE_TO_HIV_1_INFECTION	4/878	5/12183	0.000126327	0.000126327	APOBEC3G/BANF1/PPIA/PSIP1	4
BIOCARTA_TH1TH2_PATHWAY	8/878	23/12183	0.000130173	0.000130173	CD28/CD40LG/CD86/HLA-DRA/HLA-DRB1/HLA-DRB3/HLA-DRB4/IL12RB1	8
HALLMARK_MYC_TARGETS_V2	13/878	58/12183	0.000194775	0.000194775	CDK4/DDX18/EXOSC5/GNL3/HSPD1/MCM5/MPHOSPH10/MYC/NIP7/NPM1/PHB/SRM/UNG	13
BIOCARTA_TCR_PATHWAY	11/878	44/12183	0.000215914	0.000215914	CD247/CD3D/CD3E/CD3G/FYN/LCK/NFATC2/NFATC3/PIK3R1/PPP3CC/ZAP70	11
BIOCARTA_TOB1_PATHWAY	7/878	19/12183	0.000230121	0.000230121	CD247/CD28/CD3D/CD3E/CD3G/SMAD3/TGFBR3	7
REACTOME_MHC_CLASS_II_ANTIGEN_PRESENTATION	21/878	126/12183	0.000246448	0.000246448	AP1S2/CD74/CTSC/CTSO/DCTN5/DNM3/HLA-DMA/HLA-DMB/HLA-DOA/HLA-DOB/HLA-DPA1/HLA-DPB1/HLA-DQA1/HLA-DRA/HLA-DRB1/HLA-DRB3/HLA-DRB4/KIF22/KIF2A/KIF3A/TUBB1	21
BIOCARTA_MHC_PATHWAY	6/878	14/12183	0.000250073	0.000250073	CD74/HLA-DRA/HLA-DRB1/HLA-DRB3/HLA-DRB4/PSMB9	6
PID_CXCR4_PATHWAY	18/878	101/12183	0.000287927	0.000287927	BLK/CD247/CD3D/CD3E/CD3G/CD4/FYN/GNAZ/HLA-DRA/HLA-DRB1/ITGA4/ITGA6/ITGB1/LCK/PIK3R1/RACK1/RHOC/STAT2	18
BIOCARTA_NKCELLS_PATHWAY	7/878	20/12183	0.000332155	0.000332155	ITGB1/KLRC1/KLRC2/KLRC3/KLRC4/KLRD1/PIK3R1	7
BIOCARTA_STATHMIN_PATHWAY	7/878	20/12183	0.000332155	0.000332155	CAMK4/CD2/CD247/CD3D/CD3E/CD3G/PRKACB	7
BIOCARTA_SET_PATHWAY	5/878	10/12183	0.000356643	0.000356643	APEX1/GZMA/GZMB/PRF1/SET	5
REACTOME_CD28_CO_STIMULATION	9/878	33/12183	0.000400654	0.000400654	AKT3/CD28/CD86/FYN/GRAP2/LCK/MAP3K14/PIK3R1/THEM4	9
HALLMARK_UNFOLDED_PROTEIN_RESPONSE	19/878	113/12183	0.000426759	0.000426759	ALDH18A1/BANF1/DDX10/EEF2/EIF2AK3/EIF4A2/EXOSC10/EXOSC2/EXOSC5/HSPA9/IFIT1/IMP3/NFYB/NPM1/RPS14/SDAD1/SLC30A5/TSPYL2/TTC37	19
PID_PI3KCI_PATHWAY	11/878	48/12183	0.000487904	0.000487904	BLK/BLNK/CYTH1/DAPP1/FYN/ITK/LCK/PIK3R1/PLEKHA1/SGK1/ZAP70	11
KEGG_LEISHMANIA_INFECTION	14/878	72/12183	0.000536748	0.000536748	HLA-DMA/HLA-DMB/HLA-DOA/HLA-DOB/HLA-DPA1/HLA-DPB1/HLA-DQA1/HLA-DRA/HLA-DRB1/HLA-DRB3/HLA-DRB4/ITGA4/ITGB1/PTGS2	14
REACTOME_SIGNALING_BY_INTERLEUKINS	52/878	462/12183	0.000843161	0.000843161	AIP/BCL2/BLNK/CCL4/CCL5/CCR5/CD4/CD86/CDKN1A/CUL1/DUSP6/DUSP7/FCER2/FYN/GATA3/HNRNPDL/HSPA8/HSPA9/IL10RA/IL12RB1/IL18BP/IL21R/IL27RA/IL2RB/IL32/IL5RA/IL7R/IRF4/ITGB1/LCK/LGALS9/MEF2C/MYC/PIK3R1/PPIA/PSMB10/PSMB9/PSME1/PTGS2/PTPN4/RORA/RPLP0/RPS27A/RPS6KA5/S1PR1/SIGIRR/SMAD3/SOCS2/SOD1/STAT2/STAT4/TP53	52
KEGG_SMALL_CELL_LUNG_CANCER	15/878	84/12183	0.000881511	0.000881511	AKT3/BCL2/BIRC3/CDK4/FHIT/ITGA6/ITGB1/MYC/PIK3R1/PTGS2/SKP2/TP53/TRAF1/TRAF3/TRAF5	15
BIOCARTA_CTCF_PATHWAY	7/878	24/12183	0.00114989	0.00114989	CD79A/CD79B/MYC/PIK3R1/SMAD5/TGFBR3/TP53	7
PID_MYC_ACTIV_PATHWAY	14/878	79/12183	0.00139711	0.00139711	ACTL6A/CCND2/CDK4/DDX18/HSPD1/KIR3DL1/MYC/NCL/NPM1/PMAIP1/PTMA/RPL11/SMAD3/TP53	14
BIOCARTA_EPHA4_PATHWAY	4/878	8/12183	0.00148248	0.00148248	EPHA4/EPHB1/FYN/ITGB1	4
BIOCARTA_BLYMPHOCYTE_PATHWAY	5/878	14/12183	0.00222122	0.00222122	HLA-DRA/HLA-DRB1/HLA-DRB3/HLA-DRB4/ITGAL	5
REACTOME_EARLY_PHASE_OF_HIV_LIFE_CYCLE	5/878	14/12183	0.00222122	0.00222122	BANF1/CCR5/CD4/PPIA/PSIP1	5
HALLMARK_COMPLEMENT	26/878	200/12183	0.00241566	0.00241566	APOBEC3F/APOBEC3G/CBLB/CCL5/CD40LG/CD46/CTSC/CTSO/DOCK10/DOCK9/DPP4/DUSP5/DUSP6/DYRK2/ERAP2/FYN/GATA3/GZMA/GZMB/GZMK/KIF2A/LCK/PSMB9/RASGRP1/RNF4/SPOCK2	26
HALLMARK_TNFA_SIGNALING_VIA_NFKB	26/878	200/12183	0.00241566	0.00241566	BHLHE40/BIRC3/BTG1/BTG2/CCL4/CCL5/CD69/CDKN1A/DDX58/DUSP5/GPR183/IFIH1/IFIT2/IL7R/MSC/MYC/PDE4B/PTGER4/PTGS2/SGK1/SMAD3/SNN/TNFAIP2/TNFRSF9/TRAF1/TSC22D1	26
KEGG_B_CELL_RECEPTOR_SIGNALING_PATHWAY	13/878	75/12183	0.00250845	0.00250845	AKT3/BLNK/CARD11/CD72/CD79A/CD79B/CD81/DAPP1/MALT1/NFATC2/NFATC3/PIK3R1/PPP3CC	13
REACTOME_HIV_LIFE_CYCLE	21/878	152/12183	0.0029383	0.0029383	BANF1/CCR5/CD4/CHMP7/NCBP2/NELFCD/NMT2/NUP160/NUP210/NUP43/NUP88/POLR2K/PPIA/PSIP1/RAN/RPS27A/SSRP1/SUPT16H/TAF15/TAF3/TAF9B	21
REACTOME_THE_ROLE_OF_NEF_IN_HIV_1_REPLICATION_AND_DISEASE_PATHOGENESIS	7/878	28/12183	0.0030542	0.0030542	AP1S2/CD247/CD28/CD4/CD8B/FYN/LCK	7
REACTOME_INTERACTIONS_OF_VPR_WITH_HOST_CELLULAR_PROTEINS	8/878	37/12183	0.00416429	0.00416429	BANF1/NUP160/NUP210/NUP43/NUP88/PSIP1/SLC25A4/SLC25A6	8
BIOCARTA_IL7_PATHWAY	5/878	16/12183	0.00429413	0.00429413	BCL2/FYN/IL7R/LCK/PIK3R1	5
BIOCARTA_P53_PATHWAY	5/878	16/12183	0.00429413	0.00429413	ATM/BCL2/CDK4/CDKN1A/TP53	5
REACTOME_PROCESSING_OF_SMDT1	5/878	16/12183	0.00429413	0.00429413	MCUB/PHB/PHB2/PMPCB/SMDT1	5
PID_IL2_STAT5_PATHWAY	7/878	30/12183	0.0046294	0.0046294	BCL2/CCND2/IL2RB/LCK/MYC/PIK3R1/PRF1	7
KEGG_CHEMOKINE_SIGNALING_PATHWAY	24/878	189/12183	0.00470063	0.00470063	AKT3/ARRB1/CCL28/CCL4/CCL5/CCR3/CCR4/CCR5/CCR7/CX3CR1/CXCL5/CXCR3/CXCR5/CXCR6/GRK5/ITK/PIK3R1/PPBP/PRKACB/PRKX/STAT2/TIAM1/XCL1/XCL2	24
PID_BCR_5PATHWAY	11/878	63/12183	0.00494888	0.00494888	BLNK/CARD11/CD72/CD79A/CD79B/DAPP1/ETS1/MALT1/MAP4K1/PIK3R1/PPP3CC	11
PID_CD40_PATHWAY	7/878	31/12183	0.00561514	0.00561514	BIRC3/CBLB/CD40LG/MAP3K14/MYC/TRAF1/TRAF3	7
REACTOME_TNF_RECEPTOR_SUPERFAMILY_TNFSF_MEMBERS_MEDIATING_NON_CANONICAL_NF_KB_PATHWAY	5/878	17/12183	0.0057274	0.0057274	BIRC3/CD40LG/LTB/MAP3K14/TRAF3	5
BIOCARTA_G2_PATHWAY	6/878	24/12183	0.00601729	0.00601729	ATM/CDC25B/CDKN1A/PRKDC/TP53/YWHAQ	6
REACTOME_INTERFERON_GAMMA_SIGNALING	14/878	93/12183	0.00654144	0.00654144	CAMK2D/CIITA/GBP3/GBP4/HLA-DPA1/HLA-DPB1/HLA-DQA1/HLA-DRA/HLA-DRB1/HLA-DRB3/HLA-DRB4/HLA-F/IRF4/NCAM1	14
KEGG_CELL_CYCLE	17/878	124/12183	0.007591	0.007591	ANAPC5/ATM/BUB3/CCND2/CDC14A/CDC23/CDC25B/CDK4/CDKN1A/CUL1/MCM5/MYC/PRKDC/SKP2/SMAD3/TP53/YWHAQ	17
REACTOME_CD28_DEPENDENT_VAV1_PATHWAY	4/878	12/12183	0.00830364	0.00830364	CD28/CD86/FYN/LCK	4
PID_IL27_PATHWAY	6/878	26/12183	0.00909976	0.00909976	GATA3/IL12RB1/IL27RA/STAT2/STAT4/TBX21	6
HALLMARK_WNT_BETA_CATENIN_SIGNALING	8/878	42/12183	0.00925999	0.00925999	CCND2/CUL1/LEF1/MYC/PTCH1/SKP2/TCF7/TP53	8
KEGG_CYSTEINE_AND_METHIONINE_METABOLISM	7/878	34/12183	0.00951726	0.00951726	AMD1/ENOPH1/GOT2/LDHB/MTR/SMS/SRM	7
PID_IL2_PI3K_PATHWAY	7/878	34/12183	0.00951726	0.00951726	BCL2/EIF3A/IL2RB/LCK/MYC/PIK3R1/RPS6	7
REACTOME_RUNX3_REGULATES_CDKN1A_TRANSCRIPTION	3/878	7/12183	0.0104774	0.0104774	CDKN1A/SMAD3/TP53	3
BIOCARTA_RB_PATHWAY	4/878	13/12183	0.0113198	0.0113198	ATM/CDC25B/CDK4/TP53	4
BIOCARTA_G1_PATHWAY	6/878	28/12183	0.0131703	0.0131703	ATM/CDK4/CDKN1A/SKP2/SMAD3/TP53	6
REACTOME_ANTIVIRAL_MECHANISM_BY_IFN_STIMULATED_GENES	12/878	82/12183	0.014069	0.014069	ABCE1/DDX58/EIF4A2/IFIT1/KPNA5/MX1/NUP160/NUP210/NUP43/NUP88/PDE12/RPS27A	12
REACTOME_NEF_MEDIATES_DOWN_MODULATION_OF_CELL_SURFACE_RECEPTORS_BY_RECRUITING_THEM_TO_CLATHRIN_ADAPTERS	5/878	21/12183	0.0148174	0.0148174	AP1S2/CD28/CD4/CD8B/LCK	5
BIOCARTA_LYM_PATHWAY	4/878	14/12183	0.0149593	0.0149593	ICAM2/ITGA4/ITGAL/ITGB1	4
REACTOME_DAP12_SIGNALING	6/878	29/12183	0.0156199	0.0156199	FYN/GRAP2/KLRC2/KLRD1/LCK/PIK3R1	6
KEGG_CYTOKINE_CYTOKINE_RECEPTOR_INTERACTION	29/878	265/12183	0.0158144	0.0158144	BMPR1A/CCL28/CCL4/CCL5/CCR3/CCR4/CCR5/CCR7/CD27/CD40LG/CX3CR1/CXCL5/CXCR3/CXCR5/CXCR6/FLT3LG/IL10RA/IL12RB1/IL21R/IL2RB/IL5RA/IL7R/LTB/PPBP/TNFRSF10B/TNFRSF9/TNFSF8/XCL1/XCL2	29
REACTOME_BINDING_OF_TCF_LEF_CTNNB1_TO_TARGET_GENE_PROMOTERS	3/878	8/12183	0.0158744	0.0158744	LEF1/MYC/TCF7	3
REACTOME_NEF_AND_SIGNAL_TRANSDUCTION	3/878	8/12183	0.0158744	0.0158744	CD247/FYN/LCK	3
REACTOME_POLB_DEPENDENT_LONG_PATCH_BASE_EXCISION_REPAIR	3/878	8/12183	0.0158744	0.0158744	APEX1/PARP1/POLB	3
REACTOME_RUNX3_REGULATES_WNT_SIGNALING	3/878	8/12183	0.0158744	0.0158744	LEF1/MYC/TCF7	3
REACTOME_GENE_AND_PROTEIN_EXPRESSION_BY_JAK_STAT_SIGNALING_AFTER_INTERLEUKIN_12_STIMULATION	7/878	38/12183	0.0173952	0.0173952	AIP/HNRNPDL/HSPA9/PPIA/RPLP0/SOD1/STAT4	7
HALLMARK_KRAS_SIGNALING_UP	23/878	200/12183	0.0174262	0.0174262	ABCB1/BIRC3/CCND2/CCSER2/CD37/CROT/DUSP6/ETS1/HDAC9/IL10RA/IL7R/MAP4K1/MMD/MPZL2/PPBP/PTGS2/RABGAP1L/RBM4/ST6GAL1/TRAF1/TRIB2/TSPAN13/WDR33	23
REACTOME_INTERLEUKIN_12_SIGNALING	8/878	47/12183	0.0179795	0.0179795	AIP/HNRNPDL/HSPA9/IL12RB1/PPIA/RPLP0/SOD1/STAT4	8
REACTOME_RNA_POLYMERASE_I_TRANSCRIPTION_INITIATION	8/878	47/12183	0.0179795	0.0179795	CHD3/POLR1C/POLR1E/POLR2K/RBBP4/RBBP7/RRN3/TWISTNB	8
KEGG_BETA_ALANINE_METABOLISM	5/878	22/12183	0.0180652	0.0180652	ALDH3A2/ALDH9A1/AOC2/SMS/SRM	5
REACTOME_CHAPERONE_MEDIATED_AUTOPHAGY	5/878	22/12183	0.0180652	0.0180652	EEF1A1/HSP90AB1/HSPA8/PARK7/RPS27A	5
REACTOME_CYCLIN_A_CDK2_ASSOCIATED_EVENTS_AT_S_PHASE_ENTRY	12/878	85/12183	0.0183632	0.0183632	AKT3/CDC25B/CDK4/CDKN1A/CUL1/MYC/PSMB10/PSMB9/PSME1/RBBP4/RPS27A/SKP2	12
PID_EPHRINB_REV_PATHWAY	6/878	30/12183	0.0183676	0.0183676	BLK/EPHB1/FYN/LCK/PIK3R1/TIAM1	6
REACTOME_ACTIVATION_OF_BH3_ONLY_PROTEINS	6/878	30/12183	0.0183676	0.0183676	AKT3/BCL2/PMAIP1/PPP3CC/TP53/YWHAQ	6
REACTOME_REGULATION_OF_TP53_ACTIVITY_THROUGH_ACETYLATION	6/878	30/12183	0.0183676	0.0183676	AKT3/CHD3/MEAF6/RBBP4/RBBP7/TP53	6
REACTOME_ACTIVATION_OF_BAD_AND_TRANSLOCATION_TO_MITOCHONDRIA	4/878	15/12183	0.0192586	0.0192586	AKT3/BCL2/PPP3CC/YWHAQ	4
REACTOME_INTERLEUKIN_12_FAMILY_SIGNALING	9/878	57/12183	0.0198644	0.0198644	AIP/HNRNPDL/HSPA9/IL12RB1/IL27RA/PPIA/RPLP0/SOD1/STAT4	9
REACTOME_TRANSCRIPTIONAL_REGULATION_BY_RUNX3	13/878	96/12183	0.019961	0.019961	CDKN1A/ITGA4/ITGAL/LEF1/MAML2/MYC/PSMB10/PSMB9/PSME1/RPS27A/SMAD3/TCF7/TP53	13
REACTOME_REGULATION_OF_TP53_ACTIVITY	19/878	160/12183	0.0214172	0.0214172	AKT3/ATM/CHD3/DYRK2/MEAF6/PRKAG2/RAD1/RAD50/RBBP4/RBBP7/RPS27A/SGK1/SMYD2/SSRP1/SUPT16H/TAF15/TAF3/TAF9B/TP53	19
HALLMARK_INTERFERON_ALPHA_RESPONSE	13/878	97/12183	0.0215867	0.0215867	CD47/CD74/GBP4/HERC6/IFIH1/IFIT2/LPAR6/LY6E/MX1/PARP12/PSMB9/PSME1/STAT2	13
KEGG_APOPTOSIS	12/878	87/12183	0.0217271	0.0217271	AKT3/ATM/BCL2/BIRC3/CAPN2/MAP3K14/PIK3R1/PPP3CC/PRKACB/PRKX/TNFRSF10B/TP53	12
REACTOME_MITOCHONDRIAL_CALCIUM_ION_TRANSPORT	5/878	23/12183	0.0217499	0.0217499	MCUB/PHB/PHB2/PMPCB/SMDT1	5
BIOCARTA_LYMPHOCYTE_PATHWAY	3/878	9/12183	0.0225532	0.0225532	ITGA4/ITGAL/ITGB1	3
REACTOME_CALCINEURIN_ACTIVATES_NFAT	3/878	9/12183	0.0225532	0.0225532	NFATC2/NFATC3/PPIA	3
REACTOME_INTEGRATION_OF_PROVIRUS	3/878	9/12183	0.0225532	0.0225532	BANF1/PPIA/PSIP1	3
REACTOME_OAS_ANTIVIRAL_RESPONSE	3/878	9/12183	0.0225532	0.0225532	ABCE1/DDX58/PDE12	3
KEGG_GLYCEROLIPID_METABOLISM	8/878	49/12183	0.0227331	0.0227331	AGK/AKR1B1/ALDH3A2/ALDH9A1/DGKA/LCLAT1/PLPP1/PNPLA3	8
REACTOME_MRNA_DECAY_BY_3_TO_5_EXORIBONUCLEASE	4/878	16/12183	0.0242467	0.0242467	EXOSC2/EXOSC5/NT5C3B/TTC37	4
PID_P53_REGULATION_PATHWAY	9/878	59/12183	0.024429	0.024429	ATM/DYRK2/RASSF1/RPL11/RPL23/RPL5/SKP2/SMYD2/TP53	9
PID_FCER1_PATHWAY	9/878	60/12183	0.0269708	0.0269708	CBLB/FCER1A/FYN/ITK/MS4A2/NFATC2/PIK3R1/PLPP1/S1PR1	9
REACTOME_INTERFERON_ALPHA_BETA_SIGNALING	10/878	70/12183	0.0277034	0.0277034	ABCE1/HLA-F/IFI6/IFIT1/IFIT2/IRF4/MX1/SAMHD1/STAT2/XAF1	10
REACTOME_TNFR2_NON_CANONICAL_NF_KB_PATHWAY	13/878	101/12183	0.0290878	0.0290878	BIRC3/CD27/CD40LG/CUL1/LTB/MAP3K14/PSMB10/PSMB9/PSME1/RPS27A/TNFRSF9/TNFSF8/TRAF3	13
BIOCARTA_ARF_PATHWAY	4/878	17/12183	0.029945	0.029945	MYC/PIK3R1/POLR1C/TP53	4
BIOCARTA_DC_PATHWAY	4/878	17/12183	0.029945	0.029945	CD2/CD5/CD7/TLR7	4
REACTOME_SIGNALING_BY_THE_B_CELL_RECEPTOR_BCR	19/878	166/12183	0.0300687	0.0300687	BLK/BLNK/CARD11/CD79A/CD79B/CUL1/DAPP1/FYN/ITPR3/MALT1/NFATC2/NFATC3/PIK3R1/PPIA/PSMB10/PSMB9/PSME1/RASGRP1/RPS27A	19
REACTOME_DOWNSTREAM_SIGNALING_EVENTS_OF_B_CELL_RECEPTOR_BCR	11/878	81/12183	0.0302173	0.0302173	CARD11/CUL1/MALT1/NFATC2/NFATC3/PPIA/PSMB10/PSMB9/PSME1/RASGRP1/RPS27A	11
REACTOME_BASIGIN_INTERACTIONS	5/878	25/12183	0.0305016	0.0305016	ITGA6/ITGB1/PPIA/SLC7A6/SPN	5
REACTOME_FOLDING_OF_ACTIN_BY_CCT_TRIC	3/878	10/12183	0.0305231	0.0305231	CCT3/CCT4/CCT6A	3
HALLMARK_E2F_TARGETS	22/878	200/12183	0.0308907	0.0308907	ASF1A/CDC25B/CDK4/CDKN1A/KIF22/LUC7L3/MCM5/MSH2/MYC/NAP1L1/NUDT21/PRKDC/PSIP1/RAD1/RAD50/RAN/RBBP7/SSRP1/SYNCRIP/TMPO/TP53/UNG	22
REACTOME_REGULATION_OF_TP53_ACTIVITY_THROUGH_PHOSPHORYLATION	12/878	92/12183	0.0321041	0.0321041	ATM/DYRK2/PRKAG2/RAD1/RAD50/RPS27A/SSRP1/SUPT16H/TAF15/TAF3/TAF9B/TP53	12
KEGG_COLORECTAL_CANCER	9/878	62/12183	0.0326022	0.0326022	AKT3/BCL2/LEF1/MSH2/MYC/PIK3R1/SMAD3/TCF7/TP53	9
REACTOME_NUCLEAR_IMPORT_OF_REV_PROTEIN	6/878	34/12183	0.0326187	0.0326187	NPM1/NUP160/NUP210/NUP43/NUP88/RAN	6
REACTOME_TRANSCRIPTIONAL_REGULATION_BY_TP53	36/878	365/12183	0.0336522	0.0336522	AKT3/ATM/BTG2/CDKN1A/CHD3/CNOT7/COX16/COX20/COX7C/DYRK2/GLS/LAMTOR4/LRPPRC/MEAF6/MSH2/NELFCD/NPM1/PMAIP1/POLR2K/PRKAG2/RAD1/RAD50/RBBP4/RBBP7/RPS27A/SGK1/SMYD2/SSRP1/SUPT16H/TAF15/TAF3/TAF9B/TNFRSF10B/TP53/YWHAQ/ZNF420	36
PID_NFAT_3PATHWAY	8/878	53/12183	0.0347626	0.0347626	BCL2/CAMK4/NFATC2/NFATC3/PRKCH/PRKCQ/RAN/YWHAQ	8
PID_INTEGRIN_CS_PATHWAY	5/878	26/12183	0.0355972	0.0355972	ITGA4/ITGA6/ITGAL/ITGB1/ITGB7	5
PID_MYC_REPRESS_PATHWAY	9/878	63/12183	0.0357026	0.0357026	ALDH9A1/BCL2/CCL5/CDKN1A/ITGA6/ITGB1/MYC/NFYB/SMAD3	9
BIOCARTA_CALCINEURIN_PATHWAY	4/878	18/12183	0.0363672	0.0363672	CDKN1A/NFATC2/NFATC3/PPP3CC	4
BIOCARTA_CHEMICAL_PATHWAY	4/878	18/12183	0.0363672	0.0363672	ATM/BCL2/PARP1/TP53	4
REACTOME_DAP12_INTERACTIONS	7/878	44/12183	0.0364288	0.0364288	CD300LB/FYN/GRAP2/KLRC2/KLRD1/LCK/PIK3R1	7
REACTOME_INTERLEUKIN_2_FAMILY_SIGNALING	7/878	44/12183	0.0364288	0.0364288	IL21R/IL2RB/IL5RA/LCK/LGALS9/PIK3R1/STAT4	7
KEGG_PRION_DISEASES	6/878	35/12183	0.0370552	0.0370552	CCL5/FYN/NCAM1/PRKACB/PRKX/SOD1	6
KEGG_ARGININE_AND_PROLINE_METABOLISM	8/878	54/12183	0.0383352	0.0383352	ALDH18A1/ALDH3A2/ALDH9A1/AMD1/GLS/GOT2/SMS/SRM	8
KEGG_SPLICEOSOME	15/878	127/12183	0.0395613	0.0395613	HNRNPA1/HNRNPA1L2/HSPA8/NCBP2/PPIH/PRPF19/RBMX/SF3A2/SF3A3/SNRPD2/SNU13/SRSF6/SRSF7/THOC3/WBP11	15
BIOCARTA_BTG2_PATHWAY	3/878	11/12183	0.0397693	0.0397693	BTG1/BTG2/TP53	3
BIOCARTA_MONOCYTE_PATHWAY	3/878	11/12183	0.0397693	0.0397693	ITGA4/ITGAL/ITGB1	3
REACTOME_CLEC7A_DECTIN_1_INDUCES_NFAT_ACTIVATION	3/878	11/12183	0.0397693	0.0397693	ITPR3/NFATC2/NFATC3	3
REACTOME_EFFECTS_OF_PIP2_HYDROLYSIS	5/878	27/12183	0.0411869	0.0411869	DGKA/ITPR3/PRKCH/PRKCQ/RASGRP1	5
PID_IL2_1PATHWAY	8/878	55/12183	0.0421454	0.0421454	BCL2/FYN/IKZF3/IL2RB/LCK/MYC/PIK3R1/SOCS2	8
REACTOME_MITOCHONDRIAL_PROTEIN_IMPORT	9/878	65/12183	0.0424968	0.0424968	GRPEL2/HSPA9/HSPD1/PMPCB/SLC25A4/SLC25A6/TIMM10B/TOMM7/TOMM70	9
REACTOME_PROCESSING_OF_CAPPED_INTRON_CONTAINING_PRE_MRNA	25/878	242/12183	0.0434475	0.0434475	ELAVL1/HNRNPA0/HNRNPA1/HNRNPH1/HNRNPR/HSPA8/NCBP2/NUDT21/NUP160/NUP210/NUP43/NUP88/POLR2K/PPIH/PRPF19/RBMX/SF3A2/SF3A3/SNRPD2/SNU13/SRSF6/SRSF7/THOC3/WBP11/WDR33	25
BIOCARTA_MCALPAIN_PATHWAY	4/878	19/12183	0.0435202	0.0435202	CAPN2/CXCR3/ITGB1/PRKACB	4
REACTOME_REGULATION_OF_TP53_ACTIVITY_THROUGH_METHYLATION	4/878	19/12183	0.0435202	0.0435202	ATM/RPS27A/SMYD2/TP53	4
REACTOME_ACTIVATION_OF_NOXA_AND_TRANSLOCATION_TO_MITOCHONDRIA	2/878	5/12183	0.0448146	0.0448146	PMAIP1/TP53	2
REACTOME_TFAP2_AP_2_FAMILY_REGULATES_TRANSCRIPTION_OF_CELL_CYCLE_FACTORS	2/878	5/12183	0.0448146	0.0448146	CDKN1A/MYC	2
REACTOME_TFAP2A_ACTS_AS_A_TRANSCRIPTIONAL_REPRESSOR_DURING_RETINOIC_ACID_INDUCED_CELL_DIFFERENTIATION	2/878	5/12183	0.0448146	0.0448146	HSPD1/NPM1	2
REACTOME_INTERLEUKIN_10_SIGNALING	7/878	46/12183	0.0449917	0.0449917	CCL4/CCL5/CCR5/CD86/FCER2/IL10RA/PTGS2	7
BIOCARTA_IL2RB_PATHWAY	6/878	37/12183	0.0470384	0.0470384	BCL2/IKZF3/IL2RB/MYC/PIK3R1/PPIA	6
REACTOME_INTERACTIONS_OF_REV_WITH_HOST_CELLULAR_PROTEINS	6/878	37/12183	0.0470384	0.0470384	NPM1/NUP160/NUP210/NUP43/NUP88/RAN	6
REACTOME_RNA_POLYMERASE_III_TRANSCRIPTION_INITIATION_FROM_TYPE_3_PROMOTER	5/878	28/12183	0.0472775	0.0472775	BDP1/POLR1C/POLR2K/POLR3K/SNAPC3	5
BIOCARTA_D4GDI_PATHWAY	3/878	12/12183	0.0502578	0.0502578	GZMB/PARP1/PRF1	3
REACTOME_BUTYROPHILIN_BTN_FAMILY_INTERACTIONS	3/878	12/12183	0.0502578	0.0502578	BTN3A1/BTN3A2/BTN3A3	3
REACTOME_NOTCH2_INTRACELLULAR_DOMAIN_REGULATES_TRANSCRIPTION	3/878	12/12183	0.0502578	0.0502578	FCER2/GZMB/MAML2	3
REACTOME_P2Y_RECEPTORS	3/878	12/12183	0.0502578	0.0502578	LPAR6/P2RY10/P2RY12	3
REACTOME_TRANSPORT_OF_NUCLEOSIDES_AND_FREE_PURINE_AND_PYRIMIDINE_BASES_ACROSS_THE_PLASMA_MEMBRANE	3/878	12/12183	0.0502578	0.0502578	ARL2BP/SLC25A4/SLC25A6	3
REACTOME_MRNA_SPLICING	20/878	188/12183	0.0512595	0.0512595	ELAVL1/HNRNPA0/HNRNPA1/HNRNPH1/HNRNPR/HSPA8/NCBP2/NUDT21/POLR2K/PPIH/PRPF19/RBMX/SF3A2/SF3A3/SNRPD2/SNU13/SRSF6/SRSF7/WBP11/WDR33	20
BIOCARTA_ATM_PATHWAY	4/878	20/12183	0.0514041	0.0514041	ATM/CDKN1A/RAD50/TP53	4
REACTOME_TP53_REGULATES_TRANSCRIPTION_OF_GENES_INVOLVED_IN_CYTOCHROME_C_RELEASE	4/878	20/12183	0.0514041	0.0514041	ATM/PMAIP1/TP53/ZNF420	4
BIOCARTA_INFLAM_PATHWAY	5/878	29/12183	0.0538728	0.0538728	CD4/HLA-DRA/HLA-DRB1/HLA-DRB3/HLA-DRB4	5
PID_BARD1_PATHWAY	5/878	29/12183	0.0538728	0.0538728	ATM/NPM1/PRKDC/RAD50/TP53	5
PID_INTEGRIN2_PATHWAY	5/878	29/12183	0.0538728	0.0538728	CD40LG/ICAM2/ITGAL/SPON2/TGFBI	5
REACTOME_INTERLEUKIN_4_AND_INTERLEUKIN_13_SIGNALING	13/878	111/12183	0.05582	0.05582	BCL2/CDKN1A/FCER2/GATA3/HSPA8/IRF4/ITGB1/MYC/PIK3R1/PTGS2/RORA/S1PR1/TP53	13
REACTOME_TRNA_PROCESSING	13/878	111/12183	0.05582	0.05582	ADAT2/CDKAL1/MTO1/NUP160/NUP210/NUP43/NUP88/RAN/RPP30/THADA/TRMT10C/TRMT13/TYW3	13
BIOCARTA_FCER1_PATHWAY	6/878	39/12183	0.0585373	0.0585373	FCER1A/MS4A2/NFATC2/NFATC3/PIK3R1/PPP3CC	6
REACTOME_CELLULAR_RESPONSE_TO_HEAT_STRESS	12/878	101/12183	0.0589434	0.0589434	ATM/CAMK2D/DNAJC2/EEF1A1/HSP90AB1/HSPA8/HSPA9/HSPH1/NUP160/NUP210/NUP43/NUP88	12
BIOCARTA_P53HYPOXIA_PATHWAY	4/878	21/12183	0.0600127	0.0600127	ABCB1/ATM/CDKN1A/TP53	4
REACTOME_BLOOD_GROUP_SYSTEMS_BIOSYNTHESIS	4/878	21/12183	0.0600127	0.0600127	B3GALT2/FUT10/FUT11/ST6GALNAC6	4
REACTOME_BRANCHED_CHAIN_AMINO_ACID_CATABOLISM	4/878	21/12183	0.0600127	0.0600127	BCKDHB/IVD/MCCC2/PPM1K	4
REACTOME_CD209_DC_SIGN_SIGNALING	4/878	21/12183	0.0600127	0.0600127	FYN/ICAM2/PRKACB/RPS6KA5	4
REACTOME_CTLA4_INHIBITORY_SIGNALING	4/878	21/12183	0.0600127	0.0600127	AKT3/CD86/FYN/LCK	4
REACTOME_INTERLEUKIN_37_SIGNALING	4/878	21/12183	0.0600127	0.0600127	IL18BP/PTPN4/SIGIRR/SMAD3	4
REACTOME_TP53_REGULATES_TRANSCRIPTION_OF_ADDITIONAL_CELL_CYCLE_GENES_WHOSE_EXACT_ROLE_IN_THE_P53_PATHWAY_REMAIN_UNCERTAIN	4/878	21/12183	0.0600127	0.0600127	BTG2/CNOT7/NPM1/TP53	4
BIOCARTA_MRP_PATHWAY	2/878	6/12183	0.0640599	0.0640599	ABCB1/GSTP1	2
REACTOME_RUNX3_REGULATES_IMMUNE_RESPONSE_AND_CELL_MIGRATION	2/878	6/12183	0.0640599	0.0640599	ITGA4/ITGAL	2
REACTOME_SENSING_OF_DNA_DOUBLE_STRAND_BREAKS	2/878	6/12183	0.0640599	0.0640599	ATM/RAD50	2
REACTOME_UPTAKE_AND_FUNCTION_OF_DIPHTHERIA_TOXIN	2/878	6/12183	0.0640599	0.0640599	EEF2/HSP90AB1	2
REACTOME_SCF_SKP2_MEDIATED_DEGRADATION_OF_P27_P21	8/878	60/12183	0.0649083	0.0649083	CDK4/CDKN1A/CUL1/PSMB10/PSMB9/PSME1/RPS27A/SKP2	8
BIOCARTA_ATRBRCA_PATHWAY	4/878	22/12183	0.0693344	0.0693344	ATM/RAD1/RAD50/TP53	4
BIOCARTA_CASPASE_PATHWAY	4/878	22/12183	0.0693344	0.0693344	BIRC3/GZMB/PARP1/PRF1	4
REACTOME_ERK_MAPK_TARGETS	4/878	22/12183	0.0693344	0.0693344	DUSP6/DUSP7/MEF2C/RPS6KA5	4
REACTOME_REGULATION_OF_SIGNALING_BY_CBL	4/878	22/12183	0.0693344	0.0693344	BLNK/FYN/PIK3R1/RPS27A	4
PID_SMAD2_3NUCLEAR_PATHWAY	10/878	82/12183	0.0695963	0.0695963	CDK4/CDKN1A/GATA3/HSPA8/MEF2C/MYC/RBBP4/RBBP7/RUNX2/SMAD3	10
HALLMARK_PEROXISOME	12/878	104/12183	0.0704804	0.0704804	ABCB1/ABCD2/ACSL5/ALDH1A1/ALDH9A1/DHRS3/ECI2/ISOC1/MSH2/RDH11/SLC25A4/SOD1	12
REACTOME_RNA_POLYMERASE_III_TRANSCRIPTION	6/878	41/12183	0.0715718	0.0715718	BDP1/POLR1C/POLR2K/POLR3K/SNAPC3/SSB	6
BIOCARTA_NFAT_PATHWAY	7/878	51/12183	0.0716822	0.0716822	CAMK4/MEF2C/NFATC2/NFATC3/PIK3R1/PPP3CC/PRKACB	7
BIOCARTA_GATA3_PATHWAY	3/878	14/12183	0.0747519	0.0747519	GATA3/NFATC2/PRKACB	3
BIOCARTA_PRC2_PATHWAY	3/878	14/12183	0.0747519	0.0747519	PHC1/RBBP4/RBBP7	3
REACTOME_GLUTAMATE_AND_GLUTAMINE_METABOLISM	3/878	14/12183	0.0747519	0.0747519	ALDH18A1/GLS/GOT2	3
REACTOME_REPRESSION_OF_WNT_TARGET_GENES	3/878	14/12183	0.0747519	0.0747519	LEF1/MYC/TCF7	3
REACTOME_TRAF3_DEPENDENT_IRF_ACTIVATION_PATHWAY	3/878	14/12183	0.0747519	0.0747519	DDX58/IFIH1/TRAF3	3
KEGG_SYSTEMIC_LUPUS_ERYTHEMATOSUS	15/878	139/12183	0.0754264	0.0754264	CD28/CD40LG/CD86/HLA-DMA/HLA-DMB/HLA-DOA/HLA-DOB/HLA-DPA1/HLA-DPB1/HLA-DQA1/HLA-DRA/HLA-DRB1/HLA-DRB3/HLA-DRB4/SSB	15
PID_ALPHA_SYNUCLEIN_PATHWAY	5/878	32/12183	0.0766831	0.0766831	BLK/FYN/GRK5/LCK/PARK7	5
REACTOME_FC_EPSILON_RECEPTOR_FCERI_SIGNALING	19/878	186/12183	0.0777168	0.0777168	CARD11/CUL1/FCER1A/FYN/GRAP2/ITK/ITPR3/MALT1/MS4A2/NFATC2/NFATC3/PIK3R1/PRKCQ/PSMB10/PSMB9/PSME1/RASGRP1/RPS27A/TXK	19
KEGG_BLADDER_CANCER	6/878	42/12183	0.0786644	0.0786644	CDK4/CDKN1A/MYC/RASSF1/RPS6KA5/TP53	6
REACTOME_C_TYPE_LECTIN_RECEPTORS_CLRS	15/878	140/12183	0.0791467	0.0791467	CARD11/CUL1/FYN/ICAM2/ITPR3/MALT1/MAP3K14/NFATC2/NFATC3/PRKACB/PSMB10/PSMB9/PSME1/RPS27A/RPS6KA5	15
PID_CMYB_PATHWAY	10/878	84/12183	0.0791679	0.0791679	BCL2/BIRC3/CD4/CDKN1A/ETS1/GATA3/HSPA8/LEF1/MYC/PTGS2	10
REACTOME_NEPHRIN_FAMILY_INTERACTIONS	4/878	23/12183	0.0793522	0.0793522	FYN/PIK3R1/SPTAN1/SPTBN1	4
REACTOME_RNA_POLYMERASE_III_TRANSCRIPTION_TERMINATION	4/878	23/12183	0.0793522	0.0793522	POLR1C/POLR2K/POLR3K/SSB	4
REACTOME_MITOCHONDRIAL_TRANSLATION	11/878	96/12183	0.0841105	0.0841105	MRPL3/MRPL32/MRPL46/MRPL50/MRPS14/MRPS21/MRPS27/MRPS28/MRPS30/MRPS6/PTCD3	11
REACTOME_INTRINSIC_PATHWAY_FOR_APOPTOSIS	7/878	53/12183	0.084516	0.084516	AKT3/BCL2/GZMB/PMAIP1/PPP3CC/TP53/YWHAQ	7
REACTOME_NUCLEAR_ENVELOPE_BREAKDOWN	7/878	53/12183	0.084516	0.084516	BANF1/LPIN1/NUP160/NUP210/NUP43/NUP88/TMPO	7
HALLMARK_INFLAMMATORY_RESPONSE	20/878	200/12183	0.0848822	0.0848822	BTG2/CCL5/CCR7/CD69/CDKN1A/CXCR6/GPR183/IL10RA/IL2RB/IL7R/KCNA3/LCK/LY6E/MYC/NMUR1/PDE4B/PTGER4/RASGRP1/SLAMF1/TNFRSF9	20
BIOCARTA_BCR_PATHWAY	5/878	33/12183	0.0852798	0.0852798	CD79A/CD79B/NFATC2/NFATC3/PPP3CC	5
PID_INTEGRIN_A4B1_PATHWAY	5/878	33/12183	0.0852798	0.0852798	ADAM28/CD81/ITGA4/ITGB1/PRKACB	5
REACTOME_EXPORT_OF_VIRAL_RIBONUCLEOPROTEINS_FROM_NUCLEUS	5/878	33/12183	0.0852798	0.0852798	NUP160/NUP210/NUP43/NUP88/RAN	5
BIOCARTA_IRES_PATHWAY	2/878	7/12183	0.0854929	0.0854929	EIF3A/EIF4A2	2
BIOCARTA_SARS_PATHWAY	2/878	7/12183	0.0854929	0.0854929	FBL/NCL	2
REACTOME_2_LTR_CIRCLE_FORMATION	2/878	7/12183	0.0854929	0.0854929	BANF1/PSIP1	2
REACTOME_ARYL_HYDROCARBON_RECEPTOR_SIGNALLING	2/878	7/12183	0.0854929	0.0854929	AIP/HSP90AB1	2
REACTOME_FRUCTOSE_METABOLISM	2/878	7/12183	0.0854929	0.0854929	AKR1B1/ALDH1A1	2
REACTOME_LTC4_CYSLTR_MEDIATED_IL4_PRODUCTION	2/878	7/12183	0.0854929	0.0854929	CYSLTR1/DPEP2	2
REACTOME_TRANSPORT_OF_MATURE_MRNAS_DERIVED_FROM_INTRONLESS_TRANSCRIPTS	6/878	43/12183	0.0861373	0.0861373	NCBP2/NUP160/NUP210/NUP43/NUP88/WDR33	6
BIOCARTA_BCELLSURVIVAL_PATHWAY	3/878	15/12183	0.0886253	0.0886253	CCT4/ITGB1/PIK3R1	3
BIOCARTA_CD40_PATHWAY	3/878	15/12183	0.0886253	0.0886253	CD40LG/MAP3K14/TRAF3	3
REACTOME_EICOSANOID_LIGAND_BINDING_RECEPTORS	3/878	15/12183	0.0886253	0.0886253	CYSLTR1/PTGDR/PTGER4	3
REACTOME_APC_C_MEDIATED_DEGRADATION_OF_CELL_CYCLE_PROTEINS	10/878	86/12183	0.0895135	0.0895135	ANAPC5/BUB3/CDC14A/CDC23/CUL1/PSMB10/PSMB9/PSME1/RPS27A/SKP2	10
REACTOME_TP53_REGULATES_METABOLIC_GENES	10/878	86/12183	0.0895135	0.0895135	AKT3/COX16/COX20/COX7C/GLS/LAMTOR4/LRPPRC/PRKAG2/TP53/YWHAQ	10
REACTOME_SYNTHESIS_OF_VERY_LONG_CHAIN_FATTY_ACYL_COAS	4/878	24/12183	0.0900446	0.0900446	ACSL5/ELOVL7/HACD2/HACD3	4
REACTOME_SNRNP_ASSEMBLY	7/878	54/12183	0.091394	0.091394	DDX20/NCBP2/NUP160/NUP210/NUP43/NUP88/SNRPD2	7
KEGG_VALINE_LEUCINE_AND_ISOLEUCINE_DEGRADATION	6/878	44/12183	0.093986	0.093986	ALDH3A2/ALDH9A1/BCKDHB/IVD/MCCC2/OXCT1	6
REACTOME_CYCLIN_D_ASSOCIATED_EVENTS_IN_G1	6/878	44/12183	0.093986	0.093986	CCND2/CDK4/CDKN1A/CUL1/RPS27A/SKP2	6
PID_HDAC_CLASSII_PATHWAY	5/878	34/12183	0.0943593	0.0943593	BCOR/CAMK4/HDAC9/MEF2C/RAN	5
REACTOME_NEGATIVE_REGULATORS_OF_DDX58_IFIH1_SIGNALING	5/878	34/12183	0.0943593	0.0943593	DDX58/IFIH1/RNF125/RPS27A/TRAF3	5
REACTOME_TRANSCRIPTIONAL_REGULATION_BY_E2F6	5/878	34/12183	0.0943593	0.0943593	EPC1/MGA/PHC1/RBBP4/RBBP7	5
REACTOME_APC_CDC20_MEDIATED_DEGRADATION_OF_NEK2A	4/878	25/12183	0.101386	0.101386	ANAPC5/BUB3/CDC23/RPS27A	4
BIOCARTA_EIF_PATHWAY	3/878	16/12183	0.103482	0.103482	EEF2/EIF3A/EIF4A2	3
REACTOME_ASSEMBLY_OF_THE_HIV_VIRION	3/878	16/12183	0.103482	0.103482	NMT2/PPIA/RPS27A	3
REACTOME_NUCLEOTIDE_LIKE_PURINERGIC_RECEPTORS	3/878	16/12183	0.103482	0.103482	LPAR6/P2RY10/P2RY12	3
PID_HIV_NEF_PATHWAY	5/878	35/12183	0.10391	0.10391	BCL2/BIRC3/CD247/MAP3K14/TRAF1	5
PID_PI3KCI_AKT_PATHWAY	5/878	35/12183	0.10391	0.10391	AKT3/CDKN1A/PRKDC/TBC1D4/YWHAQ	5
REACTOME_LYSOSOME_VESICLE_BIOGENESIS	5/878	35/12183	0.10391	0.10391	AP1G2/AP1S2/ARRB1/HSPA8/M6PR	5
REACTOME_SUMOYLATION_OF_SUMOYLATION_PROTEINS	5/878	35/12183	0.10391	0.10391	NUP160/NUP210/NUP43/NUP88/TOPORS	5
REACTOME_CLEC7A_DECTIN_1_SIGNALING	11/878	100/12183	0.104832	0.104832	CARD11/CUL1/ITPR3/MALT1/MAP3K14/NFATC2/NFATC3/PSMB10/PSMB9/PSME1/RPS27A	11
REACTOME_G_ALPHA_I_SIGNALLING_EVENTS	36/878	403/12183	0.105333	0.105333	CAMK2D/CAMK4/CCL28/CCL4/CCL5/CCR3/CCR4/CCR5/CCR7/CNR2/CX3CR1/CXCL5/CXCR3/CXCR5/CXCR6/CYP4V2/DHRS3/GNAZ/GPR18/GPR183/GPR55/ITPR3/METAP1/NMT2/NMUR1/P2RY12/PDE4B/PPBP/PPP3CC/PRKACB/PRKCQ/PRKX/RDH11/RGS18/S1PR1/S1PR5	36
BIOCARTA_HIVNEF_PATHWAY	7/878	56/12183	0.106059	0.106059	BCL2/BIRC3/MAP3K14/PARP1/PRKDC/SPTAN1/TRAF1	7
REACTOME_DEADENYLATION_DEPENDENT_MRNA_DECAY	7/878	56/12183	0.106059	0.106059	CNOT7/EIF4A2/EIF4B/EXOSC2/EXOSC5/NT5C3B/TTC37	7
REACTOME_CELL_SURFACE_INTERACTIONS_AT_THE_VASCULAR_WALL	19/878	194/12183	0.106231	0.106231	ANGPT1/CD2/CD244/CD47/CD74/CD84/FYN/ITGA4/ITGA6/ITGAL/ITGB1/LCK/PIK3R1/PPIA/SIRPG/SLC7A6/SPN/TNFRSF10B/VPREB3	19
PID_TELOMERASE_PATHWAY	8/878	67/12183	0.107524	0.107524	ATM/MYC/NCL/RAD1/RAD50/RBBP4/RBBP7/SMAD3	8
BIOCARTA_PLK3_PATHWAY	2/878	8/12183	0.108699	0.108699	ATM/TP53	2
BIOCARTA_TERT_PATHWAY	2/878	8/12183	0.108699	0.108699	MYC/TP53	2
REACTOME_HUR_ELAVL1_BINDS_AND_STABILIZES_MRNA	2/878	8/12183	0.108699	0.108699	ELAVL1/SET	2
REACTOME_RUNX2_REGULATES_GENES_INVOLVED_IN_CELL_MIGRATION	2/878	8/12183	0.108699	0.108699	AKT3/RUNX2	2
BIOCARTA_VIP_PATHWAY	4/878	26/12183	0.113348	0.113348	MYC/NFATC2/PPP3CC/PRKACB	4
REACTOME_FORMATION_OF_TUBULIN_FOLDING_INTERMEDIATES_BY_CCT_TRIC	4/878	26/12183	0.113348	0.113348	CCT3/CCT4/CCT6A/TUBB1	4
REACTOME_MISCELLANEOUS_TRANSPORT_AND_BINDING_EVENTS	4/878	26/12183	0.113348	0.113348	LRRC8B/LRRC8C/LRRC8D/NIPAL3	4
REACTOME_TRANSPORT_OF_THE_SLBP_DEPENDANT_MATURE_MRNA	5/878	36/12183	0.113918	0.113918	NCBP2/NUP160/NUP210/NUP43/NUP88	5
BIOCARTA_LAIR_PATHWAY	3/878	17/12183	0.11924	0.11924	ITGA4/ITGAL/ITGB1	3
BIOCARTA_PDZS_PATHWAY	3/878	17/12183	0.11924	0.11924	NCAM1/SPTAN1/SPTBN1	3
BIOCARTA_TEL_PATHWAY	3/878	17/12183	0.11924	0.11924	BCL2/MYC/TP53	3
BIOCARTA_TNFR2_PATHWAY	3/878	17/12183	0.11924	0.11924	MAP3K14/TRAF1/TRAF3	3
REACTOME_FORMATION_OF_SENESCENCE_ASSOCIATED_HETEROCHROMATIN_FOCI_SAHF	3/878	17/12183	0.11924	0.11924	ASF1A/CDKN1A/TP53	3
REACTOME_FOXO_MEDIATED_TRANSCRIPTION_OF_CELL_CYCLE_GENES	3/878	17/12183	0.11924	0.11924	BTG1/CDKN1A/SMAD3	3
REACTOME_PROTEIN_METHYLATION	3/878	17/12183	0.11924	0.11924	EEF1A1/EEF2/HSPA8	3
REACTOME_SUMOYLATION_OF_RNA_BINDING_PROTEINS	6/878	47/12183	0.119724	0.119724	NOP58/NUP160/NUP210/NUP43/NUP88/PHC1	6
PID_BETA_CATENIN_NUC_PATHWAY	9/878	80/12183	0.12077	0.12077	CAMK4/CCND2/CUL1/LEF1/MDFIC/MYC/TCF7/TNIK/YWHAQ	9
HALLMARK_DNA_REPAIR	15/878	150/12183	0.122841	0.122841	IMPDH2/NCBP2/NELFCD/NUDT21/PDE4B/POLB/POLH/POLR1C/POLR2K/SF3A3/SMAD5/SRSF6/SSRP1/TP53/USP11	15
BIOCARTA_ALK_PATHWAY	5/878	37/12183	0.124368	0.124368	BMPR1A/MEF2C/NOG/SMAD5/TGFBR3	5
PID_IL23_PATHWAY	5/878	37/12183	0.124368	0.124368	CD3E/CD4/IL12RB1/PIK3R1/STAT4	5
REACTOME_REGULATION_OF_TP53_EXPRESSION_AND_DEGRADATION	5/878	37/12183	0.124368	0.124368	AKT3/ATM/RPS27A/SGK1/TP53	5
REACTOME_FGFR2_ALTERNATIVE_SPLICING	4/878	27/12183	0.125897	0.125897	HNRNPA1/HNRNPH1/NCBP2/POLR2K	4
REACTOME_INTERLEUKIN_3_INTERLEUKIN_5_AND_GM_CSF_SIGNALING	6/878	48/12183	0.129006	0.129006	BLNK/FYN/IL2RB/IL5RA/PIK3R1/RPS27A	6
REACTOME_CIRCADIAN_CLOCK	8/878	70/12183	0.129576	0.129576	BHLHE40/CUL1/DBP/MEF2C/PPP1CC/RBM4/RORA/RPS27A	8
KEGG_RNA_DEGRADATION	7/878	59/12183	0.13026	0.13026	CNOT7/EXOSC10/EXOSC2/EXOSC5/HSPA9/HSPD1/TTC37	7
HALLMARK_P53_PATHWAY	19/878	200/12183	0.1314	0.1314	BTG1/BTG2/CCND2/CD81/CDKN1A/DGKA/F2R/HINT1/LDHB/PITPNC1/POLH/RACK1/RPL18/RPL36/S100A4/TP53/TSC22D1/TSPYL2/WWP1	19
BIOCARTA_CDC25_PATHWAY	2/878	9/12183	0.133312	0.133312	ATM/CDC25B	2
REACTOME_BH3_ONLY_PROTEINS_ASSOCIATE_WITH_AND_INACTIVATE_ANTI_APOPTOTIC_BCL_2_MEMBERS	2/878	9/12183	0.133312	0.133312	BCL2/PMAIP1	2
REACTOME_CHL1_INTERACTIONS	2/878	9/12183	0.133312	0.133312	HSPA8/ITGB1	2
REACTOME_DISPLACEMENT_OF_DNA_GLYCOSYLASE_BY_APEX1	2/878	9/12183	0.133312	0.133312	APEX1/UNG	2
REACTOME_DOWNREGULATION_OF_ERBB4_SIGNALING	2/878	9/12183	0.133312	0.133312	RPS27A/WWP1	2
REACTOME_INLA_MEDIATED_ENTRY_OF_LISTERIA_MONOCYTOGENES_INTO_HOST_CELLS	2/878	9/12183	0.133312	0.133312	CBLL1/RPS27A	2
REACTOME_INTERLEUKIN_23_SIGNALING	2/878	9/12183	0.133312	0.133312	IL12RB1/STAT4	2
REACTOME_LIPOPHAGY	2/878	9/12183	0.133312	0.133312	HSPA8/PRKAG2	2
REACTOME_NEF_MEDIATED_CD4_DOWN_REGULATION	2/878	9/12183	0.133312	0.133312	CD4/LCK	2
REACTOME_PROSTANOID_LIGAND_RECEPTORS	2/878	9/12183	0.133312	0.133312	PTGDR/PTGER4	2
REACTOME_TRNA_MODIFICATION_IN_THE_MITOCHONDRION	2/878	9/12183	0.133312	0.133312	MTO1/TRMT10C	2
REACTOME_REGULATION_OF_HSF1_MEDIATED_HEAT_SHOCK_RESPONSE	9/878	82/12183	0.134896	0.134896	ATM/DNAJC2/HSPA8/HSPA9/HSPH1/NUP160/NUP210/NUP43/NUP88	9
PID_ERBB4_PATHWAY	5/878	38/12183	0.135242	0.135242	FYN/LRIG1/PIK3R1/WWOX/WWP1	5
PID_P38_ALPHA_BETA_DOWNSTREAM_PATHWAY	5/878	38/12183	0.135242	0.135242	ELK4/MEF2C/PTGS2/RPS6KA5/TP53	5
REACTOME_OVARIAN_TUMOR_DOMAIN_PROTEASES	5/878	38/12183	0.135242	0.135242	DDX58/IFIH1/RPS27A/TP53/TRAF3	5
REACTOME_TRANSCRIPTIONAL_REGULATION_BY_THE_AP_2_TFAP2_FAMILY_OF_TRANSCRIPTION_FACTORS	5/878	38/12183	0.135242	0.135242	CDKN1A/HSPD1/MYC/NPM1/WWOX	5
BIOCARTA_MEF2D_PATHWAY	3/878	18/12183	0.135814	0.135814	CAPN2/NFATC2/PPP3CC	3
REACTOME_ACTIVATION_OF_SMO	3/878	18/12183	0.135814	0.135814	ARRB1/KIF3A/PTCH1	3
REACTOME_RNA_POLYMERASE_III_CHAIN_ELONGATION	3/878	18/12183	0.135814	0.135814	POLR1C/POLR2K/POLR3K	3
PID_ANGIOPOIETIN_RECEPTOR_PATHWAY	6/878	49/12183	0.138623	0.138623	ANGPT1/CDKN1A/ETS1/FYN/ITGB1/PIK3R1	6
PID_TCR_CALCIUM_PATHWAY	4/878	28/12183	0.139001	0.139001	CD40LG/NFATC2/NFATC3/PTGS2	4
REACTOME_RNA_POLYMERASE_III_TRANSCRIPTION_INITIATION_FROM_TYPE_1_PROMOTER	4/878	28/12183	0.139001	0.139001	BDP1/POLR1C/POLR2K/POLR3K	4
REACTOME_FLT3_SIGNALING	24/878	265/12183	0.145626	0.145626	ANGPT1/ARRB1/CAMK2D/DUSP5/DUSP6/DUSP7/FLT3LG/FYN/IL2RB/IL5RA/NCAM1/PEBP1/PHB/PIK3R1/PSMB10/PSMB9/PSME1/RASA3/RASGRF2/RASGRP1/RPS27A/SPTAN1/SPTBN1/THEM4	24
REACTOME_ASSOCIATION_OF_TRIC_CCT_WITH_TARGET_PROTEINS_DURING_BIOSYNTHESIS	5/878	39/12183	0.146523	0.146523	CCT3/CCT4/CCT6A/TP53/USP11	5
REACTOME_FORMATION_OF_RNA_POL_II_ELONGATION_COMPLEX	7/878	61/12183	0.147793	0.147793	LEO1/MLLT3/NCBP2/NELFCD/POLR2K/SSRP1/SUPT16H	7
REACTOME_TRANSPORT_OF_MATURE_TRANSCRIPT_TO_CYTOPLASM	9/878	84/12183	0.149839	0.149839	NCBP2/NUP160/NUP210/NUP43/NUP88/SRSF6/SRSF7/THOC3/WDR33	9
BIOCARTA_DEATH_PATHWAY	4/878	29/12183	0.152621	0.152621	BCL2/BIRC3/MAP3K14/SPTAN1	4
KEGG_RNA_POLYMERASE	4/878	29/12183	0.152621	0.152621	POLR1C/POLR1E/POLR2K/POLR3K	4
KEGG_THYROID_CANCER	4/878	29/12183	0.152621	0.152621	LEF1/MYC/TCF7/TP53	4
REACTOME_INTERCONVERSION_OF_NUCLEOTIDE_DI_AND_TRIPHOSPHATES	4/878	29/12183	0.152621	0.152621	AK5/AK6/CMPK1/DCTD	4
BIOCARTA_ECM_PATHWAY	3/878	19/12183	0.153119	0.153119	FYN/ITGB1/PIK3R1	3
PID_EPHA2_FWD_PATHWAY	3/878	19/12183	0.153119	0.153119	ACP1/PIK3R1/TIAM1	3
REACTOME_CONVERSION_FROM_APC_C_CDC20_TO_APC_C_CDH1_IN_LATE_ANAPHASE	3/878	19/12183	0.153119	0.153119	ANAPC5/CDC14A/CDC23	3
REACTOME_PROCESSING_OF_INTRONLESS_PRE_MRNAS	3/878	19/12183	0.153119	0.153119	NCBP2/NUDT21/WDR33	3
KEGG_CHRONIC_MYELOID_LEUKEMIA	8/878	73/12183	0.153765	0.153765	AKT3/CBLB/CDK4/CDKN1A/MYC/PIK3R1/SMAD3/TP53	8
REACTOME_REGULATION_OF_RUNX2_EXPRESSION_AND_ACTIVITY	8/878	73/12183	0.153765	0.153765	CUL1/PSMB10/PSMB9/PSME1/RPS27A/RUNX2/SKP2/WWP1	8
REACTOME_TRANSCRIPTION_OF_THE_HIV_GENOME	8/878	73/12183	0.153765	0.153765	NCBP2/NELFCD/POLR2K/SSRP1/SUPT16H/TAF15/TAF3/TAF9B	8
HALLMARK_UV_RESPONSE_DN	14/878	144/12183	0.155263	0.155263	AKT3/ARHGEF9/BCKDHB/BHLHE40/BMPR1A/DAB2/DBP/FYN/GRK5/INPP4B/MYC/NR1D2/SMAD3/TGFBR3	14
REACTOME_CLASS_A_1_RHODOPSIN_LIKE_RECEPTORS	29/878	331/12183	0.158101	0.158101	CCL28/CCL4/CCL5/CCR3/CCR4/CCR5/CCR7/CNR2/CX3CR1/CXCL5/CXCR3/CXCR5/CXCR6/CYSLTR1/F2R/GPR18/GPR183/GPR55/LPAR6/NMUR1/P2RY10/P2RY12/PPBP/PTGDR/PTGER4/S1PR1/S1PR5/XCL1/XCL2	29
KEGG_PYRUVATE_METABOLISM	5/878	40/12183	0.158188	0.158188	AKR1B1/ALDH3A2/ALDH9A1/GLO1/LDHB	5
PID_FOXM1_PATHWAY	5/878	40/12183	0.158188	0.158188	CDC25B/CDK4/MYC/NFATC3/SKP2	5
REACTOME_NEGATIVE_REGULATION_OF_MAPK_PATHWAY	5/878	40/12183	0.158188	0.158188	DUSP5/DUSP6/DUSP7/PEBP1/RPS27A	5
PID_CASPASE_PATHWAY	6/878	51/12183	0.158813	0.158813	BCL2/BIRC3/GZMB/PARP1/PRF1/SPTAN1	6
BIOCARTA_ETC_PATHWAY	2/878	10/12183	0.15901	0.15901	SLC25A4/SLC25A6	2
BIOCARTA_RNA_PATHWAY	2/878	10/12183	0.15901	0.15901	MAP3K14/TP53	2
BIOCARTA_SKP2E2F_PATHWAY	2/878	10/12183	0.15901	0.15901	CUL1/SKP2	2
KEGG_LIMONENE_AND_PINENE_DEGRADATION	2/878	10/12183	0.15901	0.15901	ALDH3A2/ALDH9A1	2
REACTOME_CAMK_IV_MEDIATED_PHOSPHORYLATION_OF_CREB	2/878	10/12183	0.15901	0.15901	CAMK2D/CAMK4	2
REACTOME_HDR_THROUGH_MMEJ_ALT_NHEJ	2/878	10/12183	0.15901	0.15901	PARP1/RAD50	2
REACTOME_INTERLEUKIN_21_SIGNALING	2/878	10/12183	0.15901	0.15901	IL21R/STAT4	2
REACTOME_POU5F1_OCT4_SOX2_NANOG_REPRESS_GENES_RELATED_TO_DIFFERENTIATION	2/878	10/12183	0.15901	0.15901	EOMES/TSC22D1	2
REACTOME_SYNTHESIS_OF_PYROPHOSPHATES_IN_THE_CYTOSOL	2/878	10/12183	0.15901	0.15901	ITPK1/NUDT3	2
BIOCARTA_GPCR_PATHWAY	4/878	30/12183	0.166721	0.166721	NFATC2/NFATC3/PPP3CC/PRKACB	4
PID_CDC42_REG_PATHWAY	4/878	30/12183	0.166721	0.166721	ARHGAP17/ARHGEF9/DOCK10/DOCK9	4
REACTOME_TNFR1_INDUCED_NFKAPPAB_SIGNALING_PATHWAY	4/878	30/12183	0.166721	0.166721	BIRC3/RACK1/RPS27A/TRAF1	4
KEGG_ENDOMETRIAL_CANCER	6/878	52/12183	0.169361	0.169361	AKT3/LEF1/MYC/PIK3R1/TCF7/TP53	6
PID_KIT_PATHWAY	6/878	52/12183	0.169361	0.169361	BCL2/GRAP2/MAP4K1/PIK3C2B/PIK3R1/STAP1	6
REACTOME_MRNA_SPLICING_MINOR_PATHWAY	6/878	52/12183	0.169361	0.169361	NCBP2/POLR2K/SNRPD2/SNU13/SRSF6/SRSF7	6
REACTOME_DAG_AND_IP3_SIGNALING	5/878	41/12183	0.170219	0.170219	CAMK2D/CAMK4/ITPR3/PRKACB/PRKX	5
REACTOME_NS1_MEDIATED_EFFECTS_ON_HOST_PATHWAYS	5/878	41/12183	0.170219	0.170219	KPNA5/NUP160/NUP210/NUP43/NUP88	5
REACTOME_CLASS_I_PEROXISOMAL_MEMBRANE_PROTEIN_IMPORT	3/878	20/12183	0.171069	0.171069	ABCD2/ALDH3A2/PEX3	3
REACTOME_INFLAMMASOMES	3/878	20/12183	0.171069	0.171069	BCL2/HSP90AB1/NLRP1	3
REACTOME_INHIBITION_OF_THE_PROTEOLYTIC_ACTIVITY_OF_APC_C_REQUIRED_FOR_THE_ONSET_OF_ANAPHASE_BY_MITOTIC_SPINDLE_CHECKPOINT_COMPONENTS	3/878	20/12183	0.171069	0.171069	ANAPC5/BUB3/CDC23	3
REACTOME_RIPK1_MEDIATED_REGULATED_NECROSIS	3/878	20/12183	0.171069	0.171069	BIRC3/RPS27A/TNFRSF10B	3
REACTOME_REGULATION_OF_MRNA_STABILITY_BY_PROTEINS_THAT_BIND_AU_RICH_ELEMENTS	9/878	87/12183	0.173711	0.173711	ELAVL1/EXOSC2/EXOSC5/HSPA8/PSMB10/PSMB9/PSME1/RPS27A/SET	9
REACTOME_METABOLISM_OF_NUCLEOTIDES	10/878	99/12183	0.175099	0.175099	ADK/AK5/AK6/AMPD2/ATIC/CMPK1/DCTD/IMPDH2/NT5E/SAMHD1	10
PID_ERA_GENOMIC_PATHWAY	7/878	64/12183	0.176031	0.176031	EBAG9/HSF2/KLRC3/MYC/PHB2/SET/SOD1	7
REACTOME_MAPK_TARGETS_NUCLEAR_EVENTS_MEDIATED_BY_MAP_KINASES	4/878	31/12183	0.18126	0.18126	DUSP6/DUSP7/MEF2C/RPS6KA5	4
REACTOME_RNA_POLYMERASE_I_TRANSCRIPTION_TERMINATION	4/878	31/12183	0.18126	0.18126	POLR1C/POLR1E/POLR2K/TWISTNB	4
KEGG_FATTY_ACID_METABOLISM	5/878	42/12183	0.182591	0.182591	ACSL5/ADH5/ALDH3A2/ALDH9A1/ECI2	5
REACTOME_S_PHASE	15/878	161/12183	0.184236	0.184236	AKT3/ANAPC5/CDC23/CDC25B/CDK4/CDKN1A/CUL1/MCM5/MYC/PSMB10/PSMB9/PSME1/RBBP4/RPS27A/SKP2	15
BIOCARTA_AGPCR_PATHWAY	2/878	11/12183	0.185507	0.185507	ARRB1/PRKACB	2
BIOCARTA_EIF2_PATHWAY	2/878	11/12183	0.185507	0.185507	EIF2AK3/PATZ1	2
BIOCARTA_NPC_PATHWAY	2/878	11/12183	0.185507	0.185507	NUP210/RAN	2
BIOCARTA_PTC1_PATHWAY	2/878	11/12183	0.185507	0.185507	CDC25B/PTCH1	2
BIOCARTA_RANBP2_PATHWAY	2/878	11/12183	0.185507	0.185507	HDAC9/RAN	2
REACTOME_PEXOPHAGY	2/878	11/12183	0.185507	0.185507	ATM/RPS27A	2
PID_RB_1PATHWAY	7/878	65/12183	0.185923	0.185923	CCND2/CDK4/CDKN1A/MEF2C/RBBP4/RUNX2/SKP2	7
REACTOME_TP53_REGULATES_TRANSCRIPTION_OF_DNA_REPAIR_GENES	7/878	65/12183	0.185923	0.185923	ATM/MSH2/NELFCD/POLR2K/SSRP1/SUPT16H/TP53	7
REACTOME_SUMOYLATION_OF_DNA_DAMAGE_RESPONSE_AND_REPAIR_PROTEINS	8/878	77/12183	0.189068	0.189068	NSMCE3/NSMCE4A/NUP160/NUP210/NUP43/NUP88/PARP1/PHC1	8
PID_S1P_META_PATHWAY	3/878	21/12183	0.189579	0.189579	GNAZ/S1PR1/S1PR5	3
PID_S1P_S1P1_PATHWAY	3/878	21/12183	0.189579	0.189579	GNAZ/PTGS2/S1PR1	3
KEGG_PROSTATE_CANCER	9/878	89/12183	0.190536	0.190536	AKT3/BCL2/CDKN1A/GSTP1/HSP90AB1/LEF1/PIK3R1/TCF7/TP53	9
KEGG_NON_SMALL_CELL_LUNG_CANCER	6/878	54/12183	0.191292	0.191292	AKT3/CDK4/FHIT/PIK3R1/RASSF1/TP53	6
PID_TAP63_PATHWAY	6/878	54/12183	0.191292	0.191292	CDKN1A/DHRS3/PMAIP1/SSRP1/WWP1/YWHAQ	6
REACTOME_G_PROTEIN_MEDIATED_EVENTS	6/878	54/12183	0.191292	0.191292	CAMK2D/CAMK4/GNAZ/ITPR3/PRKACB/PRKX	6
KEGG_WNT_SIGNALING_PATHWAY	14/878	150/12183	0.192725	0.192725	CACYBP/CAMK2D/CCND2/CUL1/LEF1/MYC/NFATC2/NFATC3/PPP3CC/PRKACB/PRKX/SMAD3/TCF7/TP53	14
PID_CXCR3_PATHWAY	5/878	43/12183	0.195282	0.195282	ARRB1/CXCR3/GNAZ/ITGAL/PIK3R1	5
REACTOME_SIGNALING_BY_SCF_KIT	5/878	43/12183	0.195282	0.195282	FYN/GRAP/GRAP2/LCK/PIK3R1	5
REACTOME_TRNA_MODIFICATION_IN_THE_NUCLEUS_AND_CYTOSOL	5/878	43/12183	0.195282	0.195282	ADAT2/CDKAL1/THADA/TRMT13/TYW3	5
PID_HIF1_TFPATHWAY	7/878	66/12183	0.196038	0.196038	ABCB1/BHLHE40/ETS1/NPM1/NT5E/RORA/SMAD3	7
REACTOME_PERK_REGULATES_GENE_EXPRESSION	4/878	32/12183	0.1962	0.1962	EIF2AK3/EXOSC2/EXOSC5/NFYB	4
REACTOME_REGULATION_OF_GLUCOKINASE_BY_GLUCOKINASE_REGULATORY_PROTEIN	4/878	32/12183	0.1962	0.1962	NUP160/NUP210/NUP43/NUP88	4
REACTOME_SWITCHING_OF_ORIGINS_TO_A_POST_REPLICATIVE_STATE	9/878	90/12183	0.199205	0.199205	ANAPC5/CDC23/CUL1/MCM5/PSMB10/PSMB9/PSME1/RPS27A/SKP2	9
REACTOME_PROTEIN_LOCALIZATION	15/878	164/12183	0.203211	0.203211	ABCD2/ALDH3A2/CROT/ECI2/GRPEL2/HSPA9/HSPD1/PEX3/PMPCB/RPS27A/SLC25A4/SLC25A6/TIMM10B/TOMM7/TOMM70	15
REACTOME_TOLL_LIKE_RECEPTOR_4_TLR4_CASCADE	12/878	127/12183	0.203947	0.203947	BIRC3/CD180/CUL1/DNM3/DUSP6/DUSP7/MEF2C/PTPN4/RPS27A/RPS6KA5/SIGIRR/TRAF3	12
PID_P73PATHWAY	8/878	79/12183	0.207897	0.207897	BIN1/BUB3/CDKN1A/MYC/PLPP1/PRKACB/RACK1/WWOX	8
REACTOME_THE_ROLE_OF_GTSE1_IN_G2_M_PROGRESSION_AFTER_G2_CHECKPOINT	8/878	79/12183	0.207897	0.207897	CDKN1A/HSP90AB1/PSMB10/PSMB9/PSME1/RPS27A/TP53/TUBB1	8
REACTOME_TP53_REGULATES_TRANSCRIPTION_OF_CELL_DEATH_GENES	5/878	44/12183	0.208269	0.208269	ATM/PMAIP1/TNFRSF10B/TP53/ZNF420	5
REACTOME_VIRAL_MESSENGER_RNA_SYNTHESIS	5/878	44/12183	0.208269	0.208269	NUP160/NUP210/NUP43/NUP88/POLR2K	5
BIOCARTA_CREB_PATHWAY	3/878	22/12183	0.208564	0.208564	PIK3R1/PRKACB/RPS6KA5	3
BIOCARTA_EICOSANOID_PATHWAY	3/878	22/12183	0.208564	0.208564	CYSLTR1/PTGER4/PTGS2	3
BIOCARTA_MTOR_PATHWAY	3/878	22/12183	0.208564	0.208564	EIF3A/EIF4A2/PIK3R1	3
REACTOME_PINK_PARKIN_MEDIATED_MITOPHAGY	3/878	22/12183	0.208564	0.208564	RPS27A/TOMM7/TOMM70	3
REACTOME_RA_BIOSYNTHESIS_PATHWAY	3/878	22/12183	0.208564	0.208564	ALDH1A1/DHRS3/RDH11	3
KEGG_PROPANOATE_METABOLISM	4/878	33/12183	0.211499	0.211499	ALDH3A2/ALDH9A1/LDHB/SUCLG2	4
REACTOME_COOPERATION_OF_PREFOLDIN_AND_TRIC_CCT_IN_ACTIN_AND_TUBULIN_FOLDING	4/878	33/12183	0.211499	0.211499	CCT3/CCT4/CCT6A/TUBB1	4
REACTOME_REGULATION_OF_TNFR1_SIGNALING	4/878	33/12183	0.211499	0.211499	BIRC3/RACK1/RPS27A/TRAF1	4
REACTOME_SIGNALING_BY_NOTCH2	4/878	33/12183	0.211499	0.211499	FCER2/GZMB/MAML2/RPS27A	4
BIOCARTA_BARRESTIN_PATHWAY	2/878	12/12183	0.212557	0.212557	ARRB1/KCNA3	2
REACTOME_CREB1_PHOSPHORYLATION_THROUGH_THE_ACTIVATION_OF_ADENYLATE_CYCLASE	2/878	12/12183	0.212557	0.212557	PRKACB/PRKX	2
REACTOME_ETHANOL_OXIDATION	2/878	12/12183	0.212557	0.212557	ADH5/ALDH1A1	2
REACTOME_INTERLEUKIN_2_SIGNALING	2/878	12/12183	0.212557	0.212557	IL2RB/LCK	2
REACTOME_INTERLEUKIN_35_SIGNALLING	2/878	12/12183	0.212557	0.212557	IL27RA/STAT4	2
REACTOME_NF_KB_ACTIVATION_THROUGH_FADD_RIP_1_PATHWAY_MEDIATED_BY_CASPASE_8_AND_10	2/878	12/12183	0.212557	0.212557	DDX58/IFIH1	2
REACTOME_PECAM1_INTERACTIONS	2/878	12/12183	0.212557	0.212557	FYN/LCK	2
REACTOME_PURINE_RIBONUCLEOSIDE_MONOPHOSPHATE_BIOSYNTHESIS	2/878	12/12183	0.212557	0.212557	ATIC/IMPDH2	2
REACTOME_REGULATION_OF_LOCALIZATION_OF_FOXO_TRANSCRIPTION_FACTORS	2/878	12/12183	0.212557	0.212557	AKT3/YWHAQ	2
REACTOME_TICAM1_DEPENDENT_ACTIVATION_OF_IRF3_IRF7	2/878	12/12183	0.212557	0.212557	RPS27A/TRAF3	2
REACTOME_TP53_REGULATES_TRANSCRIPTION_OF_CASPASE_ACTIVATORS_AND_CASPASES	2/878	12/12183	0.212557	0.212557	ATM/TP53	2
REACTOME_TP53_REGULATES_TRANSCRIPTION_OF_DEATH_RECEPTORS_AND_LIGANDS	2/878	12/12183	0.212557	0.212557	TNFRSF10B/TP53	2
PID_TXA2PATHWAY	6/878	56/12183	0.214236	0.214236	BLK/FYN/LCK/PRKCH/PRKCQ/PTGDR	6
KEGG_P53_SIGNALING_PATHWAY	7/878	68/12183	0.216892	0.216892	ATM/CCND2/CDK4/CDKN1A/PMAIP1/TNFRSF10B/TP53	7
REACTOME_G1_S_DNA_DAMAGE_CHECKPOINTS	7/878	68/12183	0.216892	0.216892	ATM/CDKN1A/PSMB10/PSMB9/PSME1/RPS27A/TP53	7
KEGG_ACUTE_MYELOID_LEUKEMIA	6/878	57/12183	0.226048	0.226048	AKT3/LEF1/MYC/PIK3R1/PIM2/TCF7	6
REACTOME_STABILIZATION_OF_P53	6/878	57/12183	0.226048	0.226048	ATM/PSMB10/PSMB9/PSME1/RPS27A/TP53	6
KEGG_JAK_STAT_SIGNALING_PATHWAY	14/878	155/12183	0.226878	0.226878	AKT3/CBLB/CCND2/IL10RA/IL12RB1/IL21R/IL2RB/IL5RA/IL7R/MYC/PIK3R1/SOCS2/STAT2/STAT4	14
PID_EPHA_FWDPATHWAY	4/878	34/12183	0.227118	0.227118	BLK/EPHA4/FYN/LCK	4
PID_HIF2PATHWAY	4/878	34/12183	0.227118	0.227118	APEX1/BHLHE40/EIF3E/ETS1	4
REACTOME_LATE_ENDOSOMAL_MICROAUTOPHAGY	4/878	34/12183	0.227118	0.227118	CHMP7/HSPA8/PARK7/RPS27A	4
BIOCARTA_CELLCYCLE_PATHWAY	3/878	23/12183	0.227946	0.227946	CCND2/CDK4/CDKN1A	3
PID_NFKAPPAB_CANONICAL_PATHWAY	3/878	23/12183	0.227946	0.227946	ATM/MALT1/RAN	3
PID_PRL_SIGNALING_EVENTS_PATHWAY	3/878	23/12183	0.227946	0.227946	CDKN1A/ITGB1/RHOC	3
REACTOME_ABORTIVE_ELONGATION_OF_HIV_1_TRANSCRIPT_IN_THE_ABSENCE_OF_TAT	3/878	23/12183	0.227946	0.227946	NCBP2/NELFCD/POLR2K	3
REACTOME_APC_C_CDC20_MEDIATED_DEGRADATION_OF_CYCLIN_B	3/878	23/12183	0.227946	0.227946	ANAPC5/CDC23/RPS27A	3
REACTOME_BBSOME_MEDIATED_CARGO_TARGETING_TO_CILIUM	3/878	23/12183	0.227946	0.227946	BBS2/CCT3/CCT4	3
REACTOME_DOWNREGULATION_OF_SMAD2_3_SMAD4_TRANSCRIPTIONAL_ACTIVITY	3/878	23/12183	0.227946	0.227946	PARP1/RPS27A/SMAD3	3
REACTOME_MTORC1_MEDIATED_SIGNALLING	3/878	23/12183	0.227946	0.227946	EIF4B/LAMTOR4/RPS6	3
REACTOME_RAF_INDEPENDENT_MAPK1_3_ACTIVATION	3/878	23/12183	0.227946	0.227946	DUSP5/DUSP6/DUSP7	3
REACTOME_MAPK_FAMILY_SIGNALING_CASCADES	25/878	296/12183	0.230893	0.230893	ANGPT1/ARRB1/CAMK2D/CDC14A/DUSP5/DUSP6/DUSP7/FLT3LG/FYN/IL2RB/IL5RA/MYC/NCAM1/PEBP1/PHB/PRKACB/PSMB10/PSMB9/PSME1/RASA3/RASGRF2/RASGRP1/RPS27A/SPTAN1/SPTBN1	25
BIOCARTA_KERATINOCYTE_PATHWAY	5/878	46/12183	0.235031	0.235031	BCL2/ETS1/MAP3K14/PRKCH/PRKCQ	5
KEGG_N_GLYCAN_BIOSYNTHESIS	5/878	46/12183	0.235031	0.235031	ALG11/ALG8/FUT8/MGAT4A/ST6GAL1	5
REACTOME_HIV_TRANSCRIPTION_ELONGATION	5/878	46/12183	0.235031	0.235031	NCBP2/NELFCD/POLR2K/SSRP1/SUPT16H	5
REACTOME_SELECTIVE_AUTOPHAGY	8/878	82/12183	0.237428	0.237428	ATM/HSPA8/PARK7/PRKAG2/RPS27A/TOMM7/TOMM70/TUBB1	8
REACTOME_IRON_UPTAKE_AND_TRANSPORT	6/878	58/12183	0.238064	0.238064	ATP6V0E2/ATP6V1G1/CAND1/CUL1/HMOX2/RPS27A	6
KEGG_LONG_TERM_POTENTIATION	7/878	70/12183	0.2385	0.2385	CAMK2D/CAMK4/ITPR3/PPP1CC/PPP3CC/PRKACB/PRKX	7
BIOCARTA_P27_PATHWAY	2/878	13/12183	0.239942	0.239942	CUL1/SKP2	2
KEGG_NON_HOMOLOGOUS_END_JOINING	2/878	13/12183	0.239942	0.239942	PRKDC/RAD50	2
KEGG_SULFUR_METABOLISM	2/878	13/12183	0.239942	0.239942	CHST11/CHST12	2
REACTOME_DOWNREGULATION_OF_ERBB2_ERBB3_SIGNALING	2/878	13/12183	0.239942	0.239942	AKT3/RPS27A	2
REACTOME_ERKS_ARE_INACTIVATED	2/878	13/12183	0.239942	0.239942	DUSP6/DUSP7	2
REACTOME_PURINE_SALVAGE	2/878	13/12183	0.239942	0.239942	ADK/AMPD2	2
KEGG_BASE_EXCISION_REPAIR	4/878	35/12183	0.243016	0.243016	APEX1/PARP1/POLB/UNG	4
REACTOME_ONCOGENE_INDUCED_SENESCENCE	4/878	35/12183	0.243016	0.243016	CDK4/ETS1/RPS27A/TP53	4
REACTOME_UB_SPECIFIC_PROCESSING_PROTEASES	19/878	221/12183	0.243446	0.243446	ARRB1/BIRC3/DDX58/GATA3/IFIH1/MYC/POLB/PSMB10/PSMB9/PSME1/RPS27A/SKP2/SMAD3/TAF9B/TOMM70/TP53/USP10/USP11/USP28	19
REACTOME_TRANSCRIPTIONAL_REGULATION_BY_RUNX2	11/878	120/12183	0.246505	0.246505	AKT3/CDK4/CDKN1A/CUL1/PSMB10/PSMB9/PSME1/RPS27A/RUNX2/SKP2/WWP1	11
REACTOME_DARPP_32_EVENTS	3/878	24/12183	0.247647	0.247647	PDE4B/PPP3CC/PRKACB	3
HALLMARK_FATTY_ACID_METABOLISM	14/878	158/12183	0.248499	0.248499	ACSL5/ALDH1A1/ALDH3A2/ALDH9A1/APEX1/BCKDHB/CRYZ/ECI2/HSPH1/METAP1/PSME1/RDH11/SMS/SUCLG2	14
REACTOME_ORC1_REMOVAL_FROM_CHROMATIN	7/878	71/12183	0.249557	0.249557	CUL1/MCM5/PSMB10/PSMB9/PSME1/RPS27A/SKP2	7
PID_NOTCH_PATHWAY	6/878	59/12183	0.250268	0.250268	CDKN1A/CUL1/GATA3/MAML2/MYC/SKP2	6
REACTOME_METABOLISM_OF_POLYAMINES	6/878	59/12183	0.250268	0.250268	AMD1/PSMB10/PSMB9/PSME1/SMS/SRM	6
REACTOME_TRNA_PROCESSING_IN_THE_NUCLEUS	6/878	59/12183	0.250268	0.250268	NUP160/NUP210/NUP43/NUP88/RAN/RPP30	6
KEGG_PURINE_METABOLISM	14/878	159/12183	0.255877	0.255877	ADK/AK5/AMPD2/ATIC/FHIT/IMPDH2/NT5E/PDE4B/PDE5A/PDE7A/POLR1C/POLR1E/POLR2K/POLR3K	14
REACTOME_HIV_ELONGATION_ARREST_AND_RECOVERY	4/878	36/12183	0.259153	0.259153	NELFCD/POLR2K/SSRP1/SUPT16H	4
REACTOME_NUCLEAR_PORE_COMPLEX_NPC_DISASSEMBLY	4/878	36/12183	0.259153	0.259153	NUP160/NUP210/NUP43/NUP88	4
REACTOME_PEPTIDE_LIGAND_BINDING_RECEPTORS	17/878	198/12183	0.260525	0.260525	CCL28/CCL4/CCL5/CCR3/CCR4/CCR5/CCR7/CX3CR1/CXCL5/CXCR3/CXCR5/CXCR6/F2R/NMUR1/PPBP/XCL1/XCL2	17
REACTOME_APC_C_CDH1_MEDIATED_DEGRADATION_OF_CDC20_AND_OTHER_APC_C_CDH1_TARGETED_PROTEINS_IN_LATE_MITOSIS_EARLY_G1	7/878	72/12183	0.260766	0.260766	ANAPC5/CDC23/PSMB10/PSMB9/PSME1/RPS27A/SKP2	7
REACTOME_DEGRADATION_OF_GLI1_BY_THE_PROTEASOME	6/878	60/12183	0.262643	0.262643	CUL1/PRKACB/PSMB10/PSMB9/PSME1/RPS27A	6
PID_HEDGEHOG_GLI_PATHWAY	5/878	48/12183	0.262683	0.262683	GNAZ/KIF3A/PTCH1/RBBP4/RBBP7	5
PID_HES_HEY_PATHWAY	5/878	48/12183	0.262683	0.262683	CAMK2D/CD4/MAML2/PARP1/RUNX2	5
REACTOME_NOTCH1_INTRACELLULAR_DOMAIN_REGULATES_TRANSCRIPTION	5/878	48/12183	0.262683	0.262683	CUL1/HDAC9/MAML2/MYC/RPS27A	5
BIOCARTA_BARR_MAPK_PATHWAY	2/878	14/12183	0.267474	0.267474	ARRB1/KCNA3	2
BIOCARTA_UCALPAIN_PATHWAY	2/878	14/12183	0.267474	0.267474	ITGB1/SPTAN1	2
PID_IL5_PATHWAY	2/878	14/12183	0.267474	0.267474	IL5RA/PIK3R1	2
PID_S1P_S1P4_PATHWAY	2/878	14/12183	0.267474	0.267474	GNAZ/S1PR5	2
PID_TCR_JNK_PATHWAY	2/878	14/12183	0.267474	0.267474	GRAP2/MAP4K1	2
REACTOME_AKT_PHOSPHORYLATES_TARGETS_IN_THE_CYTOSOL	2/878	14/12183	0.267474	0.267474	AKT3/CDKN1A	2
REACTOME_DCC_MEDIATED_ATTRACTIVE_SIGNALING	2/878	14/12183	0.267474	0.267474	ABLIM1/FYN	2
REACTOME_LYSOSPHINGOLIPID_AND_LPA_RECEPTORS	2/878	14/12183	0.267474	0.267474	S1PR1/S1PR5	2
REACTOME_REGULATION_OF_TP53_ACTIVITY_THROUGH_ASSOCIATION_WITH_CO_FACTORS	2/878	14/12183	0.267474	0.267474	AKT3/TP53	2
REACTOME_RETROGRADE_NEUROTROPHIN_SIGNALLING	2/878	14/12183	0.267474	0.267474	DNAL4/DNM3	2
REACTOME_TP53_REGULATES_TRANSCRIPTION_OF_GENES_INVOLVED_IN_G1_CELL_CYCLE_ARREST	2/878	14/12183	0.267474	0.267474	CDKN1A/TP53	2
REACTOME_TRAF6_MEDIATED_IRF7_ACTIVATION_IN_TLR7_8_OR_9_SIGNALING	2/878	14/12183	0.267474	0.267474	RPS27A/TLR7	2
BIOCARTA_BAD_PATHWAY	3/878	25/12183	0.267591	0.267591	BCL2/PIK3R1/PRKACB	3
BIOCARTA_HDAC_PATHWAY	3/878	25/12183	0.267591	0.267591	NFATC2/PIK3R1/PPP3CC	3
PID_LYMPH_ANGIOGENESIS_PATHWAY	3/878	25/12183	0.267591	0.267591	ITGA4/ITGB1/PIK3R1	3
PID_MYC_PATHWAY	3/878	25/12183	0.267591	0.267591	ACTL6A/MYC/SKP2	3
REACTOME_ANTIGEN_PRESENTATION_FOLDING_ASSEMBLY_AND_PEPTIDE_LOADING_OF_CLASS_I_MHC	3/878	25/12183	0.267591	0.267591	ERAP1/ERAP2/HLA-F	3
REACTOME_DEADENYLATION_OF_MRNA	3/878	25/12183	0.267591	0.267591	CNOT7/EIF4A2/EIF4B	3
REACTOME_MICRORNA_MIRNA_BIOGENESIS	3/878	25/12183	0.267591	0.267591	POLR2K/PRKRA/RAN	3
REACTOME_RESOLUTION_OF_AP_SITES_VIA_THE_MULTIPLE_NUCLEOTIDE_PATCH_REPLACEMENT_PATHWAY	3/878	25/12183	0.267591	0.267591	APEX1/PARP1/POLB	3
REACTOME_SIGNALING_BY_NTRK2_TRKB	3/878	25/12183	0.267591	0.267591	FYN/PIK3R1/TIAM1	3
KEGG_PROGESTERONE_MEDIATED_OOCYTE_MATURATION	8/878	85/12183	0.268283	0.268283	AKT3/ANAPC5/CDC23/CDC25B/HSP90AB1/PIK3R1/PRKACB/PRKX	8
REACTOME_DEGRADATION_OF_BETA_CATENIN_BY_THE_DESTRUCTION_COMPLEX	8/878	85/12183	0.268283	0.268283	CUL1/LEF1/MYC/PSMB10/PSMB9/PSME1/RPS27A/TCF7	8
REACTOME_INTEGRIN_CELL_SURFACE_INTERACTIONS	8/878	85/12183	0.268283	0.268283	CD47/COL6A2/ICAM2/ITGA4/ITGA6/ITGAL/ITGB1/ITGB7	8
REACTOME_MITOTIC_SPINDLE_CHECKPOINT	10/878	110/12183	0.268678	0.268678	ANAPC5/BUB3/CDC23/CENPC/KIF2A/NUP160/NUP43/PPP1CC/RCC2/RPS27	10
HALLMARK_APOPTOSIS	14/878	161/12183	0.270867	0.270867	BIRC3/BTG2/CCND2/CD2/CD69/CDC25B/CDKN1A/F2R/LEF1/PMAIP1/PRF1/SOD1/SPTAN1/TGFBR3	14
REACTOME_SIGNALING_BY_FGFR2	7/878	73/12183	0.272114	0.272114	FGFBP2/HNRNPA1/HNRNPH1/NCBP2/PIK3R1/POLR2K/RPS27A	7
REACTOME_SUMOYLATION	16/878	187/12183	0.273296	0.273296	CHD3/NOP58/NPM1/NR3C2/NSMCE3/NSMCE4A/NUP160/NUP210/NUP43/NUP88/PARK7/PARP1/PHC1/RORA/TOPORS/TP53	16
REACTOME_INTRACELLULAR_SIGNALING_BY_SECOND_MESSENGERS	25/878	304/12183	0.273546	0.273546	AKT3/CAMK2D/CAMK4/CD28/CD86/CDKN1A/CHD3/FYN/ICOS/ITPR3/LAMTOR4/LCK/PHC1/PIK3R1/PRKACB/PRKX/PSMB10/PSMB9/PSME1/RBBP4/RBBP7/RPS27A/THEM4/TP53/TRAT1	25
HALLMARK_MTORC1_SIGNALING	17/878	200/12183	0.274032	0.274032	BHLHE40/BTG2/CACYBP/CCT6A/CDKN1A/CTSC/DAPP1/FGL2/GGA2/HSPA9/HSPD1/IMMT/M6PR/PPIA/RDH11/SYTL2/UNG	17
REACTOME_NUCLEAR_EVENTS_KINASE_AND_TRANSCRIPTION_FACTOR_ACTIVATION	6/878	61/12183	0.275172	0.275172	DUSP6/DUSP7/ID3/MEF2C/RPS6KA5/SGK1	6
REACTOME_REGULATION_OF_PTEN_GENE_TRANSCRIPTION	6/878	61/12183	0.275172	0.275172	CHD3/LAMTOR4/PHC1/RBBP4/RBBP7/TP53	6
REACTOME_CA_DEPENDENT_EVENTS	4/878	37/12183	0.275491	0.275491	CAMK2D/CAMK4/PRKACB/PRKX	4
REACTOME_FATTY_ACYL_COA_BIOSYNTHESIS	4/878	37/12183	0.275491	0.275491	ACSL5/ELOVL7/HACD2/HACD3	4
REACTOME_TP53_REGULATES_TRANSCRIPTION_OF_CELL_CYCLE_GENES	5/878	49/12183	0.276781	0.276781	BTG2/CDKN1A/CNOT7/NPM1/TP53	5
REACTOME_MITOTIC_G1_PHASE_AND_G1_S_TRANSITION	13/878	149/12183	0.276945	0.276945	AKT3/CCND2/CDK4/CDKN1A/CUL1/MCM5/MYC/PSMB10/PSMB9/PSME1/RBBP4/RPS27A/SKP2	13
REACTOME_ANTIGEN_ACTIVATES_B_CELL_RECEPTOR_BCR_LEADING_TO_GENERATION_OF_SECOND_MESSENGERS	8/878	86/12183	0.278818	0.278818	BLK/BLNK/CD79A/CD79B/DAPP1/FYN/ITPR3/PIK3R1	8
REACTOME_FCERI_MEDIATED_CA_2_MOBILIZATION	8/878	86/12183	0.278818	0.278818	FCER1A/GRAP2/ITK/ITPR3/MS4A2/NFATC2/NFATC3/TXK	8
KEGG_OOCYTE_MEIOSIS	10/878	112/12183	0.287211	0.287211	ANAPC5/CAMK2D/CDC23/CUL1/ITPR3/PPP1CC/PPP3CC/PRKACB/PRKX/YWHAQ	10
BIOCARTA_RACCYCD_PATHWAY	3/878	26/12183	0.28771	0.28771	CDK4/CDKN1A/PIK3R1	3
PID_INSULIN_GLUCOSE_PATHWAY	3/878	26/12183	0.28771	0.28771	PPP1CC/TBC1D4/YWHAQ	3
REACTOME_DOWNREGULATION_OF_TGF_BETA_RECEPTOR_SIGNALING	3/878	26/12183	0.28771	0.28771	PPP1CC/RPS27A/SMAD3	3
REACTOME_N_GLYCAN_ANTENNAE_ELONGATION_IN_THE_MEDIAL_TRANS_GOLGI	3/878	26/12183	0.28771	0.28771	FUT8/MGAT4A/ST6GAL1	3
REACTOME_DECTIN_1_MEDIATED_NONCANONICAL_NF_KB_SIGNALING	6/878	62/12183	0.287838	0.287838	CUL1/MAP3K14/PSMB10/PSMB9/PSME1/RPS27A	6
REACTOME_HSF1_DEPENDENT_TRANSACTIVATION	4/878	38/12183	0.291991	0.291991	CAMK2D/HSP90AB1/HSPA8/HSPH1	4
REACTOME_RESOLUTION_OF_ABASIC_SITES_AP_SITES	4/878	38/12183	0.291991	0.291991	APEX1/PARP1/POLB/UNG	4
BIOCARTA_GRANULOCYTES_PATHWAY	2/878	15/12183	0.294989	0.294989	ICAM2/ITGAL	2
BIOCARTA_LONGEVITY_PATHWAY	2/878	15/12183	0.294989	0.294989	PIK3R1/SOD1	2
BIOCARTA_PGC1A_PATHWAY	2/878	15/12183	0.294989	0.294989	CAMK4/PPP3CC	2
BIOCARTA_STEM_PATHWAY	2/878	15/12183	0.294989	0.294989	CD4/CD8A	2
BIOCARTA_TALL1_PATHWAY	2/878	15/12183	0.294989	0.294989	MAP3K14/TRAF3	2
KEGG_GLYCOSPHINGOLIPID_BIOSYNTHESIS_GANGLIO_SERIES	2/878	15/12183	0.294989	0.294989	ST3GAL5/ST6GALNAC6	2
REACTOME_DEPOLYMERISATION_OF_THE_NUCLEAR_LAMINA	2/878	15/12183	0.294989	0.294989	LPIN1/TMPO	2
REACTOME_N_GLYCAN_ANTENNAE_ELONGATION	2/878	15/12183	0.294989	0.294989	MGAT4A/ST6GAL1	2
REACTOME_NUCLEOBASE_BIOSYNTHESIS	2/878	15/12183	0.294989	0.294989	ATIC/IMPDH2	2
REACTOME_PLATELET_ADHESION_TO_EXPOSED_COLLAGEN	2/878	15/12183	0.294989	0.294989	FYN/ITGB1	2
REACTOME_REGULATION_OF_INNATE_IMMUNE_RESPONSES_TO_CYTOSOLIC_DNA	2/878	15/12183	0.294989	0.294989	RPS27A/TRIM32	2
REACTOME_SYNTHESIS_OF_PROSTAGLANDINS_PG_AND_THROMBOXANES_TX	2/878	15/12183	0.294989	0.294989	PTGDS/PTGS2	2
REACTOME_CONSTITUTIVE_SIGNALING_BY_ABERRANT_PI3K_IN_CANCER	7/878	75/12183	0.29518	0.29518	CD28/CD86/FYN/ICOS/LCK/PIK3R1/TRAT1	7
REACTOME_HEDGEHOG_OFF_STATE	10/878	113/12183	0.296609	0.296609	CUL1/KIF3A/OFD1/PRKACB/PSMB10/PSMB9/PSME1/PTCH1/RPS27A/TUBB1	10
REACTOME_CYTOSOLIC_SENSORS_OF_PATHOGEN_ASSOCIATED_DNA	6/878	63/12183	0.300624	0.300624	POLR1C/POLR2K/POLR3K/PRKDC/RPS27A/TRIM32	6
REACTOME_NCAM_SIGNALING_FOR_NEURITE_OUT_GROWTH	6/878	63/12183	0.300624	0.300624	COL6A2/FYN/NCAM1/RPS6KA5/SPTAN1/SPTBN1	6
REACTOME_TRANSCRIPTIONAL_REGULATION_BY_MECP2	6/878	63/12183	0.300624	0.300624	CAMK2D/CAMK4/MEF2C/PTPN4/PVALB/SGK1	6
REACTOME_NUCLEAR_ENVELOPE_NE_REASSEMBLY	7/878	76/12183	0.306871	0.306871	BANF1/CHMP7/NUP160/NUP43/RAN/TMPO/TUBB1	7
BIOCARTA_ERK_PATHWAY	3/878	27/12183	0.307936	0.307936	ITGB1/MYC/RPS6KA5	3
PID_GLYPICAN_1PATHWAY	3/878	27/12183	0.307936	0.307936	BLK/FYN/LCK	3
REACTOME_ATF4_ACTIVATES_GENES_IN_RESPONSE_TO_ENDOPLASMIC_RETICULUM_STRESS	3/878	27/12183	0.307936	0.307936	EXOSC2/EXOSC5/NFYB	3
REACTOME_INTERLEUKIN_RECEPTOR_SHC_SIGNALING	3/878	27/12183	0.307936	0.307936	IL2RB/IL5RA/PIK3R1	3
REACTOME_POSTMITOTIC_NUCLEAR_PORE_COMPLEX_NPC_REFORMATION	3/878	27/12183	0.307936	0.307936	NUP160/NUP43/RAN	3
PID_AURORA_B_PATHWAY	4/878	39/12183	0.308615	0.308615	NCL/NPM1/PEBP1/PPP1CC	4
REACTOME_SUMOYLATION_OF_UBIQUITINYLATION_PROTEINS	4/878	39/12183	0.308615	0.308615	NUP160/NUP210/NUP43/NUP88	4
REACTOME_RHO_GTPASES_ACTIVATE_FORMINS	12/878	140/12183	0.308735	0.308735	BUB3/CENPC/EVL/ITGB1/KIF2A/NUP160/NUP43/PPP1CC/RCC2/RHOC/RPS27/TUBB1	12
REACTOME_TOLL_LIKE_RECEPTOR_CASCADES	13/878	153/12183	0.309318	0.309318	BIRC3/CD180/CUL1/DNM3/DUSP6/DUSP7/MEF2C/PTPN4/RPS27A/RPS6KA5/SIGIRR/TLR7/TRAF3	13
BIOCARTA_ACETAMINOPHEN_PATHWAY	1/878	5/12183	0.312055	0.312055	PTGS2	1
BIOCARTA_MITR_PATHWAY	1/878	5/12183	0.312055	0.312055	HDAC9	1
BIOCARTA_RAN_PATHWAY	1/878	5/12183	0.312055	0.312055	RAN	1
REACTOME_ABACAVIR_TRANSMEMBRANE_TRANSPORT	1/878	5/12183	0.312055	0.312055	ABCB1	1
REACTOME_ACTIVATION_OF_RAS_IN_B_CELLS	1/878	5/12183	0.312055	0.312055	RASGRP1	1
REACTOME_ALTERNATIVE_COMPLEMENT_ACTIVATION	1/878	5/12183	0.312055	0.312055	GZMM	1
REACTOME_CHYLOMICRON_CLEARANCE	1/878	5/12183	0.312055	0.312055	LDLRAP1	1
REACTOME_DISEASES_OF_MISMATCH_REPAIR_MMR	1/878	5/12183	0.312055	0.312055	MSH2	1
REACTOME_FBXW7_MUTANTS_AND_NOTCH1_IN_CANCER	1/878	5/12183	0.312055	0.312055	CUL1	1
REACTOME_FRUCTOSE_CATABOLISM	1/878	5/12183	0.312055	0.312055	ALDH1A1	1
REACTOME_GALACTOSE_CATABOLISM	1/878	5/12183	0.312055	0.312055	GALT	1
REACTOME_LEUKOTRIENE_RECEPTORS	1/878	5/12183	0.312055	0.312055	CYSLTR1	1
REACTOME_MECP2_REGULATES_TRANSCRIPTION_FACTORS	1/878	5/12183	0.312055	0.312055	MEF2C	1
REACTOME_MET_INTERACTS_WITH_TNS_PROTEINS	1/878	5/12183	0.312055	0.312055	ITGB1	1
REACTOME_N_GLYCAN_TRIMMING_AND_ELONGATION_IN_THE_CIS_GOLGI	1/878	5/12183	0.312055	0.312055	MANEA	1
REACTOME_NEGATIVE_REGULATION_OF_TCF_DEPENDENT_SIGNALING_BY_DVL_INTERACTING_PROTEINS	1/878	5/12183	0.312055	0.312055	CCDC88C	1
REACTOME_NTRK2_ACTIVATES_RAC1	1/878	5/12183	0.312055	0.312055	FYN	1
REACTOME_PKA_MEDIATED_PHOSPHORYLATION_OF_KEY_METABOLIC_FACTORS	1/878	5/12183	0.312055	0.312055	PRKACB	1
REACTOME_REELIN_SIGNALLING_PATHWAY	1/878	5/12183	0.312055	0.312055	FYN	1
REACTOME_RUNX2_REGULATES_CHONDROCYTE_MATURATION	1/878	5/12183	0.312055	0.312055	RUNX2	1
REACTOME_RUNX3_REGULATES_BCL2L11_BIM_TRANSCRIPTION	1/878	5/12183	0.312055	0.312055	SMAD3	1
PID_IL4_2PATHWAY	6/878	64/12183	0.313513	0.313513	CD40LG/ETS1/FCER2/IRF4/MYBL1/PIK3R1	6
REACTOME_PI3K_AKT_SIGNALING_IN_CANCER	9/878	102/12183	0.313818	0.313818	AKT3/CD28/CD86/CDKN1A/FYN/ICOS/LCK/PIK3R1/TRAT1	9
REACTOME_PROGRAMMED_CELL_DEATH	15/878	180/12183	0.317129	0.317129	AKT3/BCL2/BIRC3/GZMB/PMAIP1/PPP3CC/PRKCQ/PSMB10/PSMB9/PSME1/RPS27A/SPTAN1/TNFRSF10B/TP53/YWHAQ	15
KEGG_PATHWAYS_IN_CANCER	26/878	325/12183	0.317387	0.317387	AKT3/BCL2/BIRC3/CBLB/CDK4/CDKN1A/ETS1/FLT3LG/GSTP1/HSP90AB1/ITGA6/ITGB1/LEF1/MSH2/MYC/PIK3R1/PTCH1/PTGS2/RASSF1/SKP2/SMAD3/TCF7/TP53/TRAF1/TRAF3/TRAF5	26
REACTOME_OPIOID_SIGNALLING	8/878	90/12183	0.321946	0.321946	CAMK2D/CAMK4/GNAZ/ITPR3/PDE4B/PPP3CC/PRKACB/PRKX	8
BIOCARTA_EFP_PATHWAY	2/878	16/12183	0.322348	0.322348	CDK4/TP53	2
BIOCARTA_SHH_PATHWAY	2/878	16/12183	0.322348	0.322348	PRKACB/PTCH1	2
BIOCARTA_SPPA_PATHWAY	2/878	16/12183	0.322348	0.322348	F2R/ITGB1	2
REACTOME_MAP3K8_TPL2_DEPENDENT_MAPK1_3_ACTIVATION	2/878	16/12183	0.322348	0.322348	CUL1/RPS27A	2
REACTOME_RAP1_SIGNALLING	2/878	16/12183	0.322348	0.322348	PRKACB/RASGRP1	2
REACTOME_REGULATION_OF_KIT_SIGNALING	2/878	16/12183	0.322348	0.322348	FYN/LCK	2
REACTOME_SEMA3A_PAK_DEPENDENT_AXON_REPULSION	2/878	16/12183	0.322348	0.322348	FYN/HSP90AB1	2
REACTOME_SIGNAL_REGULATORY_PROTEIN_FAMILY_INTERACTIONS	2/878	16/12183	0.322348	0.322348	CD47/SIRPG	2
REACTOME_MTOR_SIGNALLING	4/878	40/12183	0.32533	0.32533	EIF4B/LAMTOR4/PRKAG2/RPS6	4
REACTOME_TRANSCRIPTIONAL_REGULATION_BY_VENTX	4/878	40/12183	0.32533	0.32533	ANAPC5/CDC23/LEF1/TP53	4
KEGG_GLIOMA	6/878	65/12183	0.326489	0.326489	AKT3/CAMK2D/CDK4/CDKN1A/PIK3R1/TP53	6
PID_REELIN_PATHWAY	3/878	28/12183	0.328209	0.328209	FYN/ITGB1/PIK3R1	3
REACTOME_ATTENUATION_PHASE	3/878	28/12183	0.328209	0.328209	HSP90AB1/HSPA8/HSPH1	3
REACTOME_BUDDING_AND_MATURATION_OF_HIV_VIRION	3/878	28/12183	0.328209	0.328209	CHMP7/PPIA/RPS27A	3
REACTOME_PROCESSING_OF_CAPPED_INTRONLESS_PRE_MRNA	3/878	28/12183	0.328209	0.328209	NCBP2/NUDT21/WDR33	3
REACTOME_SIGNALING_BY_BMP	3/878	28/12183	0.328209	0.328209	BMPR1A/NOG/SMAD5	3
REACTOME_SULFUR_AMINO_ACID_METABOLISM	3/878	28/12183	0.328209	0.328209	ENOPH1/GOT2/MTR	3
REACTOME_FORMATION_OF_TC_NER_PRE_INCISION_COMPLEX	5/878	53/12183	0.334421	0.334421	POLR2K/PRPF19/RPS27A/XPA/ZNF830	5
REACTOME_MITOTIC_METAPHASE_AND_ANAPHASE	19/878	235/12183	0.334466	0.334466	ANAPC5/BANF1/BUB3/CDC23/CENPC/CHMP7/KIF2A/NUP160/NUP43/PPP1CC/PSMB10/PSMB9/PSME1/RAN/RCC2/RPS27/RPS27A/TMPO/TUBB1	19
PID_INTEGRIN1_PATHWAY	6/878	66/12183	0.339534	0.339534	CD81/COL6A2/ITGA4/ITGA6/ITGB1/TGFBI	6
REACTOME_FOXO_MEDIATED_TRANSCRIPTION	6/878	66/12183	0.339534	0.339534	AKT3/BTG1/CDKN1A/NFYB/SMAD3/YWHAQ	6
REACTOME_RNA_POLYMERASE_II_TRANSCRIPTION_TERMINATION	6/878	66/12183	0.339534	0.339534	NCBP2/NUDT21/SRSF6/SRSF7/THOC3/WDR33	6
REACTOME_CARGO_RECOGNITION_FOR_CLATHRIN_MEDIATED_ENDOCYTOSIS	9/878	105/12183	0.344612	0.344612	ARRB1/CD3D/CD3G/CD4/DAB2/IL7R/LDLRAP1/M6PR/RPS27A	9
BIOCARTA_TNFR1_PATHWAY	3/878	29/12183	0.348469	0.348469	PARP1/PRKDC/SPTAN1	3
KEGG_HISTIDINE_METABOLISM	3/878	29/12183	0.348469	0.348469	ALDH3A2/ALDH9A1/METTL2B	3
PID_S1P_S1P3_PATHWAY	3/878	29/12183	0.348469	0.348469	AKT3/GNAZ/S1PR1	3
REACTOME_MITOPHAGY	3/878	29/12183	0.348469	0.348469	RPS27A/TOMM7/TOMM70	3
REACTOME_PEROXISOMAL_LIPID_METABOLISM	3/878	29/12183	0.348469	0.348469	ALDH3A2/CROT/ECI2	3
REACTOME_TNFS_BIND_THEIR_PHYSIOLOGICAL_RECEPTORS	3/878	29/12183	0.348469	0.348469	CD27/TNFRSF9/TNFSF8	3
HALLMARK_TGF_BETA_SIGNALING	5/878	54/12183	0.349025	0.349025	BMPR1A/ID3/NOG/SMAD3/SPTBN1	5
PID_TGFBR_PATHWAY	5/878	54/12183	0.349025	0.349025	DAB2/SMAD3/SPTBN1/TGFBR3/WWP1	5
REACTOME_NEGATIVE_REGULATION_OF_NOTCH4_SIGNALING	5/878	54/12183	0.349025	0.349025	CUL1/PSMB10/PSMB9/PSME1/RPS27A	5
BIOCARTA_BARRESTIN_SRC_PATHWAY	2/878	17/12183	0.349429	0.349429	ARRB1/KCNA3	2
BIOCARTA_CCR5_PATHWAY	2/878	17/12183	0.349429	0.349429	CCL4/CCR5	2
BIOCARTA_ETS_PATHWAY	2/878	17/12183	0.349429	0.349429	DDX20/ETS1	2
KEGG_ONE_CARBON_POOL_BY_FOLATE	2/878	17/12183	0.349429	0.349429	ATIC/MTR	2
PID_INTEGRIN5_PATHWAY	2/878	17/12183	0.349429	0.349429	ITGA4/ITGB7	2
PID_NFKAPPAB_ATYPICAL_PATHWAY	2/878	17/12183	0.349429	0.349429	LCK/PIK3R1	2
REACTOME_ACTIVATION_OF_IRF3_IRF7_MEDIATED_BY_TBK1_IKK_EPSILON	2/878	17/12183	0.349429	0.349429	RPS27A/TRAF3	2
REACTOME_BUTYRATE_RESPONSE_FACTOR_1_BRF1_BINDS_AND_DESTABILIZES_MRNA	2/878	17/12183	0.349429	0.349429	EXOSC2/EXOSC5	2
REACTOME_DISEASES_ASSOCIATED_WITH_N_GLYCOSYLATION_OF_PROTEINS	2/878	17/12183	0.349429	0.349429	ALG11/ALG8	2
REACTOME_KSRP_KHSRP_BINDS_AND_DESTABILIZES_MRNA	2/878	17/12183	0.349429	0.349429	EXOSC2/EXOSC5	2
REACTOME_METABOLISM_OF_FOLATE_AND_PTERINES	2/878	17/12183	0.349429	0.349429	FPGS/SLC25A32	2
REACTOME_TRISTETRAPROLIN_TTP_ZFP36_BINDS_AND_DESTABILIZES_MRNA	2/878	17/12183	0.349429	0.349429	EXOSC2/EXOSC5	2
REACTOME_ZINC_TRANSPORTERS	2/878	17/12183	0.349429	0.349429	SLC30A5/SLC39A10	2
REACTOME_CLATHRIN_MEDIATED_ENDOCYTOSIS	12/878	145/12183	0.352379	0.352379	ARRB1/BIN1/CD3D/CD3G/CD4/DAB2/DNM3/HSPA8/IL7R/LDLRAP1/M6PR/RPS27A	12
KEGG_TYROSINE_METABOLISM	4/878	42/12183	0.358889	0.358889	ADH5/AOC2/GOT2/METTL2B	4
REACTOME_COOPERATION_OF_PDCL_PHLP1_AND_TRIC_CCT_IN_G_PROTEIN_BETA_FOLDING	4/878	42/12183	0.358889	0.358889	CCT3/CCT4/CCT6A/GNAZ	4
REACTOME_DEACTIVATION_OF_THE_BETA_CATENIN_TRANSACTIVATING_COMPLEX	4/878	42/12183	0.358889	0.358889	BCL9L/LEF1/RPS27A/TCF7	4
BIOCARTA_TERC_PATHWAY	1/878	6/12183	0.361654	0.361654	NFYB	1
REACTOME_ACTIVATED_NTRK2_SIGNALS_THROUGH_CDK5	1/878	6/12183	0.361654	0.361654	TIAM1	1
REACTOME_ACTIVATED_NTRK3_SIGNALS_THROUGH_PI3K	1/878	6/12183	0.361654	0.361654	PIK3R1	1
REACTOME_ACYL_CHAIN_REMODELING_OF_CL	1/878	6/12183	0.361654	0.361654	LCLAT1	1
REACTOME_ALPHA_OXIDATION_OF_PHYTANATE	1/878	6/12183	0.361654	0.361654	ALDH3A2	1
REACTOME_BIOSYNTHESIS_OF_EPA_DERIVED_SPMS	1/878	6/12183	0.361654	0.361654	PTGS2	1
REACTOME_CLEC7A_INFLAMMASOME_PATHWAY	1/878	6/12183	0.361654	0.361654	MALT1	1
REACTOME_FIBRONECTIN_MATRIX_FORMATION	1/878	6/12183	0.361654	0.361654	ITGB1	1
REACTOME_MET_ACTIVATES_PI3K_AKT_SIGNALING	1/878	6/12183	0.361654	0.361654	PIK3R1	1
REACTOME_METHIONINE_SALVAGE_PATHWAY	1/878	6/12183	0.361654	0.361654	ENOPH1	1
REACTOME_MOLYBDENUM_COFACTOR_BIOSYNTHESIS	1/878	6/12183	0.361654	0.361654	MOCS2	1
REACTOME_PRE_NOTCH_PROCESSING_IN_THE_ENDOPLASMIC_RETICULUM	1/878	6/12183	0.361654	0.361654	POGLUT1	1
REACTOME_PTK6_REGULATES_CELL_CYCLE	1/878	6/12183	0.361654	0.361654	CDK4	1
REACTOME_RUNX1_REGULATES_TRANSCRIPTION_OF_GENES_INVOLVED_IN_BCR_SIGNALING	1/878	6/12183	0.361654	0.361654	BLK	1
REACTOME_SCAVENGING_BY_CLASS_F_RECEPTORS	1/878	6/12183	0.361654	0.361654	HSPH1	1
REACTOME_SYNTHESIS_OF_15_EICOSATETRAENOIC_ACID_DERIVATIVES	1/878	6/12183	0.361654	0.361654	PTGS2	1
REACTOME_SYNTHESIS_OF_WYBUTOSINE_AT_G37_OF_TRNA_PHE	1/878	6/12183	0.361654	0.361654	TYW3	1
REACTOME_TNFR1_MEDIATED_CERAMIDE_PRODUCTION	1/878	6/12183	0.361654	0.361654	RACK1	1
KEGG_CYTOSOLIC_DNA_SENSING_PATHWAY	5/878	55/12183	0.363663	0.363663	CCL4/CCL5/DDX58/POLR1C/POLR3K	5
REACTOME_AMINO_ACIDS_REGULATE_MTORC1	5/878	55/12183	0.363663	0.363663	ATP6V0E2/ATP6V1G1/ITFG2/LAMTOR4/NPRL2	5
REACTOME_AUF1_HNRNP_D0_BINDS_AND_DESTABILIZES_MRNA	5/878	55/12183	0.363663	0.363663	HSPA8/PSMB10/PSMB9/PSME1/RPS27A	5
REACTOME_NUCLEOTIDE_BINDING_DOMAIN_LEUCINE_RICH_REPEAT_CONTAINING_RECEPTOR_NLR_SIGNALING_PATHWAYS	5/878	55/12183	0.363663	0.363663	BCL2/BIRC3/HSP90AB1/NLRP1/RPS27A	5
REACTOME_PYRUVATE_METABOLISM_AND_CITRIC_ACID_TCA_CYCLE	5/878	55/12183	0.363663	0.363663	ADHFE1/GLO1/IDH3A/LDHB/SUCLG2	5
PID_P75_NTR_PATHWAY	6/878	68/12183	0.365768	0.365768	BIRC3/NSMCE3/PIK3R1/PRKACB/RHOC/TP53	6
REACTOME_ACTIVATION_OF_NMDA_RECEPTORS_AND_POSTSYNAPTIC_EVENTS	8/878	94/12183	0.36618	0.36618	CAMK2D/CAMK4/NRGN/PRKACB/PRKAG2/PRKX/RASGRF2/TUBB1	8
BIOCARTA_FAS_PATHWAY	3/878	30/12183	0.368663	0.368663	PARP1/PRKDC/SPTAN1	3
PID_P38_ALPHA_BETA_PATHWAY	3/878	30/12183	0.368663	0.368663	BLK/FYN/LCK	3
HALLMARK_ESTROGEN_RESPONSE_EARLY	16/878	200/12183	0.369181	0.369181	ABLIM1/AQP3/BCL11B/BCL2/BHLHE40/CLIC3/DHRS3/FAM102A/FCMR/ITPK1/LRIG1/MYBL1/MYC/PMAIP1/RASGRP1/TIAM1	16
HALLMARK_G2M_CHECKPOINT	16/878	200/12183	0.369181	0.369181	AMD1/BUB3/CDC25B/CDK4/CUL1/G3BP1/HSPA8/KIF22/MCM5/MYC/NCL/RPS6KA5/SLC38A1/SMAD3/SYNCRIP/TMPO	16
KEGG_MAPK_SIGNALING_PATHWAY	21/878	267/12183	0.370492	0.370492	AKT3/ARRB1/CDC25B/DUSP5/DUSP6/DUSP7/ELK4/HSPA8/MAP3K14/MAP4K1/MEF2C/MYC/NFATC2/PPP3CC/PRKACB/PRKX/RASGRF2/RASGRP1/RPS6KA5/RRAS2/TP53	21
REACTOME_SIGNALING_BY_NTRKS	11/878	134/12183	0.372158	0.372158	DNAL4/DNM3/DUSP6/DUSP7/FYN/ID3/MEF2C/PIK3R1/RPS6KA5/SGK1/TIAM1	11
PID_THROMBIN_PAR1_PATHWAY	4/878	43/12183	0.375669	0.375669	ARRB1/F2R/GNAZ/PIK3R1	4
REACTOME_SUMOYLATION_OF_TRANSCRIPTION_COFACTORS	4/878	43/12183	0.375669	0.375669	NPM1/PARK7/PHC1/TOPORS	4
REACTOME_TNF_SIGNALING	4/878	43/12183	0.375669	0.375669	BIRC3/RACK1/RPS27A/TRAF1	4
BIOCARTA_PTEN_PATHWAY	2/878	18/12183	0.37613	0.37613	ITGB1/PIK3R1	2
KEGG_PHENYLALANINE_METABOLISM	2/878	18/12183	0.37613	0.37613	AOC2/GOT2	2
REACTOME_ABC_TRANSPORTERS_IN_LIPID_HOMEOSTASIS	2/878	18/12183	0.37613	0.37613	ABCD2/PEX3	2
REACTOME_CELL_EXTRACELLULAR_MATRIX_INTERACTIONS	2/878	18/12183	0.37613	0.37613	ITGB1/LIMS1	2
REACTOME_METABOLISM_OF_ANGIOTENSINOGEN_TO_ANGIOTENSINS	2/878	18/12183	0.37613	0.37613	CPA3/GZMH	2
REACTOME_SYNTHESIS_OF_GLYCOSYLPHOSPHATIDYLINOSITOL_GPI	2/878	18/12183	0.37613	0.37613	PIGB/PIGP	2
REACTOME_TIE2_SIGNALING	2/878	18/12183	0.37613	0.37613	ANGPT1/PIK3R1	2
KEGG_PATHOGENIC_ESCHERICHIA_COLI_INFECTION	5/878	56/12183	0.378313	0.378313	FYN/ITGB1/NCL/TUBB1/YWHAQ	5
REACTOME_SIGNALING_BY_NOTCH4	7/878	82/12183	0.37845	0.37845	CUL1/MAML2/PSMB10/PSMB9/PSME1/RPS27A/SMAD3	7
PID_AURORA_A_PATHWAY	3/878	31/12183	0.388742	0.388742	CDC25B/RAN/TP53	3
REACTOME_HSF1_ACTIVATION	3/878	31/12183	0.388742	0.388742	EEF1A1/HSP90AB1/HSPH1	3
REACTOME_FCERI_MEDIATED_NF_KB_ACTIVATION	11/878	136/12183	0.390901	0.390901	CARD11/CUL1/FCER1A/MALT1/MS4A2/PRKCQ/PSMB10/PSMB9/PSME1/RASGRP1/RPS27A	11
HALLMARK_APICAL_SURFACE	4/878	44/12183	0.392409	0.392409	CD160/GATA3/IL2RB/SULF2	4
KEGG_AMINO_SUGAR_AND_NUCLEOTIDE_SUGAR_METABOLISM	4/878	44/12183	0.392409	0.392409	GALT/GNPDA2/NAGK/UXS1	4
KEGG_VASOPRESSIN_REGULATED_WATER_REABSORPTION	4/878	44/12183	0.392409	0.392409	AQP3/DCTN5/PRKACB/PRKX	4
PID_CERAMIDE_PATHWAY	4/878	44/12183	0.392409	0.392409	BCL2/BIRC3/MYC/PRKRA	4
REACTOME_TRANSCRIPTIONAL_ACTIVITY_OF_SMAD2_SMAD3_SMAD4_HETEROTRIMER	4/878	44/12183	0.392409	0.392409	MYC/PARP1/RPS27A/SMAD3	4
REACTOME_TRANSPORT_OF_VITAMINS_NUCLEOSIDES_AND_RELATED_MOLECULES	4/878	44/12183	0.392409	0.392409	ARL2BP/SLC25A4/SLC25A6/SLC35A3	4
REACTOME_HSP90_CHAPERONE_CYCLE_FOR_STEROID_HORMONE_RECEPTORS_SHR	5/878	57/12183	0.392954	0.392954	DCTN5/HSP90AB1/HSPA8/NR3C2/TUBB1	5
REACTOME_SEPARATION_OF_SISTER_CHROMATIDS	15/878	190/12183	0.395429	0.395429	ANAPC5/BUB3/CDC23/CENPC/KIF2A/NUP160/NUP43/PPP1CC/PSMB10/PSMB9/PSME1/RCC2/RPS27/RPS27A/TUBB1	15
REACTOME_NEGATIVE_REGULATION_OF_THE_PI3K_AKT_NETWORK	9/878	110/12183	0.396778	0.396778	AKT3/CD28/CD86/FYN/ICOS/LCK/PIK3R1/THEM4/TRAT1	9
REACTOME_MYD88_INDEPENDENT_TLR4_CASCADE	8/878	97/12183	0.399705	0.399705	BIRC3/CUL1/DUSP6/DUSP7/MEF2C/RPS27A/RPS6KA5/TRAF3	8
BIOCARTA_CHREBP_PATHWAY	2/878	19/12183	0.402367	0.402367	PRKACB/PRKAG2	2
BIOCARTA_MITOCHONDRIA_PATHWAY	2/878	19/12183	0.402367	0.402367	BCL2/BIRC3	2
BIOCARTA_PAR1_PATHWAY	2/878	19/12183	0.402367	0.402367	F2R/PIK3R1	2
PID_HIF1A_PATHWAY	2/878	19/12183	0.402367	0.402367	RACK1/TP53	2
REACTOME_CONSTITUTIVE_SIGNALING_BY_LIGAND_RESPONSIVE_EGFR_CANCER_VARIANTS	2/878	19/12183	0.402367	0.402367	PIK3R1/RPS27A	2
REACTOME_EPHRIN_SIGNALING	2/878	19/12183	0.402367	0.402367	EPHB1/FYN	2
REACTOME_INITIATION_OF_NUCLEAR_ENVELOPE_NE_REFORMATION	2/878	19/12183	0.402367	0.402367	BANF1/TMPO	2
REACTOME_OTHER_SEMAPHORIN_INTERACTIONS	2/878	19/12183	0.402367	0.402367	CD72/ITGB1	2
REACTOME_PHOSPHORYLATION_OF_THE_APC_C	2/878	19/12183	0.402367	0.402367	ANAPC5/CDC23	2
REACTOME_SIGNALING_BY_FGFR2_IIIA_TM	2/878	19/12183	0.402367	0.402367	NCBP2/POLR2K	2
REACTOME_TICAM1_RIP1_MEDIATED_IKK_COMPLEX_RECRUITMENT	2/878	19/12183	0.402367	0.402367	BIRC3/RPS27A	2
REACTOME_TRANSCRIPTION_OF_E2F_TARGETS_UNDER_NEGATIVE_CONTROL_BY_DREAM_COMPLEX	2/878	19/12183	0.402367	0.402367	MYC/RBBP4	2
REACTOME_TRANSLESION_SYNTHESIS_BY_POLH	2/878	19/12183	0.402367	0.402367	POLH/RPS27A	2
REACTOME_INTERLEUKIN_17_SIGNALING	6/878	71/12183	0.405249	0.405249	CUL1/DUSP6/DUSP7/MEF2C/RPS27A/RPS6KA5	6
REACTOME_SUMOYLATION_OF_CHROMATIN_ORGANIZATION_PROTEINS	6/878	71/12183	0.405249	0.405249	CHD3/NUP160/NUP210/NUP43/NUP88/PHC1	6
REACTOME_AUTOPHAGY	12/878	151/12183	0.405935	0.405935	ATM/CHMP7/EEF1A1/HSP90AB1/HSPA8/LAMTOR4/PARK7/PRKAG2/RPS27A/TOMM7/TOMM70/TUBB1	12
REACTOME_SIGNALING_BY_NOTCH1_PEST_DOMAIN_MUTANTS_IN_CANCER	5/878	58/12183	0.407566	0.407566	CUL1/HDAC9/MAML2/MYC/RPS27A	5
BIOCARTA_CB1R_PATHWAY	1/878	7/12183	0.40768	0.40768	CNR2	1
BIOCARTA_MELANOCYTE_PATHWAY	1/878	7/12183	0.40768	0.40768	BCL2	1
BIOCARTA_REELIN_PATHWAY	1/878	7/12183	0.40768	0.40768	FYN	1
BIOCARTA_RNAPOL3_PATHWAY	1/878	7/12183	0.40768	0.40768	SSB	1
BIOCARTA_TSP1_PATHWAY	1/878	7/12183	0.40768	0.40768	FYN	1
REACTOME_ACTIVATED_NTRK2_SIGNALS_THROUGH_FYN	1/878	7/12183	0.40768	0.40768	FYN	1
REACTOME_ACTIVATED_NTRK2_SIGNALS_THROUGH_PI3K	1/878	7/12183	0.40768	0.40768	PIK3R1	1
REACTOME_ACYL_CHAIN_REMODELING_OF_DAG_AND_TAG	1/878	7/12183	0.40768	0.40768	PNPLA3	1
REACTOME_APEX1_INDEPENDENT_RESOLUTION_OF_AP_SITES_VIA_THE_SINGLE_NUCLEOTIDE_REPLACEMENT_PATHWAY	1/878	7/12183	0.40768	0.40768	POLB	1
REACTOME_CREB_PHOSPHORYLATION	1/878	7/12183	0.40768	0.40768	RPS6KA5	1
REACTOME_GLI_PROTEINS_BIND_PROMOTERS_OF_HH_RESPONSIVE_GENES_TO_PROMOTE_TRANSCRIPTION	1/878	7/12183	0.40768	0.40768	PTCH1	1
REACTOME_LOSS_OF_FUNCTION_OF_SMAD2_3_IN_CANCER	1/878	7/12183	0.40768	0.40768	SMAD3	1
REACTOME_MODULATION_BY_MTB_OF_HOST_IMMUNE_SYSTEM	1/878	7/12183	0.40768	0.40768	RPS27A	1
REACTOME_NEF_MEDIATED_CD8_DOWN_REGULATION	1/878	7/12183	0.40768	0.40768	CD8B	1
REACTOME_RUNX1_REGULATES_TRANSCRIPTION_OF_GENES_INVOLVED_IN_DIFFERENTIATION_OF_MYELOID_CELLS	1/878	7/12183	0.40768	0.40768	RUNX2	1
REACTOME_STAT5_ACTIVATION	1/878	7/12183	0.40768	0.40768	FLT3LG	1
REACTOME_THE_RETINOID_CYCLE_IN_CONES_DAYLIGHT_VISION	1/878	7/12183	0.40768	0.40768	DHRS3	1
REACTOME_TRNA_PROCESSING_IN_THE_MITOCHONDRION	1/878	7/12183	0.40768	0.40768	TRMT10C	1
REACTOME_ZINC_EFFLUX_AND_COMPARTMENTALIZATION_BY_THE_SLC30_FAMILY	1/878	7/12183	0.40768	0.40768	SLC30A5	1
HALLMARK_NOTCH_SIGNALING	3/878	32/12183	0.40866	0.40866	ARRB1/CUL1/MAML2	3
KEGG_ALANINE_ASPARTATE_AND_GLUTAMATE_METABOLISM	3/878	32/12183	0.40866	0.40866	GLS/GOT2/NIT2	3
REACTOME_SMAD2_SMAD3_SMAD4_HETEROTRIMER_REGULATES_TRANSCRIPTION	3/878	32/12183	0.40866	0.40866	MYC/RPS27A/SMAD3	3
REACTOME_TERMINATION_OF_TRANSLESION_DNA_SYNTHESIS	3/878	32/12183	0.40866	0.40866	POLH/RPS27A/USP10	3
REACTOME_TGF_BETA_RECEPTOR_SIGNALING_ACTIVATES_SMADS	3/878	32/12183	0.40866	0.40866	PPP1CC/RPS27A/SMAD3	3
REACTOME_SIGNALING_BY_MODERATE_KINASE_ACTIVITY_BRAF_MUTANTS	4/878	45/12183	0.40908	0.40908	ARRB1/CAMK2D/PEBP1/PHB	4
KEGG_TGF_BETA_SIGNALING_PATHWAY	7/878	85/12183	0.414613	0.414613	BMPR1A/CUL1/ID3/MYC/NOG/SMAD3/SMAD5	7
HALLMARK_BILE_ACID_METABOLISM	9/878	112/12183	0.417757	0.417757	ABCD2/ACSL5/ALDH1A1/ALDH9A1/CROT/ISOC1/LCK/NR3C2/SOD1	9
REACTOME_GLYCOLYSIS	6/878	72/12183	0.418383	0.418383	GNPDA2/NUP160/NUP210/NUP43/NUP88/PRKACB	6
REACTOME_ONCOGENIC_MAPK_SIGNALING	6/878	72/12183	0.418383	0.418383	AGK/ARRB1/CAMK2D/MPRIP/PEBP1/PHB	6
REACTOME_PTEN_REGULATION	11/878	139/12183	0.41912	0.41912	AKT3/CHD3/LAMTOR4/PHC1/PSMB10/PSMB9/PSME1/RBBP4/RBBP7/RPS27A/TP53	11
PID_FAK_PATHWAY	5/878	59/12183	0.422131	0.422131	CAPN2/ETS1/FYN/ITGB1/PIK3R1	5
PID_A6B1_A6B4_INTEGRIN_PATHWAY	4/878	46/12183	0.425656	0.425656	ITGA6/ITGB1/PIK3R1/YWHAQ	4
PID_TNF_PATHWAY	4/878	46/12183	0.425656	0.425656	BIRC3/RACK1/TNIK/TRAF1	4
REACTOME_SUMOYLATION_OF_DNA_REPLICATION_PROTEINS	4/878	46/12183	0.425656	0.425656	NUP160/NUP210/NUP43/NUP88	4
REACTOME_HEDGEHOG_ON_STATE	7/878	86/12183	0.426645	0.426645	ARRB1/KIF3A/PSMB10/PSMB9/PSME1/PTCH1/RPS27A	7
BIOCARTA_ARENRF2_PATHWAY	2/878	20/12183	0.428067	0.428067	CRYZ/HMOX2	2
BIOCARTA_GSK3_PATHWAY	2/878	20/12183	0.428067	0.428067	LEF1/PIK3R1	2
REACTOME_CHONDROITIN_SULFATE_BIOSYNTHESIS	2/878	20/12183	0.428067	0.428067	CHST11/CHST12	2
REACTOME_LISTERIA_MONOCYTOGENES_ENTRY_INTO_HOST_CELLS	2/878	20/12183	0.428067	0.428067	CBLL1/RPS27A	2
REACTOME_NOTCH4_INTRACELLULAR_DOMAIN_REGULATES_TRANSCRIPTION	2/878	20/12183	0.428067	0.428067	MAML2/SMAD3	2
REACTOME_PKA_MEDIATED_PHOSPHORYLATION_OF_CREB	2/878	20/12183	0.428067	0.428067	PRKACB/PRKX	2
REACTOME_RAS_ACTIVATION_UPON_CA2_INFLUX_THROUGH_NMDA_RECEPTOR	2/878	20/12183	0.428067	0.428067	CAMK2D/RASGRF2	2
BIOCARTA_MET_PATHWAY	3/878	33/12183	0.428376	0.428376	ITGB1/MAP4K1/PIK3R1	3
REACTOME_FORMATION_OF_THE_EARLY_ELONGATION_COMPLEX	3/878	33/12183	0.428376	0.428376	NCBP2/NELFCD/POLR2K	3
REACTOME_SIALIC_ACID_METABOLISM	3/878	33/12183	0.428376	0.428376	ST3GAL5/ST6GAL1/ST6GALNAC6	3
HALLMARK_ANDROGEN_RESPONSE	8/878	100/12183	0.433252	0.433252	ELK4/INPP4B/LMAN1/PLPP1/SGK1/SMS/STK39/TSC22D1	8
REACTOME_SIGNALING_BY_FGFR	7/878	87/12183	0.438649	0.438649	FGFBP2/HNRNPA1/HNRNPH1/NCBP2/PIK3R1/POLR2K/RPS27A	7
REACTOME_HIV_TRANSCRIPTION_INITIATION	4/878	47/12183	0.442112	0.442112	POLR2K/TAF15/TAF3/TAF9B	4
KEGG_ARRHYTHMOGENIC_RIGHT_VENTRICULAR_CARDIOMYOPATHY_ARVC	6/878	74/12183	0.444531	0.444531	ITGA4/ITGA6/ITGB1/ITGB7/LEF1/TCF7	6
REACTOME_SIGNALING_BY_NOTCH1	6/878	74/12183	0.444531	0.444531	ARRB1/CUL1/HDAC9/MAML2/MYC/RPS27A	6
BIOCARTA_FMLP_PATHWAY	3/878	34/12183	0.447853	0.447853	NFATC2/NFATC3/PPP3CC	3
KEGG_BUTANOATE_METABOLISM	3/878	34/12183	0.447853	0.447853	ALDH3A2/ALDH9A1/OXCT1	3
REACTOME_THE_PHOTOTRANSDUCTION_CASCADE	3/878	34/12183	0.447853	0.447853	METAP1/NMT2/PRKCQ	3
BIOCARTA_CDC42RAC_PATHWAY	1/878	8/12183	0.450392	0.450392	PIK3R1	1
BIOCARTA_NEUTROPHIL_PATHWAY	1/878	8/12183	0.450392	0.450392	ITGAL	1
BIOCARTA_S1P_PATHWAY	1/878	8/12183	0.450392	0.450392	LIMA1	1
REACTOME_AMPK_INHIBITS_CHREBP_TRANSCRIPTIONAL_ACTIVATION_ACTIVITY	1/878	8/12183	0.450392	0.450392	PRKAG2	1
REACTOME_COENZYME_A_BIOSYNTHESIS	1/878	8/12183	0.450392	0.450392	PPCDC	1
REACTOME_CREB1_PHOSPHORYLATION_THROUGH_THE_ACTIVATION_OF_CAMKII_CAMKK_CAMKIV_CASCASDE	1/878	8/12183	0.450392	0.450392	CAMK4	1
REACTOME_DEFECTS_IN_BIOTIN_BTN_METABOLISM	1/878	8/12183	0.450392	0.450392	MCCC2	1
REACTOME_DNA_DAMAGE_REVERSAL	1/878	8/12183	0.450392	0.450392	ASCC3	1
REACTOME_HDL_ASSEMBLY	1/878	8/12183	0.450392	0.450392	PRKACB	1
REACTOME_INTERLEUKIN_18_SIGNALING	1/878	8/12183	0.450392	0.450392	IL18BP	1
REACTOME_LIGAND_RECEPTOR_INTERACTIONS	1/878	8/12183	0.450392	0.450392	PTCH1	1
REACTOME_REGULATION_OF_CYTOSKELETAL_REMODELING_AND_CELL_SPREADING_BY_IPP_COMPLEX_COMPONENTS	1/878	8/12183	0.450392	0.450392	LIMS1	1
REACTOME_SIGNALING_BY_TGF_BETA_RECEPTOR_COMPLEX_IN_CANCER	1/878	8/12183	0.450392	0.450392	SMAD3	1
REACTOME_SYNTHESIS_OF_DIPHTHAMIDE_EEF2	1/878	8/12183	0.450392	0.450392	EEF2	1
REACTOME_SYNTHESIS_OF_UDP_N_ACETYL_GLUCOSAMINE	1/878	8/12183	0.450392	0.450392	NAGK	1
REACTOME_TRAIL_SIGNALING	1/878	8/12183	0.450392	0.450392	TNFRSF10B	1
REACTOME_KINESINS	5/878	61/12183	0.451046	0.451046	KIF21A/KIF22/KIF2A/KIF3A/TUBB1	5
BIOCARTA_NOS1_PATHWAY	2/878	21/12183	0.453171	0.453171	PPP3CC/PRKACB	2
PID_ECADHERIN_KERATINOCYTE_PATHWAY	2/878	21/12183	0.453171	0.453171	FYN/PIK3R1	2
PID_P38_MK2_PATHWAY	2/878	21/12183	0.453171	0.453171	CDC25B/YWHAQ	2
REACTOME_NEGATIVE_REGULATION_OF_MET_ACTIVITY	2/878	21/12183	0.453171	0.453171	LRIG1/RPS27A	2
REACTOME_NEGATIVE_REGULATION_OF_NMDA_RECEPTOR_MEDIATED_NEURONAL_TRANSMISSION	2/878	21/12183	0.453171	0.453171	CAMK2D/CAMK4	2
REACTOME_PCNA_DEPENDENT_LONG_PATCH_BASE_EXCISION_REPAIR	2/878	21/12183	0.453171	0.453171	APEX1/POLB	2
REACTOME_SIGNAL_TRANSDUCTION_BY_L1	2/878	21/12183	0.453171	0.453171	ITGB1/NCAM1	2
REACTOME_SYNTHESIS_OF_LEUKOTRIENES_LT_AND_EOXINS_EX	2/878	21/12183	0.453171	0.453171	CYP4F3/DPEP2	2
REACTOME_SIGNALING_BY_TGF_BETA_FAMILY_MEMBERS	8/878	102/12183	0.45551	0.45551	BMPR1A/MYC/NOG/PARP1/PPP1CC/RPS27A/SMAD3/SMAD5	8
PID_AJDISS_2PATHWAY	4/878	48/12183	0.458424	0.458424	CBLL1/FYN/TIAM1/ZBTB33	4
REACTOME_CELL_CELL_COMMUNICATION	10/878	130/12183	0.463057	0.463057	CD47/FYN/ITGA6/ITGB1/LIMS1/PATJ/PIK3R1/SIRPG/SPTAN1/SPTBN1	10
KEGG_GLYCOLYSIS_GLUCONEOGENESIS	5/878	62/12183	0.465362	0.465362	ADH5/ALDH3A2/ALDH9A1/GALM/LDHB	5
REACTOME_GPVI_MEDIATED_ACTIVATION_CASCADE	3/878	35/12183	0.467056	0.467056	FYN/LCK/PIK3R1	3
KEGG_PHOSPHATIDYLINOSITOL_SIGNALING_SYSTEM	6/878	76/12183	0.470431	0.470431	DGKA/INPP4B/ITPK1/ITPR3/PIK3C2B/PIK3R1	6
KEGG_VEGF_SIGNALING_PATHWAY	6/878	76/12183	0.470431	0.470431	AKT3/NFATC2/NFATC3/PIK3R1/PPP3CC/PTGS2	6
PID_ARF6_TRAFFICKING_PATHWAY	4/878	49/12183	0.47457	0.47457	BIN1/ITGA4/ITGA6/ITGB1	4
PID_FOXO_PATHWAY	4/878	49/12183	0.47457	0.47457	RAN/SGK1/SKP2/YWHAQ	4
BIOCARTA_EDG1_PATHWAY	2/878	22/12183	0.477631	0.477631	PIK3R1/S1PR1	2
BIOCARTA_IL2_PATHWAY	2/878	22/12183	0.477631	0.477631	IL2RB/LCK	2
KEGG_GLYCOSAMINOGLYCAN_BIOSYNTHESIS_CHONDROITIN_SULFATE	2/878	22/12183	0.477631	0.477631	CHST11/CHST12	2
PID_HEDGEHOG_2PATHWAY	2/878	22/12183	0.477631	0.477631	PIK3R1/PTCH1	2
REACTOME_CITRIC_ACID_CYCLE_TCA_CYCLE	2/878	22/12183	0.477631	0.477631	IDH3A/SUCLG2	2
REACTOME_DEFECTS_IN_VITAMIN_AND_COFACTOR_METABOLISM	2/878	22/12183	0.477631	0.477631	MCCC2/MTR	2
REACTOME_DEUBIQUITINATION	22/878	298/12183	0.485501	0.485501	ACTL6A/ARRB1/BIRC3/DDX58/GATA3/IFIH1/MYC/POLB/PSMB10/PSMB9/PSME1/RPS27A/SKP2/SMAD3/STAMBPL1/TAF9B/TOMM70/TP53/TRAF3/USP10/USP11/USP28	22
PID_PI3K_PLC_TRK_PATHWAY	3/878	36/12183	0.485956	0.485956	CAMK4/PIK3R1/YWHAQ	3
REACTOME_INTERLEUKIN_7_SIGNALING	3/878	36/12183	0.485956	0.485956	IL7R/PIK3R1/SOCS2	3
REACTOME_ROS_AND_RNS_PRODUCTION_IN_PHAGOCYTES	3/878	36/12183	0.485956	0.485956	ATP6V0E2/ATP6V1G1/HVCN1	3
HALLMARK_PI3K_AKT_MTOR_SIGNALING	8/878	105/12183	0.488576	0.488576	CAMK4/CDK4/CDKN1A/DAPP1/LCK/STAT2/THEM4/TIAM1	8
PID_ERBB1_DOWNSTREAM_PATHWAY	8/878	105/12183	0.488576	0.488576	CAPN2/DUSP6/MEF2C/PEBP1/PIK3R1/RPS6/RPS6KA5/YWHAQ	8
BIOCARTA_CACAM_PATHWAY	1/878	9/12183	0.490027	0.490027	CAMK4	1
BIOCARTA_DSP_PATHWAY	1/878	9/12183	0.490027	0.490027	DUSP6	1
BIOCARTA_FBW7_PATHWAY	1/878	9/12183	0.490027	0.490027	CUL1	1
BIOCARTA_FLUMAZENIL_PATHWAY	1/878	9/12183	0.490027	0.490027	SOD1	1
BIOCARTA_IFNA_PATHWAY	1/878	9/12183	0.490027	0.490027	STAT2	1
BIOCARTA_PLC_PATHWAY	1/878	9/12183	0.490027	0.490027	PIK3R1	1
REACTOME_ACTIVATION_OF_PUMA_AND_TRANSLOCATION_TO_MITOCHONDRIA	1/878	9/12183	0.490027	0.490027	TP53	1
REACTOME_BETA_OXIDATION_OF_PRISTANOYL_COA	1/878	9/12183	0.490027	0.490027	CROT	1
REACTOME_MYOCLONIC_EPILEPSY_OF_LAFORA	1/878	9/12183	0.490027	0.490027	RPS27A	1
REACTOME_PI3K_AKT_ACTIVATION	1/878	9/12183	0.490027	0.490027	PIK3R1	1
REACTOME_PI5P_REGULATES_TP53_ACETYLATION	1/878	9/12183	0.490027	0.490027	TP53	1
REACTOME_PREVENTION_OF_PHAGOSOMAL_LYSOSOMAL_FUSION	1/878	9/12183	0.490027	0.490027	RPS27A	1
REACTOME_PTK6_REGULATES_RTKS_AND_THEIR_EFFECTORS_AKT1_AND_DOK1	1/878	9/12183	0.490027	0.490027	RPS27A	1
REACTOME_REGULATION_OF_PTEN_LOCALIZATION	1/878	9/12183	0.490027	0.490027	RPS27A	1
REACTOME_RHO_GTPASES_ACTIVATE_RHOTEKIN_AND_RHOPHILINS	1/878	9/12183	0.490027	0.490027	RHOC	1
REACTOME_ROBO_RECEPTORS_BIND_AKAP5	1/878	9/12183	0.490027	0.490027	PRKACB	1
REACTOME_SERINE_BIOSYNTHESIS	1/878	9/12183	0.490027	0.490027	SERINC5	1
REACTOME_SMALL_INTERFERING_RNA_SIRNA_BIOGENESIS	1/878	9/12183	0.490027	0.490027	PRKRA	1
REACTOME_SPERM_MOTILITY_AND_TAXES	1/878	9/12183	0.490027	0.490027	HVCN1	1
REACTOME_TRANSPORT_OF_NUCLEOTIDE_SUGARS	1/878	9/12183	0.490027	0.490027	SLC35A3	1
REACTOME_SIGNALING_BY_ERBB2	4/878	50/12183	0.49053	0.49053	AKT3/FYN/PIK3R1/RPS27A	4
REACTOME_SEMAPHORIN_INTERACTIONS	5/878	64/12183	0.493636	0.493636	CD72/FYN/HSP90AB1/ITGB1/RHOC	5
KEGG_PEROXISOME	6/878	78/12183	0.495987	0.495987	ABCD2/ACSL5/CROT/ECI2/PEX3/SOD1	6
REACTOME_BIOSYNTHESIS_OF_THE_N_GLYCAN_PRECURSOR_DOLICHOL_LIPID_LINKED_OLIGOSACCHARIDE_LLO_AND_TRANSFER_TO_A_NASCENT_PROTEIN	6/878	78/12183	0.495987	0.495987	ALG11/ALG8/NAGK/ST3GAL5/ST6GAL1/ST6GALNAC6	6
REACTOME_GLUCOSE_METABOLISM	7/878	92/12183	0.497884	0.497884	GNPDA2/GOT2/NUP160/NUP210/NUP43/NUP88/PRKACB	7
BIOCARTA_GLEEVEC_PATHWAY	2/878	23/12183	0.501411	0.501411	MYC/PIK3R1	2
BIOCARTA_IGF1R_PATHWAY	2/878	23/12183	0.501411	0.501411	PIK3R1/PRKACB	2
BIOCARTA_NTHI_PATHWAY	2/878	23/12183	0.501411	0.501411	MAP3K14/SMAD3	2
KEGG_NITROGEN_METABOLISM	2/878	23/12183	0.501411	0.501411	CA5B/GLS	2
REACTOME_IKK_COMPLEX_RECRUITMENT_MEDIATED_BY_RIP1	2/878	23/12183	0.501411	0.501411	BIRC3/RPS27A	2
REACTOME_LONG_TERM_POTENTIATION	2/878	23/12183	0.501411	0.501411	CAMK2D/NRGN	2
REACTOME_NUCLEOTIDE_SALVAGE	2/878	23/12183	0.501411	0.501411	ADK/AMPD2	2
REACTOME_THE_CANONICAL_RETINOID_CYCLE_IN_RODS_TWILIGHT_VISION	2/878	23/12183	0.501411	0.501411	CYP4V2/RDH11	2
KEGG_UBIQUITIN_MEDIATED_PROTEOLYSIS	10/878	134/12183	0.502097	0.502097	ANAPC5/BIRC3/CBLB/CDC23/CUL1/PRPF19/SKP2/TRIM32/UBE2Q2/WWP1	10
REACTOME_HDR_THROUGH_SINGLE_STRAND_ANNEALING_SSA	3/878	37/12183	0.504527	0.504527	ATM/RAD1/RAD50	3
REACTOME_EPH_EPHRIN_MEDIATED_REPULSION_OF_CELLS	4/878	51/12183	0.506286	0.506286	EPHA4/EPHB1/FYN/TIAM1	4
REACTOME_DUAL_INCISION_IN_TC_NER	5/878	65/12183	0.507565	0.507565	POLR2K/PRPF19/RPS27A/XPA/ZNF830	5
REACTOME_MAPK6_MAPK4_SIGNALING	7/878	93/12183	0.50951	0.50951	CDC14A/MYC/PRKACB/PSMB10/PSMB9/PSME1/RPS27A	7
REACTOME_FATTY_ACID_METABOLISM	13/878	177/12183	0.513581	0.513581	ACSL5/ALDH3A2/CROT/CYP4F3/DPEP2/ECI2/ELOVL7/HACD2/HACD3/PRKAG2/PTGDS/PTGS2/THEM4	13
PID_HDAC_CLASSI_PATHWAY	5/878	66/12183	0.521338	0.521338	CHD3/HDAC9/RAN/RBBP4/RBBP7	5
REACTOME_SIGNALING_BY_HEDGEHOG	11/878	150/12183	0.521523	0.521523	ARRB1/CUL1/KIF3A/OFD1/PRKACB/PSMB10/PSMB9/PSME1/PTCH1/RPS27A/TUBB1	11
BIOCARTA_PPARA_PATHWAY	4/878	52/12183	0.52182	0.52182	MYC/PIK3R1/PRKACB/PTGS2	4
KEGG_MTOR_SIGNALING_PATHWAY	4/878	52/12183	0.52182	0.52182	AKT3/EIF4B/PIK3R1/RPS6	4
PID_PTP1B_PATHWAY	4/878	52/12183	0.52182	0.52182	BLK/FYN/LCK/PIK3R1	4
PID_RAC1_REG_PATHWAY	3/878	38/12183	0.522744	0.522744	ARHGAP17/RASGRF2/TIAM1	3
REACTOME_DNA_DAMAGE_RECOGNITION_IN_GG_NER	3/878	38/12183	0.522744	0.522744	ACTL6A/PARP1/RPS27A	3
REACTOME_TRIGLYCERIDE_METABOLISM	3/878	38/12183	0.522744	0.522744	LPIN1/PPP1CC/PRKACB	3
BIOCARTA_EIF4_PATHWAY	2/878	24/12183	0.52448	0.52448	EIF4A2/PIK3R1	2
BIOCARTA_TFF_PATHWAY	2/878	24/12183	0.52448	0.52448	ITGB1/PIK3R1	2
BIOCARTA_VDR_PATHWAY	2/878	24/12183	0.52448	0.52448	ACTL6A/SUPT16H	2
REACTOME_DISEASES_OF_PROGRAMMED_CELL_DEATH	2/878	24/12183	0.52448	0.52448	CAPN2/CDC25B	2
REACTOME_ESTROGEN_DEPENDENT_NUCLEAR_EVENTS_DOWNSTREAM_OF_ESR_MEMBRANE_SIGNALING	2/878	24/12183	0.52448	0.52448	AKT3/BCL2	2
REACTOME_OTHER_INTERLEUKIN_SIGNALING	2/878	24/12183	0.52448	0.52448	CD4/IL32	2
REACTOME_PURINERGIC_SIGNALING_IN_LEISHMANIASIS_INFECTION	2/878	24/12183	0.52448	0.52448	HSP90AB1/NT5E	2
REACTOME_TRAF6_MEDIATED_NF_KB_ACTIVATION	2/878	24/12183	0.52448	0.52448	DDX58/IFIH1	2
REACTOME_TRIGLYCERIDE_CATABOLISM	2/878	24/12183	0.52448	0.52448	PPP1CC/PRKACB	2
BIOCARTA_DNAFRAGMENT_PATHWAY	1/878	10/12183	0.526807	0.526807	GZMB	1
BIOCARTA_FREE_PATHWAY	1/878	10/12183	0.526807	0.526807	SOD1	1
BIOCARTA_RANMS_PATHWAY	1/878	10/12183	0.526807	0.526807	RAN	1
BIOCARTA_SODD_PATHWAY	1/878	10/12183	0.526807	0.526807	BIRC3	1
REACTOME_ABACAVIR_TRANSPORT_AND_METABOLISM	1/878	10/12183	0.526807	0.526807	ABCB1	1
REACTOME_ACTIVATION_OF_PPARGC1A_PGC_1ALPHA_BY_PHOSPHORYLATION	1/878	10/12183	0.526807	0.526807	PRKAG2	1
REACTOME_AKT_PHOSPHORYLATES_TARGETS_IN_THE_NUCLEUS	1/878	10/12183	0.526807	0.526807	AKT3	1
REACTOME_ALPHA_DEFENSINS	1/878	10/12183	0.526807	0.526807	CD4	1
REACTOME_ATF6_ATF6_ALPHA_ACTIVATES_CHAPERONE_GENES	1/878	10/12183	0.526807	0.526807	NFYB	1
REACTOME_BICARBONATE_TRANSPORTERS	1/878	10/12183	0.526807	0.526807	SLC4A7	1
REACTOME_DISEASES_OF_DNA_REPAIR	1/878	10/12183	0.526807	0.526807	MSH2	1
REACTOME_FGFR2B_LIGAND_BINDING_AND_ACTIVATION	1/878	10/12183	0.526807	0.526807	FGFBP2	1
REACTOME_IONOTROPIC_ACTIVITY_OF_KAINATE_RECEPTORS	1/878	10/12183	0.526807	0.526807	NCALD	1
REACTOME_IRAK2_MEDIATED_ACTIVATION_OF_TAK1_COMPLEX	1/878	10/12183	0.526807	0.526807	RPS27A	1
REACTOME_KETONE_BODY_METABOLISM	1/878	10/12183	0.526807	0.526807	OXCT1	1
REACTOME_MRNA_EDITING	1/878	10/12183	0.526807	0.526807	ADARB1	1
REACTOME_NEF_MEDIATED_DOWNREGULATION_OF_MHC_CLASS_I_COMPLEX_CELL_SURFACE_EXPRESSION	1/878	10/12183	0.526807	0.526807	AP1S2	1
REACTOME_NEGATIVE_REGULATION_OF_ACTIVITY_OF_TFAP2_AP_2_FAMILY_TRANSCRIPTION_FACTORS	1/878	10/12183	0.526807	0.526807	WWOX	1
REACTOME_PI3K_EVENTS_IN_ERBB4_SIGNALING	1/878	10/12183	0.526807	0.526807	PIK3R1	1
REACTOME_REACTIONS_SPECIFIC_TO_THE_COMPLEX_N_GLYCAN_SYNTHESIS_PATHWAY	1/878	10/12183	0.526807	0.526807	FUT8	1
REACTOME_REGULATION_OF_COMMISSURAL_AXON_PATHFINDING_BY_SLIT_AND_ROBO	1/878	10/12183	0.526807	0.526807	NELL2	1
REACTOME_RUNX1_AND_FOXP3_CONTROL_THE_DEVELOPMENT_OF_REGULATORY_T_LYMPHOCYTES_TREGS	1/878	10/12183	0.526807	0.526807	NFATC2	1
REACTOME_SIGNALING_BY_FGFR3_FUSIONS_IN_CANCER	1/878	10/12183	0.526807	0.526807	PIK3R1	1
REACTOME_UREA_CYCLE	1/878	10/12183	0.526807	0.526807	NMRAL1	1
REACTOME_ZINC_INFLUX_INTO_CELLS_BY_THE_SLC39_GENE_FAMILY	1/878	10/12183	0.526807	0.526807	SLC39A10	1
REACTOME_CELL_CYCLE_CHECKPOINTS	21/878	291/12183	0.530723	0.530723	ANAPC5/ATM/BUB3/CDC23/CDKN1A/CENPC/KIF2A/MCM5/NUP160/NUP43/PPP1CC/PSMB10/PSMB9/PSME1/RAD1/RAD50/RCC2/RPS27/RPS27A/TP53/YWHAQ	21
PID_P53_DOWNSTREAM_PATHWAY	10/878	137/12183	0.530865	0.530865	BCL2/BTG2/CDKN1A/DUSP5/MSH2/NFYB/PMAIP1/SH2D1A/TNFRSF10B/TP53	10
REACTOME_METABOLISM_OF_WATER_SOLUBLE_VITAMINS_AND_COFACTORS	9/878	123/12183	0.531235	0.531235	FPGS/MCCC2/MOCS2/MTR/NT5E/PDXK/PPCDC/PTGS2/SLC25A32	9
REACTOME_TOLL_LIKE_RECEPTOR_9_TLR9_CASCADE	7/878	95/12183	0.532473	0.532473	CUL1/DUSP6/DUSP7/MEF2C/RPS27A/RPS6KA5/TLR7	7
REACTOME_HDR_THROUGH_HOMOLOGOUS_RECOMBINATION_HRR	5/878	67/12183	0.534943	0.534943	ATM/POLH/RAD1/RAD50/RPS27A	5
KEGG_AMYOTROPHIC_LATERAL_SCLEROSIS_ALS	4/878	53/12183	0.537118	0.537118	BCL2/PPP3CC/SOD1/TP53	4
REACTOME_NUCLEAR_RECEPTOR_TRANSCRIPTION_PATHWAY	4/878	53/12183	0.537118	0.537118	NR1D2/NR2C2AP/NR3C2/RORA	4
REACTOME_SYNTHESIS_OF_PIPS_AT_THE_PLASMA_MEMBRANE	4/878	53/12183	0.537118	0.537118	INPP4B/PIK3C2B/PIK3R1/PLEKHA1	4
PID_ECADHERIN_NASCENT_AJ_PATHWAY	3/878	39/12183	0.540588	0.540588	ITGB7/PIK3R1/TIAM1	3
REACTOME_GAMMA_CARBOXYLATION_HYPUSINE_FORMATION_AND_ARYLSULFATASE_ACTIVATION	3/878	39/12183	0.540588	0.540588	DHPS/EEF2/SUMF2	3
REACTOME_SYNTHESIS_OF_PA	3/878	39/12183	0.540588	0.540588	DDHD1/DDHD2/LCLAT1	3
REACTOME_TRANSLESION_SYNTHESIS_BY_Y_FAMILY_DNA_POLYMERASES_BYPASSES_LESIONS_ON_DNA_TEMPLATE	3/878	39/12183	0.540588	0.540588	POLH/RPS27A/USP10	3
PID_REG_GR_PATHWAY	6/878	82/12183	0.545727	0.545727	CDKN1A/GATA3/PRKACB/SGK1/TBX21/TP53	6
BIOCARTA_TOLL_PATHWAY	2/878	25/12183	0.546819	0.546819	MAP3K14/TLR7	2
KEGG_ASCORBATE_AND_ALDARATE_METABOLISM	2/878	25/12183	0.546819	0.546819	ALDH3A2/ALDH9A1	2
KEGG_GLYCOSYLPHOSPHATIDYLINOSITOL_GPI_ANCHOR_BIOSYNTHESIS	2/878	25/12183	0.546819	0.546819	PIGB/PIGP	2
REACTOME_SIGNALING_BY_EGFR_IN_CANCER	2/878	25/12183	0.546819	0.546819	PIK3R1/RPS27A	2
REACTOME_ASSEMBLY_OF_THE_PRE_REPLICATIVE_COMPLEX	5/878	68/12183	0.54837	0.54837	MCM5/PSMB10/PSMB9/PSME1/RPS27A	5
REACTOME_REGULATION_OF_RAS_BY_GAPS	5/878	68/12183	0.54837	0.54837	PSMB10/PSMB9/PSME1/RASA3/RPS27A	5
KEGG_VIBRIO_CHOLERAE_INFECTION	4/878	54/12183	0.552165	0.552165	ATP6V0E2/ATP6V1G1/PRKACB/PRKX	4
REACTOME_RNA_POLYMERASE_I_TRANSCRIPTION	8/878	111/12183	0.552829	0.552829	CHD3/POLR1C/POLR1E/POLR2K/RBBP4/RBBP7/RRN3/TWISTNB	8
REACTOME_TOLL_LIKE_RECEPTOR_TLR1_TLR2_CASCADE	7/878	97/12183	0.555003	0.555003	CUL1/DUSP6/DUSP7/MEF2C/RPS27A/RPS6KA5/SIGIRR	7
REACTOME_RHO_GTPASE_CYCLE	10/878	140/12183	0.559049	0.559049	ARHGAP17/ARHGAP25/ARHGEF3/ARHGEF9/RASGRF2/RHOC/RHOF/RHOH/TAGAP/TIAM1	10
REACTOME_RESOLUTION_OF_SISTER_CHROMATID_COHESION	9/878	126/12183	0.560923	0.560923	BUB3/CENPC/KIF2A/NUP160/NUP43/PPP1CC/RCC2/RPS27/TUBB1	9
BIOCARTA_AKAP13_PATHWAY	1/878	11/12183	0.560937	0.560937	PRKACB	1
BIOCARTA_AKAP95_PATHWAY	1/878	11/12183	0.560937	0.560937	PRKACB	1
BIOCARTA_CFTR_PATHWAY	1/878	11/12183	0.560937	0.560937	PRKACB	1
BIOCARTA_EPONFKB_PATHWAY	1/878	11/12183	0.560937	0.560937	CDKN1A	1
BIOCARTA_LEPTIN_PATHWAY	1/878	11/12183	0.560937	0.560937	PRKAG2	1
BIOCARTA_PLCE_PATHWAY	1/878	11/12183	0.560937	0.560937	PRKACB	1
BIOCARTA_SRCRPTP_PATHWAY	1/878	11/12183	0.560937	0.560937	CDC25B	1
KEGG_FOLATE_BIOSYNTHESIS	1/878	11/12183	0.560937	0.560937	FPGS	1
PID_ALK2_PATHWAY	1/878	11/12183	0.560937	0.560937	SMAD5	1
PID_INTEGRIN4_PATHWAY	1/878	11/12183	0.560937	0.560937	ITGA6	1
PID_RANBP2_PATHWAY	1/878	11/12183	0.560937	0.560937	RAN	1
REACTOME_ALPHA_PROTEIN_KINASE_1_SIGNALING_PATHWAY	1/878	11/12183	0.560937	0.560937	RPS27A	1
REACTOME_ASPARTATE_AND_ASPARAGINE_METABOLISM	1/878	11/12183	0.560937	0.560937	GOT2	1
REACTOME_BETA_OXIDATION_OF_VERY_LONG_CHAIN_FATTY_ACIDS	1/878	11/12183	0.560937	0.560937	ECI2	1
REACTOME_BIOTIN_TRANSPORT_AND_METABOLISM	1/878	11/12183	0.560937	0.560937	MCCC2	1
REACTOME_ENDOSOMAL_VACUOLAR_PATHWAY	1/878	11/12183	0.560937	0.560937	HLA-F	1
REACTOME_ENOS_ACTIVATION	1/878	11/12183	0.560937	0.560937	ZDHHC21	1
REACTOME_INTERLEUKIN_27_SIGNALING	1/878	11/12183	0.560937	0.560937	IL27RA	1
REACTOME_REGULATION_BY_C_FLIP	1/878	11/12183	0.560937	0.560937	TNFRSF10B	1
REACTOME_SIGNALING_BY_FGFR4_IN_DISEASE	1/878	11/12183	0.560937	0.560937	PIK3R1	1
REACTOME_SLBP_DEPENDENT_PROCESSING_OF_REPLICATION_DEPENDENT_HISTONE_PRE_MRNAS	1/878	11/12183	0.560937	0.560937	NCBP2	1
REACTOME_SUMOYLATION_OF_IMMUNE_RESPONSE_PROTEINS	1/878	11/12183	0.560937	0.560937	TOPORS	1
REACTOME_TICAM1_TRAF6_DEPENDENT_INDUCTION_OF_TAK1_COMPLEX	1/878	11/12183	0.560937	0.560937	RPS27A	1
REACTOME_TYPE_I_HEMIDESMOSOME_ASSEMBLY	1/878	11/12183	0.560937	0.560937	ITGA6	1
PID_MTOR_4PATHWAY	5/878	69/12183	0.561608	0.561608	EEF2/EIF4B/RRN3/SGK1/YWHAQ	5
REACTOME_REGULATION_OF_PTEN_STABILITY_AND_ACTIVITY	5/878	69/12183	0.561608	0.561608	AKT3/PSMB10/PSMB9/PSME1/RPS27A	5
REACTOME_CELLULAR_SENESCENCE	14/878	197/12183	0.562012	0.562012	ANAPC5/ASF1A/ATM/CDC23/CDK4/CDKN1A/ETS1/PHC1/RAD50/RBBP4/RBBP7/RPS27A/TNIK/TP53	14
KEGG_PYRIMIDINE_METABOLISM	7/878	98/12183	0.566088	0.566088	CMPK1/DCTD/NT5E/POLR1C/POLR1E/POLR2K/POLR3K	7
KEGG_BASAL_CELL_CARCINOMA	4/878	55/12183	0.56695	0.56695	LEF1/PTCH1/TCF7/TP53	4
REACTOME_DEGRADATION_OF_AXIN	4/878	55/12183	0.56695	0.56695	PSMB10/PSMB9/PSME1/RPS27A	4
REACTOME_REGULATION_OF_RUNX3_EXPRESSION_AND_ACTIVITY	4/878	55/12183	0.56695	0.56695	PSMB10/PSMB9/PSME1/RPS27A	4
BIOCARTA_CARM_ER_PATHWAY	2/878	26/12183	0.568411	0.568411	MEF2C/PHB2	2
KEGG_GALACTOSE_METABOLISM	2/878	26/12183	0.568411	0.568411	AKR1B1/GALT	2
PID_HDAC_CLASSIII_PATHWAY	2/878	26/12183	0.568411	0.568411	CDKN1A/TP53	2
PID_IL3_PATHWAY	2/878	26/12183	0.568411	0.568411	PIK3R1/PRKACB	2
REACTOME_CONSTITUTIVE_SIGNALING_BY_AKT1_E17K_IN_CANCER	2/878	26/12183	0.568411	0.568411	AKT3/CDKN1A	2
REACTOME_INSULIN_RECEPTOR_RECYCLING	2/878	26/12183	0.568411	0.568411	ATP6V0E2/ATP6V1G1	2
REACTOME_INTERLEUKIN_20_FAMILY_SIGNALING	2/878	26/12183	0.568411	0.568411	STAT2/STAT4	2
REACTOME_METAL_ION_SLC_TRANSPORTERS	2/878	26/12183	0.568411	0.568411	SLC30A5/SLC39A10	2
REACTOME_RESOLUTION_OF_D_LOOP_STRUCTURES_THROUGH_SYNTHESIS_DEPENDENT_STRAND_ANNEALING_SDSA	2/878	26/12183	0.568411	0.568411	ATM/RAD50	2
KEGG_ECM_RECEPTOR_INTERACTION	6/878	84/12183	0.569765	0.569765	CD47/COL6A2/ITGA4/ITGA6/ITGB1/ITGB7	6
REACTOME_TOLL_LIKE_RECEPTOR_10_TLR10_CASCADE	6/878	84/12183	0.569765	0.569765	CUL1/DUSP6/DUSP7/MEF2C/RPS27A/RPS6KA5	6
REACTOME_DNA_REPLICATION	9/878	127/12183	0.570646	0.570646	ANAPC5/CDC23/CUL1/MCM5/PSMB10/PSMB9/PSME1/RPS27A/SKP2	9
REACTOME_FACTORS_INVOLVED_IN_MEGAKARYOCYTE_DEVELOPMENT_AND_PLATELET_PRODUCTION	12/878	170/12183	0.573071	0.573071	CARMIL1/DOCK10/DOCK9/GATA3/ITPK1/KIF21A/KIF22/KIF2A/KIF3A/PRKACB/TP53/TUBB1	12
KEGG_PANCREATIC_CANCER	5/878	70/12183	0.574647	0.574647	AKT3/CDK4/PIK3R1/SMAD3/TP53	5
PID_AP1_PATHWAY	5/878	70/12183	0.574647	0.574647	ETS1/MYC/NFATC2/NFATC3/TP53	5
PID_AMB2_NEUTROPHILS_PATHWAY	3/878	41/12183	0.57509	0.57509	BLK/FYN/LCK	3
PID_ERBB1_INTERNALIZATION_PATHWAY	3/878	41/12183	0.57509	0.57509	CBLB/LRIG1/PIK3R1	3
REACTOME_DUAL_INCISION_IN_GG_NER	3/878	41/12183	0.57509	0.57509	PARP1/RPS27A/XPA	3
HALLMARK_MYOGENESIS	14/878	200/12183	0.585292	0.585292	ABLIM1/BHLHE40/BIN1/CDKN1A/COL6A2/EIF4A2/ITGB1/LPIN1/MEF2C/NCAM1/PDE4DIP/PKIA/PVALB/SPTAN1	14
REACTOME_MITOTIC_G2_G2_M_PHASES	14/878	200/12183	0.585292	0.585292	CDC25B/CDKN1A/CEP78/CUL1/HSP90AB1/NEDD1/OFD1/PSMB10/PSMB9/PSME1/RBBP4/RPS27A/TP53/TUBB1	14
REACTOME_TRANSPORT_TO_THE_GOLGI_AND_SUBSEQUENT_MODIFICATION	13/878	186/12183	0.587342	0.587342	BET1/COG6/CTSC/DCTN5/FUT8/LMAN1/MANEA/MGAT4A/SPTAN1/SPTBN1/ST6GAL1/TRAPPC2/TUBB1	13
KEGG_MELANOMA	5/878	71/12183	0.587481	0.587481	AKT3/CDK4/CDKN1A/PIK3R1/TP53	5
REACTOME_RESPIRATORY_ELECTRON_TRANSPORT	7/878	100/12183	0.587868	0.587868	COQ10A/COX16/COX20/COX7C/LRPPRC/NDUFA12/TRAP1	7
BIOCARTA_VEGF_PATHWAY	2/878	27/12183	0.589249	0.589249	ELAVL1/PIK3R1	2
REACTOME_BMAL1_CLOCK_NPAS2_ACTIVATES_CIRCADIAN_GENE_EXPRESSION	2/878	27/12183	0.589249	0.589249	BHLHE40/DBP	2
REACTOME_G0_AND_EARLY_G1	2/878	27/12183	0.589249	0.589249	MYC/RBBP4	2
REACTOME_SYNDECAN_INTERACTIONS	2/878	27/12183	0.589249	0.589249	ITGA6/ITGB1	2
REACTOME_VEGFR2_MEDIATED_VASCULAR_PERMEABILITY	2/878	27/12183	0.589249	0.589249	AKT3/THEM4	2
KEGG_ALDOSTERONE_REGULATED_SODIUM_REABSORPTION	3/878	42/12183	0.591721	0.591721	NR3C2/PIK3R1/SGK1	3
PID_BMP_PATHWAY	3/878	42/12183	0.591721	0.591721	BMPR1A/NOG/SMAD5	3
PID_TCPTP_PATHWAY	3/878	42/12183	0.591721	0.591721	ITGB1/LMAN1/PIK3R1	3
REACTOME_EPHB_MEDIATED_FORWARD_SIGNALING	3/878	42/12183	0.591721	0.591721	EPHB1/FYN/TIAM1	3
REACTOME_HOMOLOGOUS_DNA_PAIRING_AND_STRAND_EXCHANGE	3/878	42/12183	0.591721	0.591721	ATM/RAD1/RAD50	3
BIOCARTA_CARM1_PATHWAY	1/878	12/12183	0.592608	0.592608	PRKACB	1
BIOCARTA_FIBRINOLYSIS_PATHWAY	1/878	12/12183	0.592608	0.592608	F2R	1
BIOCARTA_PRION_PATHWAY	1/878	12/12183	0.592608	0.592608	BCL2	1
REACTOME_ACTIVATION_OF_THE_TFAP2_AP_2_FAMILY_OF_TRANSCRIPTION_FACTORS	1/878	12/12183	0.592608	0.592608	WWOX	1
REACTOME_ATF6_ATF6_ALPHA_ACTIVATES_CHAPERONES	1/878	12/12183	0.592608	0.592608	NFYB	1
REACTOME_CASPASE_MEDIATED_CLEAVAGE_OF_CYTOSKELETAL_PROTEINS	1/878	12/12183	0.592608	0.592608	SPTAN1	1
REACTOME_EICOSANOIDS	1/878	12/12183	0.592608	0.592608	CYP4F3	1
REACTOME_ERYTHROPOIETIN_ACTIVATES_PHOSPHOINOSITIDE_3_KINASE_PI3K	1/878	12/12183	0.592608	0.592608	PIK3R1	1
REACTOME_GAP_JUNCTION_DEGRADATION	1/878	12/12183	0.592608	0.592608	DAB2	1
REACTOME_GP1B_IX_V_ACTIVATION_SIGNALLING	1/878	12/12183	0.592608	0.592608	PIK3R1	1
REACTOME_JOSEPHIN_DOMAIN_DUBS	1/878	12/12183	0.592608	0.592608	RPS27A	1
REACTOME_MISCELLANEOUS_SUBSTRATES	1/878	12/12183	0.592608	0.592608	CYP4F3	1
REACTOME_PREGNENOLONE_BIOSYNTHESIS	1/878	12/12183	0.592608	0.592608	AKR1B1	1
REACTOME_PYRIMIDINE_CATABOLISM	1/878	12/12183	0.592608	0.592608	NT5E	1
REACTOME_REGULATION_OF_GLYCOLYSIS_BY_FRUCTOSE_2_6_BISPHOSPHATE_METABOLISM	1/878	12/12183	0.592608	0.592608	PRKACB	1
REACTOME_REVERSIBLE_HYDRATION_OF_CARBON_DIOXIDE	1/878	12/12183	0.592608	0.592608	CA5B	1
REACTOME_RRNA_PROCESSING_IN_THE_MITOCHONDRION	1/878	12/12183	0.592608	0.592608	TRMT10C	1
REACTOME_SIGNALING_BY_PDGFRA_TRANSMEMBRANE_JUXTAMEMBRANE_AND_KINASE_DOMAIN_MUTANTS	1/878	12/12183	0.592608	0.592608	PIK3R1	1
REACTOME_UNWINDING_OF_DNA	1/878	12/12183	0.592608	0.592608	MCM5	1
PID_SHP2_PATHWAY	4/878	57/12183	0.595687	0.595687	ANGPT1/IL2RB/LCK/PIK3R1	4
REACTOME_DEGRADATION_OF_DVL	4/878	57/12183	0.595687	0.595687	PSMB10/PSMB9/PSME1/RPS27A	4
REACTOME_G_ALPHA_Q_SIGNALLING_EVENTS	15/878	216/12183	0.598246	0.598246	CYSLTR1/DGKA/F2R/GRK5/ITPR3/LPAR6/NMUR1/P2RY10/PIK3R1/PRKCH/PRKCQ/RASGRP1/RGS18/XCL1/XCL2	15
REACTOME_TRANS_GOLGI_NETWORK_VESICLE_BUDDING	5/878	72/12183	0.6001	0.6001	AP1G2/AP1S2/ARRB1/HSPA8/M6PR	5
REACTOME_TRANSLOCATION_OF_SLC2A4_GLUT4_TO_THE_PLASMA_MEMBRANE	5/878	72/12183	0.6001	0.6001	KIF3A/PRKAG2/TBC1D4/TUBB1/YWHAQ	5
KEGG_ERBB_SIGNALING_PATHWAY	6/878	87/12183	0.604613	0.604613	AKT3/CAMK2D/CBLB/CDKN1A/MYC/PIK3R1	6
REACTOME_DISEASES_OF_SIGNAL_TRANSDUCTION_BY_GROWTH_FACTOR_RECEPTORS_AND_SECOND_MESSENGERS	26/878	374/12183	0.606399	0.606399	AGK/AKT3/ARRB1/CAMK2D/CD28/CD86/CDKN1A/CUL1/FYN/HDAC9/ICOS/LCK/MAML2/MPRIP/MYC/NCBP2/PEBP1/PHB/PIK3R1/POLR2K/PSMB10/PSMB9/PSME1/RPS27A/SMAD3/TRAT1	26
REACTOME_FORMATION_OF_INCISION_COMPLEX_IN_GG_NER	3/878	43/12183	0.607924	0.607924	PARP1/RPS27A/XPA	3
REACTOME_SIGNALING_BY_FGFR2_IN_DISEASE	3/878	43/12183	0.607924	0.607924	NCBP2/PIK3R1/POLR2K	3
REACTOME_SIGNALING_BY_RETINOIC_ACID	3/878	43/12183	0.607924	0.607924	ALDH1A1/DHRS3/RDH11	3
KEGG_TOLL_LIKE_RECEPTOR_SIGNALING_PATHWAY	7/878	102/12183	0.609092	0.609092	AKT3/CCL4/CCL5/CD86/PIK3R1/TLR7/TRAF3	7
REACTOME_PROTEIN_FOLDING	7/878	102/12183	0.609092	0.609092	CCT3/CCT4/CCT6A/GNAZ/TP53/TUBB1/USP11	7
PID_TRAIL_PATHWAY	2/878	28/12183	0.609329	0.609329	PIK3R1/TNFRSF10B	2
REACTOME_CREB1_PHOSPHORYLATION_THROUGH_NMDA_RECEPTOR_MEDIATED_ACTIVATION_OF_RAS_SIGNALING	2/878	28/12183	0.609329	0.609329	CAMK2D/RASGRF2	2
REACTOME_NOTCH_HLH_TRANSCRIPTION_PATHWAY	2/878	28/12183	0.609329	0.609329	HDAC9/MAML2	2
REACTOME_SYNTHESIS_OF_PC	2/878	28/12183	0.609329	0.609329	LPIN1/STARD7	2
REACTOME_SIGNALING_BY_ERBB4	4/878	58/12183	0.609622	0.609622	PIK3R1/RPS27A/WWOX/WWP1	4
KEGG_ADHERENS_JUNCTION	5/878	73/12183	0.612498	0.612498	ACP1/FYN/LEF1/SMAD3/TCF7	5
REACTOME_SIGNALING_BY_TGF_BETA_RECEPTOR_COMPLEX	5/878	73/12183	0.612498	0.612498	MYC/PARP1/PPP1CC/RPS27A/SMAD3	5
REACTOME_THE_CITRIC_ACID_TCA_CYCLE_AND_RESPIRATORY_ELECTRON_TRANSPORT	12/878	175/12183	0.614058	0.614058	ADHFE1/COQ10A/COX16/COX20/COX7C/GLO1/IDH3A/LDHB/LRPPRC/NDUFA12/SUCLG2/TRAP1	12
REACTOME_ABC_FAMILY_PROTEINS_MEDIATED_TRANSPORT	7/878	103/12183	0.619483	0.619483	ABCB1/ABCD2/PEX3/PSMB10/PSMB9/PSME1/RPS27A	7
BIOCARTA_DREAM_PATHWAY	1/878	13/12183	0.621996	0.621996	PRKACB	1
BIOCARTA_EXTRINSIC_PATHWAY	1/878	13/12183	0.621996	0.621996	F2R	1
BIOCARTA_IL10_PATHWAY	1/878	13/12183	0.621996	0.621996	IL10RA	1
BIOCARTA_PCAF_PATHWAY	1/878	13/12183	0.621996	0.621996	IRF4	1
KEGG_CIRCADIAN_RHYTHM_MAMMAL	1/878	13/12183	0.621996	0.621996	BHLHE40	1
REACTOME_CHK1_CHK2_CDS1_MEDIATED_INACTIVATION_OF_CYCLIN_B_CDK1_COMPLEX	1/878	13/12183	0.621996	0.621996	YWHAQ	1
REACTOME_IRF3_MEDIATED_INDUCTION_OF_TYPE_I_IFN	1/878	13/12183	0.621996	0.621996	PRKDC	1
REACTOME_LOSS_OF_FUNCTION_OF_MECP2_IN_RETT_SYNDROME	1/878	13/12183	0.621996	0.621996	CAMK4	1
REACTOME_NF_KB_IS_ACTIVATED_AND_SIGNALS_SURVIVAL	1/878	13/12183	0.621996	0.621996	RPS27A	1
REACTOME_P75NTR_RECRUITS_SIGNALLING_COMPLEXES	1/878	13/12183	0.621996	0.621996	RPS27A	1
REACTOME_PASSIVE_TRANSPORT_BY_AQUAPORINS	1/878	13/12183	0.621996	0.621996	AQP3	1
REACTOME_SIGNALING_BY_ACTIVIN	1/878	13/12183	0.621996	0.621996	SMAD3	1
REACTOME_SUPPRESSION_OF_PHAGOSOMAL_MATURATION	1/878	13/12183	0.621996	0.621996	RPS27A	1
REACTOME_SYNTHESIS_OF_PE	1/878	13/12183	0.621996	0.621996	LPIN1	1
REACTOME_SYNTHESIS_SECRETION_AND_INACTIVATION_OF_GLUCOSE_DEPENDENT_INSULINOTROPIC_POLYPEPTIDE_GIP	1/878	13/12183	0.621996	0.621996	DPP4	1
REACTOME_THE_ACTIVATION_OF_ARYLSULFATASES	1/878	13/12183	0.621996	0.621996	SUMF2	1
REACTOME_TRAFFICKING_AND_PROCESSING_OF_ENDOSOMAL_TLR	1/878	13/12183	0.621996	0.621996	TLR7	1
REACTOME_ARACHIDONIC_ACID_METABOLISM	4/878	59/12183	0.623258	0.623258	CYP4F3/DPEP2/PTGDS/PTGS2	4
REACTOME_E3_UBIQUITIN_LIGASES_UBIQUITINATE_TARGET_PROTEINS	4/878	59/12183	0.623258	0.623258	HLTF/LEO1/PRKDC/RPS27A	4
REACTOME_NRAGE_SIGNALS_DEATH_THROUGH_JNK	4/878	59/12183	0.623258	0.623258	ARHGEF3/ARHGEF9/RASGRF2/TIAM1	4
REACTOME_AGGREPHAGY	3/878	44/12183	0.623694	0.623694	PARK7/RPS27A/TUBB1	3
REACTOME_INTRA_GOLGI_TRAFFIC	3/878	44/12183	0.623694	0.623694	COG6/CYTH1/RAB30	3
REACTOME_NEDDYLATION	16/878	234/12183	0.624235	0.624235	CAND1/COMMD10/COMMD6/CUL1/DCAF16/FBXL14/FBXO21/FBXO31/NAE1/PSMB10/PSMB9/PSME1/RBBP7/RPS27A/SKP2/SOCS2	16
PID_IGF1_PATHWAY	2/878	29/12183	0.628652	0.628652	PIK3R1/RACK1	2
REACTOME_ACTIVATION_OF_AMPK_DOWNSTREAM_OF_NMDARS	2/878	29/12183	0.628652	0.628652	PRKAG2/TUBB1	2
REACTOME_DOWNREGULATION_OF_ERBB2_SIGNALING	2/878	29/12183	0.628652	0.628652	AKT3/RPS27A	2
REACTOME_ENERGY_DEPENDENT_REGULATION_OF_MTOR_BY_LKB1_AMPK	2/878	29/12183	0.628652	0.628652	LAMTOR4/PRKAG2	2
REACTOME_EPHA_MEDIATED_GROWTH_CONE_COLLAPSE	2/878	29/12183	0.628652	0.628652	EPHA4/FYN	2
REACTOME_MRNA_CAPPING	2/878	29/12183	0.628652	0.628652	NCBP2/POLR2K	2
REACTOME_PIWI_INTERACTING_RNA_PIRNA_BIOGENESIS	2/878	29/12183	0.628652	0.628652	MYBL1/POLR2K	2
REACTOME_TRAF6_MEDIATED_IRF7_ACTIVATION	2/878	29/12183	0.628652	0.628652	DDX58/IFIH1	2
REACTOME_UPTAKE_AND_ACTIONS_OF_BACTERIAL_TOXINS	2/878	29/12183	0.628652	0.628652	EEF2/HSP90AB1	2
KEGG_DILATED_CARDIOMYOPATHY	6/878	90/12183	0.637865	0.637865	ITGA4/ITGA6/ITGB1/ITGB7/PRKACB/PRKX	6
REACTOME_GLYCOSPHINGOLIPID_METABOLISM	3/878	45/12183	0.639023	0.639023	ESYT1/ESYT2/SUMF2	3
REACTOME_PHASE_I_FUNCTIONALIZATION_OF_COMPOUNDS	7/878	105/12183	0.639803	0.639803	ADH5/AIP/ALDH1A1/AOC2/CYP4F3/CYP4V2/HSP90AB1	7
PID_RAS_PATHWAY	2/878	30/12183	0.647223	0.647223	RASGRF2/RASGRP1	2
REACTOME_LAMININ_INTERACTIONS	2/878	30/12183	0.647223	0.647223	ITGA6/ITGB1	2
REACTOME_RAF_ACTIVATION	2/878	30/12183	0.647223	0.647223	CAMK2D/PHB	2
REACTOME_SUMOYLATION_OF_INTRACELLULAR_RECEPTORS	2/878	30/12183	0.647223	0.647223	NR3C2/RORA	2
REACTOME_SYNTHESIS_OF_ACTIVE_UBIQUITIN_ROLES_OF_E1_AND_E2_ENZYMES	2/878	30/12183	0.647223	0.647223	RPS27A/UBE2Q2	2
REACTOME_CELL_DEATH_SIGNALLING_VIA_NRAGE_NRIF_AND_NADE	5/878	76/12183	0.648312	0.648312	ARHGEF3/ARHGEF9/RASGRF2/RPS27A/TIAM1	5
BIOCARTA_ACH_PATHWAY	1/878	14/12183	0.649267	0.649267	PIK3R1	1
BIOCARTA_AKAPCENTROSOME_PATHWAY	1/878	14/12183	0.649267	0.649267	PRKACB	1
BIOCARTA_ERK5_PATHWAY	1/878	14/12183	0.649267	0.649267	PIK3R1	1
BIOCARTA_HSP27_PATHWAY	1/878	14/12183	0.649267	0.649267	BCL2	1
BIOCARTA_SM_PATHWAY	1/878	14/12183	0.649267	0.649267	SNRPD2	1
BIOCARTA_TRKA_PATHWAY	1/878	14/12183	0.649267	0.649267	PIK3R1	1
REACTOME_CARNITINE_METABOLISM	1/878	14/12183	0.649267	0.649267	PRKAG2	1
REACTOME_DEFECTS_IN_COBALAMIN_B12_METABOLISM	1/878	14/12183	0.649267	0.649267	MTR	1
REACTOME_DEGRADATION_OF_CYSTEINE_AND_HOMOCYSTEINE	1/878	14/12183	0.649267	0.649267	GOT2	1
REACTOME_HEME_DEGRADATION	1/878	14/12183	0.649267	0.649267	HMOX2	1
REACTOME_INTERLEUKIN_15_SIGNALING	1/878	14/12183	0.649267	0.649267	IL2RB	1
REACTOME_IRAK1_RECRUITS_IKK_COMPLEX	1/878	14/12183	0.649267	0.649267	RPS27A	1
REACTOME_METHYLATION	1/878	14/12183	0.649267	0.649267	MTR	1
REACTOME_RUNX3_REGULATES_NOTCH_SIGNALING	1/878	14/12183	0.649267	0.649267	MAML2	1
REACTOME_SEMA3A_PLEXIN_REPULSION_SIGNALING_BY_INHIBITING_INTEGRIN_ADHESION	1/878	14/12183	0.649267	0.649267	FYN	1
REACTOME_SYNTHESIS_OF_IP2_IP_AND_INS_IN_THE_CYTOSOL	1/878	14/12183	0.649267	0.649267	INPP4B	1
REACTOME_TP53_REGULATES_TRANSCRIPTION_OF_SEVERAL_ADDITIONAL_CELL_DEATH_GENES_WHOSE_SPECIFIC_ROLES_IN_P53_DEPENDENT_APOPTOSIS_REMAIN_UNCERTAIN	1/878	14/12183	0.649267	0.649267	TP53	1
REACTOME_TRIGLYCERIDE_BIOSYNTHESIS	1/878	14/12183	0.649267	0.649267	LPIN1	1
REACTOME_DEFECTIVE_CFTR_CAUSES_CYSTIC_FIBROSIS	4/878	61/12183	0.649609	0.649609	PSMB10/PSMB9/PSME1/RPS27A	4
REACTOME_POSITIVE_EPIGENETIC_REGULATION_OF_RRNA_EXPRESSION	7/878	106/12183	0.649725	0.649725	CHD3/POLR1C/POLR1E/POLR2K/RBBP4/RBBP7/TWISTNB	7
KEGG_LYSOSOME	8/878	121/12183	0.651419	0.651419	AP1S2/AP3M2/CTSC/CTSO/CTSW/GGA2/GNPTAB/M6PR	8
REACTOME_L1CAM_INTERACTIONS	8/878	121/12183	0.651419	0.651419	DNM3/HSPA8/ITGB1/NCAM1/RPS6KA5/SPTAN1/SPTBN1/TUBB1	8
KEGG_PROTEASOME	3/878	46/12183	0.65391	0.65391	PSMB10/PSMB9/PSME1	3
KEGG_ENDOCYTOSIS	12/878	181/12183	0.660602	0.660602	ARRB1/CBLB/CCR5/DAB2/DNM3/F2R/GRK5/HLA-F/HSPA8/IL2RB/LDLRAP1/WWP1	12
KEGG_INSULIN_SIGNALING_PATHWAY	9/878	137/12183	0.662074	0.662074	AKT3/CBLB/PIK3R1/PPP1CC/PRKACB/PRKAG2/PRKX/RPS6/SOCS2	9
KEGG_NOD_LIKE_RECEPTOR_SIGNALING_PATHWAY	4/878	62/12183	0.662316	0.662316	BIRC3/CCL5/HSP90AB1/NLRP1	4
REACTOME_CA2_PATHWAY	4/878	62/12183	0.662316	0.662316	ITPR3/LEF1/MYC/TCF7	4
KEGG_CITRATE_CYCLE_TCA_CYCLE	2/878	31/12183	0.665049	0.665049	IDH3A/SUCLG2	2
PID_AR_NONGENOMIC_PATHWAY	2/878	31/12183	0.665049	0.665049	GNAZ/PIK3R1	2
PID_AVB3_OPN_PATHWAY	2/878	31/12183	0.665049	0.665049	MAP3K14/PIK3R1	2
PID_NEPHRIN_NEPH1_PATHWAY	2/878	31/12183	0.665049	0.665049	FYN/PIK3R1	2
REACTOME_ACTIVATED_NOTCH1_TRANSMITS_SIGNAL_TO_THE_NUCLEUS	2/878	31/12183	0.665049	0.665049	ARRB1/RPS27A	2
REACTOME_CRISTAE_FORMATION	2/878	31/12183	0.665049	0.665049	HSPA9/IMMT	2
REACTOME_ENDOSOMAL_SORTING_COMPLEX_REQUIRED_FOR_TRANSPORT_ESCRT	2/878	31/12183	0.665049	0.665049	CHMP7/RPS27A	2
REACTOME_GLYOXYLATE_METABOLISM_AND_GLYCINE_DEGRADATION	2/878	31/12183	0.665049	0.665049	BCKDHB/GOT2	2
REACTOME_INTERACTION_BETWEEN_L1_AND_ANKYRINS	2/878	31/12183	0.665049	0.665049	SPTAN1/SPTBN1	2
REACTOME_NICOTINATE_METABOLISM	2/878	31/12183	0.665049	0.665049	NT5E/PTGS2	2
REACTOME_PYRUVATE_METABOLISM	2/878	31/12183	0.665049	0.665049	GLO1/LDHB	2
REACTOME_TRANSCRIPTIONAL_REGULATION_OF_PLURIPOTENT_STEM_CELLS	2/878	31/12183	0.665049	0.665049	EOMES/TSC22D1	2
REACTOME_TRANSFERRIN_ENDOCYTOSIS_AND_RECYCLING	2/878	31/12183	0.665049	0.665049	ATP6V0E2/ATP6V1G1	2
PID_DELTA_NP63_PATHWAY	3/878	47/12183	0.66835	0.66835	ATM/RACK1/WWP1	3
PID_FANCONI_PATHWAY	3/878	47/12183	0.66835	0.66835	ATM/RAD1/RAD50	3
PID_LKB1_PATHWAY	3/878	47/12183	0.66835	0.66835	MYC/TP53/YWHAQ	3
REACTOME_DDX58_IFIH1_MEDIATED_INDUCTION_OF_INTERFERON_ALPHA_BETA	5/878	78/12183	0.670992	0.670992	DDX58/IFIH1/RNF125/RPS27A/TRAF3	5
REACTOME_SIGNALING_BY_INSULIN_RECEPTOR	5/878	78/12183	0.670992	0.670992	ATP6V0E2/ATP6V1G1/FLT3LG/PIK3R1/THEM4	5
REACTOME_TRANSCRIPTION_COUPLED_NUCLEOTIDE_EXCISION_REPAIR_TC_NER	5/878	78/12183	0.670992	0.670992	POLR2K/PRPF19/RPS27A/XPA/ZNF830	5
BIOCARTA_AMAN_PATHWAY	1/878	15/12183	0.674573	0.674573	B3GALT2	1
KEGG_GLYCOSAMINOGLYCAN_BIOSYNTHESIS_KERATAN_SULFATE	1/878	15/12183	0.674573	0.674573	FUT8	1
PID_ARF6_DOWNSTREAM_PATHWAY	1/878	15/12183	0.674573	0.674573	TIAM1	1
PID_ERB_GENOMIC_PATHWAY	1/878	15/12183	0.674573	0.674573	ZNF14	1
PID_LPA4_PATHWAY	1/878	15/12183	0.674573	0.674573	RPS6KA5	1
REACTOME_CONSTITUTIVE_SIGNALING_BY_EGFRVIII	1/878	15/12183	0.674573	0.674573	PIK3R1	1
REACTOME_FATTY_ACIDS	1/878	15/12183	0.674573	0.674573	CYP4F3	1
REACTOME_INLB_MEDIATED_ENTRY_OF_LISTERIA_MONOCYTOGENES_INTO_HOST_CELL	1/878	15/12183	0.674573	0.674573	RPS27A	1
REACTOME_METABOLISM_OF_NITRIC_OXIDE_ENOS_ACTIVATION_AND_REGULATION	1/878	15/12183	0.674573	0.674573	ZDHHC21	1
REACTOME_MISMATCH_REPAIR	1/878	15/12183	0.674573	0.674573	MSH2	1
REACTOME_PROLACTIN_RECEPTOR_SIGNALING	1/878	15/12183	0.674573	0.674573	CUL1	1
REACTOME_SIGNALING_BY_NOTCH1_HD_DOMAIN_MUTANTS_IN_CANCER	1/878	15/12183	0.674573	0.674573	RPS27A	1
REACTOME_THE_NLRP3_INFLAMMASOME	1/878	15/12183	0.674573	0.674573	HSP90AB1	1
REACTOME_YAP1_AND_WWTR1_TAZ_STIMULATED_GENE_EXPRESSION	1/878	15/12183	0.674573	0.674573	RUNX2	1
PID_ENDOTHELIN_PATHWAY	4/878	63/12183	0.674706	0.674706	CYSLTR1/GNAZ/PRKCH/PRKCQ	4
REACTOME_SYNTHESIS_OF_SUBSTRATES_IN_N_GLYCAN_BIOSYTHESIS	4/878	63/12183	0.674706	0.674706	NAGK/ST3GAL5/ST6GAL1/ST6GALNAC6	4
REACTOME_INTERLEUKIN_1_FAMILY_SIGNALING	9/878	139/12183	0.678934	0.678934	CUL1/IL18BP/PSMB10/PSMB9/PSME1/PTPN4/RPS27A/SIGIRR/SMAD3	9
REACTOME_MITOCHONDRIAL_BIOGENESIS	6/878	94/12183	0.679517	0.679517	CAMK4/HSPA9/IMMT/MEF2C/PRKAG2/TFAM	6
KEGG_FC_EPSILON_RI_SIGNALING_PATHWAY	5/878	79/12183	0.681964	0.681964	AKT3/FCER1A/FYN/MS4A2/PIK3R1	5
REACTOME_PROTEIN_UBIQUITINATION	5/878	79/12183	0.681964	0.681964	HLTF/LEO1/PRKDC/RPS27A/UBE2Q2	5
PID_NETRIN_PATHWAY	2/878	32/12183	0.682141	0.682141	FYN/PIK3R1	2
PID_SYNDECAN_4_PATHWAY	2/878	32/12183	0.682141	0.682141	CCL5/ITGB1	2
REACTOME_REGULATION_OF_MECP2_EXPRESSION_AND_ACTIVITY	2/878	32/12183	0.682141	0.682141	CAMK2D/CAMK4	2
REACTOME_SEALING_OF_THE_NUCLEAR_ENVELOPE_NE_BY_ESCRT_III	2/878	32/12183	0.682141	0.682141	CHMP7/TUBB1	2
REACTOME_THROMBIN_SIGNALLING_THROUGH_PROTEINASE_ACTIVATED_RECEPTORS_PARS	2/878	32/12183	0.682141	0.682141	ARRB1/F2R	2
REACTOME_DNA_DAMAGE_BYPASS	3/878	48/12183	0.682345	0.682345	POLH/RPS27A/USP10	3
REACTOME_G_ALPHA_Z_SIGNALLING_EVENTS	3/878	48/12183	0.682345	0.682345	GNAZ/PRKCH/PRKCQ	3
REACTOME_INOSITOL_PHOSPHATE_METABOLISM	3/878	48/12183	0.682345	0.682345	INPP4B/ITPK1/NUDT3	3
REACTOME_IRS_MEDIATED_SIGNALLING	3/878	48/12183	0.682345	0.682345	FLT3LG/PIK3R1/THEM4	3
KEGG_FOCAL_ADHESION	13/878	199/12183	0.684331	0.684331	AKT3/BCL2/BIRC3/CAPN2/CCND2/COL6A2/FYN/ITGA4/ITGA6/ITGB1/ITGB7/PIK3R1/PPP1CC	13
KEGG_RETINOL_METABOLISM	4/878	64/12183	0.686777	0.686777	ADH5/ALDH1A1/DHRS3/RDH11	4
REACTOME_ASYMMETRIC_LOCALIZATION_OF_PCP_PROTEINS	4/878	64/12183	0.686777	0.686777	PSMB10/PSMB9/PSME1/RPS27A	4
REACTOME_NUCLEOTIDE_EXCISION_REPAIR	7/878	110/12183	0.687754	0.687754	ACTL6A/PARP1/POLR2K/PRPF19/RPS27A/XPA/ZNF830	7
REACTOME_FCGR3A_MEDIATED_IL10_SYNTHESIS	6/878	95/12183	0.68943	0.68943	CD247/CD3G/FYN/ITPR3/PRKACB/PRKX	6
HALLMARK_OXIDATIVE_PHOSPHORYLATION	13/878	200/12183	0.691216	0.691216	ATP6V1G1/COX7C/GOT2/HSPA9/IDH3A/IMMT/LDHB/LRPPRC/MRPS30/PHB2/SLC25A4/SLC25A6/TOMM70	13
REACTOME_DNA_DAMAGE_TELOMERE_STRESS_INDUCED_SENESCENCE	5/878	80/12183	0.692688	0.692688	ASF1A/ATM/CDKN1A/RAD50/TP53	5
REACTOME_G_ALPHA_12_13_SIGNALLING_EVENTS	5/878	80/12183	0.692688	0.692688	ARHGEF3/ARHGEF9/RASGRF2/RHOC/TIAM1	5
REACTOME_DEATH_RECEPTOR_SIGNALLING	9/878	141/12183	0.695276	0.695276	ARHGEF3/ARHGEF9/BIRC3/RACK1/RASGRF2/RPS27A/TIAM1/TNFRSF10B/TRAF1	9
KEGG_NEUROTROPHIN_SIGNALING_PATHWAY	8/878	126/12183	0.695665	0.695665	AKT3/BCL2/CAMK2D/CAMK4/PIK3R1/RPS6KA5/TP53/YWHAQ	8
REACTOME_RECYCLING_PATHWAY_OF_L1	3/878	49/12183	0.695896	0.695896	DNM3/RPS6KA5/TUBB1	3
REACTOME_RETROGRADE_TRANSPORT_AT_THE_TRANS_GOLGI_NETWORK	3/878	49/12183	0.695896	0.695896	COG6/GCC2/M6PR	3
BIOCARTA_CDMAC_PATHWAY	1/878	16/12183	0.698054	0.698054	MYC	1
BIOCARTA_CK1_PATHWAY	1/878	16/12183	0.698054	0.698054	PRKACB	1
BIOCARTA_PITX2_PATHWAY	1/878	16/12183	0.698054	0.698054	LEF1	1
KEGG_PANTOTHENATE_AND_COA_BIOSYNTHESIS	1/878	16/12183	0.698054	0.698054	PPCDC	1
KEGG_RIBOFLAVIN_METABOLISM	1/878	16/12183	0.698054	0.698054	ACP1	1
PID_CIRCADIAN_PATHWAY	1/878	16/12183	0.698054	0.698054	BHLHE40	1
PID_DNA_PK_PATHWAY	1/878	16/12183	0.698054	0.698054	PRKDC	1
PID_SMAD2_3PATHWAY	1/878	16/12183	0.698054	0.698054	SMAD3	1
REACTOME_CASPASE_ACTIVATION_VIA_DEATH_RECEPTORS_IN_THE_PRESENCE_OF_LIGAND	1/878	16/12183	0.698054	0.698054	TNFRSF10B	1
REACTOME_CGMP_EFFECTS	1/878	16/12183	0.698054	0.698054	PDE5A	1
REACTOME_CRMPS_IN_SEMA3A_SIGNALING	1/878	16/12183	0.698054	0.698054	FYN	1
REACTOME_ELEVATION_OF_CYTOSOLIC_CA2_LEVELS	1/878	16/12183	0.698054	0.698054	ITPR3	1
REACTOME_FOXO_MEDIATED_TRANSCRIPTION_OF_CELL_DEATH_GENES	1/878	16/12183	0.698054	0.698054	NFYB	1
REACTOME_GLYCOGEN_STORAGE_DISEASES	1/878	16/12183	0.698054	0.698054	RPS27A	1
REACTOME_GLYCOGEN_SYNTHESIS	1/878	16/12183	0.698054	0.698054	RPS27A	1
REACTOME_NRIF_SIGNALS_CELL_DEATH_FROM_THE_NUCLEUS	1/878	16/12183	0.698054	0.698054	RPS27A	1
REACTOME_P75NTR_SIGNALS_VIA_NF_KB	1/878	16/12183	0.698054	0.698054	RPS27A	1
REACTOME_PI3K_EVENTS_IN_ERBB2_SIGNALING	1/878	16/12183	0.698054	0.698054	PIK3R1	1
REACTOME_POLO_LIKE_KINASE_MEDIATED_EVENTS	1/878	16/12183	0.698054	0.698054	RBBP4	1
REACTOME_REGULATION_OF_GENE_EXPRESSION_IN_LATE_STAGE_BRANCHING_MORPHOGENESIS_PANCREATIC_BUD_PRECURSOR_CELLS	1/878	16/12183	0.698054	0.698054	MAML2	1
REACTOME_SIGNALING_BY_ERBB2_ECD_MUTANTS	1/878	16/12183	0.698054	0.698054	PIK3R1	1
REACTOME_SPRY_REGULATION_OF_FGF_SIGNALING	1/878	16/12183	0.698054	0.698054	RPS27A	1
REACTOME_STING_MEDIATED_INDUCTION_OF_HOST_IMMUNE_RESPONSES	1/878	16/12183	0.698054	0.698054	PRKDC	1
REACTOME_SUMOYLATION_OF_DNA_METHYLATION_PROTEINS	1/878	16/12183	0.698054	0.698054	PHC1	1
REACTOME_SYNTHESIS_OF_PIPS_AT_THE_EARLY_ENDOSOME_MEMBRANE	1/878	16/12183	0.698054	0.698054	INPP4B	1
REACTOME_TELOMERE_EXTENSION_BY_TELOMERASE	1/878	16/12183	0.698054	0.698054	GAR1	1
REACTOME_TGF_BETA_RECEPTOR_SIGNALING_IN_EMT_EPITHELIAL_TO_MESENCHYMAL_TRANSITION	1/878	16/12183	0.698054	0.698054	RPS27A	1
REACTOME_TRAF6_MEDIATED_INDUCTION_OF_TAK1_COMPLEX_WITHIN_TLR4_COMPLEX	1/878	16/12183	0.698054	0.698054	RPS27A	1
REACTOME_TRANSCRIPTION_OF_E2F_TARGETS_UNDER_NEGATIVE_CONTROL_BY_P107_RBL1_AND_P130_RBL2_IN_COMPLEX_WITH_HDAC1	1/878	16/12183	0.698054	0.698054	RBBP4	1
BIOCARTA_AGR_PATHWAY	2/878	33/12183	0.698513	0.698513	ITGB1/UTRN	2
KEGG_ETHER_LIPID_METABOLISM	2/878	33/12183	0.698513	0.698513	PAFAH2/PLPP1	2
PID_EPO_PATHWAY	2/878	33/12183	0.698513	0.698513	BCL2/PIK3R1	2
PID_SYNDECAN_2_PATHWAY	2/878	33/12183	0.698513	0.698513	ITGB1/RACK1	2
REACTOME_AMINO_ACID_TRANSPORT_ACROSS_THE_PLASMA_MEMBRANE	2/878	33/12183	0.698513	0.698513	SLC38A1/SLC7A6	2
REACTOME_CARGO_CONCENTRATION_IN_THE_ER	2/878	33/12183	0.698513	0.698513	CTSC/LMAN1	2
REACTOME_FGFR2_MUTANT_RECEPTOR_ACTIVATION	2/878	33/12183	0.698513	0.698513	NCBP2/POLR2K	2
REACTOME_HEDGEHOG_LIGAND_BIOGENESIS	4/878	65/12183	0.698528	0.698528	PSMB10/PSMB9/PSME1/RPS27A	4
HALLMARK_PROTEIN_SECRETION	6/878	96/12183	0.699139	0.699139	BET1/CTSC/LMAN1/M6PR/SCRN1/SOD1	6
REACTOME_ASPARAGINE_N_LINKED_GLYCOSYLATION	20/878	305/12183	0.703618	0.703618	ALG11/ALG8/BET1/COG6/CTSC/DCTN5/FUT8/LMAN1/MANEA/MGAT4A/MLEC/NAGK/RPS27A/SPTAN1/SPTBN1/ST3GAL5/ST6GAL1/ST6GALNAC6/TRAPPC2/TUBB1	20
REACTOME_PLATELET_ACTIVATION_SIGNALING_AND_AGGREGATION	17/878	261/12183	0.703878	0.703878	ARRB1/CTSW/DGKA/F2R/FAM3C/FYN/ITPR3/LCK/P2RY12/PIK3R1/PPBP/PPIA/PRKCH/PRKCQ/RAB27B/RASGRP1/SOD1	17
KEGG_GLUTATHIONE_METABOLISM	3/878	50/12183	0.709004	0.709004	GSTP1/SMS/SRM	3
REACTOME_CROSS_PRESENTATION_OF_SOLUBLE_EXOGENOUS_ANTIGENS_ENDOSOMES	3/878	50/12183	0.709004	0.709004	PSMB10/PSMB9/PSME1	3
REACTOME_NETRIN_1_SIGNALING	3/878	50/12183	0.709004	0.709004	ABLIM1/FYN/PRKCQ	3
REACTOME_SIGNALING_BY_EGFR	3/878	50/12183	0.709004	0.709004	LRIG1/PIK3R1/RPS27A	3
HALLMARK_UV_RESPONSE_UP	10/878	158/12183	0.710517	0.710517	ABCB1/AMD1/AQP3/BTG1/BTG2/GLS/HLA-F/RASGRP1/SIGMAR1/SLC25A4	10
REACTOME_MITOTIC_PROPHASE	9/878	143/12183	0.711087	0.711087	BANF1/LPIN1/MCPH1/NUP160/NUP210/NUP43/NUP88/SET/TMPO	9
REACTOME_GLYCEROPHOSPHOLIPID_BIOSYNTHESIS	8/878	128/12183	0.712323	0.712323	AGK/DDHD1/DDHD2/LCLAT1/LPIN1/OSBPL10/PNPLA3/STARD7	8
BIOCARTA_INTEGRIN_PATHWAY	2/878	34/12183	0.71418	0.71418	FYN/ITGB1	2
BIOCARTA_NUCLEARRS_PATHWAY	2/878	34/12183	0.71418	0.71418	ABCB1/ABCD2	2
PID_ATM_PATHWAY	2/878	34/12183	0.71418	0.71418	ATM/RAD50	2
PID_MAPK_TRK_PATHWAY	2/878	34/12183	0.71418	0.71418	MEF2C/RPS6KA5	2
REACTOME_RESOLUTION_OF_D_LOOP_STRUCTURES	2/878	34/12183	0.71418	0.71418	ATM/RAD50	2
BIOCARTA_ARAP_PATHWAY	1/878	17/12183	0.719844	0.719844	CYTH1	1
BIOCARTA_GCR_PATHWAY	1/878	17/12183	0.719844	0.719844	PIK3R1	1
BIOCARTA_HCMV_PATHWAY	1/878	17/12183	0.719844	0.719844	PIK3R1	1
BIOCARTA_NDKDYNAMIN_PATHWAY	1/878	17/12183	0.719844	0.719844	PPP3CC	1
BIOCARTA_PML_PATHWAY	1/878	17/12183	0.719844	0.719844	TP53	1
KEGG_RENIN_ANGIOTENSIN_SYSTEM	1/878	17/12183	0.719844	0.719844	CPA3	1
PID_SYNDECAN_3_PATHWAY	1/878	17/12183	0.719844	0.719844	FYN	1
REACTOME_GAB1_SIGNALOSOME	1/878	17/12183	0.719844	0.719844	PIK3R1	1
REACTOME_PKA_ACTIVATION_IN_GLUCAGON_SIGNALLING	1/878	17/12183	0.719844	0.719844	PRKACB	1
REACTOME_REGULATION_OF_RUNX1_EXPRESSION_AND_ACTIVITY	1/878	17/12183	0.719844	0.719844	CCND2	1
REACTOME_SIGNALING_BY_NTRK3_TRKC	1/878	17/12183	0.719844	0.719844	PIK3R1	1
REACTOME_TRANSLESION_SYNTHESIS_BY_POLK	1/878	17/12183	0.719844	0.719844	RPS27A	1
REACTOME_VITAMIN_B5_PANTOTHENATE_METABOLISM	1/878	17/12183	0.719844	0.719844	PPCDC	1
KEGG_AXON_GUIDANCE	8/878	129/12183	0.720423	0.720423	ABLIM1/EPHA4/EPHB1/FYN/ITGB1/NFATC2/NFATC3/PPP3CC	8
PID_PDGFRB_PATHWAY	8/878	129/12183	0.720423	0.720423	BLK/FYN/LCK/MYC/PIK3R1/PPP2R2B/S1PR1/YWHAQ	8
KEGG_ADIPOCYTOKINE_SIGNALING_PATHWAY	4/878	67/12183	0.721072	0.721072	ACSL5/AKT3/PRKAG2/PRKCQ	4
REACTOME_CARGO_TRAFFICKING_TO_THE_PERICILIARY_MEMBRANE	3/878	51/12183	0.721674	0.721674	BBS2/CCT3/CCT4	3
REACTOME_NEUROTRANSMITTER_RELEASE_CYCLE	3/878	51/12183	0.721674	0.721674	GLS/HSPA8/NAAA	3
KEGG_HYPERTROPHIC_CARDIOMYOPATHY_HCM	5/878	83/12183	0.723356	0.723356	ITGA4/ITGA6/ITGB1/ITGB7/PRKAG2	5
REACTOME_N_GLYCAN_TRIMMING_IN_THE_ER_AND_CALNEXIN_CALRETICULIN_CYCLE	2/878	35/12183	0.729157	0.729157	MLEC/RPS27A	2
KEGG_EPITHELIAL_CELL_SIGNALING_IN_HELICOBACTER_PYLORI_INFECTION	4/878	68/12183	0.731866	0.731866	ATP6V0E2/ATP6V1G1/CCL5/MAP3K14	4
REACTOME_COPII_MEDIATED_VESICLE_TRANSPORT	4/878	68/12183	0.731866	0.731866	BET1/CTSC/LMAN1/TRAPPC2	4
KEGG_TASTE_TRANSDUCTION	3/878	52/12183	0.73391	0.73391	ITPR3/PRKACB/PRKX	3
REACTOME_VISUAL_PHOTOTRANSDUCTION	6/878	100/12183	0.735913	0.735913	CYP4V2/DHRS3/METAP1/NMT2/PRKCQ/RDH11	6
KEGG_LEUKOCYTE_TRANSENDOTHELIAL_MIGRATION	7/878	116/12183	0.739618	0.739618	ITGA4/ITGAL/ITGB1/ITK/PIK3R1/RHOH/TXK	7
BIOCARTA_41BB_PATHWAY	1/878	18/12183	0.740062	0.740062	TNFRSF9	1
BIOCARTA_CARDIACEGF_PATHWAY	1/878	18/12183	0.740062	0.740062	MYC	1
BIOCARTA_MCM_PATHWAY	1/878	18/12183	0.740062	0.740062	MCM5	1
PID_ANTHRAX_PATHWAY	1/878	18/12183	0.740062	0.740062	NLRP1	1
PID_BETA_CATENIN_DEG_PATHWAY	1/878	18/12183	0.740062	0.740062	CUL1	1
REACTOME_DISEASES_ASSOCIATED_WITH_GLYCOSYLATION_PRECURSOR_BIOSYNTHESIS	1/878	18/12183	0.740062	0.740062	GALT	1
REACTOME_MECP2_REGULATES_NEURONAL_RECEPTORS_AND_CHANNELS	1/878	18/12183	0.740062	0.740062	PTPN4	1
REACTOME_PI_3K_CASCADE_FGFR3	1/878	18/12183	0.740062	0.740062	PIK3R1	1
REACTOME_PURINE_CATABOLISM	1/878	18/12183	0.740062	0.740062	NT5E	1
REACTOME_RORA_ACTIVATES_GENE_EXPRESSION	1/878	18/12183	0.740062	0.740062	RORA	1
REACTOME_SIGNALING_BY_CYTOSOLIC_FGFR1_FUSION_MUTANTS	1/878	18/12183	0.740062	0.740062	PIK3R1	1
REACTOME_TP53_REGULATES_TRANSCRIPTION_OF_GENES_INVOLVED_IN_G2_CELL_CYCLE_ARREST	1/878	18/12183	0.740062	0.740062	TP53	1
REACTOME_NONHOMOLOGOUS_END_JOINING_NHEJ	4/878	69/12183	0.742344	0.742344	ATM/PRKDC/RAD50/TDP1	4
REACTOME_DNA_REPLICATION_PRE_INITIATION	5/878	85/12183	0.742548	0.742548	MCM5/PSMB10/PSMB9/PSME1/RPS27A	5
BIOCARTA_P38MAPK_PATHWAY	2/878	36/12183	0.743463	0.743463	MYC/RPS6KA5	2
HALLMARK_ANGIOGENESIS	2/878	36/12183	0.743463	0.743463	CCND2/S100A4	2
HALLMARK_HEDGEHOG_SIGNALING	2/878	36/12183	0.743463	0.743463	ADGRG1/PTCH1	2
KEGG_DNA_REPLICATION	2/878	36/12183	0.743463	0.743463	MCM5/RNASEH2B	2
PID_GMCSF_PATHWAY	2/878	36/12183	0.743463	0.743463	PIK3R1/PRKACB	2
REACTOME_NOD1_2_SIGNALING_PATHWAY	2/878	36/12183	0.743463	0.743463	BIRC3/RPS27A	2
REACTOME_NUCLEOBASE_CATABOLISM	2/878	36/12183	0.743463	0.743463	NT5E/SAMHD1	2
KEGG_TIGHT_JUNCTION	8/878	132/12183	0.743802	0.743802	AKT3/CDK4/PATJ/PPP2R2B/PRKCH/PRKCQ/RRAS2/SPTAN1	8
REACTOME_M_PHASE	27/878	416/12183	0.744452	0.744452	ANAPC5/BANF1/BUB3/CDC23/CENPC/CEP78/CHMP7/KIF2A/LPIN1/MCPH1/NEDD1/NUP160/NUP210/NUP43/NUP88/OFD1/PPP1CC/PSMB10/PSMB9/PSME1/RAN/RCC2/RPS27/RPS27A/SET/TMPO/TUBB1	27
REACTOME_COPI_MEDIATED_ANTEROGRADE_TRANSPORT	6/878	102/12183	0.753056	0.753056	BET1/COG6/DCTN5/SPTAN1/SPTBN1/TUBB1	6
REACTOME_GPCR_LIGAND_BINDING	30/878	463/12183	0.756943	0.756943	CCL28/CCL4/CCL5/CCR3/CCR4/CCR5/CCR7/CNR2/CX3CR1/CXCL5/CXCR3/CXCR5/CXCR6/CYSLTR1/F2R/GPR18/GPR183/GPR55/LPAR6/NMUR1/P2RY10/P2RY12/PPBP/PTCH1/PTGDR/PTGER4/S1PR1/S1PR5/XCL1/XCL2	30
KEGG_INOSITOL_PHOSPHATE_METABOLISM	3/878	54/12183	0.757103	0.757103	INPP4B/ITPK1/PIK3C2B	3
REACTOME_INSULIN_RECEPTOR_SIGNALLING_CASCADE	3/878	54/12183	0.757103	0.757103	FLT3LG/PIK3R1/THEM4	3
REACTOME_SIGNALING_BY_TYPE_1_INSULIN_LIKE_GROWTH_FACTOR_1_RECEPTOR_IGF1R	3/878	54/12183	0.757103	0.757103	FLT3LG/PIK3R1/THEM4	3
PID_FRA_PATHWAY	2/878	37/12183	0.757116	0.757116	NFATC2/NFATC3	2
REACTOME_ACTIVATION_OF_ATR_IN_RESPONSE_TO_REPLICATION_STRESS	2/878	37/12183	0.757116	0.757116	MCM5/RAD1	2
REACTOME_DETOXIFICATION_OF_REACTIVE_OXYGEN_SPECIES	2/878	37/12183	0.757116	0.757116	GSTP1/SOD1	2
REACTOME_METALLOPROTEASE_DUBS	2/878	37/12183	0.757116	0.757116	RPS27A/STAMBPL1	2
REACTOME_RUNX1_INTERACTS_WITH_CO_FACTORS_WHOSE_PRECISE_EFFECT_ON_RUNX1_TARGETS_IS_NOT_KNOWN	2/878	37/12183	0.757116	0.757116	ACTL6A/PHC1	2
BIOCARTA_CCR3_PATHWAY	1/878	19/12183	0.758823	0.758823	CCR3	1
BIOCARTA_CXCR4_PATHWAY	1/878	19/12183	0.758823	0.758823	PIK3R1	1
BIOCARTA_ERAD_PATHWAY	1/878	19/12183	0.758823	0.758823	CUL1	1
BIOCARTA_IGF1MTOR_PATHWAY	1/878	19/12183	0.758823	0.758823	PIK3R1	1
BIOCARTA_TGFB_PATHWAY	1/878	19/12183	0.758823	0.758823	SMAD3	1
BIOCARTA_TID_PATHWAY	1/878	19/12183	0.758823	0.758823	TP53	1
PID_ARF_3PATHWAY	1/878	19/12183	0.758823	0.758823	CD4	1
REACTOME_AFLATOXIN_ACTIVATION_AND_DETOXIFICATION	1/878	19/12183	0.758823	0.758823	DPEP2	1
REACTOME_BIOSYNTHESIS_OF_SPECIALIZED_PRORESOLVING_MEDIATORS_SPMS	1/878	19/12183	0.758823	0.758823	PTGS2	1
REACTOME_GABA_SYNTHESIS_RELEASE_REUPTAKE_AND_DEGRADATION	1/878	19/12183	0.758823	0.758823	HSPA8	1
REACTOME_LDL_CLEARANCE	1/878	19/12183	0.758823	0.758823	LDLRAP1	1
REACTOME_NICOTINAMIDE_SALVAGING	1/878	19/12183	0.758823	0.758823	PTGS2	1
REACTOME_PLASMA_LIPOPROTEIN_ASSEMBLY	1/878	19/12183	0.758823	0.758823	PRKACB	1
REACTOME_RHO_GTPASES_ACTIVATE_CIT	1/878	19/12183	0.758823	0.758823	RHOC	1
REACTOME_RHO_GTPASES_ACTIVATE_ROCKS	1/878	19/12183	0.758823	0.758823	RHOC	1
REACTOME_VEGFR2_MEDIATED_CELL_PROLIFERATION	1/878	19/12183	0.758823	0.758823	ITPR3	1
REACTOME_REGULATION_OF_PLK1_ACTIVITY_AT_G2_M_TRANSITION	5/878	87/12183	0.760742	0.760742	CEP78/CUL1/NEDD1/OFD1/RPS27A	5
REACTOME_DNA_REPAIR	21/878	331/12183	0.760804	0.760804	ACTL6A/APEX1/ASCC3/ATM/MSH2/PARP1/POLB/POLH/POLR2K/PRKDC/PRPF19/RAD1/RAD50/RNF4/RPS27A/TDP1/TP53/UNG/USP10/XPA/ZNF830	21
KEGG_RIG_I_LIKE_RECEPTOR_SIGNALING_PATHWAY	4/878	71/12183	0.762359	0.762359	DDX58/IFIH1/RNF125/TRAF3	4
REACTOME_PKMTS_METHYLATE_HISTONE_LYSINES	4/878	71/12183	0.762359	0.762359	KMT2A/RBBP4/RBBP7/SMYD2	4
REACTOME_ROLE_OF_LAT2_NTAL_LAB_ON_CALCIUM_MOBILIZATION	4/878	71/12183	0.762359	0.762359	FCER1A/FYN/MS4A2/PIK3R1	4
REACTOME_DNA_DOUBLE_STRAND_BREAK_REPAIR	10/878	166/12183	0.765933	0.765933	ATM/PARP1/POLH/PRKDC/RAD1/RAD50/RNF4/RPS27A/TDP1/TP53	10
PID_FGF_PATHWAY	3/878	55/12183	0.768074	0.768074	NCAM1/PIK3R1/RUNX2	3
REACTOME_ION_TRANSPORT_BY_P_TYPE_ATPASES	3/878	55/12183	0.768074	0.768074	ATP10A/ATP8B2/CAMK2D	3
REACTOME_TRANSCRIPTIONAL_ACTIVATION_OF_MITOCHONDRIAL_BIOGENESIS	3/878	55/12183	0.768074	0.768074	CAMK4/MEF2C/TFAM	3
PID_FAS_PATHWAY	2/878	38/12183	0.770137	0.770137	BIRC3/PIK3R1	2
REACTOME_APOPTOTIC_CLEAVAGE_OF_CELLULAR_PROTEINS	2/878	38/12183	0.770137	0.770137	PRKCQ/SPTAN1	2
BIOCARTA_AMI_PATHWAY	1/878	20/12183	0.776231	0.776231	F2R	1
BIOCARTA_NGF_PATHWAY	1/878	20/12183	0.776231	0.776231	PIK3R1	1
REACTOME_FGFR2_LIGAND_BINDING_AND_ACTIVATION	1/878	20/12183	0.776231	0.776231	FGFBP2	1
REACTOME_PI_3K_CASCADE_FGFR4	1/878	20/12183	0.776231	0.776231	PIK3R1	1
REACTOME_SEMA4D_INDUCED_CELL_MIGRATION_AND_GROWTH_CONE_COLLAPSE	1/878	20/12183	0.776231	0.776231	RHOC	1
REACTOME_SIGNALING_BY_NODAL	1/878	20/12183	0.776231	0.776231	SMAD3	1
REACTOME_SIGNALING_BY_PDGFR_IN_DISEASE	1/878	20/12183	0.776231	0.776231	PIK3R1	1
REACTOME_SUMOYLATION_OF_TRANSCRIPTION_FACTORS	1/878	20/12183	0.776231	0.776231	TP53	1
REACTOME_SYNTHESIS_SECRETION_AND_INACTIVATION_OF_GLUCAGON_LIKE_PEPTIDE_1_GLP_1	1/878	20/12183	0.776231	0.776231	DPP4	1
REACTOME_SPHINGOLIPID_METABOLISM	5/878	89/12183	0.777951	0.777951	ALDH3A2/ESYT1/ESYT2/PLPP1/SUMF2	5
REACTOME_G2_M_CHECKPOINTS	10/878	168/12183	0.778553	0.778553	ATM/MCM5/PSMB10/PSMB9/PSME1/RAD1/RAD50/RPS27A/TP53/YWHAQ	10
KEGG_HEDGEHOG_SIGNALING_PATHWAY	3/878	56/12183	0.778637	0.778637	PRKACB/PRKX/PTCH1	3
REACTOME_GOLGI_ASSOCIATED_VESICLE_BIOGENESIS	3/878	56/12183	0.778637	0.778637	AP1S2/ARRB1/HSPA8	3
PID_E2F_PATHWAY	4/878	73/12183	0.781145	0.781145	ATM/CDKN1A/MYC/RBBP4	4
REACTOME_DEPOSITION_OF_NEW_CENPA_CONTAINING_NUCLEOSOMES_AT_THE_CENTROMERE	4/878	73/12183	0.781145	0.781145	CENPC/NPM1/RBBP4/RBBP7	4
PID_ATR_PATHWAY	2/878	39/12183	0.782545	0.782545	PPP2R2B/RAD1	2
REACTOME_NGF_STIMULATED_TRANSCRIPTION	2/878	39/12183	0.782545	0.782545	ID3/SGK1	2
REACTOME_SIGNALING_BY_VEGF	6/878	106/12183	0.784879	0.784879	AKT3/FYN/ITPR3/PIK3R1/PRKACB/THEM4	6
REACTOME_TRANSCRIPTIONAL_REGULATION_OF_GRANULOPOIESIS	5/878	90/12183	0.786191	0.786191	CDK4/CDKN1A/KMT2A/LEF1/MYC	5
REACTOME_GENE_SILENCING_BY_RNA	8/878	138/12183	0.786393	0.786393	MYBL1/NUP160/NUP210/NUP43/NUP88/POLR2K/PRKRA/RAN	8
REACTOME_HCMV_EARLY_EVENTS	8/878	138/12183	0.786393	0.786393	ITGB1/NUP160/NUP210/NUP43/NUP88/RBBP4/RBBP7/TUBB1	8
REACTOME_TRANSCRIPTIONAL_REGULATION_BY_SMALL_RNAS	6/878	107/12183	0.792328	0.792328	NUP160/NUP210/NUP43/NUP88/POLR2K/RAN	6
BIOCARTA_CERAMIDE_PATHWAY	1/878	21/12183	0.792384	0.792384	BCL2	1
BIOCARTA_IGF1_PATHWAY	1/878	21/12183	0.792384	0.792384	PIK3R1	1
BIOCARTA_INSULIN_PATHWAY	1/878	21/12183	0.792384	0.792384	PIK3R1	1
BIOCARTA_MPR_PATHWAY	1/878	21/12183	0.792384	0.792384	PRKACB	1
BIOCARTA_NFKB_PATHWAY	1/878	21/12183	0.792384	0.792384	MAP3K14	1
BIOCARTA_RAC1_PATHWAY	1/878	21/12183	0.792384	0.792384	PIK3R1	1
REACTOME_COBALAMIN_CBL_VITAMIN_B12_TRANSPORT_AND_METABOLISM	1/878	21/12183	0.792384	0.792384	MTR	1
REACTOME_ER_QUALITY_CONTROL_COMPARTMENT_ERQC	1/878	21/12183	0.792384	0.792384	RPS27A	1
REACTOME_MITOCHONDRIAL_TRNA_AMINOACYLATION	1/878	21/12183	0.792384	0.792384	FARS2	1
REACTOME_PI_3K_CASCADE_FGFR1	1/878	21/12183	0.792384	0.792384	PIK3R1	1
REACTOME_REGULATION_OF_FZD_BY_UBIQUITINATION	1/878	21/12183	0.792384	0.792384	RPS27A	1
REACTOME_REGULATION_OF_GENE_EXPRESSION_IN_BETA_CELLS	1/878	21/12183	0.792384	0.792384	AKT3	1
REACTOME_TRANSPORT_OF_CONNEXONS_TO_THE_PLASMA_MEMBRANE	1/878	21/12183	0.792384	0.792384	TUBB1	1
REACTOME_UNBLOCKING_OF_NMDA_RECEPTORS_GLUTAMATE_BINDING_AND_ACTIVATION	1/878	21/12183	0.792384	0.792384	CAMK2D	1
REACTOME_ANTIGEN_PROCESSING_UBIQUITINATION_PROTEASOME_DEGRADATION	19/878	308/12183	0.792665	0.792665	ANAPC5/CBLB/CDC23/CUL1/DZIP3/FBXL14/FBXO21/FBXO31/HERC6/PSMB10/PSMB9/PSME1/RNF4/RPS27A/SKP2/TPP2/TRIM32/UBE2Q2/WWP1	19
REACTOME_RNA_POLYMERASE_I_PROMOTER_ESCAPE	5/878	91/12183	0.794192	0.794192	POLR1C/POLR1E/POLR2K/RRN3/TWISTNB	5
HALLMARK_PANCREAS_BETA_CELLS	2/878	40/12183	0.794361	0.794361	AKT3/DPP4	2
KEGG_TRYPTOPHAN_METABOLISM	2/878	40/12183	0.794361	0.794361	ALDH3A2/ALDH9A1	2
PID_EPHB_FWD_PATHWAY	2/878	40/12183	0.794361	0.794361	EPHB1/PIK3R1	2
PID_ER_NONGENOMIC_PATHWAY	2/878	40/12183	0.794361	0.794361	GNAZ/PIK3R1	2
PID_IFNG_PATHWAY	2/878	40/12183	0.794361	0.794361	CAMK2D/PIK3R1	2
REACTOME_MAP2K_AND_MAPK_ACTIVATION	2/878	40/12183	0.794361	0.794361	ARRB1/PEBP1	2
REACTOME_RET_SIGNALING	2/878	40/12183	0.794361	0.794361	PIK3R1/PRKACB	2
REACTOME_SIGNALING_BY_FGFR3	2/878	40/12183	0.794361	0.794361	PIK3R1/RPS27A	2
REACTOME_ER_TO_GOLGI_ANTEROGRADE_TRANSPORT	9/878	155/12183	0.794514	0.794514	BET1/COG6/CTSC/DCTN5/LMAN1/SPTAN1/SPTBN1/TRAPPC2/TUBB1	9
KEGG_ARACHIDONIC_ACID_METABOLISM	3/878	58/12183	0.798574	0.798574	CYP4F3/PTGDS/PTGS2	3
REACTOME_CELLULAR_RESPONSE_TO_HYPOXIA	4/878	75/12183	0.798733	0.798733	PSMB10/PSMB9/PSME1/RPS27A	4
REACTOME_EXTRA_NUCLEAR_ESTROGEN_SIGNALING	4/878	75/12183	0.798733	0.798733	AKT3/BCL2/PIK3R1/ZDHHC21	4
REACTOME_RESPIRATORY_ELECTRON_TRANSPORT_ATP_SYNTHESIS_BY_CHEMIOSMOTIC_COUPLING_AND_HEAT_PRODUCTION_BY_UNCOUPLING_PROTEINS	7/878	124/12183	0.798912	0.798912	COQ10A/COX16/COX20/COX7C/LRPPRC/NDUFA12/TRAP1	7
REACTOME_MITOTIC_PROMETAPHASE	12/878	203/12183	0.801559	0.801559	BUB3/CENPC/CEP78/KIF2A/NEDD1/NUP160/NUP43/OFD1/PPP1CC/RCC2/RPS27/TUBB1	12
REACTOME_FORMATION_OF_THE_BETA_CATENIN_TCF_TRANSACTIVATING_COMPLEX	5/878	92/12183	0.801957	0.801957	BCL9L/LEF1/LEO1/MYC/TCF7	5
REACTOME_UNFOLDED_PROTEIN_RESPONSE_UPR	5/878	92/12183	0.801957	0.801957	EIF2AK3/EXOSC2/EXOSC5/NFYB/TSPYL2	5
PID_ECADHERIN_STABILIZATION_PATHWAY	2/878	41/12183	0.805606	0.805606	AQP3/LIMA1	2
REACTOME_SIGNALING_BY_FGFR4	2/878	41/12183	0.805606	0.805606	PIK3R1/RPS27A	2
BIOCARTA_AKT_PATHWAY	1/878	22/12183	0.807372	0.807372	PIK3R1	1
BIOCARTA_RAS_PATHWAY	1/878	22/12183	0.807372	0.807372	PIK3R1	1
KEGG_BIOSYNTHESIS_OF_UNSATURATED_FATTY_ACIDS	1/878	22/12183	0.807372	0.807372	HACD2	1
PID_PDGFRA_PATHWAY	1/878	22/12183	0.807372	0.807372	PIK3R1	1
REACTOME_ACYL_CHAIN_REMODELLING_OF_PS	1/878	22/12183	0.807372	0.807372	OSBPL10	1
REACTOME_ADP_SIGNALLING_THROUGH_P2Y_PURINOCEPTOR_12	1/878	22/12183	0.807372	0.807372	P2RY12	1
REACTOME_COMMON_PATHWAY_OF_FIBRIN_CLOT_FORMATION	1/878	22/12183	0.807372	0.807372	F2R	1
REACTOME_INSERTION_OF_TAIL_ANCHORED_PROTEINS_INTO_THE_ENDOPLASMIC_RETICULUM_MEMBRANE	1/878	22/12183	0.807372	0.807372	ALDH3A2	1
REACTOME_JNK_C_JUN_KINASES_PHOSPHORYLATION_AND_ACTIVATION_MEDIATED_BY_ACTIVATED_HUMAN_TAK1	1/878	22/12183	0.807372	0.807372	RPS27A	1
REACTOME_NITRIC_OXIDE_STIMULATES_GUANYLATE_CYCLASE	1/878	22/12183	0.807372	0.807372	PDE5A	1
REACTOME_NOTCH2_ACTIVATION_AND_TRANSMISSION_OF_SIGNAL_TO_THE_NUCLEUS	1/878	22/12183	0.807372	0.807372	RPS27A	1
PID_ATF2_PATHWAY	3/878	59/12183	0.807966	0.807966	BCL2/CDK4/DUSP5	3
REACTOME_METABOLISM_OF_VITAMINS_AND_COFACTORS	11/878	189/12183	0.809794	0.809794	FPGS/MCCC2/MOCS2/MTR/NT5E/PDXK/PPCDC/PTGS2/RDH11/SLC25A32/UBIAD1	11
REACTOME_HATS_ACETYLATE_HISTONES	8/878	142/12183	0.81174	0.81174	ACTL6A/ELP3/EPC1/JADE2/KAT6B/MEAF6/RBBP7/TADA1	8
REACTOME_OXIDATIVE_STRESS_INDUCED_SENESCENCE	7/878	126/12183	0.812008	0.812008	CDK4/PHC1/RBBP4/RBBP7/RPS27A/TNIK/TP53	7
REACTOME_ABC_TRANSPORTER_DISORDERS	4/878	77/12183	0.815162	0.815162	PSMB10/PSMB9/PSME1/RPS27A	4
REACTOME_DNA_DOUBLE_STRAND_BREAK_RESPONSE	4/878	77/12183	0.815162	0.815162	ATM/RAD50/RPS27A/TP53	4
PID_UPA_UPAR_PATHWAY	2/878	42/12183	0.8163	0.8163	ITGB1/NCL	2
REACTOME_GLUCAGON_LIKE_PEPTIDE_1_GLP1_REGULATES_INSULIN_SECRETION	2/878	42/12183	0.8163	0.8163	ITPR3/PRKACB	2
REACTOME_NCAM1_INTERACTIONS	2/878	42/12183	0.8163	0.8163	COL6A2/NCAM1	2
REACTOME_REGULATION_OF_BETA_CELL_DEVELOPMENT	2/878	42/12183	0.8163	0.8163	AKT3/MAML2	2
BIOCARTA_HER2_PATHWAY	1/878	23/12183	0.82128	0.82128	PIK3R1	1
BIOCARTA_INTRINSIC_PATHWAY	1/878	23/12183	0.82128	0.82128	F2R	1
KEGG_MISMATCH_REPAIR	1/878	23/12183	0.82128	0.82128	MSH2	1
KEGG_PROXIMAL_TUBULE_BICARBONATE_RECLAMATION	1/878	23/12183	0.82128	0.82128	GLS	1
REACTOME_ACTIVATED_TAK1_MEDIATES_P38_MAPK_ACTIVATION	1/878	23/12183	0.82128	0.82128	RPS27A	1
REACTOME_INCRETIN_SYNTHESIS_SECRETION_AND_INACTIVATION	1/878	23/12183	0.82128	0.82128	DPP4	1
REACTOME_PI_3K_CASCADE_FGFR2	1/878	23/12183	0.82128	0.82128	PIK3R1	1
REACTOME_POST_CHAPERONIN_TUBULIN_FOLDING_PATHWAY	1/878	23/12183	0.82128	0.82128	TUBB1	1
REACTOME_RESPONSE_OF_MTB_TO_PHAGOCYTOSIS	1/878	23/12183	0.82128	0.82128	RPS27A	1
REACTOME_TERMINATION_OF_O_GLYCAN_BIOSYNTHESIS	1/878	23/12183	0.82128	0.82128	ST6GAL1	1
REACTOME_G2_M_DNA_DAMAGE_CHECKPOINT	5/878	95/12183	0.823866	0.823866	ATM/RAD1/RAD50/TP53/YWHAQ	5
PID_AR_PATHWAY	3/878	61/12183	0.825643	0.825643	HNRNPA1/PATZ1/PRKDC	3
PID_INTEGRIN3_PATHWAY	2/878	43/12183	0.826464	0.826464	CD47/TGFBI	2
REACTOME_VASOPRESSIN_REGULATES_RENAL_WATER_HOMEOSTASIS_VIA_AQUAPORINS	2/878	43/12183	0.826464	0.826464	AQP3/PRKACB	2
KEGG_CALCIUM_SIGNALING_PATHWAY	10/878	177/12183	0.829304	0.829304	CAMK2D/CAMK4/CYSLTR1/F2R/ITPR3/PPP3CC/PRKACB/PRKX/SLC25A4/SLC25A6	10
REACTOME_SIGNALING_BY_MET	4/878	79/12183	0.830474	0.830474	ITGB1/LRIG1/PIK3R1/RPS27A	4
BIOCARTA_STRESS_PATHWAY	1/878	24/12183	0.834184	0.834184	MAP3K14	1
BIOCARTA_TPO_PATHWAY	1/878	24/12183	0.834184	0.834184	PIK3R1	1
BIOCARTA_WNT_PATHWAY	1/878	24/12183	0.834184	0.834184	MYC	1
KEGG_DORSO_VENTRAL_AXIS_FORMATION	1/878	24/12183	0.834184	0.834184	ETS1	1
KEGG_NICOTINATE_AND_NICOTINAMIDE_METABOLISM	1/878	24/12183	0.834184	0.834184	NT5E	1
PID_S1P_S1P2_PATHWAY	1/878	24/12183	0.834184	0.834184	GNAZ	1
PID_TOLL_ENDOGENOUS_PATHWAY	1/878	24/12183	0.834184	0.834184	HSPD1	1
REACTOME_DISEASES_OF_IMMUNE_SYSTEM	1/878	24/12183	0.834184	0.834184	TRAF3	1
REACTOME_GLUTAMATE_NEUROTRANSMITTER_RELEASE_CYCLE	1/878	24/12183	0.834184	0.834184	GLS	1
REACTOME_GROWTH_HORMONE_RECEPTOR_SIGNALING	1/878	24/12183	0.834184	0.834184	SOCS2	1
REACTOME_RUNX2_REGULATES_OSTEOBLAST_DIFFERENTIATION	1/878	24/12183	0.834184	0.834184	RUNX2	1
REACTOME_SEMA4D_IN_SEMAPHORIN_SIGNALING	1/878	24/12183	0.834184	0.834184	RHOC	1
REACTOME_HCMV_INFECTION	9/878	162/12183	0.834192	0.834192	CHMP7/ITGB1/NUP160/NUP210/NUP43/NUP88/RBBP4/RBBP7/TUBB1	9
REACTOME_BETA_CATENIN_INDEPENDENT_WNT_SIGNALING	8/878	146/12183	0.834728	0.834728	ITPR3/LEF1/MYC/PSMB10/PSMB9/PSME1/RPS27A/TCF7	8
KEGG_ABC_TRANSPORTERS	2/878	44/12183	0.83612	0.83612	ABCB1/ABCD2	2
KEGG_LYSINE_DEGRADATION	2/878	44/12183	0.83612	0.83612	ALDH3A2/ALDH9A1	2
PID_INSULIN_PATHWAY	2/878	44/12183	0.83612	0.83612	PIK3R1/SGK1	2
REACTOME_ASSEMBLY_AND_CELL_SURFACE_PRESENTATION_OF_NMDA_RECEPTORS	2/878	44/12183	0.83612	0.83612	CAMK2D/TUBB1	2
REACTOME_SPHINGOLIPID_DE_NOVO_BIOSYNTHESIS	2/878	44/12183	0.83612	0.83612	ALDH3A2/PLPP1	2
REACTOME_P75_NTR_RECEPTOR_MEDIATED_SIGNALLING	5/878	97/12183	0.837353	0.837353	ARHGEF3/ARHGEF9/RASGRF2/RPS27A/TIAM1	5
REACTOME_PHOSPHOLIPID_METABOLISM	12/878	211/12183	0.840601	0.840601	AGK/DDHD1/DDHD2/INPP4B/LCLAT1/LPIN1/OSBPL10/PIK3C2B/PIK3R1/PLEKHA1/PNPLA3/STARD7	12
REACTOME_PEROXISOMAL_PROTEIN_IMPORT	3/878	63/12183	0.84191	0.84191	CROT/ECI2/RPS27A	3
REACTOME_SIGNALING_BY_FGFR_IN_DISEASE	3/878	63/12183	0.84191	0.84191	NCBP2/PIK3R1/POLR2K	3
REACTOME_PROCESSING_OF_DNA_DOUBLE_STRAND_BREAK_ENDS	5/878	98/12183	0.843773	0.843773	ATM/RAD1/RAD50/RNF4/RPS27A	5
BIOCARTA_MAPK_PATHWAY	4/878	81/12183	0.844716	0.844716	MAP3K14/MAP4K1/MYC/RPS6KA5	4
REACTOME_RNA_POLYMERASE_II_TRANSCRIBES_SNRNA_GENES	4/878	81/12183	0.844716	0.844716	ICE2/NCBP2/POLR2K/SNAPC3	4
KEGG_VASCULAR_SMOOTH_MUSCLE_CONTRACTION	6/878	115/12183	0.844949	0.844949	ITPR3/PPP1CC/PRKACB/PRKCH/PRKCQ/PRKX	6
PID_ILK_PATHWAY	2/878	45/12183	0.845287	0.845287	LIMS1/PARP1	2
PID_RHOA_PATHWAY	2/878	45/12183	0.845287	0.845287	ITGB1/PKN2	2
PID_INTEGRIN_A9B1_PATHWAY	1/878	25/12183	0.846157	0.846157	ITGB1	1
REACTOME_CYCLIN_A_B1_B2_ASSOCIATED_EVENTS_DURING_G2_M_TRANSITION	1/878	25/12183	0.846157	0.846157	CDC25B	1
REACTOME_DOWNSTREAM_SIGNALING_OF_ACTIVATED_FGFR3	1/878	25/12183	0.846157	0.846157	PIK3R1	1
REACTOME_G_BETA_GAMMA_SIGNALLING_THROUGH_PI3KGAMMA	1/878	25/12183	0.846157	0.846157	AKT3	1
REACTOME_GAP_FILLING_DNA_REPAIR_SYNTHESIS_AND_LIGATION_IN_GG_NER	1/878	25/12183	0.846157	0.846157	RPS27A	1
REACTOME_NOTCH3_ACTIVATION_AND_TRANSMISSION_OF_SIGNAL_TO_THE_NUCLEUS	1/878	25/12183	0.846157	0.846157	RPS27A	1
REACTOME_NOTCH3_INTRACELLULAR_DOMAIN_REGULATES_TRANSCRIPTION	1/878	25/12183	0.846157	0.846157	MAML2	1
REACTOME_SIGNALING_BY_ERYTHROPOIETIN	1/878	25/12183	0.846157	0.846157	PIK3R1	1
REACTOME_ANTIGEN_PROCESSING_CROSS_PRESENTATION	5/878	99/12183	0.849983	0.849983	HLA-F/PSMB10/PSMB9/PSME1/RPS27A	5
REACTOME_SLC_TRANSPORTER_DISORDERS	5/878	99/12183	0.849983	0.849983	NUP160/NUP210/NUP43/NUP88/SLC35A3	5
REACTOME_ROLE_OF_PHOSPHOLIPIDS_IN_PHAGOCYTOSIS	4/878	82/12183	0.851451	0.851451	CD247/CD3G/ITPR3/PIK3R1	4
PID_PLK1_PATHWAY	2/878	46/12183	0.853986	0.853986	CDC25B/KIF2A	2
PID_SYNDECAN_1_PATHWAY	2/878	46/12183	0.853986	0.853986	CCL5/COL6A2	2
REACTOME_CLASS_I_MHC_MEDIATED_ANTIGEN_PROCESSING_PRESENTATION	22/878	370/12183	0.855205	0.855205	ANAPC5/CBLB/CDC23/CUL1/DZIP3/ERAP1/ERAP2/FBXL14/FBXO21/FBXO31/HERC6/HLA-F/PSMB10/PSMB9/PSME1/RNF4/RPS27A/SKP2/TPP2/TRIM32/UBE2Q2/WWP1	22
REACTOME_METABOLISM_OF_CARBOHYDRATES	17/878	293/12183	0.855653	0.855653	AKR1B1/ALDH1A1/B3GALT2/CHST11/CHST12/FUT10/FUT11/GALT/GNPDA2/GOT2/NUP160/NUP210/NUP43/NUP88/PRKACB/RPS27A/ST6GALNAC6	17
REACTOME_COPI_DEPENDENT_GOLGI_TO_ER_RETROGRADE_TRAFFIC	5/878	100/12183	0.855987	0.855987	KIF21A/KIF22/KIF2A/KIF3A/TUBB1	5
PID_LYSOPHOSPHOLIPID_PATHWAY	3/878	65/12183	0.856847	0.856847	GNAZ/PIK3R1/TIAM1	3
REACTOME_RAB_GERANYLGERANYLATION	3/878	65/12183	0.856847	0.856847	RAB27B/RAB2B/RAB30	3
KEGG_GLYCOSPHINGOLIPID_BIOSYNTHESIS_LACTO_AND_NEOLACTO_SERIES	1/878	26/12183	0.857267	0.857267	B3GALT2	1
KEGG_SELENOAMINO_ACID_METABOLISM	1/878	26/12183	0.857267	0.857267	METTL2B	1
PID_ALK1_PATHWAY	1/878	26/12183	0.857267	0.857267	SMAD5	1
PID_P38_MKK3_6PATHWAY	1/878	26/12183	0.857267	0.857267	ATM	1
PID_RXR_VDR_PATHWAY	1/878	26/12183	0.857267	0.857267	BCL2	1
PID_VEGFR1_PATHWAY	1/878	26/12183	0.857267	0.857267	PIK3R1	1
REACTOME_CALNEXIN_CALRETICULIN_CYCLE	1/878	26/12183	0.857267	0.857267	RPS27A	1
REACTOME_CASPASE_ACTIVATION_VIA_EXTRINSIC_APOPTOTIC_SIGNALLING_PATHWAY	1/878	26/12183	0.857267	0.857267	TNFRSF10B	1
REACTOME_DECTIN_2_FAMILY	1/878	26/12183	0.857267	0.857267	FYN	1
REACTOME_FERTILIZATION	1/878	26/12183	0.857267	0.857267	HVCN1	1
REACTOME_METABOLISM_OF_PORPHYRINS	1/878	26/12183	0.857267	0.857267	HMOX2	1
REACTOME_REGULATION_OF_IFNA_SIGNALING	1/878	26/12183	0.857267	0.857267	STAT2	1
REACTOME_SIGNALING_BY_ERBB2_IN_CANCER	1/878	26/12183	0.857267	0.857267	PIK3R1	1
REACTOME_SYNTHESIS_OF_IP3_AND_IP4_IN_THE_CYTOSOL	1/878	26/12183	0.857267	0.857267	ITPK1	1
REACTOME_WNT_LIGAND_BIOGENESIS_AND_TRAFFICKING	1/878	26/12183	0.857267	0.857267	WLS	1
REACTOME_ION_CHANNEL_TRANSPORT	10/878	183/12183	0.857858	0.857858	ANO9/ATP10A/ATP6V0E2/ATP6V1G1/ATP8B2/CAMK2D/RPS27A/SGK1/TTYH2/WWP1	10
REACTOME_SIGNALING_BY_NOTCH	14/878	247/12183	0.859125	0.859125	ARRB1/CUL1/FCER2/GZMB/HDAC9/MAML2/MYC/POGLUT1/PSMB10/PSMB9/PSME1/RPS27A/SMAD3/TP53	14
KEGG_MELANOGENESIS	5/878	101/12183	0.861789	0.861789	CAMK2D/LEF1/PRKACB/PRKX/TCF7	5
HALLMARK_APICAL_JUNCTION	11/878	200/12183	0.861805	0.861805	AKT3/CD86/EVL/ICAM2/ITGB1/LDLRAP1/LIMA1/MPZL2/RHOF/TGFBI/TRAF1	11
HALLMARK_GLYCOLYSIS	11/878	200/12183	0.861805	0.861805	ALDH9A1/CHST12/FUT8/GOT2/KIF2A/NT5E/POLR3K/PPIA/SLC35A3/SOD1/TGFBI	11
KEGG_TYPE_II_DIABETES_MELLITUS	2/878	47/12183	0.862237	0.862237	PIK3R1/SOCS2	2
PID_IL6_7_PATHWAY	2/878	47/12183	0.862237	0.862237	MYC/PIK3R1	2
REACTOME_GLOBAL_GENOME_NUCLEOTIDE_EXCISION_REPAIR_GG_NER	4/878	84/12183	0.86418	0.86418	ACTL6A/PARP1/RPS27A/XPA	4
REACTOME_PI_METABOLISM	4/878	84/12183	0.86418	0.86418	INPP4B/PIK3C2B/PIK3R1/PLEKHA1	4
REACTOME_INTERLEUKIN_1_SIGNALING	5/878	102/12183	0.867394	0.867394	CUL1/PSMB10/PSMB9/PSME1/RPS27A	5
REACTOME_UCH_PROTEINASES	5/878	102/12183	0.867394	0.867394	ACTL6A/PSMB10/PSMB9/PSME1/RPS27A	5
BIOCARTA_EGF_PATHWAY	1/878	27/12183	0.867576	0.867576	PIK3R1	1
BIOCARTA_GH_PATHWAY	1/878	27/12183	0.867576	0.867576	PIK3R1	1
KEGG_PENTOSE_PHOSPHATE_PATHWAY	1/878	27/12183	0.867576	0.867576	TKTL2	1
REACTOME_DOWNSTREAM_SIGNALING_OF_ACTIVATED_FGFR4	1/878	27/12183	0.867576	0.867576	PIK3R1	1
REACTOME_ENDOGENOUS_STEROLS	1/878	27/12183	0.867576	0.867576	CYP4V2	1
REACTOME_GLYCOGEN_METABOLISM	1/878	27/12183	0.867576	0.867576	RPS27A	1
REACTOME_INFECTION_WITH_MYCOBACTERIUM_TUBERCULOSIS	1/878	27/12183	0.867576	0.867576	RPS27A	1
REACTOME_INSULIN_PROCESSING	1/878	27/12183	0.867576	0.867576	SLC30A5	1
REACTOME_INTEGRIN_SIGNALING	1/878	27/12183	0.867576	0.867576	RASGRP1	1
REACTOME_METABOLISM_OF_FAT_SOLUBLE_VITAMINS	2/878	48/12183	0.870058	0.870058	RDH11/UBIAD1	2
REACTOME_INTRA_GOLGI_AND_RETROGRADE_GOLGI_TO_ER_TRAFFIC	11/878	203/12183	0.873848	0.873848	COG6/CYTH1/DCTN5/GCC2/KIF21A/KIF22/KIF2A/KIF3A/M6PR/RAB30/TUBB1	11
BIOCARTA_NO1_PATHWAY	1/878	28/12183	0.87714	0.87714	PRKACB	1
BIOCARTA_PDGF_PATHWAY	1/878	28/12183	0.87714	0.87714	PIK3R1	1
KEGG_HOMOLOGOUS_RECOMBINATION	1/878	28/12183	0.87714	0.87714	RAD50	1
KEGG_PENTOSE_AND_GLUCURONATE_INTERCONVERSIONS	1/878	28/12183	0.87714	0.87714	AKR1B1	1
PID_IL8_CXCR1_PATHWAY	1/878	28/12183	0.87714	0.87714	ARRB1	1
REACTOME_G_PROTEIN_ACTIVATION	1/878	28/12183	0.87714	0.87714	GNAZ	1
REACTOME_PLATELET_CALCIUM_HOMEOSTASIS	1/878	28/12183	0.87714	0.87714	ITPR3	1
REACTOME_HOMOLOGY_DIRECTED_REPAIR	7/878	138/12183	0.877144	0.877144	ATM/PARP1/POLH/RAD1/RAD50/RNF4/RPS27A	7
HALLMARK_REACTIVE_OXYGEN_SPECIES_PATHWAY	2/878	49/12183	0.87747	0.87747	HMOX2/SOD1	2
REACTOME_SIGNALING_BY_NOTCH3	2/878	49/12183	0.87747	0.87747	MAML2/RPS27A	2
HALLMARK_IL6_JAK_STAT3_SIGNALING	4/878	87/12183	0.881516	0.881516	IL12RB1/ITGA4/LTB/STAT2	4
PID_VEGFR1_2_PATHWAY	3/878	69/12183	0.883051	0.883051	FYN/HSP90AB1/PIK3R1	3
REACTOME_FCGR_ACTIVATION	3/878	69/12183	0.883051	0.883051	CD247/CD3G/FYN	3
REACTOME_CHONDROITIN_SULFATE_DERMATAN_SULFATE_METABOLISM	2/878	50/12183	0.884489	0.884489	CHST11/CHST12	2
REACTOME_SIGNALING_BY_FGFR1	2/878	50/12183	0.884489	0.884489	PIK3R1/RPS27A	2
BIOCARTA_BIOPEPTIDES_PATHWAY	1/878	29/12183	0.886015	0.886015	FYN	1
REACTOME_DOWNSTREAM_SIGNAL_TRANSDUCTION	1/878	29/12183	0.886015	0.886015	PIK3R1	1
REACTOME_EGR2_AND_SOX10_MEDIATED_INITIATION_OF_SCHWANN_CELL_MYELINATION	1/878	29/12183	0.886015	0.886015	UTRN	1
REACTOME_G1_S_SPECIFIC_TRANSCRIPTION	1/878	29/12183	0.886015	0.886015	RBBP4	1
REACTOME_MYOGENESIS	1/878	29/12183	0.886015	0.886015	MEF2C	1
REACTOME_NEGATIVE_REGULATION_OF_FGFR3_SIGNALING	1/878	29/12183	0.886015	0.886015	RPS27A	1
REACTOME_TRANSCRIPTIONAL_REGULATION_BY_RUNX1	13/878	239/12183	0.887324	0.887324	ACTL6A/BLK/CCND2/GATA3/KMT2A/NFATC2/PHC1/PRKCQ/PSMB10/PSMB9/PSME1/RPS27A/RUNX2	13
REACTOME_ANTI_INFLAMMATORY_RESPONSE_FAVOURING_LEISHMANIA_PARASITE_INFECTION	12/878	223/12183	0.887755	0.887755	CD247/CD3G/CYSLTR1/DPEP2/FYN/GNAZ/GPR15/ITPR3/PRKACB/PRKX/PTGDR/PTGER4	12
REACTOME_STIMULI_SENSING_CHANNELS	5/878	106/12183	0.88793	0.88793	ANO9/RPS27A/SGK1/TTYH2/WWP1	5
KEGG_RENAL_CELL_CARCINOMA	3/878	70/12183	0.888897	0.888897	AKT3/ETS1/PIK3R1	3
REACTOME_GAP_JUNCTION_TRAFFICKING_AND_REGULATION	2/878	51/12183	0.891134	0.891134	DAB2/TUBB1	2
KEGG_O_GLYCAN_BIOSYNTHESIS	1/878	30/12183	0.894249	0.894249	GCNT4	1
PID_NECTIN_PATHWAY	1/878	30/12183	0.894249	0.894249	PIK3R1	1
REACTOME_ACTIVATION_OF_KAINATE_RECEPTORS_UPON_GLUTAMATE_BINDING	1/878	30/12183	0.894249	0.894249	NCALD	1
REACTOME_DOWNSTREAM_SIGNALING_OF_ACTIVATED_FGFR2	1/878	30/12183	0.894249	0.894249	PIK3R1	1
REACTOME_FOXO_MEDIATED_TRANSCRIPTION_OF_OXIDATIVE_STRESS_METABOLIC_AND_NEURONAL_GENES	1/878	30/12183	0.894249	0.894249	SMAD3	1
REACTOME_MET_ACTIVATES_PTK2_SIGNALING	1/878	30/12183	0.894249	0.894249	ITGB1	1
REACTOME_RECOGNITION_OF_DNA_DAMAGE_BY_PCNA_CONTAINING_REPLICATION_COMPLEX	1/878	30/12183	0.894249	0.894249	RPS27A	1
REACTOME_TIGHT_JUNCTION_INTERACTIONS	1/878	30/12183	0.894249	0.894249	PATJ	1
REACTOME_DISORDERS_OF_TRANSMEMBRANE_TRANSPORTERS	9/878	176/12183	0.895443	0.895443	NUP160/NUP210/NUP43/NUP88/PSMB10/PSMB9/PSME1/RPS27A/SLC35A3	9
KEGG_GAP_JUNCTION	4/878	90/12183	0.896897	0.896897	ITPR3/PRKACB/PRKX/TUBB1	4
REACTOME_PEPTIDE_HORMONE_METABOLISM	4/878	90/12183	0.896897	0.896897	CPA3/DPP4/GZMH/SLC30A5	4
REACTOME_RAB_GEFS_EXCHANGE_GTP_FOR_GDP_ON_RABS	4/878	90/12183	0.896897	0.896897	AKT3/DENND2D/RAB27B/TRAPPC2	4
REACTOME_APOPTOTIC_EXECUTION_PHASE	2/878	52/12183	0.897423	0.897423	PRKCQ/SPTAN1	2
REACTOME_AQUAPORIN_MEDIATED_TRANSPORT	2/878	52/12183	0.897423	0.897423	AQP3/PRKACB	2
REACTOME_AURKA_ACTIVATION_BY_TPX2	3/878	72/12183	0.899809	0.899809	CEP78/NEDD1/OFD1	3
REACTOME_AMYLOID_FIBER_FORMATION	5/878	109/12183	0.901484	0.901484	CST3/GGA2/RPS27A/TGFBI/TSPAN33	5
REACTOME_B_WICH_COMPLEX_POSITIVELY_REGULATES_RRNA_EXPRESSION	4/878	91/12183	0.901619	0.901619	POLR1C/POLR1E/POLR2K/TWISTNB	4
REACTOME_BASE_EXCISION_REPAIR	4/878	91/12183	0.901619	0.901619	APEX1/PARP1/POLB/UNG	4
BIOCARTA_IL1R_PATHWAY	1/878	31/12183	0.901889	0.901889	MAP3K14	1
KEGG_GLYCINE_SERINE_AND_THREONINE_METABOLISM	1/878	31/12183	0.901889	0.901889	AOC2	1
REACTOME_DOWNSTREAM_SIGNALING_OF_ACTIVATED_FGFR1	1/878	31/12183	0.901889	0.901889	PIK3R1	1
REACTOME_EGFR_DOWNREGULATION	1/878	31/12183	0.901889	0.901889	RPS27A	1
REACTOME_FGFR1_MUTANT_RECEPTOR_ACTIVATION	1/878	31/12183	0.901889	0.901889	PIK3R1	1
REACTOME_NEGATIVE_REGULATION_OF_FGFR4_SIGNALING	1/878	31/12183	0.901889	0.901889	RPS27A	1
REACTOME_RUNX2_REGULATES_BONE_DEVELOPMENT	1/878	31/12183	0.901889	0.901889	RUNX2	1
REACTOME_TRAFFICKING_OF_AMPA_RECEPTORS	1/878	31/12183	0.901889	0.901889	CAMK2D	1
REACTOME_COPI_INDEPENDENT_GOLGI_TO_ER_RETROGRADE_TRAFFIC	2/878	53/12183	0.903373	0.903373	DCTN5/TUBB1	2
REACTOME_CELL_JUNCTION_ORGANIZATION	4/878	92/12183	0.906149	0.906149	ITGA6/ITGB1/LIMS1/PATJ	4
REACTOME_EPH_EPHRIN_SIGNALING	4/878	92/12183	0.906149	0.906149	EPHA4/EPHB1/FYN/TIAM1	4
REACTOME_PCP_CE_PATHWAY	4/878	92/12183	0.906149	0.906149	PSMB10/PSMB9/PSME1/RPS27A	4
PID_WNT_NONCANONICAL_PATHWAY	1/878	32/12183	0.908978	0.908978	NFATC2	1
REACTOME_DNA_STRAND_ELONGATION	1/878	32/12183	0.908978	0.908978	MCM5	1
REACTOME_G_PROTEIN_BETA_GAMMA_SIGNALLING	1/878	32/12183	0.908978	0.908978	AKT3	1
REACTOME_NUCLEAR_SIGNALING_BY_ERBB4	1/878	32/12183	0.908978	0.908978	WWOX	1
REACTOME_RHO_GTPASES_ACTIVATE_IQGAPS	1/878	32/12183	0.908978	0.908978	TUBB1	1
REACTOME_TAK1_ACTIVATES_NFKB_BY_PHOSPHORYLATION_AND_ACTIVATION_OF_IKKS_COMPLEX	1/878	32/12183	0.908978	0.908978	RPS27A	1
REACTOME_INTRAFLAGELLAR_TRANSPORT	2/878	54/12183	0.908998	0.908998	KIF3A/TUBB1	2
REACTOME_ION_HOMEOSTASIS	2/878	54/12183	0.908998	0.908998	CAMK2D/ITPR3	2
REACTOME_SIGNALING_BY_PTK6	2/878	54/12183	0.908998	0.908998	CDK4/RPS27A	2
REACTOME_SENESCENCE_ASSOCIATED_SECRETORY_PHENOTYPE_SASP	5/878	111/12183	0.909708	0.909708	ANAPC5/CDC23/CDK4/CDKN1A/RPS27A	5
REACTOME_RUNX1_REGULATES_TRANSCRIPTION_OF_GENES_INVOLVED_IN_DIFFERENTIATION_OF_HSCS	6/878	130/12183	0.914276	0.914276	GATA3/KMT2A/PSMB10/PSMB9/PSME1/RPS27A	6
REACTOME_REGULATION_OF_CHOLESTEROL_BIOSYNTHESIS_BY_SREBP_SREBF	2/878	55/12183	0.914316	0.914316	NFYB/RAN	2
REACTOME_POST_TRANSLATIONAL_MODIFICATION_SYNTHESIS_OF_GPI_ANCHORED_PROTEINS	4/878	94/12183	0.914658	0.914658	CD52/LY6E/PIGB/PIGP	4
PID_NCADHERIN_PATHWAY	1/878	33/12183	0.915555	0.915555	PIK3R1	1
REACTOME_ACTIVATION_OF_THE_PRE_REPLICATIVE_COMPLEX	1/878	33/12183	0.915555	0.915555	MCM5	1
REACTOME_GLUCAGON_SIGNALING_IN_METABOLIC_REGULATION	1/878	33/12183	0.915555	0.915555	PRKACB	1
REACTOME_NEGATIVE_REGULATION_OF_FGFR1_SIGNALING	1/878	33/12183	0.915555	0.915555	RPS27A	1
REACTOME_PLASMA_LIPOPROTEIN_CLEARANCE	1/878	33/12183	0.915555	0.915555	LDLRAP1	1
REACTOME_SIGNAL_AMPLIFICATION	1/878	33/12183	0.915555	0.915555	P2RY12	1
REACTOME_EPIGENETIC_REGULATION_OF_GENE_EXPRESSION	7/878	148/12183	0.916003	0.916003	CHD3/POLR1C/POLR1E/POLR2K/RBBP4/RBBP7/TWISTNB	7
REACTOME_RECRUITMENT_OF_NUMA_TO_MITOTIC_CENTROSOMES	4/878	95/12183	0.918648	0.918648	CEP78/NEDD1/OFD1/TUBB1	4
REACTOME_ECM_PROTEOGLYCANS	3/878	76/12183	0.91878	0.91878	COL6A2/ITGB1/NCAM1	3
REACTOME_ERCC6_CSB_AND_EHMT2_G9A_POSITIVELY_REGULATE_RRNA_EXPRESSION	3/878	76/12183	0.91878	0.91878	CHD3/RBBP4/RBBP7	3
REACTOME_RESPONSE_TO_ELEVATED_PLATELET_CYTOSOLIC_CA2	6/878	132/12183	0.921105	0.921105	CTSW/FAM3C/PPBP/PPIA/RAB27B/SOD1	6
KEGG_FRUCTOSE_AND_MANNOSE_METABOLISM	1/878	34/12183	0.921657	0.921657	AKR1B1	1
PID_IL1_PATHWAY	1/878	34/12183	0.921657	0.921657	PIK3R1	1
PID_IL8_CXCR2_PATHWAY	1/878	34/12183	0.921657	0.921657	ARRB1	1
REACTOME_DISEASES_OF_CARBOHYDRATE_METABOLISM	1/878	34/12183	0.921657	0.921657	RPS27A	1
REACTOME_GLUCONEOGENESIS	1/878	34/12183	0.921657	0.921657	GOT2	1
REACTOME_NEGATIVE_REGULATION_OF_FGFR2_SIGNALING	1/878	34/12183	0.921657	0.921657	RPS27A	1
REACTOME_SYNTHESIS_OF_BILE_ACIDS_AND_BILE_SALTS	1/878	34/12183	0.921657	0.921657	OSBPL3	1
REACTOME_ESTROGEN_DEPENDENT_GENE_EXPRESSION	7/878	150/12183	0.922355	0.922355	BCL2/CXXC5/EBAG9/GATA3/HSP90AB1/MYC/POLR2K	7
KEGG_FC_GAMMA_R_MEDIATED_PHAGOCYTOSIS	4/878	96/12183	0.922471	0.922471	AKT3/DNM3/PIK3R1/PLPP1	4
KEGG_GLYCEROPHOSPHOLIPID_METABOLISM	3/878	77/12183	0.92298	0.92298	DGKA/LCLAT1/PLPP1	3
REACTOME_ADORA2B_MEDIATED_ANTI_INFLAMMATORY_CYTOKINES_PRODUCTION	6/878	133/12183	0.924337	0.924337	GNAZ/GPR15/PRKACB/PRKX/PTGDR/PTGER4	6
REACTOME_TRANSMISSION_ACROSS_CHEMICAL_SYNAPSES	14/878	269/12183	0.925395	0.925395	ARHGEF9/CAMK2D/CAMK4/GLS/HSPA8/NAAA/NCALD/NRGN/PRKACB/PRKAG2/PRKX/RASGRF2/SLC38A1/TUBB1	14
REACTOME_ANCHORING_OF_THE_BASAL_BODY_TO_THE_PLASMA_MEMBRANE	4/878	97/12183	0.926132	0.926132	CEP78/NEDD1/OFD1/TCTN3	4
KEGG_BASAL_TRANSCRIPTION_FACTORS	1/878	35/12183	0.927319	0.927319	TAF9B	1
PID_ARF6_PATHWAY	1/878	35/12183	0.927319	0.927319	ARRB1	1
PID_ERBB1_RECEPTOR_PROXIMAL_PATHWAY	1/878	35/12183	0.927319	0.927319	PIK3R1	1
REACTOME_METABOLISM_OF_STEROID_HORMONES	1/878	35/12183	0.927319	0.927319	AKR1B1	1
REACTOME_GOLGI_TO_ER_RETROGRADE_TRANSPORT	6/878	134/12183	0.927453	0.927453	DCTN5/KIF21A/KIF22/KIF2A/KIF3A/TUBB1	6
REACTOME_HCMV_LATE_EVENTS	5/878	116/12183	0.927689	0.927689	CHMP7/NUP160/NUP210/NUP43/NUP88	5
REACTOME_SIGNALING_BY_PDGF	2/878	58/12183	0.928571	0.928571	COL6A2/PIK3R1	2
REACTOME_NEUTROPHIL_DEGRANULATION	27/878	479/12183	0.930019	0.930019	CAND1/CD47/CHI3L1/CPPED1/CST3/CTSC/DPP7/EEF1A1/EEF2/FGL2/GSTP1/HMOX2/HSP90AB1/HSPA8/HVCN1/IMPDH2/ITGAL/MLEC/NIT2/PDXK/PPBP/PPIA/RHOF/SPTAN1/SVIP/TMC6/TMEM63A	27
REACTOME_RMTS_METHYLATE_HISTONE_ARGININES	3/878	79/12183	0.930791	0.930791	ACTL6A/CDK4/RBBP7	3
REACTOME_CHROMOSOME_MAINTENANCE	5/878	117/12183	0.930877	0.930877	CENPC/GAR1/NPM1/RBBP4/RBBP7	5
REACTOME_NEUROTRANSMITTER_RECEPTORS_AND_POSTSYNAPTIC_SIGNAL_TRANSMISSION	10/878	205/12183	0.931566	0.931566	ARHGEF9/CAMK2D/CAMK4/NCALD/NRGN/PRKACB/PRKAG2/PRKX/RASGRF2/TUBB1	10
REACTOME_GLUTATHIONE_CONJUGATION	1/878	36/12183	0.932572	0.932572	GSTP1	1
REACTOME_NON_INTEGRIN_MEMBRANE_ECM_INTERACTIONS	2/878	59/12183	0.932803	0.932803	ITGA6/ITGB1	2
REACTOME_CHROMATIN_MODIFYING_ENZYMES	14/878	274/12183	0.93609	0.93609	ACTL6A/CDK4/CHD3/ELP3/EPC1/JADE2/KAT6B/KDM2B/KMT2A/MEAF6/RBBP4/RBBP7/SMYD2/TADA1	14
REACTOME_MITOCHONDRIAL_FATTY_ACID_BETA_OXIDATION	1/878	37/12183	0.937446	0.937446	THEM4	1
REACTOME_NR1H3_NR1H2_REGULATE_GENE_EXPRESSION_LINKED_TO_CHOLESTEROL_TRANSPORT_AND_EFFLUX	1/878	37/12183	0.937446	0.937446	ARL4C	1
REACTOME_RECRUITMENT_OF_MITOTIC_CENTROSOME_PROTEINS_AND_COMPLEXES	3/878	81/12183	0.937867	0.937867	CEP78/NEDD1/OFD1	3
HALLMARK_COAGULATION	6/878	138/12183	0.938813	0.938813	CAPN2/CTSO/DPP4/DUSP6/FYN/USP11	6
KEGG_GNRH_SIGNALING_PATHWAY	4/878	101/12183	0.939268	0.939268	CAMK2D/ITPR3/PRKACB/PRKX	4
PID_TRKR_PATHWAY	2/878	61/12183	0.940564	0.940564	PIK3R1/TIAM1	2
REACTOME_ASSEMBLY_OF_COLLAGEN_FIBRILS_AND_OTHER_MULTIMERIC_STRUCTURES	2/878	61/12183	0.940564	0.940564	COL6A2/ITGA6	2
REACTOME_CD22_MEDIATED_BCR_REGULATION	2/878	61/12183	0.940564	0.940564	CD79A/CD79B	2
KEGG_SNARE_INTERACTIONS_IN_VESICULAR_TRANSPORT	1/878	38/12183	0.941968	0.941968	BET1	1
REACTOME_GAP_JUNCTION_ASSEMBLY	1/878	38/12183	0.941968	0.941968	TUBB1	1
REACTOME_MOLECULES_ASSOCIATED_WITH_ELASTIC_FIBRES	1/878	38/12183	0.941968	0.941968	ITGB1	1
REACTOME_SIGNALING_BY_FGFR1_IN_DISEASE	1/878	38/12183	0.941968	0.941968	PIK3R1	1
REACTOME_SMOOTH_MUSCLE_CONTRACTION	1/878	38/12183	0.941968	0.941968	ANXA6	1
REACTOME_O_LINKED_GLYCOSYLATION_OF_MUCINS	2/878	62/12183	0.944118	0.944118	GCNT4/ST6GAL1	2
REACTOME_RAB_REGULATION_OF_TRAFFICKING	5/878	122/12183	0.945011	0.945011	AKT3/DENND2D/GGA2/RAB27B/TRAPPC2	5
REACTOME_ORGANELLE_BIOGENESIS_AND_MAINTENANCE	15/878	296/12183	0.946108	0.946108	BBS2/CAMK4/CCT3/CCT4/CEP78/HSPA9/IMMT/KIF3A/MEF2C/NEDD1/OFD1/PRKAG2/TCTN3/TFAM/TUBB1	15
KEGG_SPHINGOLIPID_METABOLISM	1/878	39/12183	0.946163	0.946163	PLPP1	1
PID_RET_PATHWAY	1/878	39/12183	0.946163	0.946163	PIK3R1	1
REACTOME_FANCONI_ANEMIA_PATHWAY	1/878	39/12183	0.946163	0.946163	RPS27A	1
REACTOME_FORMATION_OF_FIBRIN_CLOT_CLOTTING_CASCADE	1/878	39/12183	0.946163	0.946163	F2R	1
REACTOME_O_GLYCOSYLATION_OF_TSR_DOMAIN_CONTAINING_PROTEINS	1/878	39/12183	0.946163	0.946163	SPON2	1
REACTOME_PLATELET_AGGREGATION_PLUG_FORMATION	1/878	39/12183	0.946163	0.946163	RASGRP1	1
KEGG_REGULATION_OF_ACTIN_CYTOSKELETON	10/878	213/12183	0.94865	0.94865	F2R/ITGA4/ITGA6/ITGAL/ITGB1/ITGB7/PIK3R1/PPP1CC/RRAS2/TIAM1	10
REACTOME_FCGAMMA_RECEPTOR_FCGR_DEPENDENT_PHAGOCYTOSIS	6/878	143/12183	0.950771	0.950771	CD247/CD3G/FYN/HSP90AB1/ITPR3/PIK3R1	6
KEGG_HUNTINGTONS_DISEASE	8/878	180/12183	0.952497	0.952497	COX7C/DNAL4/POLR2K/SLC25A4/SLC25A6/SOD1/TFAM/TP53	8
REACTOME_PLATELET_HOMEOSTASIS	3/878	86/12183	0.952732	0.952732	ITPR3/PAFAH2/PDE5A	3
REACTOME_CYTOCHROME_P450_ARRANGED_BY_SUBSTRATE_TYPE	2/878	65/12183	0.953605	0.953605	CYP4F3/CYP4V2	2
KEGG_AMINOACYL_TRNA_BIOSYNTHESIS	1/878	41/12183	0.953667	0.953667	FARS2	1
KEGG_PORPHYRIN_AND_CHLOROPHYLL_METABOLISM	1/878	41/12183	0.953667	0.953667	HMOX2	1
REACTOME_MET_PROMOTES_CELL_MOTILITY	1/878	41/12183	0.953667	0.953667	ITGB1	1
REACTOME_FCERI_MEDIATED_MAPK_ACTIVATION	3/878	87/12183	0.955275	0.955275	FCER1A/GRAP2/MS4A2	3
REACTOME_MEIOTIC_RECOMBINATION	3/878	87/12183	0.955275	0.955275	ATM/CDK4/RAD50	3
HALLMARK_ESTROGEN_RESPONSE_LATE	9/878	200/12183	0.956575	0.956575	ALDH3A2/BCL2/CLIC3/FAM102A/ITPK1/MOCS2/SGK1/TIAM1/TSPAN13	9
HALLMARK_HYPOXIA	9/878	200/12183	0.956575	0.956575	BCL2/BHLHE40/BTG1/CDKN1A/ETS1/NAGK/RORA/S100A4/TGFBI	9
HALLMARK_XENOBIOTIC_METABOLISM	9/878	200/12183	0.956575	0.956575	ABCD2/ACP1/ADH5/ALDH9A1/CROT/DHPS/MCCC2/PSMB10/PTGDS	9
REACTOME_ACTIVATION_OF_GENE_EXPRESSION_BY_SREBF_SREBP	1/878	42/12183	0.957017	0.957017	NFYB	1
REACTOME_PHASE_0_RAPID_DEPOLARISATION	1/878	42/12183	0.957017	0.957017	CAMK2D	1
REACTOME_TRNA_AMINOACYLATION	1/878	42/12183	0.957017	0.957017	FARS2	1
REACTOME_COLLAGEN_BIOSYNTHESIS_AND_MODIFYING_ENZYMES	2/878	67/12183	0.959053	0.959053	COL6A2/CRTAP	2
REACTOME_NEGATIVE_EPIGENETIC_REGULATION_OF_RRNA_EXPRESSION	4/878	109/12183	0.959371	0.959371	POLR1C/POLR1E/POLR2K/TWISTNB	4
REACTOME_CILIUM_ASSEMBLY	9/878	202/12183	0.959824	0.959824	BBS2/CCT3/CCT4/CEP78/KIF3A/NEDD1/OFD1/TCTN3/TUBB1	9
REACTOME_BILE_ACID_AND_BILE_SALT_METABOLISM	1/878	43/12183	0.960125	0.960125	OSBPL3	1
REACTOME_CARBOXYTERMINAL_POST_TRANSLATIONAL_MODIFICATIONS_OF_TUBULIN	1/878	43/12183	0.960125	0.960125	TUBB1	1
REACTOME_VOLTAGE_GATED_POTASSIUM_CHANNELS	1/878	43/12183	0.960125	0.960125	KCNA3	1
REACTOME_SIGNALING_BY_RHO_GTPASES	24/878	454/12183	0.960812	0.960812	ARHGAP17/ARHGAP25/ARHGEF3/ARHGEF9/BUB3/CENPC/EVL/GOPC/ITGB1/KIF2A/NUP160/NUP43/PKN2/PPP1CC/RASGRF2/RCC2/RHOC/RHOF/RHOH/RPS27/TAGAP/TIAM1/TUBB1/YWHAQ	24
REACTOME_BIOLOGICAL_OXIDATIONS	10/878	221/12183	0.961868	0.961868	ADH5/AIP/ALDH1A1/AOC2/CYP4F3/CYP4V2/DPEP2/GSTP1/HSP90AB1/MTR	10
REACTOME_ESR_MEDIATED_SIGNALING	10/878	221/12183	0.961868	0.961868	AKT3/BCL2/CXXC5/EBAG9/GATA3/HSP90AB1/MYC/PIK3R1/POLR2K/ZDHHC21	10
REACTOME_COLLAGEN_FORMATION	3/878	90/12183	0.962158	0.962158	COL6A2/CRTAP/ITGA6	3
KEGG_NUCLEOTIDE_EXCISION_REPAIR	1/878	44/12183	0.963009	0.963009	XPA	1
PID_ERBB2_ERBB3_PATHWAY	1/878	44/12183	0.963009	0.963009	PIK3R1	1
PID_HNF3A_PATHWAY	1/878	44/12183	0.963009	0.963009	SOD1	1
REACTOME_COLLAGEN_CHAIN_TRIMERIZATION	1/878	44/12183	0.963009	0.963009	COL6A2	1
REACTOME_EXTENSION_OF_TELOMERES	1/878	44/12183	0.963009	0.963009	GAR1	1
REACTOME_TBC_RABGAPS	1/878	44/12183	0.963009	0.963009	GGA2	1
KEGG_COMPLEMENT_AND_COAGULATION_CASCADES	2/878	69/12183	0.963884	0.963884	CD46/F2R	2
REACTOME_ELASTIC_FIBRE_FORMATION	1/878	45/12183	0.965685	0.965685	ITGB1	1
KEGG_LONG_TERM_DEPRESSION	2/878	70/12183	0.96609	0.96609	GNAZ/ITPR3	2
KEGG_METABOLISM_OF_XENOBIOTICS_BY_CYTOCHROME_P450	2/878	70/12183	0.96609	0.96609	ADH5/GSTP1	2
PID_CDC42_PATHWAY	2/878	70/12183	0.96609	0.96609	PIK3R1/TIAM1	2
REACTOME_PLASMA_LIPOPROTEIN_ASSEMBLY_REMODELING_AND_CLEARANCE	2/878	71/12183	0.968166	0.968166	LDLRAP1/PRKACB	2
PID_PS1_PATHWAY	1/878	46/12183	0.968167	0.968167	MYC	1
PID_RHOA_REG_PATHWAY	1/878	46/12183	0.968167	0.968167	ARHGEF3	1
REACTOME_HDACS_DEACETYLATE_HISTONES	3/878	94/12183	0.969795	0.969795	CHD3/RBBP4/RBBP7	3
REACTOME_RHO_GTPASES_ACTIVATE_PKNS	3/878	94/12183	0.969795	0.969795	PKN2/RHOC/YWHAQ	3
REACTOME_SIGNALING_BY_NUCLEAR_RECEPTORS	14/878	297/12183	0.970014	0.970014	AKT3/ALDH1A1/ARL4C/BCL2/CXXC5/DHRS3/EBAG9/GATA3/HSP90AB1/MYC/PIK3R1/POLR2K/RDH11/ZDHHC21	14
KEGG_DRUG_METABOLISM_CYTOCHROME_P450	2/878	72/12183	0.970119	0.970119	ADH5/GSTP1	2
KEGG_NOTCH_SIGNALING_PATHWAY	1/878	47/12183	0.97047	0.97047	MAML2	1
REACTOME_NR1H2_AND_NR1H3_MEDIATED_SIGNALING	1/878	47/12183	0.97047	0.97047	ARL4C	1
REACTOME_PRC2_METHYLATES_HISTONES_AND_DNA	2/878	73/12183	0.971956	0.971956	RBBP4/RBBP7	2
PID_AVB3_INTEGRIN_PATHWAY	2/878	74/12183	0.973684	0.973684	COL6A2/PIK3R1	2
REACTOME_CONDENSATION_OF_PROPHASE_CHROMOSOMES	2/878	74/12183	0.973684	0.973684	MCPH1/SET	2
REACTOME_ANTIMICROBIAL_PEPTIDES	3/878	97/12183	0.974541	0.974541	CD4/GNLY/PI3	3
REACTOME_MEIOSIS	4/878	119/12183	0.975844	0.975844	ATM/CDK4/RAD50/SYNE2	4
REACTOME_HDMS_DEMETHYLATE_HISTONES	1/878	50/12183	0.976427	0.976427	KDM2B	1
REACTOME_IRE1ALPHA_ACTIVATES_CHAPERONES	1/878	50/12183	0.976427	0.976427	TSPYL2	1
REACTOME_TCF_DEPENDENT_SIGNALING_IN_RESPONSE_TO_WNT	10/878	234/12183	0.976975	0.976975	BCL9L/CCDC88C/LEF1/LEO1/MYC/PSMB10/PSMB9/PSME1/RPS27A/TCF7	10
REACTOME_LEISHMANIA_INFECTION	14/878	306/12183	0.978118	0.978118	CD247/CD3G/CYSLTR1/DPEP2/FYN/GNAZ/GPR15/HSP90AB1/ITPR3/NT5E/PRKACB/PRKX/PTGDR/PTGER4	14
KEGG_DRUG_METABOLISM_OTHER_ENZYMES	1/878	51/12183	0.978133	0.978133	IMPDH2	1
HALLMARK_MITOTIC_SPINDLE	8/878	199/12183	0.978426	0.978426	ARHGEF3/BIN1/KIF22/LRPPRC/RHOF/SPTAN1/SPTBN1/TIAM1	8
REACTOME_RHO_GTPASE_EFFECTORS	15/878	324/12183	0.978644	0.978644	BUB3/CENPC/EVL/GOPC/ITGB1/KIF2A/NUP160/NUP43/PKN2/PPP1CC/RCC2/RHOC/RPS27/TUBB1/YWHAQ	15
KEGG_NEUROACTIVE_LIGAND_RECEPTOR_INTERACTION	12/878	272/12183	0.97894	0.97894	CNR2/CYSLTR1/F2R/GZMA/LPAR6/NMUR1/P2RY10/P2RY8/PTGDR/PTGER4/S1PR1/S1PR5	12
HALLMARK_KRAS_SIGNALING_DN	8/878	200/12183	0.979336	0.979336	BTG2/CD40LG/CDKAL1/MX1/SGK1/SIDT1/SNN/TCL1A	8
REACTOME_REGULATION_OF_INSULIN_SECRETION	2/878	78/12183	0.979623	0.979623	ITPR3/PRKACB	2
KEGG_STARCH_AND_SUCROSE_METABOLISM	1/878	52/12183	0.979715	0.979715	UXS1	1
REACTOME_DEFENSINS	1/878	52/12183	0.979715	0.979715	CD4	1
PID_MET_PATHWAY	2/878	79/12183	0.980891	0.980891	ETS1/PIK3R1	2
PID_AR_TF_PATHWAY	1/878	53/12183	0.981184	0.981184	RACK1	1
REACTOME_REGULATION_OF_INSULIN_LIKE_GROWTH_FACTOR_IGF_TRANSPORT_AND_UPTAKE_BY_INSULIN_LIKE_GROWTH_FACTOR_BINDING_PROTEINS_IGFBPS	4/878	124/12183	0.981495	0.981495	APOL1/CST3/GZMH/MGAT4A	4
REACTOME_REPRODUCTION	5/878	145/12183	0.981957	0.981957	ATM/CDK4/HVCN1/RAD50/SYNE2	5
KEGG_ALZHEIMERS_DISEASE	6/878	165/12183	0.982087	0.982087	CAPN2/COX7C/EIF2AK3/ITPR3/NAE1/PPP3CC	6
REACTOME_COMPLEX_I_BIOGENESIS	1/878	55/12183	0.983809	0.983809	NDUFA12	1
REACTOME_TRANSPORT_OF_INORGANIC_CATIONS_ANIONS_AND_AMINO_ACIDS_OLIGOPEPTIDES	3/878	106/12183	0.984886	0.984886	SLC38A1/SLC4A7/SLC7A6	3
REACTOME_NEUREXINS_AND_NEUROLIGINS	1/878	56/12183	0.984981	0.984981	APBA2	1
KEGG_PARKINSONS_DISEASE	4/878	128/12183	0.985091	0.985091	COX7C/PARK7/SLC25A4/SLC25A6	4
REACTOME_INTEGRATION_OF_ENERGY_METABOLISM	3/878	108/12183	0.986561	0.986561	ITPR3/PRKACB/PRKAG2	3
REACTOME_TRANSPORT_OF_BILE_SALTS_AND_ORGANIC_ACIDS_METAL_IONS_AND_AMINE_COMPOUNDS	2/878	86/12183	0.987855	0.987855	SLC30A5/SLC39A10	2
REACTOME_O_LINKED_GLYCOSYLATION	3/878	111/12183	0.988745	0.988745	GCNT4/SPON2/ST6GAL1	3
REACTOME_GABA_RECEPTOR_ACTIVATION	1/878	60/12183	0.988881	0.988881	ARHGEF9	1
REACTOME_BASE_EXCISION_REPAIR_AP_SITE_FORMATION	1/878	63/12183	0.991126	0.991126	UNG	1
REACTOME_COMPLEMENT_CASCADE	3/878	115/12183	0.991131	0.991131	CD46/CD81/GZMM	3
HALLMARK_ADIPOGENESIS	7/878	200/12183	0.991374	0.991374	ANGPT1/CMPK1/ESYT1/IDH3A/IMMT/PTCD3/SOD1	7
HALLMARK_EPITHELIAL_MESENCHYMAL_TRANSITION	7/878	200/12183	0.991374	0.991374	COL6A2/DAB2/IL32/ITGB1/NT5E/TGFBI/TGFBR3	7
REACTOME_PARASITE_INFECTION	3/878	116/12183	0.991647	0.991647	CD247/CD3G/FYN	3
REACTOME_COLLAGEN_DEGRADATION	1/878	64/12183	0.991769	0.991769	COL6A2	1
REACTOME_CELL_CELL_JUNCTION_ORGANIZATION	1/878	65/12183	0.992365	0.992365	PATJ	1
REACTOME_PRE_NOTCH_EXPRESSION_AND_PROCESSING	3/878	120/12183	0.993434	0.993434	MAML2/POGLUT1/TP53	3
REACTOME_DISEASES_OF_GLYCOSYLATION	4/878	143/12183	0.993504	0.993504	ALG11/ALG8/GALT/SPON2	4
REACTOME_DISEASES_ASSOCIATED_WITH_O_GLYCOSYLATION_OF_PROTEINS	1/878	68/12183	0.993908	0.993908	SPON2	1
REACTOME_ACTIVATION_OF_ANTERIOR_HOX_GENES_IN_HINDBRAIN_DEVELOPMENT_DURING_EARLY_EMBRYOGENESIS	3/878	122/12183	0.994183	0.994183	POLR2K/RBBP4/RBBP7	3
KEGG_PPAR_SIGNALING_PATHWAY	1/878	69/12183	0.994349	0.994349	ACSL5	1
REACTOME_SCAVENGING_OF_HEME_FROM_PLASMA	1/878	69/12183	0.994349	0.994349	APOL1	1
REACTOME_BINDING_AND_UPTAKE_OF_LIGANDS_BY_SCAVENGER_RECEPTORS	2/878	98/12183	0.994483	0.994483	APOL1/HSPH1	2
REACTOME_RUNX1_REGULATES_GENES_INVOLVED_IN_MEGAKARYOCYTE_DIFFERENTIATION_AND_PLATELET_FUNCTION	2/878	98/12183	0.994483	0.994483	KMT2A/PRKCQ	2
REACTOME_SLC_MEDIATED_TRANSMEMBRANE_TRANSPORT	9/878	250/12183	0.994781	0.994781	ARL2BP/SLC25A4/SLC25A6/SLC30A5/SLC35A3/SLC38A1/SLC39A10/SLC4A7/SLC7A6	9
REACTOME_SIGNALING_BY_WNT	13/878	331/12183	0.995818	0.995818	BCL9L/CCDC88C/CUL1/ITPR3/LEF1/LEO1/MYC/PSMB10/PSMB9/PSME1/RPS27A/TCF7/WLS	13
REACTOME_METABOLISM_OF_STEROIDS	4/878	151/12183	0.995878	0.995878	AKR1B1/NFYB/OSBPL3/RAN	4
KEGG_OXIDATIVE_PHOSPHORYLATION	3/878	131/12183	0.996645	0.996645	ATP6V0E2/ATP6V1G1/COX7C	3
REACTOME_EXTRACELLULAR_MATRIX_ORGANIZATION	11/878	301/12183	0.997003	0.997003	CAPN2/CD47/COL6A2/CRTAP/ICAM2/ITGA4/ITGA6/ITGAL/ITGB1/ITGB7/NCAM1	11
KEGG_CARDIAC_MUSCLE_CONTRACTION	1/878	78/12183	0.99713	0.99713	COX7C	1
REACTOME_MEIOTIC_SYNAPSIS	1/878	79/12183	0.997338	0.997338	SYNE2	1
REACTOME_PHASE_II_CONJUGATION_OF_COMPOUNDS	2/878	109/12183	0.997353	0.997353	GSTP1/MTR	2
HALLMARK_SPERMATOGENESIS	3/878	135/12183	0.99738	0.99738	CAMK4/LPIN1/PEBP1	3
REACTOME_INITIAL_TRIGGERING_OF_COMPLEMENT	1/878	80/12183	0.997531	0.997531	GZMM	1
REACTOME_TRANSCRIPTIONAL_REGULATION_OF_WHITE_ADIPOCYTE_DIFFERENTIATION	1/878	84/12183	0.998173	0.998173	CDK4	1
REACTOME_NEURONAL_SYSTEM	16/878	410/12183	0.998394	0.998394	APBA2/ARHGEF9/CAMK2D/CAMK4/GLS/HSPA8/KCNA3/NAAA/NCALD/NRGN/PRKACB/PRKAG2/PRKX/RASGRF2/SLC38A1/TUBB1	16
REACTOME_PROTEIN_PROTEIN_INTERACTIONS_AT_SYNAPSES	1/878	87/12183	0.998543	0.998543	APBA2	1
REACTOME_REGULATION_OF_LIPID_METABOLISM_BY_PPARALPHA	2/878	119/12183	0.998653	0.998653	NFYB/RORA	2
REACTOME_TELOMERE_MAINTENANCE	1/878	90/12183	0.998838	0.998838	GAR1	1
REACTOME_GLYCOSAMINOGLYCAN_METABOLISM	2/878	124/12183	0.999041	0.999041	CHST11/CHST12	2
HALLMARK_HEME_METABOLISM	5/878	200/12183	0.999076	0.999076	AQP3/ARL2BP/BTG2/PDZK1IP1/SLC25A38	5
REACTOME_CLASS_B_2_SECRETIN_FAMILY_RECEPTORS	1/878	94/12183	0.99914	0.99914	PTCH1	1
REACTOME_DISEASES_OF_METABOLISM	7/878	246/12183	0.999152	0.999152	ALG11/ALG8/GALT/MCCC2/MTR/RPS27A/SPON2	7
REACTOME_POTASSIUM_CHANNELS	1/878	103/12183	0.999564	0.999564	KCNA3	1
REACTOME_CARDIAC_CONDUCTION	2/878	137/12183	0.999607	0.999607	CAMK2D/ITPR3	2
REACTOME_DEGRADATION_OF_THE_EXTRACELLULAR_MATRIX	2/878	140/12183	0.99968	0.99968	CAPN2/COL6A2	2
REACTOME_FORMATION_OF_THE_CORNIFIED_ENVELOPE	1/878	129/12183	0.999939	0.999939	PI3	1
REACTOME_MUSCLE_CONTRACTION	3/878	205/12183	0.999972	0.999972	ANXA6/CAMK2D/ITPR3	3
REACTOME_KERATINIZATION	1/878	217/12183	1	1	PI3	1
KEGG_OLFACTORY_TRANSDUCTION	4/878	389/12183	1	1	CAMK2D/OR52K2/PRKACB/PRKX	4
REACTOME_OLFACTORY_SIGNALING_PATHWAY	1/878	400/12183	1	1	OR52K2	1

## Sheet: S7E
Table S7E. Enrichment analysis of upregulated genes in AD/HS using blood transcription modules (BTMs) as gene sets.
BTMs have been described by Li, Rouphael, Duraisingham, et al. Nat Immunol 2014;15:195-204.
Description	GeneRatio	BgRatio	pvalue	p.adjust	geneID	Count
TBA (M201)	10/91	18/3090	1.07515e-11	1.07515e-11	ABCG2/ANKH/ARHGEF12/CDH1/HEPACAM2/NFIA/PBX1/SLC14A1/TGM2/TMOD1	10
transmembrane transport (I) (M87)	8/91	24/3090	2.0767e-07	2.0767e-07	ABCG2/ATP1B2/CDH1/DAPK1/KCNH2/SLC14A1/SLC22A4/SLC4A1	8
heme biosynthesis (I) (M171)	6/91	11/3090	2.27135e-07	2.27135e-07	AHSP/ALAS2/GATA1/HMBS/PLEK2/TMOD1	6
TBA (M193)	6/91	11/3090	2.27135e-07	2.27135e-07	ANKH/ATP1B2/GMPR/NFIA/PBX1/PLEK2	6
enriched in activated dendritic cells (II) (M165)	8/91	35/3090	5.09173e-06	5.09173e-06	DAPK1/HERC5/IFI27/IFIT3/MGST1/PARP9/RSAD2/SERPING1	8
enriched in membrane proteins (M124)	6/91	19/3090	1.10211e-05	1.10211e-05	ABCG2/ALAS2/KCNH2/NEDD4L/SLC4A1/TGM2	6
type I interferon response (M127)	5/91	12/3090	1.33551e-05	1.33551e-05	DDX60/HERC5/PARP9/PLSCR1/RSAD2	5
transcription regulation in cell development (M49)	8/91	47/3090	5.08858e-05	5.08858e-05	ANK1/ARHGEF12/CCNB1/CDH1/GATA1/KIF4A/SPTA1/TMOD1	8
activated dendritic cells (M67)	4/91	12/3090	0.00029088	0.00029088	DDX60/PLSCR1/RSAD2/SERPING1	4
antiviral IFN signature (M75)	5/91	22/3090	0.000351452	0.000351452	C1QB/DDX60/HERC5/RSAD2/SERPING1	5
TBA (M136)	4/91	17/3090	0.00124885	0.00124885	ASNA1/CTSD/NAPA/NUCB1	4
DC surface signature (S5)	8/91	82/3090	0.00247759	0.00247759	AGPAT3/ATP1B2/CCRL2/LHFPL2/MSR1/SLC36A1/TFRC/TMEM158	8
heme biosynthesis (II) (M222)	3/91	13/3090	0.00570491	0.00570491	HMBS/RHCE/SPTA1	3
erythrocyte differentiation (M173)	3/91	14/3090	0.00710749	0.00710749	BPGM/GATA1/HMBS	3
TBA (M131)	3/91	14/3090	0.00710749	0.00710749	CMPK2/GMPR/MS4A3	3
TBA (M32.5)	3/91	15/3090	0.00869701	0.00869701	ASNA1/NUCB1/UBE2M	3
TBA (M105)	3/91	18/3090	0.0146337	0.0146337	CDKN2C/MGST1/SLC22A4	3
TLR8-BAFF network (M25)	2/91	10/3090	0.0331013	0.0331013	ASGR2/PCTP	2
lysosomal/endosomal proteins (M139)	2/91	11/3090	0.0396938	0.0396938	CTSD/SORT1	2
TBA (M32.7)	2/91	11/3090	0.0396938	0.0396938	STK11/UBE2M	2
C-MYC transcriptional network (M4.12)	2/91	12/3090	0.0467359	0.0467359	BCAT1/CCNB1	2
innate antiviral response (M150)	2/91	12/3090	0.0467359	0.0467359	PLSCR1/RSAD2	2
enriched in monocytes (II) (M11.0)	10/91	189/3090	0.0488326	0.0488326	ASGR2/CPVL/FCGR1A/LRP1/MGST1/MS4A4A/MS4A7/RNASE2/SMPDL3A/SORT1	10
Ran mediated mitosis (M15)	2/91	13/3090	0.0541961	0.0541961	AURKA/KIF15	2
Monocyte surface signature (S4)	6/91	94/3090	0.0566499	0.0566499	ABCA1/ASGR2/C1orf162/CLEC12B/LRP1/TNFSF12	6
enriched in DNA interacting proteins (M182)	2/91	16/3090	0.0787905	0.0787905	STIL/TFDP1	2
complement activation (I) (M112.0)	2/91	17/3090	0.087635	0.087635	C1QB/SERPING1	2
TBA (M114.0)	3/91	39/3090	0.10568	0.10568	ATP8B4/MGST1/MS4A3	3
endoplasmic reticulum (M37.2)	2/91	19/3090	0.106142	0.106142	MGST1/SORT1	2
cell cycle and transcription (M4.0)	14/91	335/3090	0.109928	0.109928	ASGR2/AURKA/CCNB1/CPVL/DAPK1/DIAPH3/FCGR1A/GPSM2/KIF15/KIF4A/MKI67/SORT1/STIL/WHSC1	14
TBA (M80)	2/91	20/3090	0.115758	0.115758	GAB1/RGL1	2
platelet activation (I) (M32.0)	2/91	23/3090	0.145802	0.145802	NUCB1/UBE2M	2
regulation of signal transduction (M3)	3/91	47/3090	0.159232	0.159232	GAB1/LRP1/RGL1	3
Resting dendritic cell surface signature (S10)	4/91	75/3090	0.177979	0.177979	CCRL2/LHFPL2/SLC36A1/TMEM144	4
cell cycle (III) (M103)	3/91	51/3090	0.188611	0.188611	CCNB1/CDKN2C/TFDP1	3
immune activation - generic cluster (M37.0)	13/91	347/3090	0.215911	0.215911	ATP8B4/CDKN2C/GAB1/LRP1/MGST1/MS4A3/MS4A4A/MS4A7/NLRC4/RGL1/RNASE2/SLC22A4/SMPDL3A	13
mitotic cell cycle - DNA replication (M4.4)	2/91	30/3090	0.220546	0.220546	KIF15/STIL	2
enriched for promoter motif NATCACGTGAY (putative SREBF1 targets) (M178)	1/91	10/3090	0.258711	0.258711	ARHGEF12	1
enriched for SMAD2/3 signaling (M97)	1/91	10/3090	0.258711	0.258711	RGL1	1
golgi membrane (I) (M113)	1/91	10/3090	0.258711	0.258711	SORT1	1
lipid metabolism, endoplasmic reticulum (M92)	1/91	10/3090	0.258711	0.258711	MGST1	1
lysosome (M209)	1/91	10/3090	0.258711	0.258711	SORT1	1
proinflammatory cytokines and chemokines (M29)	1/91	10/3090	0.258711	0.258711	CCRL2	1
TBA (M188)	1/91	10/3090	0.258711	0.258711	ATP8B4	1
TBA (M70.1)	1/91	10/3090	0.258711	0.258711	FOXO4	1
TBA (source: B cells) (M217)	1/91	10/3090	0.258711	0.258711	PLSCR4	1
antigen processing and presentation (M200)	1/91	11/3090	0.280613	0.280613	METTL7A	1
cell cell adhesion (M133.1)	1/91	11/3090	0.280613	0.280613	CDH1	1
cell junction (M162.1)	1/91	11/3090	0.280613	0.280613	CDH1	1
enriched in activated dendritic cells (I) (M119)	1/91	11/3090	0.280613	0.280613	RGL1	1
TBA (M190)	1/91	11/3090	0.280613	0.280613	CD2AP	1
Activated (LPS) dendritic cell surface signature (S11)	2/91	37/3090	0.297778	0.297778	IFI27/RNF144B	2
enriched in hepatocyte nuclear factors (II) (M88.2)	1/91	12/3090	0.301874	0.301874	PIP5K1B	1
inflammasome receptors and signaling (M53)	1/91	12/3090	0.301874	0.301874	NLRC4	1
regulation of localization (GO) (M63)	1/91	12/3090	0.301874	0.301874	NAPA	1
TBA (M121)	1/91	12/3090	0.301874	0.301874	PLSCR1	1
TBA (M192)	1/91	12/3090	0.301874	0.301874	NAPA	1
TBA (M55)	1/91	12/3090	0.301874	0.301874	LRP1	1
complement and other receptors in DCs (M40)	1/91	13/3090	0.322514	0.322514	C1QB	1
enriched in B cell differentiation (M123)	1/91	13/3090	0.322514	0.322514	GAB1	1
enriched in hepatocyte nuclear factors (I) (M88.1)	1/91	13/3090	0.322514	0.322514	PIP5K1B	1
TBA (M32.6)	1/91	13/3090	0.322514	0.322514	NUCB1	1
cell adhesion, membrane (M133.0)	1/91	14/3090	0.34255	0.34255	CDH1	1
cell cycle (II) (M4.10)	1/91	14/3090	0.34255	0.34255	CCNB1	1
signaling in T cells (I) (M35.0)	1/91	14/3090	0.34255	0.34255	EGR1	1
TBA (M197)	1/91	14/3090	0.34255	0.34255	PLSCR4	1
AP-1 transcription factor network (M20)	1/91	15/3090	0.362	0.362	EGR1	1
cell activation (IL15, IL23, TNF) (M24)	1/91	15/3090	0.362	0.362	SERPING1	1
CORO1A-DEF6 network (II) (M32.4)	1/91	15/3090	0.362	0.362	UBE2M	1
enriched in cell cycle (M167)	1/91	15/3090	0.362	0.362	CDC34	1
T & B cell development, activation (M62.0)	2/91	44/3090	0.37393	0.37393	GAB1/RGL1	2
putative targets of PAX3 (M89.0)	1/91	16/3090	0.380881	0.380881	EGR1	1
enriched in monocytes (surface) (M118.1)	1/91	17/3090	0.399209	0.399209	C1orf162	1
KLF12 targets network (M32.3)	1/91	17/3090	0.399209	0.399209	UBE2M	1
lymphocyte generic cluster (M60)	1/91	17/3090	0.399209	0.399209	GAB1	1
Membrane, ER proteins (M134)	1/91	17/3090	0.399209	0.399209	RGL1	1
TBA (M66)	1/91	17/3090	0.399209	0.399209	CPVL	1
plasma membrane, cell junction (M162.0)	1/91	18/3090	0.417	0.417	CDH1	1
TBA (M184.0)	1/91	18/3090	0.417	0.417	FOXO4	1
cell cycle (I) (M4.1)	5/91	145/3090	0.425694	0.425694	AURKA/CCNB1/GPSM2/KIF15/MKI67	5
cell division - E2F transcription network (M4.8)	1/91	19/3090	0.43427	0.43427	KIF4A	1
cell movement, Adhesion & Platelet activation (M30)	1/91	20/3090	0.451033	0.451033	GAB1	1
CORO1A-DEF6 network (I) (M32.2)	1/91	20/3090	0.451033	0.451033	UBE2M	1
mitotic cell cycle (M4.7)	1/91	21/3090	0.467306	0.467306	CCNB1	1
T cell surface signature (S0)	1/91	27/3090	0.555389	0.555389	ANKH	1
TBA (M141)	1/91	27/3090	0.555389	0.555389	PIP5K1B	1
cell division in stimulated CD4+ T cells (M46)	1/91	28/3090	0.568598	0.568598	KIF4A	1
PLK1 signaling events (M4.2)	1/91	34/3090	0.640084	0.640084	AURKA	1
extracellular matrix (II) (M2.1)	1/91	45/3090	0.742044	0.742044	SMPDL3A	1
NK cell surface signature (S1)	1/91	48/3090	0.764494	0.764494	ATP8B4	1
leukocyte migration (M88.0)	1/91	51/3090	0.78501	0.78501	PIP5K1B	1
enriched in neutrophils (I) (M37.1)	1/91	52/3090	0.791447	0.791447	SLC22A4	1
enriched in monocytes (IV) (M118.0)	1/91	57/3090	0.820884	0.820884	C1orf162	1
B cell surface signature (S2)	2/91	169/3090	0.964393	0.964393	GYPE/HEPACAM2	2

## Sheet: S7F
Table S7F. Enrichment analysis of downregulated genes in AD/HS using blood transcription modules (BTMs) as gene sets.
BTMs have been described by Li, Rouphael, Duraisingham, et al. Nat Immunol 2014;15:195-204.
Description	GeneRatio	BgRatio	pvalue	p.adjust	geneID	Count
enriched in T cells (I) (M7.0)	30/92	62/3090	2.17284e-31	2.17284e-31	BCL11B/CCL5/CD2/CD247/CD27/CD28/CD3D/CD3G/CD6/CD96/EOMES/ETS1/GATA3/GNLY/GZMA/GZMK/IL7R/ITK/KLRB1/LCK/LEF1/NELL2/NKG7/PRKCH/RASGRP1/SAMD3/SH2D1A/TRAT1/XCL1/ZAP70	30
T cell activation (I) (M7.1)	25/92	50/3090	1.5721e-26	1.5721e-26	BCL11B/CAMK4/CCL5/CD2/CD247/CD27/CD28/CD3D/CD3G/CD5/CD8A/EOMES/GATA3/IL7R/ITK/LCK/LEF1/MS4A1/PRKCH/RASGRP1/SLAMF1/TCF7/THEMIS/TXK/ZAP70	25
enriched in NK cells (I) (M7.2)	23/92	49/3090	1.40308e-23	1.40308e-23	ARL4C/CCL5/CD247/CD96/EOMES/FGFBP2/GNLY/GZMA/HOPX/ITK/KLRB1/KLRC1/MYBL1/NKG7/PRKCH/PTGDR/S1PR5/SAMD3/STAT4/TBX21/TGFBR3/XCL1/ZAP70	23
T cell differentiation (M14)	10/92	12/3090	2.10255e-14	2.10255e-14	BCL11B/CD28/ITK/LRRN3/NOG/RASGRP1/SH2D1A/SPOCK2/TCF7/TXK	10
T cell activation (II) (M7.3)	12/92	31/3090	2.08331e-11	2.08331e-11	CCL5/CD247/CD3D/CD3G/GZMA/ITK/LCK/NKG7/SLAMF1/STAT4/TRAT1/ZAP70	12
T cell activation (III) (M7.4)	9/92	14/3090	2.19918e-11	2.19918e-11	CAMK4/CD96/ETS1/KLF12/LCK/LEF1/NELL2/RASGRP1/THEMIS	9
T cell differentiation via ITK and PKC (M18)	7/92	11/3090	4.94658e-09	4.94658e-09	ABLIM1/BCL2/ETS1/ITK/PRKCH/SH2D1A/SPOCK2	7
T cell activation and signaling (M5.1)	9/92	25/3090	1.71302e-08	1.71302e-08	CD2/CD247/CD3D/CD3G/ITK/LCK/PRKACB/TRAT1/ZAP70	9
enriched in T cells (II) (M223)	7/92	13/3090	2.44967e-08	2.44967e-08	CLEC2D/DENND2D/FGFBP2/HOPX/LRRN3/SLC38A1/TC2N	7
T cell surface signature (S0)	8/92	27/3090	6.34894e-07	6.34894e-07	CD2/CD28/CD3G/CD6/CLEC2D/CXCR6/LRRN3/SLC38A1	8
cell adhesion (GO) (M117)	7/92	21/3090	1.36567e-06	1.36567e-06	BCL2/CD6/CD96/LEF1/NELL2/SPOCK2/ZAP70	7
CD28 costimulation (M12)	5/92	10/3090	4.70285e-06	4.70285e-06	CD28/LCK/SH2D1A/THEM4/TRAT1	5
T cell differentiation (Th2) (M19)	6/92	17/3090	5.62299e-06	5.62299e-06	CD28/CD3G/GATA3/GZMK/LCK/TRAT1	6
receptors, cell migration (M109)	5/92	15/3090	4.97773e-05	4.97773e-05	BCL2/GATA3/LEF1/S1PR1/TGFBR3	5
enriched in NK cells (II) (M61.0)	6/92	24/3090	5.16572e-05	5.16572e-05	CD247/CD96/KLRB1/NKG7/S1PR5/TGFBR3	6
regulation of antigen presentation and immune response (M5.0)	10/92	81/3090	0.000109895	0.000109895	BTLA/CD247/CD3D/CD3G/HLA-DQA1/ITK/LCK/THEMIS/TRAT1/ZAP70	10
enriched in G-protein coupled receptors (M130)	4/92	10/3090	0.000134793	0.000134793	CCL5/PTGDR/S1PR5/XCL1	4
IL2, IL7, TCR network (M65)	4/92	12/3090	0.000303461	0.000303461	BCL2/IL7R/ITK/LCK	4
T cell activation (IV) (M52)	4/92	13/3090	0.000428391	0.000428391	CD5/GATA3/LCK/XCL1	4
chemokine cluster (I) (M27.0)	5/92	26/3090	0.000840858	0.000840858	CCL5/CXCL5/PF4/PPBP/XCL1	5
enriched in NK cells (receptor activation) (M61.2)	4/92	16/3090	0.00101803	0.00101803	CD247/CD96/ITK/ZAP70	4
T cell signaling and costimulation (M44)	3/92	10/3090	0.00263385	0.00263385	IL7R/LCK/TCF7	3
adhesion and migration, chemotaxis (M91)	3/92	13/3090	0.00588278	0.00588278	CCL5/PF4/PROK2	3
CD4 T cell surface signature Th2-stimulated (S7)	3/92	13/3090	0.00588278	0.00588278	CD28/CD3G/GPR15	3
enriched in NK cells (III) (M157)	3/92	14/3090	0.00732731	0.00732731	C1orf21/KLRC3/RASGRP1	3
chemokine cluster (II) (M27.1)	3/92	15/3090	0.00896383	0.00896383	CCL5/CXCL5/XCL1	3
lymphocyte generic cluster (M60)	3/92	17/3090	0.0128324	0.0128324	BANK1/CD2/CD28	3
enriched for SMAD2/3 signaling (M97)	2/92	10/3090	0.0337784	0.0337784	GATA3/MME	2
enriched in naive and memory B cells (M83)	2/92	10/3090	0.0337784	0.0337784	BANK1/MS4A1	2
integrin mediated leukocyte migration (M39)	2/92	10/3090	0.0337784	0.0337784	ITK/TXK	2
TBA (M151)	2/92	10/3090	0.0337784	0.0337784	BCL11B/PRKCH	2
TBA (M93)	2/92	10/3090	0.0337784	0.0337784	CAMK4/TGFBR3	2
chemokines and receptors (M38)	2/92	11/3090	0.0404971	0.0404971	CCL5/CXCR6	2
leukocyte activation and migration (M45)	2/92	11/3090	0.0404971	0.0404971	CD2/LCK	2
T cell surface, activation (M36)	2/92	12/3090	0.0476718	0.0476718	CD3D/CD8A	2
TBA (M121)	2/92	12/3090	0.0476718	0.0476718	CD27/GPR183	2
NK cell surface signature (S1)	4/92	48/3090	0.0528679	0.0528679	KLRC3/PTGDR/S1PR5/TGFBR3	4
double positive thymocytes (M126)	2/92	13/3090	0.0552697	0.0552697	BCL11B/SH2D1A	2
enriched in B cells (I) (M47.0)	4/92	53/3090	0.0712146	0.0712146	BANK1/BLK/BTLA/MS4A1	4
platelet activation - actin binding (M196)	2/92	17/3090	0.0892973	0.0892973	MFAP3L/PDE5A	2
enriched in B cells (VI) (M69)	2/92	20/3090	0.117883	0.117883	BTLA/MS4A1	2
T & B cell development, activation (M62.0)	3/92	44/3090	0.141543	0.141543	CD3G/SH2D1A/TRAT1	3
regulation of signal transduction (M3)	3/92	47/3090	0.162929	0.162929	GATA3/TRAT1/WLS	3
enriched in neutrophils (I) (M37.1)	3/92	52/3090	0.200511	0.200511	CYP4F3/MME/PROK2	3
G protein coupled receptors cluster (M155)	1/92	10/3090	0.261183	0.261183	PTGDR	1
G protein mediated calcium signaling (M159)	1/92	10/3090	0.261183	0.261183	CAMK4	1
golgi membrane (I) (M113)	1/92	10/3090	0.261183	0.261183	WLS	1
integrins and cell adhesion (M84)	1/92	10/3090	0.261183	0.261183	CD96	1
lipid metabolism, endoplasmic reticulum (M92)	1/92	10/3090	0.261183	0.261183	CYP4F3	1
TBA (M104)	1/92	10/3090	0.261183	0.261183	PF4	1
TBA (M188)	1/92	10/3090	0.261183	0.261183	SYTL2	1
collagen, TGFB family et al (M77)	2/92	35/3090	0.279945	0.279945	BCL11B/GATA3	2
antigen presentation (lipids and proteins) (M28)	1/92	11/3090	0.283251	0.283251	CD8A	1
B cell development/activation (M58)	1/92	11/3090	0.283251	0.283251	BCL2	1
cytokines - recepters cluster (M115)	1/92	11/3090	0.283251	0.283251	IL7R	1
enriched in B cells (V) (M47.4)	1/92	11/3090	0.283251	0.283251	FCRL3	1
innate activation by cytosolic DNA sensing (M13)	1/92	11/3090	0.283251	0.283251	CCL5	1
recruitment of neutrophils (M132)	1/92	11/3090	0.283251	0.283251	PROK2	1
signaling in T cells (II) (M35.1)	1/92	11/3090	0.283251	0.283251	TNFRSF9	1
TBA (M120)	1/92	11/3090	0.283251	0.283251	GATA3	1
TBA (M190)	1/92	11/3090	0.283251	0.283251	BUB3	1
enriched in B cells (III) (M47.2)	2/92	37/3090	0.302262	0.302262	FCRL3/HLA-DQA1	2
cell cycle, mitotic phase (M230)	1/92	12/3090	0.304668	0.304668	CD28	1
TBA (M102)	1/92	12/3090	0.304668	0.304668	BTLA	1
TBA (M198)	1/92	12/3090	0.304668	0.304668	CPPED1	1
complement and other receptors in DCs (M40)	1/92	13/3090	0.325451	0.325451	HLA-DQA1	1
enriched in B cell differentiation (M123)	1/92	13/3090	0.325451	0.325451	BCL11B	1
immuregulation - monocytes, T and B cells (M57)	1/92	13/3090	0.325451	0.325451	BLK	1
proinflammatory dendritic cell, myeloid cell response (M86.1)	1/92	13/3090	0.325451	0.325451	STAT4	1
translation initiation factor 3 complex (M245)	1/92	13/3090	0.325451	0.325451	FBL	1
myeloid, dendritic cell activation via NFkB (II) (M43.1)	1/92	14/3090	0.345619	0.345619	CCL5	1
signaling in T cells (I) (M35.0)	1/92	14/3090	0.345619	0.345619	TNFRSF9	1
myeloid, dendritic cell activation via NFkB (I) (M43.0)	1/92	15/3090	0.365191	0.365191	CCL5	1
enriched in B cells (II) (M47.1)	2/92	43/3090	0.368296	0.368296	BANK1/MS4A1	2
plasma cells & B cells, immunoglobulins (M156.0)	2/92	43/3090	0.368296	0.368296	BLK/OSBPL10	2
cytoskeleton/actin (SRF transcription targets) (M145.0)	1/92	16/3090	0.384184	0.384184	SDPR	1
MHC-TLR7-TLR8 cluster (M146)	1/92	17/3090	0.402614	0.402614	HLA-DQA1	1
enriched in antigen presentation (I) (M71)	1/92	18/3090	0.420499	0.420499	HLA-DQA1	1
TBA (M105)	1/92	18/3090	0.420499	0.420499	PROK2	1
endoplasmic reticulum (M37.2)	1/92	19/3090	0.437854	0.437854	CYP4F3	1
enriched in membrane proteins (M124)	1/92	19/3090	0.437854	0.437854	PROK2	1
TBA (M80)	1/92	20/3090	0.454694	0.454694	TRAT1	1
Naive B cell surface signature (S8)	2/92	54/3090	0.482202	0.482202	BTLA/FCRL3	2
B cell surface signature (S2)	5/92	169/3090	0.572779	0.572779	BTLA/FCRL3/MS4A1/NT5E/PDZK1IP1	5
integrin cell surface interactions (I) (M1.0)	1/92	29/3090	0.585467	0.585467	CCND2	1
mitotic cell cycle in stimulated CD4 T cells (M4.5)	1/92	35/3090	0.654877	0.654877	CXCR6	1
plasma cells, immunoglobulins (M156.1)	1/92	36/3090	0.66527	0.66527	CD27	1
Activated (LPS) dendritic cell surface signature (S11)	1/92	37/3090	0.675353	0.675353	ELOVL7	1
Memory B cell surface signature (S9)	1/92	37/3090	0.675353	0.675353	GRAMD1C	1
immune activation - generic cluster (M37.0)	9/92	347/3090	0.721546	0.721546	BANK1/BCL11B/CAMK4/CD2/CD3G/CYP4F3/PROK2/SH2D1A/TRAT1	9
DC surface signature (S5)	1/92	82/3090	0.918901	0.918901	HLA-DQA1	1
enriched in monocytes (II) (M11.0)	1/92	189/3090	0.997252	0.997252	CPPED1	1
cell cycle and transcription (M4.0)	1/92	335/3090	0.999978	0.999978	CPPED1	1

## Sheet: S7G
Table S7G. Enrichment analysis of upregulated genes in AD/HS using Canonical pathways (e.g., Reactome pathways) as gene sets.
Description	GeneRatio	BgRatio	pvalue	p.adjust	geneID	Count
HALLMARK_HEME_METABOLISM	44/219	200/12183	7.20203e-36	7.20203e-36	ABCG2/ACP5/ACSL6/AHSP/ALAS2/ANK1/ARHGEF12/BCAM/BPGM/BSG/CA1/DMTN/ELL2/ERMAP/FOXJ2/GATA1/GYPE/HBD/HDGF/HEBP1/HMBS/KEL/MFHAS1/OSBP2/PPP2R5B/PRDX2/RAD23A/RANBP10/RCL1/RHCE/RHD/RNF123/SELENBP1/SLC22A4/SLC2A1/SLC4A1/SLC6A8/SLC6A9/SMOX/SPTA1/TCEA1/TFRC/TMCC2/UCP2	44
HALLMARK_INTERFERON_ALPHA_RESPONSE	15/219	97/12183	1.72303e-10	1.72303e-10	CCRL2/CMPK2/CSF1/DDX60/EPSTI1/GMPR/IFI27/IFI44/IFI44L/IFIT3/NCOA7/PARP9/PLSCR1/RSAD2/SAMD9L	15
HALLMARK_INTERFERON_GAMMA_RESPONSE	17/219	200/12183	1.15268e-07	1.15268e-07	BPGM/CMPK2/DDX60/EPSTI1/FCGR1A/IFI27/IFI44/IFI44L/IFIT3/METTL7B/MT2A/PLSCR1/PNP/RSAD2/SAMD9L/SERPING1/XAF1	17
REACTOME_TP53_REGULATES_TRANSCRIPTION_OF_GENES_INVOLVED_IN_G2_CELL_CYCLE_ARREST	5/219	18/12183	1.26943e-05	1.26943e-05	AURKA/CARM1/CCNB1/GADD45A/TFDP1	5
REACTOME_AMINO_ACID_TRANSPORT_ACROSS_THE_PLASMA_MEMBRANE	6/219	33/12183	2.32539e-05	2.32539e-05	SLC1A5/SLC36A1/SLC38A5/SLC43A1/SLC6A19/SLC7A1	6
BIOCARTA_AHSP_PATHWAY	4/219	12/12183	4.49047e-05	4.49047e-05	AHSP/ALAS2/GATA1/HMBS	4
REACTOME_VITAMIN_C_ASCORBATE_METABOLISM	3/219	8/12183	0.000300169	0.000300169	CYB5A/CYB5R3/SLC2A1	3
REACTOME_METALLOTHIONEINS_BIND_METALS	3/219	11/12183	0.000849778	0.000849778	MT1B/MT1X/MT2A	3
HALLMARK_IL2_STAT5_SIGNALING	11/219	199/12183	0.000942473	0.000942473	CSF1/FURIN/GATA1/IL1RL1/PLIN2/PLSCR1/PNP/PRAF2/SLC1A5/SMPDL3A/TGM2	11
PID_HIF1_TFPATHWAY	6/219	66/12183	0.00116548	0.00116548	ABCG2/FURIN/HK1/PLIN2/SLC2A1/TFRC	6
REACTOME_TP53_REGULATES_TRANSCRIPTION_OF_CELL_CYCLE_GENES	5/219	49/12183	0.00179701	0.00179701	AURKA/CARM1/CCNB1/GADD45A/TFDP1	5
REACTOME_HEME_BIOSYNTHESIS	3/219	14/12183	0.0018014	0.0018014	ABCG2/ALAS2/HMBS	3
REACTOME_RESPONSE_TO_METAL_IONS	3/219	14/12183	0.0018014	0.0018014	MT1B/MT1X/MT2A	3
REACTOME_SLC_MEDIATED_TRANSMEMBRANE_TRANSPORT	12/219	250/12183	0.00188749	0.00188749	BSG/SLC14A1/SLC1A5/SLC22A4/SLC2A1/SLC36A1/SLC38A5/SLC43A1/SLC4A1/SLC6A19/SLC6A9/SLC7A1	12
HALLMARK_UV_RESPONSE_UP	9/219	158/12183	0.00220906	0.00220906	AP2S1/BSG/CDC34/CREG1/FURIN/KCNH2/MAOA/SLC6A8/TFRC	9
REACTOME_TRANSPORT_OF_INORGANIC_CATIONS_ANIONS_AND_AMINO_ACIDS_OLIGOPEPTIDES	7/219	106/12183	0.0029838	0.0029838	SLC1A5/SLC36A1/SLC38A5/SLC43A1/SLC4A1/SLC6A19/SLC7A1	7
REACTOME_MET_ACTIVATES_PTPN11	2/219	5/12183	0.00310373	0.00310373	GAB1/HGF	2
PID_P53_DOWNSTREAM_PATHWAY	8/219	137/12183	0.0033013	0.0033013	CARM1/CCNB1/CTSD/GADD45A/HGF/NLRC4/RNF144B/TFDP1	8
HALLMARK_ADIPOGENESIS	10/219	200/12183	0.00331988	0.00331988	ABCA1/AGPAT3/BCL2L13/CDKN2C/GADD45A/ITSN1/PLIN2/SLC1A5/STOM/UCP2	10
HALLMARK_HYPOXIA	10/219	200/12183	0.00331988	0.00331988	EXT1/GCNT2/HK1/MT2A/NEDD4L/PLIN2/SELENBP1/SIAH2/SLC2A1/TGM2	10
REACTOME_NEGATIVE_REGULATION_OF_THE_PI3K_AKT_NETWORK	7/219	110/12183	0.00366898	0.00366898	GAB1/HGF/IL1RL1/NRG1/PHLPP2/PIP5K1B/PPP2R5B	7
REACTOME_MET_ACTIVATES_PI3K_AKT_SIGNALING	2/219	6/12183	0.00460055	0.00460055	GAB1/HGF	2
BIOCARTA_CELLCYCLE_PATHWAY	3/219	23/12183	0.00778158	0.00778158	CCNB1/CDKN2C/TFDP1	3
REACTOME_GLYCEROPHOSPHOLIPID_BIOSYNTHESIS	7/219	128/12183	0.00832345	0.00832345	AGPAT3/CDIPT/CHPT1/PCTP/PHOSPHO1/PNPLA2/TMEM86B	7
REACTOME_PHASE_3_RAPID_REPOLARISATION	2/219	8/12183	0.00838623	0.00838623	KCNE1/KCNH2	2
REACTOME_INTERFERON_ALPHA_BETA_SIGNALING	5/219	70/12183	0.00842289	0.00842289	EGR1/IFI27/IFIT3/RSAD2/XAF1	5
BIOCARTA_G2_PATHWAY	3/219	24/12183	0.00877699	0.00877699	CCNB1/CDC34/GADD45A	3
HALLMARK_G2M_CHECKPOINT	9/219	200/12183	0.0101829	0.0101829	AURKA/CDKN2C/KIF15/KIF4A/MKI67/MT2A/SLC7A1/STIL/TFDP1	9
BIOCARTA_FBW7_PATHWAY	2/219	9/12183	0.0106554	0.0106554	CDC34/TFDP1	2
REACTOME_ERYTHROCYTES_TAKE_UP_OXYGEN_AND_RELEASE_CARBON_DIOXIDE	2/219	9/12183	0.0106554	0.0106554	CA1/SLC4A1	2
REACTOME_METABOLISM_OF_PORPHYRINS	3/219	26/12183	0.0109824	0.0109824	ABCG2/ALAS2/HMBS	3
REACTOME_IRE1ALPHA_ACTIVATES_CHAPERONES	4/219	50/12183	0.0122675	0.0122675	GSK3A/HDGF/PPP2R5B/WIPI1	4
BIOCARTA_RANMS_PATHWAY	2/219	10/12183	0.0131626	0.0131626	AURKA/KIF15	2
BIOCARTA_SKP2E2F_PATHWAY	2/219	10/12183	0.0131626	0.0131626	CDC34/TFDP1	2
REACTOME_MET_RECEPTOR_RECYCLING	2/219	10/12183	0.0131626	0.0131626	GAB1/HGF	2
REACTOME_REGULATION_OF_FOXO_TRANSCRIPTIONAL_ACTIVITY_BY_ACETYLATION	2/219	10/12183	0.0131626	0.0131626	FOXO4/TXN	2
REACTOME_SYNTHESIS_OF_PC	3/219	28/12183	0.0134795	0.0134795	CHPT1/PCTP/PHOSPHO1	3
PID_MET_PATHWAY	5/219	79/12183	0.0137859	0.0137859	CDH1/EGR1/GAB1/HGF/RANBP10	5
REACTOME_MET_ACTIVATES_RAP1_AND_RAC1	2/219	11/12183	0.0158988	0.0158988	GAB1/HGF	2
REACTOME_MET_ACTIVATES_RAS_SIGNALING	2/219	11/12183	0.0158988	0.0158988	HGF/RANBP10	2
REACTOME_GOLGI_ASSOCIATED_VESICLE_BIOGENESIS	4/219	56/12183	0.0180076	0.0180076	DNAJC6/NAPA/SORT1/TFRC	4
REACTOME_TRANSPORT_OF_BILE_SALTS_AND_ORGANIC_ACIDS_METAL_IONS_AND_AMINE_COMPOUNDS	5/219	86/12183	0.0192762	0.0192762	BSG/SLC14A1/SLC22A4/SLC6A19/SLC6A9	5
REACTOME_TGF_BETA_RECEPTOR_SIGNALING_ACTIVATES_SMADS	3/219	32/12183	0.0193683	0.0193683	FURIN/NEDD4L/UBE2M	3
REACTOME_INTRACELLULAR_SIGNALING_BY_SECOND_MESSENGERS	11/219	304/12183	0.0216107	0.0216107	EGR1/FOXO4/GAB1/GSK3A/HGF/IL1RL1/NRG1/PHLPP2/PIP5K1B/PPP2R5B/PSME4	11
BIOCARTA_CDK5_PATHWAY	2/219	13/12183	0.0220223	0.0220223	DPM2/EGR1	2
BIOCARTA_P27_PATHWAY	2/219	13/12183	0.0220223	0.0220223	TFDP1/UBE2M	2
REACTOME_ERYTHROCYTES_TAKE_UP_CARBON_DIOXIDE_AND_RELEASE_OXYGEN	2/219	13/12183	0.0220223	0.0220223	CA1/SLC4A1	2
REACTOME_PURINE_SALVAGE	2/219	13/12183	0.0220223	0.0220223	GMPR/PNP	2
KEGG_FRUCTOSE_AND_MANNOSE_METABOLISM	3/219	34/12183	0.0227654	0.0227654	HK1/PFKFB2/TSTA3	3
REACTOME_METABOLISM_OF_WATER_SOLUBLE_VITAMINS_AND_COFACTORS	6/219	123/12183	0.0235659	0.0235659	ACP5/CYB5A/CYB5R3/PARP9/SLC2A1/TCN2	6
REACTOME_MHC_CLASS_II_ANTIGEN_PRESENTATION	6/219	126/12183	0.026147	0.026147	AP2S1/CTSD/CTSL/DYNLL1/KIF15/KIF4A	6
HALLMARK_GLYCOLYSIS	8/219	200/12183	0.0281326	0.0281326	AURKA/CYB5A/DSC2/EXT1/LHPP/MERTK/TSTA3/TXN	8
HALLMARK_MTORC1_SIGNALING	8/219	200/12183	0.0281326	0.0281326	AURKA/BCAT1/HMBS/PNP/SLC1A5/SLC2A1/TCEA1/TFRC	8
HALLMARK_XENOBIOTIC_METABOLISM	8/219	200/12183	0.0281326	0.0281326	BCAT1/CYB5A/GCNT2/MAOA/MT2A/PDK4/SLC1A5/SMOX	8
BIOCARTA_CLASSIC_PATHWAY	2/219	15/12183	0.0289572	0.0289572	C1QB/C4A	2
REACTOME_INTERFERON_SIGNALING	8/219	202/12183	0.0296075	0.0296075	EGR1/FCGR1A/HERC5/IFI27/IFIT3/MT2A/RSAD2/XAF1	8
REACTOME_FOXO_MEDIATED_TRANSCRIPTION	4/219	66/12183	0.0307968	0.0307968	FOXO4/GADD45A/STK11/TXN	4
REACTOME_FOXO_MEDIATED_TRANSCRIPTION_OF_CELL_DEATH_GENES	2/219	16/12183	0.0327084	0.0327084	FOXO4/STK11	2
REACTOME_PI3K_EVENTS_IN_ERBB2_SIGNALING	2/219	16/12183	0.0327084	0.0327084	GAB1/NRG1	2
REACTOME_SLC_TRANSPORTER_DISORDERS	5/219	99/12183	0.0329106	0.0329106	BSG/HK1/SLC2A1/SLC4A1/SLC6A19	5
REACTOME_GOLGI_TO_ER_RETROGRADE_TRANSPORT	6/219	134/12183	0.0339291	0.0339291	AGPAT3/DYNLL1/KIF15/KIF4A/NAPA/RAB6B	6
REACTOME_CLASS_I_MHC_MEDIATED_ANTIGEN_PROCESSING_PRESENTATION	12/219	370/12183	0.0353199	0.0353199	CDC34/CTSL/FCGR1A/HECTD3/HERC5/NEDD4L/PSME4/RNF123/RNF144B/RNF217/SIAH2/UBE2M	12
REACTOME_FOXO_MEDIATED_TRANSCRIPTION_OF_CELL_CYCLE_GENES	2/219	17/12183	0.0366383	0.0366383	FOXO4/GADD45A	2
REACTOME_PI3K_AKT_SIGNALING_IN_CANCER	5/219	102/12183	0.0367328	0.0367328	FOXO4/GAB1/GSK3A/HGF/NRG1	5
REACTOME_PHOSPHOLIPID_METABOLISM	8/219	211/12183	0.0369052	0.0369052	AGPAT3/CDIPT/CHPT1/PCTP/PHOSPHO1/PIP5K1B/PNPLA2/TMEM86B	8
PID_TCPTP_PATHWAY	3/219	42/12183	0.0393669	0.0393669	CSF1/GAB1/HGF	3
REACTOME_DISORDERS_OF_TRANSMEMBRANE_TRANSPORTERS	7/219	176/12183	0.0397507	0.0397507	ABCA1/BSG/HK1/PSME4/SLC2A1/SLC4A1/SLC6A19	7
REACTOME_TRANS_GOLGI_NETWORK_VESICLE_BUDDING	4/219	72/12183	0.0404983	0.0404983	DNAJC6/NAPA/SORT1/TFRC	4
BIOCARTA_MTA3_PATHWAY	2/219	18/12183	0.0407393	0.0407393	CDH1/CTSD	2
REACTOME_NOREPINEPHRINE_NEUROTRANSMITTER_RELEASE_CYCLE	2/219	18/12183	0.0407393	0.0407393	MAOA/STXBP1	2
REACTOME_SIGNALING_BY_TGF_BETA_RECEPTOR_COMPLEX	4/219	73/12183	0.0422656	0.0422656	FURIN/NEDD4L/TFDP1/UBE2M	4
KEGG_ABC_TRANSPORTERS	3/219	44/12183	0.0442578	0.0442578	ABCA1/ABCB10/ABCG2	3
KEGG_AMINO_SUGAR_AND_NUCLEOTIDE_SUGAR_METABOLISM	3/219	44/12183	0.0442578	0.0442578	CYB5R3/HK1/TSTA3	3
REACTOME_NA_CL_DEPENDENT_NEUROTRANSMITTER_TRANSPORTERS	2/219	19/12183	0.0450041	0.0450041	SLC6A19/SLC6A9	2
REACTOME_ASPARAGINE_N_LINKED_GLYCOSYLATION	10/219	305/12183	0.0490045	0.0490045	AMFR/ANK1/ASGR2/DPM2/DYNLL1/MAN2A2/NAPA/SPTA1/ST6GALNAC4/TSTA3	10
BIOCARTA_COMP_PATHWAY	2/219	20/12183	0.0494256	0.0494256	C1QB/C4A	2
PID_WNT_CANONICAL_PATHWAY	2/219	20/12183	0.0494256	0.0494256	GSK3A/PIP5K1B	2
REACTOME_INFLAMMASOMES	2/219	20/12183	0.0494256	0.0494256	NLRC4/TXN	2
KEGG_GLYCEROPHOSPHOLIPID_METABOLISM	4/219	77/12183	0.0497646	0.0497646	AGPAT3/CDIPT/CHPT1/PHOSPHO1	4
REACTOME_ANTIGEN_PROCESSING_UBIQUITINATION_PROTEASOME_DEGRADATION	10/219	308/12183	0.0517183	0.0517183	CDC34/HECTD3/HERC5/NEDD4L/PSME4/RNF123/RNF144B/RNF217/SIAH2/UBE2M	10
PID_MYC_ACTIV_PATHWAY	4/219	79/12183	0.053771	0.053771	BCAT1/CCNB1/SLC2A1/TFRC	4
REACTOME_BLOOD_GROUP_SYSTEMS_BIOSYNTHESIS	2/219	21/12183	0.0539967	0.0539967	RHCE/RHD	2
REACTOME_METABOLISM_OF_VITAMINS_AND_COFACTORS	7/219	189/12183	0.0545474	0.0545474	ACP5/CYB5A/CYB5R3/LRP1/PARP9/SLC2A1/TCN2	7
HALLMARK_REACTIVE_OXYGEN_SPECIES_PATHWAY	3/219	49/12183	0.0577306	0.0577306	MGST1/PRDX2/TXN	3
PID_FOXO_PATHWAY	3/219	49/12183	0.0577306	0.0577306	CCNB1/FOXO4/GADD45A	3
REACTOME_E2F_MEDIATED_REGULATION_OF_DNA_REPLICATION	2/219	22/12183	0.0587107	0.0587107	CCNB1/TFDP1	2
REACTOME_INSERTION_OF_TAIL_ANCHORED_PROTEINS_INTO_THE_ENDOPLASMIC_RETICULUM_MEMBRANE	2/219	22/12183	0.0587107	0.0587107	BAG6/CYB5A	2
REACTOME_NUCLEOTIDE_SALVAGE	2/219	23/12183	0.0635611	0.0635611	GMPR/PNP	2
KEGG_LYSOSOME	5/219	121/12183	0.0671092	0.0671092	ACP5/CTSD/CTSL/MCOLN1/SORT1	5
HALLMARK_MITOTIC_SPINDLE	7/219	199/12183	0.0680014	0.0680014	ARHGEF12/AURKA/CD2AP/ITSN1/KIF15/KIF4A/WASF2	7
REACTOME_SYNTHESIS_OF_VERY_LONG_CHAIN_FATTY_ACYL_COAS	2/219	24/12183	0.0685415	0.0685415	ACSL6/HACD1	2
HALLMARK_INFLAMMATORY_RESPONSE	7/219	200/12183	0.0694474	0.0694474	ABCA1/ADGRE1/CCRL2/CSF1/MSR1/RNF144B/SLC7A1	7
REACTOME_COPI_INDEPENDENT_GOLGI_TO_ER_RETROGRADE_TRAFFIC	3/219	53/12183	0.0697371	0.0697371	AGPAT3/DYNLL1/RAB6B	3
REACTOME_REGULATION_OF_INSULIN_LIKE_GROWTH_FACTOR_IGF_TRANSPORT_AND_UPTAKE_BY_INSULIN_LIKE_GROWTH_FACTOR_BINDING_PROTEINS_IGFBPS	5/219	124/12183	0.0728853	0.0728853	C4A/CSF1/FAM20A/NUCB1/PNPLA2	5
PID_RAC1_PATHWAY	3/219	54/12183	0.0729017	0.0729017	CDH1/PIP5K1B/WASF2	3
REACTOME_BASIGIN_INTERACTIONS	2/219	25/12183	0.0736457	0.0736457	ATP1B2/BSG	2
REACTOME_CYCLIN_A_B1_B2_ASSOCIATED_EVENTS_DURING_G2_M_TRANSITION	2/219	25/12183	0.0736457	0.0736457	CCNB1/PPME1	2
REACTOME_NOTCH3_INTRACELLULAR_DOMAIN_REGULATES_TRANSCRIPTION	2/219	25/12183	0.0736457	0.0736457	MAMLD1/PBX1	2
REACTOME_INTRA_GOLGI_AND_RETROGRADE_GOLGI_TO_ER_TRAFFIC	7/219	203/12183	0.0738956	0.0738956	AGPAT3/DYNLL1/KIF15/KIF4A/MAN2A2/NAPA/RAB6B	7
PID_FGF_PATHWAY	3/219	55/12183	0.0761294	0.0761294	CDH1/GAB1/HGF	3
REACTOME_NUCLEOTIDE_BINDING_DOMAIN_LEUCINE_RICH_REPEAT_CONTAINING_RECEPTOR_NLR_SIGNALING_PATHWAYS	3/219	55/12183	0.0761294	0.0761294	NLRC4/TAB3/TXN	3
REACTOME_RAB_GEFS_EXCHANGE_GTP_FOR_GDP_ON_RABS	4/219	90/12183	0.0788066	0.0788066	DENND1A/HPS1/RAB13/RAB6B	4
PID_P38_MKK3_6PATHWAY	2/219	26/12183	0.0788676	0.0788676	GADD45A/TXN	2
REACTOME_CONSTITUTIVE_SIGNALING_BY_AKT1_E17K_IN_CANCER	2/219	26/12183	0.0788676	0.0788676	FOXO4/GSK3A	2
REACTOME_MISCELLANEOUS_TRANSPORT_AND_BINDING_EVENTS	2/219	26/12183	0.0788676	0.0788676	ANKH/DMTN	2
REACTOME_SIGNALING_BY_ERBB2_IN_CANCER	2/219	26/12183	0.0788676	0.0788676	GAB1/NRG1	2
REACTOME_UNFOLDED_PROTEIN_RESPONSE_UPR	4/219	92/12183	0.0838885	0.0838885	GSK3A/HDGF/PPP2R5B/WIPI1	4
REACTOME_IRON_UPTAKE_AND_TRANSPORT	3/219	58/12183	0.0861813	0.0861813	ABCG2/MCOLN1/TFRC	3
BIOCARTA_ERBB3_PATHWAY	1/219	5/12183	0.0867193	0.0867193	NRG1	1
BIOCARTA_PLCD_PATHWAY	1/219	5/12183	0.0867193	0.0867193	TGM2	1
REACTOME_ABACAVIR_TRANSMEMBRANE_TRANSPORT	1/219	5/12183	0.0867193	0.0867193	ABCG2	1
REACTOME_ACTIVATION_OF_NOXA_AND_TRANSLOCATION_TO_MITOCHONDRIA	1/219	5/12183	0.0867193	0.0867193	TFDP1	1
REACTOME_G2_M_DNA_REPLICATION_CHECKPOINT	1/219	5/12183	0.0867193	0.0867193	CCNB1	1
REACTOME_GRB7_EVENTS_IN_ERBB2_SIGNALING	1/219	5/12183	0.0867193	0.0867193	NRG1	1
REACTOME_MET_INTERACTS_WITH_TNS_PROTEINS	1/219	5/12183	0.0867193	0.0867193	HGF	1
REACTOME_SYNTHESIS_OF_PI	1/219	5/12183	0.0867193	0.0867193	CDIPT	1
REACTOME_THE_FATTY_ACID_CYCLING_MODEL	1/219	5/12183	0.0867193	0.0867193	UCP2	1
KEGG_THYROID_CANCER	2/219	29/12183	0.0951826	0.0951826	CDH1/TCF7L2	2
REACTOME_ACTIVATION_OF_BH3_ONLY_PROTEINS	2/219	30/12183	0.100819	0.100819	DYNLL1/TFDP1	2
REACTOME_METABOLISM_OF_NUCLEOTIDES	4/219	99/12183	0.102892	0.102892	GMPR/LHPP/PNP/TXN	4
BIOCARTA_LDL_PATHWAY	1/219	6/12183	0.103143	0.103143	CSF1	1
BIOCARTA_MSP_PATHWAY	1/219	6/12183	0.103143	0.103143	CSF1	1
BIOCARTA_NOTCH_PATHWAY	1/219	6/12183	0.103143	0.103143	FURIN	1
REACTOME_GDP_FUCOSE_BIOSYNTHESIS	1/219	6/12183	0.103143	0.103143	TSTA3	1
REACTOME_MET_RECEPTOR_ACTIVATION	1/219	6/12183	0.103143	0.103143	HGF	1
REACTOME_MITOCHONDRIAL_UNCOUPLING	1/219	6/12183	0.103143	0.103143	UCP2	1
REACTOME_PHOSPHORYLATION_OF_EMI1	1/219	6/12183	0.103143	0.103143	CCNB1	1
REACTOME_PROTEIN_REPAIR	1/219	6/12183	0.103143	0.103143	TXN	1
REACTOME_PROTON_COUPLED_MONOCARBOXYLATE_TRANSPORT	1/219	6/12183	0.103143	0.103143	BSG	1
REACTOME_SYNTHESIS_OF_SUBSTRATES_IN_N_GLYCAN_BIOSYTHESIS	3/219	63/12183	0.104097	0.104097	DPM2/ST6GALNAC4/TSTA3	3
REACTOME_CLEC7A_DECTIN_1_SIGNALING	4/219	100/12183	0.105756	0.105756	CDC34/PSME4/TAB3/UBE2M	4
KEGG_GLYCINE_SERINE_AND_THREONINE_METABOLISM	2/219	31/12183	0.106546	0.106546	ALAS2/MAOA	2
PID_AURORA_A_PATHWAY	2/219	31/12183	0.106546	0.106546	AURKA/GADD45A	2
REACTOME_INTERACTION_BETWEEN_L1_AND_ANKYRINS	2/219	31/12183	0.106546	0.106546	ANK1/SPTA1	2
REACTOME_PYRUVATE_METABOLISM	2/219	31/12183	0.106546	0.106546	BSG/PDK4	2
REACTOME_TRANSFERRIN_ENDOCYTOSIS_AND_RECYCLING	2/219	31/12183	0.106546	0.106546	MCOLN1/TFRC	2
PID_ERA_GENOMIC_PATHWAY	3/219	64/12183	0.107844	0.107844	CTSD/NCOA7/UBE2M	3
REACTOME_COLLAGEN_DEGRADATION	3/219	64/12183	0.107844	0.107844	CTSD/CTSL/FURIN	3
REACTOME_DEGRADATION_OF_THE_EXTRACELLULAR_MATRIX	5/219	140/12183	0.108061	0.108061	BSG/CDH1/CTSD/CTSL/FURIN	5
REACTOME_COPI_MEDIATED_ANTEROGRADE_TRANSPORT	4/219	102/12183	0.111591	0.111591	ANK1/DYNLL1/NAPA/SPTA1	4
REACTOME_SIGNALING_BY_TGF_BETA_FAMILY_MEMBERS	4/219	102/12183	0.111591	0.111591	FURIN/NEDD4L/TFDP1/UBE2M	4
REACTOME_ION_CHANNEL_TRANSPORT	6/219	183/12183	0.112447	0.112447	ATP1B2/ATP8B4/MCOLN1/NEDD4L/STOM/WNK1	6
BIOCARTA_MET_PATHWAY	2/219	33/12183	0.118249	0.118249	GAB1/HGF	2
BIOCARTA_EEA1_PATHWAY	1/219	7/12183	0.119273	0.119273	TFRC	1
BIOCARTA_FXR_PATHWAY	1/219	7/12183	0.119273	0.119273	ABCA1	1
REACTOME_ACTIVATED_NTRK2_SIGNALS_THROUGH_PI3K	1/219	7/12183	0.119273	0.119273	GAB1	1
REACTOME_ACTIVATION_OF_NIMA_KINASES_NEK9_NEK6_NEK7	1/219	7/12183	0.119273	0.119273	CCNB1	1
REACTOME_ACYL_CHAIN_REMODELING_OF_DAG_AND_TAG	1/219	7/12183	0.119273	0.119273	PNPLA2	1
REACTOME_NEF_MEDIATED_CD8_DOWN_REGULATION	1/219	7/12183	0.119273	0.119273	AP2S1	1
REACTOME_NEUROFASCIN_INTERACTIONS	1/219	7/12183	0.119273	0.119273	ANK1	1
REACTOME_NRCAM_INTERACTIONS	1/219	7/12183	0.119273	0.119273	ANK1	1
REACTOME_SUPPRESSION_OF_APOPTOSIS	1/219	7/12183	0.119273	0.119273	GSK3A	1
REACTOME_VITAMIN_B2_RIBOFLAVIN_METABOLISM	1/219	7/12183	0.119273	0.119273	ACP5	1
KEGG_ADIPOCYTOKINE_SIGNALING_PATHWAY	3/219	67/12183	0.119392	0.119392	ACSL6/SLC2A1/STK11	3
REACTOME_CLATHRIN_MEDIATED_ENDOCYTOSIS	5/219	145/12183	0.120495	0.120495	AP2S1/DNAJC6/ITSN1/SGIP1/TFRC	5
PID_ERBB1_DOWNSTREAM_PATHWAY	4/219	105/12183	0.120607	0.120607	DIAPH3/EGR1/GAB1/WASF2	4
REACTOME_CARGO_RECOGNITION_FOR_CLATHRIN_MEDIATED_ENDOCYTOSIS	4/219	105/12183	0.120607	0.120607	AP2S1/ITSN1/SGIP1/TFRC	4
REACTOME_TRANSCRIPTIONAL_REGULATION_BY_TP53	10/219	365/12183	0.122695	0.122695	AURKA/CARM1/CCNB1/GADD45A/NLRC4/PRDX2/STK11/TCEA1/TFDP1/TXN	10
REACTOME_STIMULI_SENSING_CHANNELS	4/219	106/12183	0.123681	0.123681	MCOLN1/NEDD4L/STOM/WNK1	4
PID_HIF2PATHWAY	2/219	34/12183	0.124217	0.124217	ABCG2/SLC2A1	2
REACTOME_SIGNALING_BY_WNT_IN_CANCER	2/219	34/12183	0.124217	0.124217	PPP2R5B/TCF7L2	2
KEGG_COMPLEMENT_AND_COAGULATION_CASCADES	3/219	69/12183	0.127335	0.127335	C1QB/C4A/SERPING1	3
KEGG_PRION_DISEASES	2/219	35/12183	0.130256	0.130256	C1QB/EGR1	2
PID_PI3KCI_AKT_PATHWAY	2/219	35/12183	0.130256	0.130256	FOXO4/GSK3A	2
REACTOME_ONCOGENE_INDUCED_SENESCENCE	2/219	35/12183	0.130256	0.130256	CDKN2C/TFDP1	2
KEGG_RENAL_CELL_CARCINOMA	3/219	70/12183	0.131375	0.131375	GAB1/HGF/SLC2A1	3
PID_AP1_PATHWAY	3/219	70/12183	0.131375	0.131375	EGR1/MT2A/TCF7L2	3
BIOCARTA_CTBP1_PATHWAY	1/219	8/12183	0.135114	0.135114	CDH1	1
REACTOME_ACTIVATION_OF_C3_AND_C5	1/219	8/12183	0.135114	0.135114	C4A	1
REACTOME_AMPK_INHIBITS_CHREBP_TRANSCRIPTIONAL_ACTIVATION_ACTIVITY	1/219	8/12183	0.135114	0.135114	STK11	1
REACTOME_BINDING_OF_TCF_LEF_CTNNB1_TO_TARGET_GENE_PROMOTERS	1/219	8/12183	0.135114	0.135114	TCF7L2	1
REACTOME_FORMYL_PEPTIDE_RECEPTORS_BIND_FORMYL_PEPTIDES_AND_MANY_OTHER_LIGANDS	1/219	8/12183	0.135114	0.135114	HEBP1	1
REACTOME_HDL_ASSEMBLY	1/219	8/12183	0.135114	0.135114	ABCA1	1
REACTOME_INACTIVATION_OF_CDC42_AND_RAC1	1/219	8/12183	0.135114	0.135114	SRGAP2	1
REACTOME_METABOLISM_OF_INGESTED_SEMET_SEC_MESEC_INTO_H2SE	1/219	8/12183	0.135114	0.135114	SCLY	1
REACTOME_MRNA_EDITING_C_TO_U_CONVERSION	1/219	8/12183	0.135114	0.135114	APOBEC3C	1
REACTOME_RUNX1_REGULATES_TRANSCRIPTION_OF_GENES_INVOLVED_IN_DIFFERENTIATION_OF_KERATINOCYTES	1/219	8/12183	0.135114	0.135114	CTSL	1
REACTOME_RUNX3_REGULATES_WNT_SIGNALING	1/219	8/12183	0.135114	0.135114	TCF7L2	1
REACTOME_WNT_MEDIATED_ACTIVATION_OF_DVL	1/219	8/12183	0.135114	0.135114	PIP5K1B	1
REACTOME_PLASMA_LIPOPROTEIN_ASSEMBLY_REMODELING_AND_CLEARANCE	3/219	71/12183	0.135461	0.135461	ABCA1/AP2S1/FURIN	3
PID_PI3K_PLC_TRK_PATHWAY	2/219	36/12183	0.136361	0.136361	EGR1/GAB1	2
REACTOME_GLYCOLYSIS	3/219	72/12183	0.13959	0.13959	BPGM/HK1/PFKFB2	3
REACTOME_DETOXIFICATION_OF_REACTIVE_OXYGEN_SPECIES	2/219	37/12183	0.142529	0.142529	PRDX2/TXN	2
REACTOME_FATTY_ACYL_COA_BIOSYNTHESIS	2/219	37/12183	0.142529	0.142529	ACSL6/HACD1	2
REACTOME_MITOCHONDRIAL_FATTY_ACID_BETA_OXIDATION	2/219	37/12183	0.142529	0.142529	PCTP/THEM5	2
KEGG_OOCYTE_MEIOSIS	4/219	112/12183	0.1428	0.1428	AURKA/CCNB1/CHP1/PPP2R5B	4
KEGG_ADHERENS_JUNCTION	3/219	73/12183	0.143761	0.143761	CDH1/TCF7L2/WASF2	3
KEGG_SNARE_INTERACTIONS_IN_VESICULAR_TRANSPORT	2/219	38/12183	0.148755	0.148755	STX2/VTI1B	2
REACTOME_DNA_DAMAGE_RECOGNITION_IN_GG_NER	2/219	38/12183	0.148755	0.148755	DDB1/RAD23A	2
REACTOME_ACTIVATION_OF_PUMA_AND_TRANSLOCATION_TO_MITOCHONDRIA	1/219	9/12183	0.150671	0.150671	TFDP1	1
REACTOME_CD163_MEDIATING_AN_ANTI_INFLAMMATORY_RESPONSE	1/219	9/12183	0.150671	0.150671	FURIN	1
REACTOME_CHL1_INTERACTIONS	1/219	9/12183	0.150671	0.150671	ANK1	1
REACTOME_E2F_ENABLED_INHIBITION_OF_PRE_REPLICATION_COMPLEX_FORMATION	1/219	9/12183	0.150671	0.150671	CCNB1	1
REACTOME_INLA_MEDIATED_ENTRY_OF_LISTERIA_MONOCYTOGENES_INTO_HOST_CELLS	1/219	9/12183	0.150671	0.150671	CDH1	1
REACTOME_LIPOPHAGY	1/219	9/12183	0.150671	0.150671	PLIN2	1
REACTOME_NEF_MEDIATED_CD4_DOWN_REGULATION	1/219	9/12183	0.150671	0.150671	AP2S1	1
REACTOME_SERINE_BIOSYNTHESIS	1/219	9/12183	0.150671	0.150671	SERINC2	1
HALLMARK_E2F_TARGETS	6/219	200/12183	0.15183	0.15183	AURKA/CDKN2C/DIAPH3/KIF4A/MKI67/TFRC	6
HALLMARK_ESTROGEN_RESPONSE_LATE	6/219	200/12183	0.15183	0.15183	AMFR/CDH1/CHPT1/SIAH2/STIL/TSTA3	6
REACTOME_CONSTITUTIVE_SIGNALING_BY_ABERRANT_PI3K_IN_CANCER	3/219	75/12183	0.152224	0.152224	GAB1/HGF/NRG1	3
REACTOME_NEUTROPHIL_DEGRANULATION	12/219	479/12183	0.154712	0.154712	ATP8B4/CREG1/CTSD/CYB5R3/CYSTM1/DYNLL1/METTL7A/MGST1/MS4A3/PNP/RNASE2/STOM	12
PID_ECADHERIN_NASCENT_AJ_PATHWAY	2/219	39/12183	0.155034	0.155034	CDH1/WASF2	2
REACTOME_METABOLISM_OF_CARBOHYDRATES	8/219	293/12183	0.158408	0.158408	BPGM/CHP1/EXT1/HK1/PFKFB2/RHCE/RHD/SLC2A1	8
PID_FOXM1_PATHWAY	2/219	40/12183	0.161364	0.161364	CCNB1/GSK3A	2
HALLMARK_APOPTOSIS	5/219	161/12183	0.164418	0.164418	ANKH/DAP/GADD45A/HGF/PPP2R5B	5
REACTOME_BIOSYNTHESIS_OF_THE_N_GLYCAN_PRECURSOR_DOLICHOL_LIPID_LINKED_OLIGOSACCHARIDE_LLO_AND_TRANSFER_TO_A_NASCENT_PROTEIN	3/219	78/12183	0.165206	0.165206	DPM2/ST6GALNAC4/TSTA3	3
REACTOME_ABACAVIR_TRANSPORT_AND_METABOLISM	1/219	10/12183	0.16595	0.16595	ABCG2	1
REACTOME_AKT_PHOSPHORYLATES_TARGETS_IN_THE_NUCLEUS	1/219	10/12183	0.16595	0.16595	FOXO4	1
REACTOME_BICARBONATE_TRANSPORTERS	1/219	10/12183	0.16595	0.16595	SLC4A1	1
REACTOME_CASPASE_ACTIVATION_VIA_DEPENDENCE_RECEPTORS_IN_THE_ABSENCE_OF_LIGAND	1/219	10/12183	0.16595	0.16595	DAPK1	1
REACTOME_IRAK2_MEDIATED_ACTIVATION_OF_TAK1_COMPLEX	1/219	10/12183	0.16595	0.16595	TAB3	1
REACTOME_MASTL_FACILITATES_MITOTIC_PROGRESSION	1/219	10/12183	0.16595	0.16595	CCNB1	1
REACTOME_MRNA_EDITING	1/219	10/12183	0.16595	0.16595	APOBEC3C	1
REACTOME_NEUROTRANSMITTER_CLEARANCE	1/219	10/12183	0.16595	0.16595	MAOA	1
REACTOME_ORGANIC_CATION_TRANSPORT	1/219	10/12183	0.16595	0.16595	SLC22A4	1
REACTOME_PI3K_EVENTS_IN_ERBB4_SIGNALING	1/219	10/12183	0.16595	0.16595	NRG1	1
REACTOME_REACTIONS_SPECIFIC_TO_THE_COMPLEX_N_GLYCAN_SYNTHESIS_PATHWAY	1/219	10/12183	0.16595	0.16595	MAN2A2	1
REACTOME_REMOVAL_OF_AMINOTERMINAL_PROPEPTIDES_FROM_GAMMA_CARBOXYLATED_PROTEINS	1/219	10/12183	0.16595	0.16595	FURIN	1
REACTOME_SIGNALING_BY_FGFR3_FUSIONS_IN_CANCER	1/219	10/12183	0.16595	0.16595	GAB1	1
REACTOME_REGULATION_OF_LIPID_METABOLISM_BY_PPARALPHA	4/219	119/12183	0.166467	0.166467	ABCA1/CARM1/PLIN2/RGL1	4
KEGG_PORPHYRIN_AND_CHLOROPHYLL_METABOLISM	2/219	41/12183	0.16774	0.16774	ALAS2/HMBS	2
PID_ECADHERIN_STABILIZATION_PATHWAY	2/219	41/12183	0.16774	0.16774	CDH1/HGF	2
REACTOME_MET_PROMOTES_CELL_MOTILITY	2/219	41/12183	0.16774	0.16774	GAB1/HGF	2
PID_P73PATHWAY	3/219	79/12183	0.169605	0.169605	CCNB1/GATA1/NEDD4L	3
REACTOME_SIGNALING_BY_MET	3/219	79/12183	0.169605	0.169605	GAB1/HGF/RANBP10	3
REACTOME_L1CAM_INTERACTIONS	4/219	121/12183	0.173474	0.173474	ANK1/AP2S1/KIF4A/SPTA1	4
KEGG_ALDOSTERONE_REGULATED_SODIUM_REABSORPTION	2/219	42/12183	0.174159	0.174159	ATP1B2/NEDD4L	2
KEGG_BLADDER_CANCER	2/219	42/12183	0.174159	0.174159	CDH1/DAPK1	2
PID_UPA_UPAR_PATHWAY	2/219	42/12183	0.174159	0.174159	HGF/LRP1	2
REACTOME_RAB_REGULATION_OF_TRAFFICKING	4/219	122/12183	0.177015	0.177015	DENND1A/HPS1/RAB13/RAB6B	4
REACTOME_FORMATION_OF_INCISION_COMPLEX_IN_GG_NER	2/219	43/12183	0.180616	0.180616	DDB1/RAD23A	2
BIOCARTA_AKAP95_PATHWAY	1/219	11/12183	0.180955	0.180955	CCNB1	1
BIOCARTA_PTC1_PATHWAY	1/219	11/12183	0.180955	0.180955	CCNB1	1
BIOCARTA_SRCRPTP_PATHWAY	1/219	11/12183	0.180955	0.180955	CCNB1	1
BIOCARTA_VITCB_PATHWAY	1/219	11/12183	0.180955	0.180955	SLC2A1	1
KEGG_VALINE_LEUCINE_AND_ISOLEUCINE_BIOSYNTHESIS	1/219	11/12183	0.180955	0.180955	BCAT1	1
REACTOME_ALPHA_PROTEIN_KINASE_1_SIGNALING_PATHWAY	1/219	11/12183	0.180955	0.180955	TAB3	1
REACTOME_APOPTOTIC_CLEAVAGE_OF_CELL_ADHESION_PROTEINS	1/219	11/12183	0.180955	0.180955	CDH1	1
REACTOME_CONDENSATION_OF_PROMETAPHASE_CHROMOSOMES	1/219	11/12183	0.180955	0.180955	CCNB1	1
REACTOME_CREATINE_METABOLISM	1/219	11/12183	0.180955	0.180955	SLC6A8	1
REACTOME_ENDOSOMAL_VACUOLAR_PATHWAY	1/219	11/12183	0.180955	0.180955	CTSL	1
REACTOME_GAMMA_CARBOXYLATION_TRANSPORT_AND_AMINO_TERMINAL_CLEAVAGE_OF_PROTEINS	1/219	11/12183	0.180955	0.180955	FURIN	1
REACTOME_SIGNALING_BY_FGFR4_IN_DISEASE	1/219	11/12183	0.180955	0.180955	GAB1	1
REACTOME_TICAM1_TRAF6_DEPENDENT_INDUCTION_OF_TAK1_COMPLEX	1/219	11/12183	0.180955	0.180955	TAB3	1
REACTOME_UPTAKE_AND_FUNCTION_OF_ANTHRAX_TOXINS	1/219	11/12183	0.180955	0.180955	FURIN	1
KEGG_CELL_CYCLE	4/219	124/12183	0.184171	0.184171	CCNB1/CDKN2C/GADD45A/TFDP1	4
KEGG_NUCLEOTIDE_EXCISION_REPAIR	2/219	44/12183	0.18711	0.18711	DDB1/RAD23A	2
REACTOME_CYCLIN_D_ASSOCIATED_EVENTS_IN_G1	2/219	44/12183	0.18711	0.18711	CDKN2C/TFDP1	2
REACTOME_INTRA_GOLGI_TRAFFIC	2/219	44/12183	0.18711	0.18711	MAN2A2/NAPA	2
REACTOME_TRANSCRIPTIONAL_ACTIVITY_OF_SMAD2_SMAD3_SMAD4_HETEROTRIMER	2/219	44/12183	0.18711	0.18711	NEDD4L/TFDP1	2
PID_CMYB_PATHWAY	3/219	84/12183	0.192081	0.192081	CA1/CCNB1/GATA1	3
PID_HNF3B_PATHWAY	2/219	45/12183	0.193635	0.193635	TFRC/UCP2	2
BIOCARTA_ACTINY_PATHWAY	1/219	12/12183	0.195691	0.195691	WASF2	1
BIOCARTA_CARM1_PATHWAY	1/219	12/12183	0.195691	0.195691	CARM1	1
REACTOME_ERYTHROPOIETIN_ACTIVATES_PHOSPHOINOSITIDE_3_KINASE_PI3K	1/219	12/12183	0.195691	0.195691	GAB1	1
REACTOME_HYALURONAN_UPTAKE_AND_DEGRADATION	1/219	12/12183	0.195691	0.195691	CHP1	1
REACTOME_JOSEPHIN_DOMAIN_DUBS	1/219	12/12183	0.195691	0.195691	RAD23A	1
REACTOME_NOTCH2_INTRACELLULAR_DOMAIN_REGULATES_TRANSCRIPTION	1/219	12/12183	0.195691	0.195691	MAMLD1	1
REACTOME_PURINE_RIBONUCLEOSIDE_MONOPHOSPHATE_BIOSYNTHESIS	1/219	12/12183	0.195691	0.195691	LHPP	1
REACTOME_REGULATION_OF_GLYCOLYSIS_BY_FRUCTOSE_2_6_BISPHOSPHATE_METABOLISM	1/219	12/12183	0.195691	0.195691	PFKFB2	1
REACTOME_REGULATION_OF_LOCALIZATION_OF_FOXO_TRANSCRIPTION_FACTORS	1/219	12/12183	0.195691	0.195691	FOXO4	1
REACTOME_REVERSIBLE_HYDRATION_OF_CARBON_DIOXIDE	1/219	12/12183	0.195691	0.195691	CA1	1
REACTOME_TP53_REGULATES_TRANSCRIPTION_OF_CASPASE_ACTIVATORS_AND_CASPASES	1/219	12/12183	0.195691	0.195691	NLRC4	1
REACTOME_VLDLR_INTERNALISATION_AND_DEGRADATION	1/219	12/12183	0.195691	0.195691	AP2S1	1
REACTOME_DEGRADATION_OF_BETA_CATENIN_BY_THE_DESTRUCTION_COMPLEX	3/219	85/12183	0.196664	0.196664	PPP2R5B/PSME4/TCF7L2	3
KEGG_N_GLYCAN_BIOSYNTHESIS	2/219	46/12183	0.20019	0.20019	DPM2/MAN2A2	2
PID_PLK1_PATHWAY	2/219	46/12183	0.20019	0.20019	AURKA/CCNB1	2
PID_RHOA_REG_PATHWAY	2/219	46/12183	0.20019	0.20019	ARHGAP8/ARHGEF12	2
PID_SYNDECAN_1_PATHWAY	2/219	46/12183	0.20019	0.20019	BSG/HGF	2
REACTOME_APC_C_MEDIATED_DEGRADATION_OF_CELL_CYCLE_PROTEINS	3/219	86/12183	0.201274	0.201274	AURKA/CCNB1/PSME4	3
KEGG_HEMATOPOIETIC_CELL_LINEAGE	3/219	87/12183	0.205909	0.205909	CSF1/FCGR1A/TFRC	3
REACTOME_REGULATION_OF_PLK1_ACTIVITY_AT_G2_M_TRANSITION	3/219	87/12183	0.205909	0.205909	AURKA/CCNB1/DYNLL1	3
PID_LKB1_PATHWAY	2/219	47/12183	0.20677	0.20677	CTSD/STK11	2
BIOCARTA_LECTIN_PATHWAY	1/219	13/12183	0.210164	0.210164	C4A	1
REACTOME_CHK1_CHK2_CDS1_MEDIATED_INACTIVATION_OF_CYCLIN_B_CDK1_COMPLEX	1/219	13/12183	0.210164	0.210164	CCNB1	1
REACTOME_DOWNREGULATION_OF_ERBB2_ERBB3_SIGNALING	1/219	13/12183	0.210164	0.210164	NRG1	1
REACTOME_ERBB2_ACTIVATES_PTK6_SIGNALING	1/219	13/12183	0.210164	0.210164	NRG1	1
REACTOME_INHIBITION_OF_REPLICATION_INITIATION_OF_DAMAGED_DNA_BY_RB1_E2F1	1/219	13/12183	0.210164	0.210164	TFDP1	1
REACTOME_SYNTHESIS_OF_PE	1/219	13/12183	0.210164	0.210164	PHOSPHO1	1
REACTOME_TRAFFICKING_AND_PROCESSING_OF_ENDOSOMAL_TLR	1/219	13/12183	0.210164	0.210164	CTSL	1
REACTOME_WNT5A_DEPENDENT_INTERNALIZATION_OF_FZD2_FZD5_AND_ROR2	1/219	13/12183	0.210164	0.210164	AP2S1	1
REACTOME_RESPONSE_TO_ELEVATED_PLATELET_CYTOSOLIC_CA2	4/219	132/12183	0.213684	0.213684	HGF/LHFPL2/SERPING1/VTI1B	4
REACTOME_RECYCLING_PATHWAY_OF_L1	2/219	49/12183	0.219996	0.219996	AP2S1/KIF4A	2
REACTOME_RETROGRADE_TRANSPORT_AT_THE_TRANS_GOLGI_NETWORK	2/219	49/12183	0.219996	0.219996	NAPA/RAB6B	2
REACTOME_SIGNALING_BY_NOTCH3	2/219	49/12183	0.219996	0.219996	MAMLD1/PBX1	2
KEGG_UBIQUITIN_MEDIATED_PROTEOLYSIS	4/219	134/12183	0.221262	0.221262	CDC34/DDB1/NEDD4L/UBE2M	4
REACTOME_SIGNALING_BY_NTRKS	4/219	134/12183	0.221262	0.221262	AP2S1/EGR1/FURIN/GAB1	4
REACTOME_PROGRAMMED_CELL_DEATH	5/219	180/12183	0.22345	0.22345	CDH1/DAPK1/DYNLL1/PSME4/TFDP1	5
BIOCARTA_TRKA_PATHWAY	1/219	14/12183	0.224377	0.224377	DPM2	1
REACTOME_AKT_PHOSPHORYLATES_TARGETS_IN_THE_CYTOSOL	1/219	14/12183	0.224377	0.224377	GSK3A	1
REACTOME_DEFECTIVE_EXT2_CAUSES_EXOSTOSES_2	1/219	14/12183	0.224377	0.224377	EXT1	1
REACTOME_DEFECTS_IN_COBALAMIN_B12_METABOLISM	1/219	14/12183	0.224377	0.224377	TCN2	1
REACTOME_GOLGI_CISTERNAE_PERICENTRIOLAR_STACK_REORGANIZATION	1/219	14/12183	0.224377	0.224377	CCNB1	1
REACTOME_HEME_DEGRADATION	1/219	14/12183	0.224377	0.224377	ABCG2	1
REACTOME_REPRESSION_OF_WNT_TARGET_GENES	1/219	14/12183	0.224377	0.224377	TCF7L2	1
REACTOME_RETROGRADE_NEUROTROPHIN_SIGNALLING	1/219	14/12183	0.224377	0.224377	AP2S1	1
REACTOME_RUNX3_REGULATES_NOTCH_SIGNALING	1/219	14/12183	0.224377	0.224377	MAMLD1	1
REACTOME_SHC1_EVENTS_IN_ERBB4_SIGNALING	1/219	14/12183	0.224377	0.224377	NRG1	1
REACTOME_CROSS_PRESENTATION_OF_SOLUBLE_EXOGENOUS_ANTIGENS_ENDOSOMES	2/219	50/12183	0.226637	0.226637	FCGR1A/PSME4	2
REACTOME_SIGNALING_BY_ERBB2	2/219	50/12183	0.226637	0.226637	GAB1/NRG1	2
KEGG_ENDOCYTOSIS	5/219	181/12183	0.226724	0.226724	AP2S1/DNAJC6/NEDD4L/PIP5K1B/TFRC	5
REACTOME_GLUCOSE_METABOLISM	3/219	92/12183	0.229429	0.229429	BPGM/HK1/PFKFB2	3
REACTOME_DISEASES_OF_SIGNAL_TRANSDUCTION_BY_GROWTH_FACTOR_RECEPTORS_AND_SECOND_MESSENGERS	9/219	374/12183	0.231565	0.231565	FOXO4/GAB1/GSK3A/HGF/MAMLD1/NRG1/PPP2R5B/PSME4/TCF7L2	9
REACTOME_NEUROTRANSMITTER_RELEASE_CYCLE	2/219	51/12183	0.233291	0.233291	MAOA/STXBP1	2
BIOCARTA_AMAN_PATHWAY	1/219	15/12183	0.238335	0.238335	MAN2A2	1
BIOCARTA_STEM_PATHWAY	1/219	15/12183	0.238335	0.238335	CSF1	1
BIOCARTA_TALL1_PATHWAY	1/219	15/12183	0.238335	0.238335	TNFSF12	1
KEGG_GLYCOSPHINGOLIPID_BIOSYNTHESIS_GANGLIO_SERIES	1/219	15/12183	0.238335	0.238335	ST6GALNAC4	1
PID_ERB_GENOMIC_PATHWAY	1/219	15/12183	0.238335	0.238335	UBE2M	1
PID_ERBB_NETWORK_PATHWAY	1/219	15/12183	0.238335	0.238335	NRG1	1
REACTOME_CONSTITUTIVE_SIGNALING_BY_EGFRVIII	1/219	15/12183	0.238335	0.238335	GAB1	1
REACTOME_DEPOLYMERISATION_OF_THE_NUCLEAR_LAMINA	1/219	15/12183	0.238335	0.238335	CCNB1	1
REACTOME_ERBB2_REGULATES_CELL_MOTILITY	1/219	15/12183	0.238335	0.238335	NRG1	1
REACTOME_NUCLEOBASE_BIOSYNTHESIS	1/219	15/12183	0.238335	0.238335	LHPP	1
REACTOME_ORGANIC_CATION_ANION_ZWITTERION_TRANSPORT	1/219	15/12183	0.238335	0.238335	SLC22A4	1
REACTOME_PHOSPHORYLATION_SITE_MUTANTS_OF_CTNNB1_ARE_NOT_TARGETED_TO_THE_PROTEASOME_BY_THE_DESTRUCTION_COMPLEX	1/219	15/12183	0.238335	0.238335	PPP2R5B	1
REACTOME_THE_NLRP3_INFLAMMASOME	1/219	15/12183	0.238335	0.238335	TXN	1
REACTOME_WNT5A_DEPENDENT_INTERNALIZATION_OF_FZD4	1/219	15/12183	0.238335	0.238335	AP2S1	1
KEGG_ENDOMETRIAL_CANCER	2/219	52/12183	0.239957	0.239957	CDH1/TCF7L2	2
PID_PTP1B_PATHWAY	2/219	52/12183	0.239957	0.239957	CSF1/TXN	2
REACTOME_TRANSPORT_TO_THE_GOLGI_AND_SUBSEQUENT_MODIFICATION	5/219	186/12183	0.243302	0.243302	ANK1/DYNLL1/MAN2A2/NAPA/SPTA1	5
REACTOME_C_TYPE_LECTIN_RECEPTORS_CLRS	4/219	140/12183	0.244402	0.244402	CDC34/PSME4/TAB3/UBE2M	4
REACTOME_RHO_GTPASE_CYCLE	4/219	140/12183	0.244402	0.244402	ARHGAP8/ARHGEF12/ITSN1/SRGAP2	4
REACTOME_RHO_GTPASES_ACTIVATE_FORMINS	4/219	140/12183	0.244402	0.244402	DIAPH3/DYNLL1/PPP2R5B/SRGAP2	4
PID_AR_TF_PATHWAY	2/219	53/12183	0.246633	0.246633	CARM1/EGR1	2
PID_NFAT_3PATHWAY	2/219	53/12183	0.246633	0.246633	CHP1/FKBP8	2
REACTOME_FORMATION_OF_TC_NER_PRE_INCISION_COMPLEX	2/219	53/12183	0.246633	0.246633	DDB1/TCEA1	2
REACTOME_INTRINSIC_PATHWAY_FOR_APOPTOSIS	2/219	53/12183	0.246633	0.246633	DYNLL1/TFDP1	2
HALLMARK_PROTEIN_SECRETION	3/219	96/12183	0.24859	0.24859	ABCA1/AP2S1/NAPA	3
KEGG_FC_GAMMA_R_MEDIATED_PHAGOCYTOSIS	3/219	96/12183	0.24859	0.24859	FCGR1A/PIP5K1B/WASF2	3
BIOCARTA_EFP_PATHWAY	1/219	16/12183	0.252044	0.252044	CCNB1	1
BIOCARTA_P53_PATHWAY	1/219	16/12183	0.252044	0.252044	GADD45A	1
KEGG_PANTOTHENATE_AND_COA_BIOSYNTHESIS	1/219	16/12183	0.252044	0.252044	BCAT1	1
KEGG_RIBOFLAVIN_METABOLISM	1/219	16/12183	0.252044	0.252044	ACP5	1
REACTOME_ASSEMBLY_OF_THE_HIV_VIRION	1/219	16/12183	0.252044	0.252044	FURIN	1
REACTOME_GRB2_EVENTS_IN_ERBB2_SIGNALING	1/219	16/12183	0.252044	0.252044	NRG1	1
REACTOME_POLO_LIKE_KINASE_MEDIATED_EVENTS	1/219	16/12183	0.252044	0.252044	CCNB1	1
REACTOME_REGULATION_OF_GENE_EXPRESSION_IN_LATE_STAGE_BRANCHING_MORPHOGENESIS_PANCREATIC_BUD_PRECURSOR_CELLS	1/219	16/12183	0.252044	0.252044	MAMLD1	1
REACTOME_REGULATION_OF_PYRUVATE_DEHYDROGENASE_PDH_COMPLEX	1/219	16/12183	0.252044	0.252044	PDK4	1
REACTOME_SIGNALING_BY_ERBB2_ECD_MUTANTS	1/219	16/12183	0.252044	0.252044	GAB1	1
REACTOME_TRAF6_MEDIATED_INDUCTION_OF_TAK1_COMPLEX_WITHIN_TLR4_COMPLEX	1/219	16/12183	0.252044	0.252044	TAB3	1
REACTOME_TRANSCRIPTION_OF_E2F_TARGETS_UNDER_NEGATIVE_CONTROL_BY_P107_RBL1_AND_P130_RBL2_IN_COMPLEX_WITH_HDAC1	1/219	16/12183	0.252044	0.252044	TFDP1	1
HALLMARK_TGF_BETA_SIGNALING	2/219	54/12183	0.253314	0.253314	CDH1/FURIN	2
KEGG_INOSITOL_PHOSPHATE_METABOLISM	2/219	54/12183	0.253314	0.253314	CDIPT/PIP5K1B	2
REACTOME_ION_TRANSPORT_BY_P_TYPE_ATPASES	2/219	55/12183	0.260001	0.260001	ATP1B2/ATP8B4	2
REACTOME_PYRUVATE_METABOLISM_AND_CITRIC_ACID_TCA_CYCLE	2/219	55/12183	0.260001	0.260001	BSG/PDK4	2
REACTOME_ANTIGEN_PROCESSING_CROSS_PRESENTATION	3/219	99/12183	0.263117	0.263117	CTSL/FCGR1A/PSME4	3
BIOCARTA_ETS_PATHWAY	1/219	17/12183	0.265507	0.265507	CSF1	1
BIOCARTA_PDZS_PATHWAY	1/219	17/12183	0.265507	0.265507	ANK1	1
REACTOME_ACETYLCHOLINE_NEUROTRANSMITTER_RELEASE_CYCLE	1/219	17/12183	0.265507	0.265507	STXBP1	1
REACTOME_BETA_CATENIN_PHOSPHORYLATION_CASCADE	1/219	17/12183	0.265507	0.265507	PPP2R5B	1
REACTOME_GAB1_SIGNALOSOME	1/219	17/12183	0.265507	0.265507	GAB1	1
REACTOME_HYALURONAN_METABOLISM	1/219	17/12183	0.265507	0.265507	CHP1	1
REACTOME_PLATELET_SENSITIZATION_BY_LDL	1/219	17/12183	0.265507	0.265507	PPP2R5B	1
REACTOME_TNF_RECEPTOR_SUPERFAMILY_TNFSF_MEMBERS_MEDIATING_NON_CANONICAL_NF_KB_PATHWAY	1/219	17/12183	0.265507	0.265507	TNFSF12	1
REACTOME_TRAFFICKING_OF_GLUR2_CONTAINING_AMPA_RECEPTORS	1/219	17/12183	0.265507	0.265507	AP2S1	1
HALLMARK_ANDROGEN_RESPONSE	3/219	100/12183	0.267984	0.267984	ANKH/ELL2/MERTK	3
REACTOME_COPI_DEPENDENT_GOLGI_TO_ER_RETROGRADE_TRAFFIC	3/219	100/12183	0.267984	0.267984	KIF15/KIF4A/NAPA	3
REACTOME_TNFR2_NON_CANONICAL_NF_KB_PATHWAY	3/219	101/12183	0.272861	0.272861	PSME4/TNFSF12/UBE2M	3
KEGG_ACUTE_MYELOID_LEUKEMIA	2/219	57/12183	0.273377	0.273377	RUNX1T1/TCF7L2	2
KEGG_PHENYLALANINE_METABOLISM	1/219	18/12183	0.278728	0.278728	MAOA	1
PID_BETA_CATENIN_DEG_PATHWAY	1/219	18/12183	0.278728	0.278728	GSK3A	1
REACTOME_DISEASES_ASSOCIATED_WITH_GLYCOSYLATION_PRECURSOR_BIOSYNTHESIS	1/219	18/12183	0.278728	0.278728	DPM2	1
REACTOME_METABOLISM_OF_ANGIOTENSINOGEN_TO_ANGIOTENSINS	1/219	18/12183	0.278728	0.278728	CTSD	1
REACTOME_PI_3K_CASCADE_FGFR3	1/219	18/12183	0.278728	0.278728	GAB1	1
REACTOME_PRE_NOTCH_PROCESSING_IN_GOLGI	1/219	18/12183	0.278728	0.278728	FURIN	1
REACTOME_PURINE_CATABOLISM	1/219	18/12183	0.278728	0.278728	PNP	1
REACTOME_RORA_ACTIVATES_GENE_EXPRESSION	1/219	18/12183	0.278728	0.278728	CARM1	1
REACTOME_SEROTONIN_NEUROTRANSMITTER_RELEASE_CYCLE	1/219	18/12183	0.278728	0.278728	STXBP1	1
REACTOME_SYNTHESIS_OF_GLYCOSYLPHOSPHATIDYLINOSITOL_GPI	1/219	18/12183	0.278728	0.278728	DPM2	1
HALLMARK_DNA_REPAIR	4/219	150/12183	0.284047	0.284047	BCAM/CMPK2/DDB1/PNP	4
REACTOME_METABOLISM_OF_POLYAMINES	2/219	59/12183	0.286744	0.286744	PSME4/SMOX	2
REACTOME_NRAGE_SIGNALS_DEATH_THROUGH_JNK	2/219	59/12183	0.286744	0.286744	ARHGEF12/ITSN1	2
HALLMARK_COMPLEMENT	5/219	200/12183	0.291247	0.291247	CTSD/CTSL/LRP1/PLSCR1/SERPING1	5
HALLMARK_ESTROGEN_RESPONSE_EARLY	5/219	200/12183	0.291247	0.291247	AMFR/CHPT1/SIAH2/SLC2A1/TGM2	5
HALLMARK_TNFA_SIGNALING_VIA_NFKB	5/219	200/12183	0.291247	0.291247	ABCA1/CCRL2/CSF1/EGR1/GADD45A	5
REACTOME_MITOTIC_G2_G2_M_PHASES	5/219	200/12183	0.291247	0.291247	AURKA/CCNB1/DYNLL1/PPME1/PSME4	5
BIOCARTA_ERAD_PATHWAY	1/219	19/12183	0.291713	0.291713	MAN2A2	1
BIOCARTA_LIS1_PATHWAY	1/219	19/12183	0.291713	0.291713	DYNLL1	1
BIOCARTA_TGFB_PATHWAY	1/219	19/12183	0.291713	0.291713	CDH1	1
REACTOME_AFLATOXIN_ACTIVATION_AND_DETOXIFICATION	1/219	19/12183	0.291713	0.291713	MGST1	1
REACTOME_ASSEMBLY_OF_ACTIVE_LPL_AND_LIPC_LIPASE_COMPLEXES	1/219	19/12183	0.291713	0.291713	FURIN	1
REACTOME_CONSTITUTIVE_SIGNALING_BY_LIGAND_RESPONSIVE_EGFR_CANCER_VARIANTS	1/219	19/12183	0.291713	0.291713	GAB1	1
REACTOME_GABA_SYNTHESIS_RELEASE_REUPTAKE_AND_DEGRADATION	1/219	19/12183	0.291713	0.291713	STXBP1	1
REACTOME_INITIATION_OF_NUCLEAR_ENVELOPE_NE_REFORMATION	1/219	19/12183	0.291713	0.291713	CCNB1	1
REACTOME_LDL_CLEARANCE	1/219	19/12183	0.291713	0.291713	AP2S1	1
REACTOME_NICOTINAMIDE_SALVAGING	1/219	19/12183	0.291713	0.291713	PARP9	1
REACTOME_PHOSPHORYLATION_OF_THE_APC_C	1/219	19/12183	0.291713	0.291713	CCNB1	1
REACTOME_PLASMA_LIPOPROTEIN_ASSEMBLY	1/219	19/12183	0.291713	0.291713	ABCA1	1
REACTOME_SCAVENGING_BY_CLASS_A_RECEPTORS	1/219	19/12183	0.291713	0.291713	MSR1	1
REACTOME_TRANSCRIPTION_OF_E2F_TARGETS_UNDER_NEGATIVE_CONTROL_BY_DREAM_COMPLEX	1/219	19/12183	0.291713	0.291713	TFDP1	1
REACTOME_PHASE_I_FUNCTIONALIZATION_OF_COMPOUNDS	3/219	105/12183	0.292457	0.292457	CYB5R3/MAOA/SMOX	3
PID_TRKR_PATHWAY	2/219	61/12183	0.300084	0.300084	GAB1/NEDD4L	2
REACTOME_KINESINS	2/219	61/12183	0.300084	0.300084	KIF15/KIF4A	2
REACTOME_ER_TO_GOLGI_ANTEROGRADE_TRANSPORT	4/219	155/12183	0.304231	0.304231	ANK1/DYNLL1/NAPA/SPTA1	4
BIOCARTA_AMI_PATHWAY	1/219	20/12183	0.304465	0.304465	AHSP	1
BIOCARTA_ATM_PATHWAY	1/219	20/12183	0.304465	0.304465	GADD45A	1
BIOCARTA_NGF_PATHWAY	1/219	20/12183	0.304465	0.304465	DPM2	1
BIOCARTA_STATHMIN_PATHWAY	1/219	20/12183	0.304465	0.304465	CCNB1	1
REACTOME_LISTERIA_MONOCYTOGENES_ENTRY_INTO_HOST_CELLS	1/219	20/12183	0.304465	0.304465	CDH1	1
REACTOME_NOTCH4_INTRACELLULAR_DOMAIN_REGULATES_TRANSCRIPTION	1/219	20/12183	0.304465	0.304465	MAMLD1	1
REACTOME_PI_3K_CASCADE_FGFR4	1/219	20/12183	0.304465	0.304465	GAB1	1
REACTOME_SEMA4D_INDUCED_CELL_MIGRATION_AND_GROWTH_CONE_COLLAPSE	1/219	20/12183	0.304465	0.304465	ARHGEF12	1
REACTOME_SIGNALING_BY_NODAL	1/219	20/12183	0.304465	0.304465	FURIN	1
REACTOME_SYNTHESIS_SECRETION_AND_INACTIVATION_OF_GLUCAGON_LIKE_PEPTIDE_1_GLP_1	1/219	20/12183	0.304465	0.304465	TCF7L2	1
KEGG_GLYCOLYSIS_GLUCONEOGENESIS	2/219	62/12183	0.30674	0.30674	BPGM/HK1	2
KEGG_NOD_LIKE_RECEPTOR_SIGNALING_PATHWAY	2/219	62/12183	0.30674	0.30674	NLRC4/TAB3	2
REACTOME_DECTIN_1_MEDIATED_NONCANONICAL_NF_KB_SIGNALING	2/219	62/12183	0.30674	0.30674	PSME4/UBE2M	2
REACTOME_INTEGRATION_OF_ENERGY_METABOLISM	3/219	108/12183	0.307218	0.307218	SLC2A1/STK11/STXBP1	3
BIOCARTA_MPR_PATHWAY	1/219	21/12183	0.316988	0.316988	CCNB1	1
BIOCARTA_P53HYPOXIA_PATHWAY	1/219	21/12183	0.316988	0.316988	GADD45A	1
BIOCARTA_RHO_PATHWAY	1/219	21/12183	0.316988	0.316988	PIP5K1B	1
PID_ECADHERIN_KERATINOCYTE_PATHWAY	1/219	21/12183	0.316988	0.316988	CDH1	1
REACTOME_BRANCHED_CHAIN_AMINO_ACID_CATABOLISM	1/219	21/12183	0.316988	0.316988	BCAT1	1
REACTOME_CELLULAR_HEXOSE_TRANSPORT	1/219	21/12183	0.316988	0.316988	SLC2A1	1
REACTOME_COBALAMIN_CBL_VITAMIN_B12_TRANSPORT_AND_METABOLISM	1/219	21/12183	0.316988	0.316988	TCN2	1
REACTOME_CTLA4_INHIBITORY_SIGNALING	1/219	21/12183	0.316988	0.316988	PPP2R5B	1
REACTOME_ER_QUALITY_CONTROL_COMPARTMENT_ERQC	1/219	21/12183	0.316988	0.316988	AMFR	1
REACTOME_NEF_MEDIATES_DOWN_MODULATION_OF_CELL_SURFACE_RECEPTORS_BY_RECRUITING_THEM_TO_CLATHRIN_ADAPTERS	1/219	21/12183	0.316988	0.316988	AP2S1	1
REACTOME_NEGATIVE_REGULATION_OF_MET_ACTIVITY	1/219	21/12183	0.316988	0.316988	HGF	1
REACTOME_PI_3K_CASCADE_FGFR1	1/219	21/12183	0.316988	0.316988	GAB1	1
REACTOME_NUCLEOTIDE_EXCISION_REPAIR	3/219	110/12183	0.317076	0.317076	DDB1/RAD23A/TCEA1	3
REACTOME_DUAL_INCISION_IN_TC_NER	2/219	65/12183	0.32663	0.32663	DDB1/TCEA1	2
REACTOME_RAB_GERANYLGERANYLATION	2/219	65/12183	0.32663	0.32663	RAB13/RAB6B	2
BIOCARTA_AKT_PATHWAY	1/219	22/12183	0.329287	0.329287	FOXO4	1
BIOCARTA_RAS_PATHWAY	1/219	22/12183	0.329287	0.329287	FOXO4	1
KEGG_BIOSYNTHESIS_OF_UNSATURATED_FATTY_ACIDS	1/219	22/12183	0.329287	0.329287	HACD1	1
PID_HEDGEHOG_2PATHWAY	1/219	22/12183	0.329287	0.329287	STIL	1
REACTOME_CHAPERONE_MEDIATED_AUTOPHAGY	1/219	22/12183	0.329287	0.329287	PLIN2	1
REACTOME_DEFECTS_IN_VITAMIN_AND_COFACTOR_METABOLISM	1/219	22/12183	0.329287	0.329287	TCN2	1
REACTOME_JNK_C_JUN_KINASES_PHOSPHORYLATION_AND_ACTIVATION_MEDIATED_BY_ACTIVATED_HUMAN_TAK1	1/219	22/12183	0.329287	0.329287	TAB3	1
REACTOME_SHC1_EVENTS_IN_ERBB2_SIGNALING	1/219	22/12183	0.329287	0.329287	NRG1	1
BIOCARTA_HER2_PATHWAY	1/219	23/12183	0.341366	0.341366	CARM1	1
BIOCARTA_INTRINSIC_PATHWAY	1/219	23/12183	0.341366	0.341366	SERPING1	1
BIOCARTA_PTDINS_PATHWAY	1/219	23/12183	0.341366	0.341366	GSK3A	1
KEGG_NITROGEN_METABOLISM	1/219	23/12183	0.341366	0.341366	CA1	1
KEGG_PROXIMAL_TUBULE_BICARBONATE_RECLAMATION	1/219	23/12183	0.341366	0.341366	ATP1B2	1
PID_PRL_SIGNALING_EVENTS_PATHWAY	1/219	23/12183	0.341366	0.341366	EGR1	1
REACTOME_ACTIVATED_TAK1_MEDIATES_P38_MAPK_ACTIVATION	1/219	23/12183	0.341366	0.341366	TAB3	1
REACTOME_APC_C_CDC20_MEDIATED_DEGRADATION_OF_CYCLIN_B	1/219	23/12183	0.341366	0.341366	CCNB1	1
REACTOME_DOPAMINE_NEUROTRANSMITTER_RELEASE_CYCLE	1/219	23/12183	0.341366	0.341366	STXBP1	1
REACTOME_DOWNREGULATION_OF_SMAD2_3_SMAD4_TRANSCRIPTIONAL_ACTIVITY	1/219	23/12183	0.341366	0.341366	NEDD4L	1
REACTOME_INCRETIN_SYNTHESIS_SECRETION_AND_INACTIVATION	1/219	23/12183	0.341366	0.341366	TCF7L2	1
REACTOME_INTRINSIC_PATHWAY_OF_FIBRIN_CLOT_FORMATION	1/219	23/12183	0.341366	0.341366	SERPING1	1
REACTOME_LONG_TERM_POTENTIATION	1/219	23/12183	0.341366	0.341366	NRG1	1
REACTOME_NEPHRIN_FAMILY_INTERACTIONS	1/219	23/12183	0.341366	0.341366	CD2AP	1
REACTOME_PI_3K_CASCADE_FGFR2	1/219	23/12183	0.341366	0.341366	GAB1	1
REACTOME_RESPONSE_OF_MTB_TO_PHAGOCYTOSIS	1/219	23/12183	0.341366	0.341366	GSK3A	1
REACTOME_RNA_POLYMERASE_III_TRANSCRIPTION_TERMINATION	1/219	23/12183	0.341366	0.341366	NFIA	1
REACTOME_TERMINATION_OF_O_GLYCAN_BIOSYNTHESIS	1/219	23/12183	0.341366	0.341366	ST6GALNAC4	1
REACTOME_COMPLEMENT_CASCADE	3/219	115/12183	0.341733	0.341733	C1QB/C4A/SERPING1	3
REACTOME_FLT3_SIGNALING	6/219	265/12183	0.341756	0.341756	GAB1/HGF/NRG1/PPP2R5B/PSME4/SPTA1	6
KEGG_P53_SIGNALING_PATHWAY	2/219	68/12183	0.346367	0.346367	CCNB1/GADD45A	2
PID_P75_NTR_PATHWAY	2/219	68/12183	0.346367	0.346367	FURIN/SORT1	2
BIOCARTA_VDR_PATHWAY	1/219	24/12183	0.353228	0.353228	CARM1	1
KEGG_NICOTINATE_AND_NICOTINAMIDE_METABOLISM	1/219	24/12183	0.353228	0.353228	PNP	1
REACTOME_DISEASES_OF_PROGRAMMED_CELL_DEATH	1/219	24/12183	0.353228	0.353228	PRDX2	1
REACTOME_GLUTAMATE_NEUROTRANSMITTER_RELEASE_CYCLE	1/219	24/12183	0.353228	0.353228	STXBP1	1
REACTOME_OTHER_INTERLEUKIN_SIGNALING	1/219	24/12183	0.353228	0.353228	CSF1	1
REACTOME_PURINERGIC_SIGNALING_IN_LEISHMANIASIS_INFECTION	1/219	24/12183	0.353228	0.353228	TXN	1
REACTOME_SEMA4D_IN_SEMAPHORIN_SIGNALING	1/219	24/12183	0.353228	0.353228	ARHGEF12	1
PID_CDC42_PATHWAY	2/219	70/12183	0.359421	0.359421	CDH1/DIAPH3	2
KEGG_GLYCOSYLPHOSPHATIDYLINOSITOL_GPI_ANCHOR_BIOSYNTHESIS	1/219	25/12183	0.364877	0.364877	DPM2	1
PID_INTEGRIN_A9B1_PATHWAY	1/219	25/12183	0.364877	0.364877	TGM2	1
REACTOME_DOWNSTREAM_SIGNALING_OF_ACTIVATED_FGFR3	1/219	25/12183	0.364877	0.364877	GAB1	1
REACTOME_PHASE_2_PLATEAU_PHASE	1/219	25/12183	0.364877	0.364877	KCNE1	1
REACTOME_SIGNALING_BY_EGFR_IN_CANCER	1/219	25/12183	0.364877	0.364877	GAB1	1
REACTOME_SIGNALING_BY_ERYTHROPOIETIN	1/219	25/12183	0.364877	0.364877	GAB1	1
REACTOME_SIGNALING_BY_NTRK2_TRKB	1/219	25/12183	0.364877	0.364877	GAB1	1
REACTOME_FACTORS_INVOLVED_IN_MEGAKARYOCYTE_DEVELOPMENT_AND_PLATELET_PRODUCTION	4/219	170/12183	0.365454	0.365454	GATA1/HBD/KIF15/KIF4A	4
REACTOME_UB_SPECIFIC_PROCESSING_PROTEASES	5/219	221/12183	0.365682	0.365682	FKBP8/FOXO4/PSME4/RNF123/SIAH2	5
KEGG_MELANOMA	2/219	71/12183	0.365913	0.365913	CDH1/HGF	2
REACTOME_PRE_NOTCH_EXPRESSION_AND_PROCESSING	3/219	120/12183	0.366327	0.366327	FURIN/MAMLD1/TFDP1	3
KEGG_DRUG_METABOLISM_CYTOCHROME_P450	2/219	72/12183	0.372379	0.372379	MAOA/MGST1	2
REACTOME_APC_C_CDH1_MEDIATED_DEGRADATION_OF_CDC20_AND_OTHER_APC_C_CDH1_TARGETED_PROTEINS_IN_LATE_MITOSIS_EARLY_G1	2/219	72/12183	0.372379	0.372379	AURKA/PSME4	2
REACTOME_AURKA_ACTIVATION_BY_TPX2	2/219	72/12183	0.372379	0.372379	AURKA/DYNLL1	2
BIOCARTA_CARM_ER_PATHWAY	1/219	26/12183	0.376317	0.376317	CARM1	1
BIOCARTA_RACCYCD_PATHWAY	1/219	26/12183	0.376317	0.376317	TFDP1	1
KEGG_GALACTOSE_METABOLISM	1/219	26/12183	0.376317	0.376317	HK1	1
KEGG_GLYCOSAMINOGLYCAN_BIOSYNTHESIS_HEPARAN_SULFATE	1/219	26/12183	0.376317	0.376317	EXT1	1
KEGG_GLYCOSPHINGOLIPID_BIOSYNTHESIS_LACTO_AND_NEOLACTO_SERIES	1/219	26/12183	0.376317	0.376317	GCNT2	1
KEGG_SELENOAMINO_ACID_METABOLISM	1/219	26/12183	0.376317	0.376317	SCLY	1
PID_HDAC_CLASSIII_PATHWAY	1/219	26/12183	0.376317	0.376317	FOXO4	1
PID_RXR_VDR_PATHWAY	1/219	26/12183	0.376317	0.376317	ABCA1	1
PID_VEGFR1_PATHWAY	1/219	26/12183	0.376317	0.376317	CD2AP	1
REACTOME_CALNEXIN_CALRETICULIN_CYCLE	1/219	26/12183	0.376317	0.376317	AMFR	1
REACTOME_CASPASE_ACTIVATION_VIA_EXTRINSIC_APOPTOTIC_SIGNALLING_PATHWAY	1/219	26/12183	0.376317	0.376317	DAPK1	1
REACTOME_DOWNREGULATION_OF_TGF_BETA_RECEPTOR_SIGNALING	1/219	26/12183	0.376317	0.376317	NEDD4L	1
REACTOME_N_GLYCAN_ANTENNAE_ELONGATION_IN_THE_MEDIAL_TRANS_GOLGI	1/219	26/12183	0.376317	0.376317	MAN2A2	1
PID_E2F_PATHWAY	2/219	73/12183	0.378819	0.378819	CDKN2C/TFDP1	2
KEGG_ARRHYTHMOGENIC_RIGHT_VENTRICULAR_CARDIOMYOPATHY_ARVC	2/219	74/12183	0.385231	0.385231	DSC2/TCF7L2	2
BIOCARTA_ERK_PATHWAY	1/219	27/12183	0.387552	0.387552	DPM2	1
PID_GLYPICAN_1PATHWAY	1/219	27/12183	0.387552	0.387552	NRG1	1
REACTOME_ACYL_CHAIN_REMODELLING_OF_PC	1/219	27/12183	0.387552	0.387552	TMEM86B	1
REACTOME_BMAL1_CLOCK_NPAS2_ACTIVATES_CIRCADIAN_GENE_EXPRESSION	1/219	27/12183	0.387552	0.387552	CARM1	1
REACTOME_DOWNSTREAM_SIGNALING_OF_ACTIVATED_FGFR4	1/219	27/12183	0.387552	0.387552	GAB1	1
REACTOME_G0_AND_EARLY_G1	1/219	27/12183	0.387552	0.387552	TFDP1	1
REACTOME_INFECTION_WITH_MYCOBACTERIUM_TUBERCULOSIS	1/219	27/12183	0.387552	0.387552	GSK3A	1
REACTOME_FATTY_ACID_METABOLISM	4/219	177/12183	0.394041	0.394041	ACSL6/HACD1/PCTP/THEM5	4
REACTOME_OXIDATIVE_STRESS_INDUCED_SENESCENCE	3/219	126/12183	0.395629	0.395629	CDKN2C/TFDP1/TXN	3
REACTOME_RESOLUTION_OF_SISTER_CHROMATID_COHESION	3/219	126/12183	0.395629	0.395629	CCNB1/DYNLL1/PPP2R5B	3
KEGG_PHOSPHATIDYLINOSITOL_SIGNALING_SYSTEM	2/219	76/12183	0.397969	0.397969	CDIPT/PIP5K1B	2
REACTOME_CELL_DEATH_SIGNALLING_VIA_NRAGE_NRIF_AND_NADE	2/219	76/12183	0.397969	0.397969	ARHGEF12/ITSN1	2
BIOCARTA_G1_PATHWAY	1/219	28/12183	0.398586	0.398586	TFDP1	1
BIOCARTA_NO1_PATHWAY	1/219	28/12183	0.398586	0.398586	SLC7A1	1
PID_TCR_CALCIUM_PATHWAY	1/219	28/12183	0.398586	0.398586	CHP1	1
REACTOME_BUDDING_AND_MATURATION_OF_HIV_VIRION	1/219	28/12183	0.398586	0.398586	NEDD4L	1
REACTOME_NOTCH_HLH_TRANSCRIPTION_PATHWAY	1/219	28/12183	0.398586	0.398586	MAMLD1	1
REACTOME_THE_ROLE_OF_NEF_IN_HIV_1_REPLICATION_AND_DISEASE_PATHOGENESIS	1/219	28/12183	0.398586	0.398586	AP2S1	1
REACTOME_TRP_CHANNELS	1/219	28/12183	0.398586	0.398586	MCOLN1	1
REACTOME_ABC_TRANSPORTER_DISORDERS	2/219	77/12183	0.404292	0.404292	ABCA1/PSME4	2
BIOCARTA_INFLAM_PATHWAY	1/219	29/12183	0.409422	0.409422	CSF1	1
KEGG_HISTIDINE_METABOLISM	1/219	29/12183	0.409422	0.409422	MAOA	1
REACTOME_DOWNREGULATION_OF_ERBB2_SIGNALING	1/219	29/12183	0.409422	0.409422	NRG1	1
REACTOME_ENERGY_DEPENDENT_REGULATION_OF_MTOR_BY_LKB1_AMPK	1/219	29/12183	0.409422	0.409422	STK11	1
REACTOME_G1_S_SPECIFIC_TRANSCRIPTION	1/219	29/12183	0.409422	0.409422	TFDP1	1
REACTOME_INTERCONVERSION_OF_NUCLEOTIDE_DI_AND_TRIPHOSPHATES	1/219	29/12183	0.409422	0.409422	TXN	1
REACTOME_UPTAKE_AND_ACTIONS_OF_BACTERIAL_TOXINS	1/219	29/12183	0.409422	0.409422	FURIN	1
KEGG_AXON_GUIDANCE	3/219	129/12183	0.410152	0.410152	ARHGEF12/CHP1/SRGAP2	3
PID_PDGFRB_PATHWAY	3/219	129/12183	0.410152	0.410152	GAB1/LRP1/WASF2	3
REACTOME_FORMATION_OF_THE_CORNIFIED_ENVELOPE	3/219	129/12183	0.410152	0.410152	DSC2/FURIN/LIPN	3
REACTOME_REGULATION_OF_INSULIN_SECRETION	2/219	78/12183	0.410584	0.410584	SLC2A1/STXBP1	2
REACTOME_TRANSCRIPTION_COUPLED_NUCLEOTIDE_EXCISION_REPAIR_TC_NER	2/219	78/12183	0.410584	0.410584	DDB1/TCEA1	2
REACTOME_HIV_INFECTION	5/219	234/12183	0.412123	0.412123	AP2S1/FURIN/NEDD4L/PSME4/TCEA1	5
REACTOME_NEDDYLATION	5/219	234/12183	0.412123	0.412123	ANKRD9/DDB1/PSME4/UBE2M/WDTC1	5
REACTOME_THE_ROLE_OF_GTSE1_IN_G2_M_PROGRESSION_AFTER_G2_CHECKPOINT	2/219	79/12183	0.416843	0.416843	CCNB1/PSME4	2
PID_CDC42_REG_PATHWAY	1/219	30/12183	0.420063	0.420063	ITSN1	1
PID_NECTIN_PATHWAY	1/219	30/12183	0.420063	0.420063	CDH1	1
REACTOME_DOWNSTREAM_SIGNALING_OF_ACTIVATED_FGFR2	1/219	30/12183	0.420063	0.420063	GAB1	1
REACTOME_FOXO_MEDIATED_TRANSCRIPTION_OF_OXIDATIVE_STRESS_METABOLIC_AND_NEURONAL_GENES	1/219	30/12183	0.420063	0.420063	FOXO4	1
REACTOME_MET_ACTIVATES_PTK2_SIGNALING	1/219	30/12183	0.420063	0.420063	HGF	1
REACTOME_RAF_ACTIVATION	1/219	30/12183	0.420063	0.420063	PPP2R5B	1
REACTOME_RECOGNITION_OF_DNA_DAMAGE_BY_PCNA_CONTAINING_REPLICATION_COMPLEX	1/219	30/12183	0.420063	0.420063	DDB1	1
REACTOME_SYNTHESIS_OF_ACTIVE_UBIQUITIN_ROLES_OF_E1_AND_E2_ENZYMES	1/219	30/12183	0.420063	0.420063	CDC34	1
REACTOME_TNFR1_INDUCED_NFKAPPAB_SIGNALING_PATHWAY	1/219	30/12183	0.420063	0.420063	TAB3	1
PID_BETA_CATENIN_NUC_PATHWAY	2/219	80/12183	0.423069	0.423069	CDH1/TCF7L2	2
REACTOME_G_ALPHA_12_13_SIGNALLING_EVENTS	2/219	80/12183	0.423069	0.423069	ARHGEF12/ITSN1	2
REACTOME_INITIAL_TRIGGERING_OF_COMPLEMENT	2/219	80/12183	0.423069	0.423069	C1QB/C4A	2
REACTOME_SIGNALING_BY_RHO_GTPASES	9/219	454/12183	0.430491	0.430491	ARHGAP8/ARHGEF12/CDH1/DIAPH3/DYNLL1/ITSN1/PPP2R5B/SRGAP2/WASF2	9
PID_NEPHRIN_NEPH1_PATHWAY	1/219	31/12183	0.430514	0.430514	CD2AP	1
REACTOME_DISASSEMBLY_OF_THE_DESTRUCTION_COMPLEX_AND_RECRUITMENT_OF_AXIN_TO_THE_MEMBRANE	1/219	31/12183	0.430514	0.430514	PPP2R5B	1
REACTOME_DOWNSTREAM_SIGNALING_OF_ACTIVATED_FGFR1	1/219	31/12183	0.430514	0.430514	GAB1	1
REACTOME_HS_GAG_BIOSYNTHESIS	1/219	31/12183	0.430514	0.430514	EXT1	1
REACTOME_NICOTINATE_METABOLISM	1/219	31/12183	0.430514	0.430514	PARP9	1
REACTOME_TRAFFICKING_OF_AMPA_RECEPTORS	1/219	31/12183	0.430514	0.430514	AP2S1	1
REACTOME_TRANSCRIPTIONAL_REGULATION_OF_PLURIPOTENT_STEM_CELLS	1/219	31/12183	0.430514	0.430514	PBX1	1
PID_REG_GR_PATHWAY	2/219	82/12183	0.435417	0.435417	EGR1/PBX1	2
PID_SMAD2_3NUCLEAR_PATHWAY	2/219	82/12183	0.435417	0.435417	FOXO4/TFDP1	2
REACTOME_SELECTIVE_AUTOPHAGY	2/219	82/12183	0.435417	0.435417	DYNLL1/PLIN2	2
HALLMARK_NOTCH_SIGNALING	1/219	32/12183	0.440777	0.440777	TCF7L2	1
PID_NETRIN_PATHWAY	1/219	32/12183	0.440777	0.440777	DAPK1	1
REACTOME_NUCLEAR_SIGNALING_BY_ERBB4	1/219	32/12183	0.440777	0.440777	NRG1	1
REACTOME_PLASMA_LIPOPROTEIN_REMODELING	1/219	32/12183	0.440777	0.440777	FURIN	1
REACTOME_RHO_GTPASES_ACTIVATE_IQGAPS	1/219	32/12183	0.440777	0.440777	CDH1	1
REACTOME_SMAD2_SMAD3_SMAD4_HETEROTRIMER_REGULATES_TRANSCRIPTION	1/219	32/12183	0.440777	0.440777	TFDP1	1
REACTOME_TAK1_ACTIVATES_NFKB_BY_PHOSPHORYLATION_AND_ACTIVATION_OF_IKKS_COMPLEX	1/219	32/12183	0.440777	0.440777	TAB3	1
REACTOME_FCERI_MEDIATED_NF_KB_ACTIVATION	3/219	136/12183	0.4436	0.4436	CDC34/PSME4/TAB3	3
REACTOME_GLOBAL_GENOME_NUCLEOTIDE_EXCISION_REPAIR_GG_NER	2/219	84/12183	0.447622	0.447622	DDB1/RAD23A	2
REACTOME_DEUBIQUITINATION	6/219	298/12183	0.447681	0.447681	FKBP8/FOXO4/PSME4/RAD23A/RNF123/SIAH2	6
REACTOME_CARDIAC_CONDUCTION	3/219	137/12183	0.448321	0.448321	ATP1B2/KCNE1/KCNH2	3
BIOCARTA_AGR_PATHWAY	1/219	33/12183	0.450856	0.450856	NRG1	1
KEGG_ETHER_LIPID_METABOLISM	1/219	33/12183	0.450856	0.450856	CHPT1	1
PID_EPO_PATHWAY	1/219	33/12183	0.450856	0.450856	GAB1	1
REACTOME_ACTIVATION_OF_MATRIX_METALLOPROTEINASES	1/219	33/12183	0.450856	0.450856	FURIN	1
REACTOME_ADHERENS_JUNCTIONS_INTERACTIONS	1/219	33/12183	0.450856	0.450856	CDH1	1
REACTOME_PLASMA_LIPOPROTEIN_CLEARANCE	1/219	33/12183	0.450856	0.450856	AP2S1	1
REACTOME_SIALIC_ACID_METABOLISM	1/219	33/12183	0.450856	0.450856	ST6GALNAC4	1
REACTOME_SIGNALING_BY_NOTCH2	1/219	33/12183	0.450856	0.450856	MAMLD1	1
HALLMARK_COAGULATION	3/219	138/12183	0.453025	0.453025	FURIN/LRP1/SERPING1	3
REACTOME_INTEGRIN_CELL_SURFACE_INTERACTIONS	2/219	85/12183	0.45367	0.45367	BSG/CDH1	2
KEGG_SYSTEMIC_LUPUS_ERYTHEMATOSUS	3/219	139/12183	0.457713	0.457713	C1QB/C4A/FCGR1A	3
REACTOME_INTERLEUKIN_1_FAMILY_SIGNALING	3/219	139/12183	0.457713	0.457713	IL1RL1/PSME4/TAB3	3
REACTOME_TP53_REGULATES_METABOLIC_GENES	2/219	86/12183	0.459679	0.459679	PRDX2/TXN	2
BIOCARTA_NUCLEARRS_PATHWAY	1/219	34/12183	0.460754	0.460754	ABCA1	1
PID_HDAC_CLASSII_PATHWAY	1/219	34/12183	0.460754	0.460754	GATA1	1
PID_MAPK_TRK_PATHWAY	1/219	34/12183	0.460754	0.460754	EGR1	1
REACTOME_LATE_ENDOSOMAL_MICROAUTOPHAGY	1/219	34/12183	0.460754	0.460754	PLIN2	1
REACTOME_NEGATIVE_REGULATORS_OF_DDX58_IFIH1_SIGNALING	1/219	34/12183	0.460754	0.460754	HERC5	1
REACTOME_TRANSCRIPTIONAL_REGULATION_BY_E2F6	1/219	34/12183	0.460754	0.460754	TFDP1	1
KEGG_ERBB_SIGNALING_PATHWAY	2/219	87/12183	0.46565	0.46565	GAB1/NRG1	2
REACTOME_DEATH_RECEPTOR_SIGNALLING	3/219	141/12183	0.467038	0.467038	ARHGEF12/ITSN1/TAB3	3
PID_ARF6_PATHWAY	1/219	35/12183	0.470475	0.470475	HGF	1
PID_ERBB1_RECEPTOR_PROXIMAL_PATHWAY	1/219	35/12183	0.470475	0.470475	GAB1	1
REACTOME_LYSOSOME_VESICLE_BIOGENESIS	1/219	35/12183	0.470475	0.470475	DNAJC6	1
REACTOME_N_GLYCAN_TRIMMING_IN_THE_ER_AND_CALNEXIN_CALRETICULIN_CYCLE	1/219	35/12183	0.470475	0.470475	AMFR	1
REACTOME_GLUTATHIONE_CONJUGATION	1/219	36/12183	0.480021	0.480021	MGST1	1
REACTOME_HIV_ELONGATION_ARREST_AND_RECOVERY	1/219	36/12183	0.480021	0.480021	TCEA1	1
REACTOME_INTERLEUKIN_7_SIGNALING	1/219	36/12183	0.480021	0.480021	HGF	1
REACTOME_METABOLIC_DISORDERS_OF_BIOLOGICAL_OXIDATION_ENZYMES	1/219	36/12183	0.480021	0.480021	MAOA	1
REACTOME_NOD1_2_SIGNALING_PATHWAY	1/219	36/12183	0.480021	0.480021	TAB3	1
REACTOME_NUCLEAR_PORE_COMPLEX_NPC_DISASSEMBLY	1/219	36/12183	0.480021	0.480021	CCNB1	1
REACTOME_NUCLEOBASE_CATABOLISM	1/219	36/12183	0.480021	0.480021	PNP	1
REACTOME_RHO_GTPASES_ACTIVATE_WASPS_AND_WAVES	1/219	36/12183	0.480021	0.480021	WASF2	1
REACTOME_STRIATED_MUSCLE_CONTRACTION	1/219	36/12183	0.480021	0.480021	TMOD1	1
REACTOME_PEPTIDE_HORMONE_METABOLISM	2/219	90/12183	0.483328	0.483328	CTSD/TCF7L2	2
HALLMARK_EPITHELIAL_MESENCHYMAL_TRANSITION	4/219	200/12183	0.485931	0.485931	GADD45A/LRP1/SLC6A8/TGM2	4
HALLMARK_KRAS_SIGNALING_UP	4/219	200/12183	0.485931	0.485931	ANKH/BPGM/PLEK2/TMEM158	4
HALLMARK_P53_PATHWAY	4/219	200/12183	0.485931	0.485931	CTSD/GADD45A/STOM/TCN2	4
REACTOME_NR1H3_NR1H2_REGULATE_GENE_EXPRESSION_LINKED_TO_CHOLESTEROL_TRANSPORT_AND_EFFLUX	1/219	37/12183	0.489396	0.489396	ABCA1	1
REACTOME_BETA_CATENIN_INDEPENDENT_WNT_SIGNALING	3/219	146/12183	0.490033	0.490033	AP2S1/PSME4/TCF7L2	3
REACTOME_EPH_EPHRIN_SIGNALING	2/219	92/12183	0.494911	0.494911	AP2S1/ITSN1	2
REACTOME_PCP_CE_PATHWAY	2/219	92/12183	0.494911	0.494911	AP2S1/PSME4	2
REACTOME_REGULATION_OF_TP53_ACTIVITY_THROUGH_PHOSPHORYLATION	2/219	92/12183	0.494911	0.494911	AURKA/STK11	2
PID_ERBB4_PATHWAY	1/219	38/12183	0.498602	0.498602	NRG1	1
REACTOME_APOPTOTIC_CLEAVAGE_OF_CELLULAR_PROTEINS	1/219	38/12183	0.498602	0.498602	CDH1	1
REACTOME_GENE_AND_PROTEIN_EXPRESSION_BY_JAK_STAT_SIGNALING_AFTER_INTERLEUKIN_12_STIMULATION	1/219	38/12183	0.498602	0.498602	CA1	1
REACTOME_SIGNALING_BY_FGFR1_IN_DISEASE	1/219	38/12183	0.498602	0.498602	GAB1	1
REACTOME_INTERFERON_GAMMA_SIGNALING	2/219	93/12183	0.500641	0.500641	FCGR1A/MT2A	2
REACTOME_MITOTIC_G1_PHASE_AND_G1_S_TRANSITION	3/219	149/12183	0.503597	0.503597	CCNB1/CDKN2C/TFDP1	3
REACTOME_MUSCLE_CONTRACTION	4/219	205/12183	0.505219	0.505219	ATP1B2/KCNE1/KCNH2/TMOD1	4
PID_AURORA_B_PATHWAY	1/219	39/12183	0.507643	0.507643	AURKA	1
PID_RET_PATHWAY	1/219	39/12183	0.507643	0.507643	GAB1	1
REACTOME_FORMATION_OF_FIBRIN_CLOT_CLOTTING_CASCADE	1/219	39/12183	0.507643	0.507643	SERPING1	1
REACTOME_GAMMA_CARBOXYLATION_HYPUSINE_FORMATION_AND_ARYLSULFATASE_ACTIVATION	1/219	39/12183	0.507643	0.507643	FURIN	1
REACTOME_NGF_STIMULATED_TRANSCRIPTION	1/219	39/12183	0.507643	0.507643	EGR1	1
REACTOME_SYNTHESIS_OF_PA	1/219	39/12183	0.507643	0.507643	AGPAT3	1
KEGG_WNT_SIGNALING_PATHWAY	3/219	150/12183	0.508078	0.508078	CHP1/PPP2R5B/TCF7L2	3
REACTOME_AUTOPHAGY	3/219	151/12183	0.512537	0.512537	DYNLL1/PLIN2/WIPI1	3
HALLMARK_PANCREAS_BETA_CELLS	1/219	40/12183	0.516522	0.516522	STXBP1	1
KEGG_TRYPTOPHAN_METABOLISM	1/219	40/12183	0.516522	0.516522	MAOA	1
PID_EPHB_FWD_PATHWAY	1/219	40/12183	0.516522	0.516522	ITSN1	1
PID_IFNG_PATHWAY	1/219	40/12183	0.516522	0.516522	DAPK1	1
REACTOME_MTOR_SIGNALLING	1/219	40/12183	0.516522	0.516522	STK11	1
REACTOME_NEGATIVE_REGULATION_OF_MAPK_PATHWAY	1/219	40/12183	0.516522	0.516522	PPP2R5B	1
REACTOME_RET_SIGNALING	1/219	40/12183	0.516522	0.516522	GAB1	1
REACTOME_SIGNALING_BY_FGFR3	1/219	40/12183	0.516522	0.516522	GAB1	1
REACTOME_TRANSCRIPTIONAL_REGULATION_BY_VENTX	1/219	40/12183	0.516522	0.516522	TCF7L2	1
REACTOME_HIV_LIFE_CYCLE	3/219	152/12183	0.516976	0.516976	FURIN/NEDD4L/TCEA1	3
REACTOME_TRANSCRIPTIONAL_REGULATION_BY_RUNX3	2/219	96/12183	0.51758	0.51758	MAMLD1/TCF7L2	2
REACTOME_P75_NTR_RECEPTOR_MEDIATED_SIGNALLING	2/219	97/12183	0.523141	0.523141	ARHGEF12/ITSN1	2
PID_AMB2_NEUTROPHILS_PATHWAY	1/219	41/12183	0.525242	0.525242	LRP1	1
PID_ERBB1_INTERNALIZATION_PATHWAY	1/219	41/12183	0.525242	0.525242	ITSN1	1
REACTOME_DISEASES_ASSOCIATED_WITH_GLYCOSAMINOGLYCAN_METABOLISM	1/219	41/12183	0.525242	0.525242	EXT1	1
REACTOME_DUAL_INCISION_IN_GG_NER	1/219	41/12183	0.525242	0.525242	DDB1	1
REACTOME_RNA_POLYMERASE_III_TRANSCRIPTION	1/219	41/12183	0.525242	0.525242	NFIA	1
REACTOME_SIGNALING_BY_FGFR4	1/219	41/12183	0.525242	0.525242	GAB1	1
KEGG_PYRIMIDINE_METABOLISM	2/219	98/12183	0.528659	0.528659	CMPK2/PNP	2
REACTOME_BINDING_AND_UPTAKE_OF_LIGANDS_BY_SCAVENGER_RECEPTORS	2/219	98/12183	0.528659	0.528659	LRP1/MSR1	2
REACTOME_RHO_GTPASE_EFFECTORS	6/219	324/12183	0.528729	0.528729	CDH1/DIAPH3/DYNLL1/PPP2R5B/SRGAP2/WASF2	6
KEGG_PATHWAYS_IN_CANCER	6/219	325/12183	0.531757	0.531757	CDH1/DAPK1/HGF/RUNX1T1/SLC2A1/TCF7L2	6
KEGG_FATTY_ACID_METABOLISM	1/219	42/12183	0.533805	0.533805	ACSL6	1
KEGG_TYROSINE_METABOLISM	1/219	42/12183	0.533805	0.533805	MAOA	1
REACTOME_ACTIVATION_OF_GENE_EXPRESSION_BY_SREBF_SREBP	1/219	42/12183	0.533805	0.533805	CARM1	1
REACTOME_DEACTIVATION_OF_THE_BETA_CATENIN_TRANSACTIVATING_COMPLEX	1/219	42/12183	0.533805	0.533805	TCF7L2	1
REACTOME_EPHB_MEDIATED_FORWARD_SIGNALING	1/219	42/12183	0.533805	0.533805	ITSN1	1
REACTOME_REGULATION_OF_BETA_CELL_DEVELOPMENT	1/219	42/12183	0.533805	0.533805	MAMLD1	1
KEGG_REGULATION_OF_ACTIN_CYTOSKELETON	4/219	213/12183	0.535399	0.535399	ARHGEF12/DIAPH3/PIP5K1B/WASF2	4
REACTOME_CARBOXYTERMINAL_POST_TRANSLATIONAL_MODIFICATIONS_OF_TUBULIN	1/219	43/12183	0.542214	0.542214	TPGS2	1
REACTOME_SIGNALING_BY_FGFR2_IN_DISEASE	1/219	43/12183	0.542214	0.542214	GAB1	1
REACTOME_SIGNALING_BY_RETINOIC_ACID	1/219	43/12183	0.542214	0.542214	PDK4	1
REACTOME_TNF_SIGNALING	1/219	43/12183	0.542214	0.542214	TAB3	1
REACTOME_VOLTAGE_GATED_POTASSIUM_CHANNELS	1/219	43/12183	0.542214	0.542214	KCNH2	1
REACTOME_INTERLEUKIN_1_SIGNALING	2/219	102/12183	0.550298	0.550298	PSME4/TAB3	2
KEGG_VALINE_LEUCINE_AND_ISOLEUCINE_DEGRADATION	1/219	44/12183	0.550472	0.550472	BCAT1	1
KEGG_VASOPRESSIN_REGULATED_WATER_REABSORPTION	1/219	44/12183	0.550472	0.550472	DYNLL1	1
PID_CERAMIDE_PATHWAY	1/219	44/12183	0.550472	0.550472	CTSD	1
PID_ERBB2_ERBB3_PATHWAY	1/219	44/12183	0.550472	0.550472	NRG1	1
PID_HNF3A_PATHWAY	1/219	44/12183	0.550472	0.550472	NFIA	1
REACTOME_AGGREPHAGY	1/219	44/12183	0.550472	0.550472	DYNLL1	1
REACTOME_TBC_RABGAPS	1/219	44/12183	0.550472	0.550472	RAB6B	1
REACTOME_TP53_REGULATES_TRANSCRIPTION_OF_CELL_DEATH_GENES	1/219	44/12183	0.550472	0.550472	NLRC4	1
REACTOME_ABC_FAMILY_PROTEINS_MEDIATED_TRANSPORT	2/219	103/12183	0.555598	0.555598	ABCB10/PSME4	2
PID_ILK_PATHWAY	1/219	45/12183	0.558582	0.558582	AURKA	1
PID_NFAT_TFPATHWAY	1/219	45/12183	0.558582	0.558582	EGR1	1
PID_RHOA_PATHWAY	1/219	45/12183	0.558582	0.558582	PIP5K1B	1
REACTOME_ELASTIC_FIBRE_FORMATION	1/219	45/12183	0.558582	0.558582	FURIN	1
REACTOME_BIOLOGICAL_OXIDATIONS	4/219	221/12183	0.564644	0.564644	CYB5R3/MAOA/MGST1/SMOX	4
KEGG_PROTEASOME	1/219	46/12183	0.566547	0.566547	PSME4	1
PID_A6B1_A6B4_INTEGRIN_PATHWAY	1/219	46/12183	0.566547	0.566547	CDH1	1
PID_TNF_PATHWAY	1/219	46/12183	0.566547	0.566547	TXN	1
REACTOME_HIV_TRANSCRIPTION_ELONGATION	1/219	46/12183	0.566547	0.566547	TCEA1	1
REACTOME_INTERLEUKIN_10_SIGNALING	1/219	46/12183	0.566547	0.566547	CSF1	1
REACTOME_SUMOYLATION_OF_DNA_REPLICATION_PROTEINS	1/219	46/12183	0.566547	0.566547	AURKA	1
KEGG_TYPE_II_DIABETES_MELLITUS	1/219	47/12183	0.574368	0.574368	HK1	1
PID_DELTA_NP63_PATHWAY	1/219	47/12183	0.574368	0.574368	NRG1	1
PID_IL6_7_PATHWAY	1/219	47/12183	0.574368	0.574368	GAB1	1
REACTOME_INTERLEUKIN_12_SIGNALING	1/219	47/12183	0.574368	0.574368	CA1	1
REACTOME_NR1H2_AND_NR1H3_MEDIATED_SIGNALING	1/219	47/12183	0.574368	0.574368	ABCA1	1
PID_AJDISS_2PATHWAY	1/219	48/12183	0.582049	0.582049	CDH1	1
PID_HES_HEY_PATHWAY	1/219	48/12183	0.582049	0.582049	GATA1	1
REACTOME_DNA_DAMAGE_BYPASS	1/219	48/12183	0.582049	0.582049	DDB1	1
REACTOME_IRS_MEDIATED_SIGNALLING	1/219	48/12183	0.582049	0.582049	GAB1	1
REACTOME_METABOLISM_OF_FAT_SOLUBLE_VITAMINS	1/219	48/12183	0.582049	0.582049	LRP1	1
REACTOME_NOTCH1_INTRACELLULAR_DOMAIN_REGULATES_TRANSCRIPTION	1/219	48/12183	0.582049	0.582049	MAMLD1	1
REACTOME_AMYLOID_FIBER_FORMATION	2/219	109/12183	0.586467	0.586467	FURIN/SIAH2	2
KEGG_GLYCEROLIPID_METABOLISM	1/219	49/12183	0.589591	0.589591	AGPAT3	1
PID_ARF6_TRAFFICKING_PATHWAY	1/219	49/12183	0.589591	0.589591	CDH1	1
REACTOME_MITOTIC_SPINDLE_CHECKPOINT	2/219	110/12183	0.591456	0.591456	DYNLL1/PPP2R5B	2
REACTOME_INTERLEUKIN_4_AND_INTERLEUKIN_13_SIGNALING	2/219	111/12183	0.5964	0.5964	HGF/MAOA	2
KEGG_GLUTATHIONE_METABOLISM	1/219	50/12183	0.596999	0.596999	MGST1	1
REACTOME_NETRIN_1_SIGNALING	1/219	50/12183	0.596999	0.596999	SIAH2	1
REACTOME_SIGNALING_BY_EGFR	1/219	50/12183	0.596999	0.596999	GAB1	1
REACTOME_SIGNALING_BY_FGFR1	1/219	50/12183	0.596999	0.596999	GAB1	1
REACTOME_EPH_EPHRIN_MEDIATED_REPULSION_OF_CELLS	1/219	51/12183	0.604273	0.604273	AP2S1	1
REACTOME_TCF_DEPENDENT_SIGNALING_IN_RESPONSE_TO_WNT	4/219	234/12183	0.609946	0.609946	PIP5K1B/PPP2R5B/PSME4/TCF7L2	4
KEGG_MTOR_SIGNALING_PATHWAY	1/219	52/12183	0.611416	0.611416	STK11	1
KEGG_STARCH_AND_SUCROSE_METABOLISM	1/219	52/12183	0.611416	0.611416	HK1	1
PID_KIT_PATHWAY	1/219	52/12183	0.611416	0.611416	GAB1	1
REACTOME_APOPTOTIC_EXECUTION_PHASE	1/219	52/12183	0.611416	0.611416	CDH1	1
REACTOME_THE_CITRIC_ACID_TCA_CYCLE_AND_RESPIRATORY_ELECTRON_TRANSPORT	3/219	175/12183	0.612631	0.612631	BSG/PDK4/UCP2	3
REACTOME_MITOTIC_METAPHASE_AND_ANAPHASE	4/219	235/12183	0.61331	0.61331	CCNB1/DYNLL1/PPP2R5B/PSME4	4
KEGG_AMYOTROPHIC_LATERAL_SCLEROSIS_ALS	1/219	53/12183	0.618431	0.618431	CHP1	1
REACTOME_NUCLEAR_ENVELOPE_BREAKDOWN	1/219	53/12183	0.618431	0.618431	CCNB1	1
REACTOME_SYNTHESIS_OF_PIPS_AT_THE_PLASMA_MEMBRANE	1/219	53/12183	0.618431	0.618431	PIP5K1B	1
REACTOME_MAPK_FAMILY_SIGNALING_CASCADES	5/219	296/12183	0.618495	0.618495	HGF/NRG1/PPP2R5B/PSME4/SPTA1	5
KEGG_ARGININE_AND_PROLINE_METABOLISM	1/219	54/12183	0.62532	0.62532	MAOA	1
PID_TAP63_PATHWAY	1/219	54/12183	0.62532	0.62532	GADD45A	1
PID_TGFBR_PATHWAY	1/219	54/12183	0.62532	0.62532	NEDD4L	1
REACTOME_INSULIN_RECEPTOR_SIGNALLING_CASCADE	1/219	54/12183	0.62532	0.62532	GAB1	1
REACTOME_INTRAFLAGELLAR_TRANSPORT	1/219	54/12183	0.62532	0.62532	DYNLL1	1
REACTOME_ION_HOMEOSTASIS	1/219	54/12183	0.62532	0.62532	ATP1B2	1
REACTOME_SIGNALING_BY_PTK6	1/219	54/12183	0.62532	0.62532	NRG1	1
REACTOME_SIGNALING_BY_TYPE_1_INSULIN_LIKE_GROWTH_FACTOR_1_RECEPTOR_IGF1R	1/219	54/12183	0.62532	0.62532	GAB1	1
KEGG_BASAL_CELL_CARCINOMA	1/219	55/12183	0.632086	0.632086	TCF7L2	1
REACTOME_AUF1_HNRNP_D0_BINDS_AND_DESTABILIZES_MRNA	1/219	55/12183	0.632086	0.632086	PSME4	1
REACTOME_DEGRADATION_OF_AXIN	1/219	55/12183	0.632086	0.632086	PSME4	1
REACTOME_HEPARAN_SULFATE_HEPARIN_HS_GAG_METABOLISM	1/219	55/12183	0.632086	0.632086	EXT1	1
REACTOME_REGULATION_OF_CHOLESTEROL_BIOSYNTHESIS_BY_SREBP_SREBF	1/219	55/12183	0.632086	0.632086	CARM1	1
REACTOME_TRANSCRIPTIONAL_ACTIVATION_OF_MITOCHONDRIAL_BIOGENESIS	1/219	55/12183	0.632086	0.632086	CARM1	1
REACTOME_EXTRACELLULAR_MATRIX_ORGANIZATION	5/219	301/12183	0.633255	0.633255	BSG/CDH1/CTSD/CTSL/FURIN	5
KEGG_PATHOGENIC_ESCHERICHIA_COLI_INFECTION	1/219	56/12183	0.638729	0.638729	CDH1	1
PID_TXA2PATHWAY	1/219	56/12183	0.638729	0.638729	TGM2	1
REACTOME_NEUREXINS_AND_NEUROLIGINS	1/219	56/12183	0.638729	0.638729	STXBP1	1
REACTOME_TRANSCRIPTIONAL_REGULATION_BY_RUNX2	2/219	120/12183	0.638886	0.638886	CCNB1/PSME4	2
PID_SHP2_PATHWAY	1/219	57/12183	0.645253	0.645253	GAB1	1
REACTOME_DEGRADATION_OF_DVL	1/219	57/12183	0.645253	0.645253	PSME4	1
REACTOME_HSP90_CHAPERONE_CYCLE_FOR_STEROID_HORMONE_RECEPTORS_SHR	1/219	57/12183	0.645253	0.645253	DYNLL1	1
REACTOME_INTERLEUKIN_12_FAMILY_SIGNALING	1/219	57/12183	0.645253	0.645253	CA1	1
REACTOME_STABILIZATION_OF_P53	1/219	57/12183	0.645253	0.645253	PSME4	1
REACTOME_DISEASES_OF_METABOLISM	4/219	246/12183	0.649118	0.649118	DPM2/EXT1/MAOA/TCN2	4
HALLMARK_MYC_TARGETS_V2	1/219	58/12183	0.65166	0.65166	RCL1	1
REACTOME_CHEMOKINE_RECEPTORS_BIND_CHEMOKINES	1/219	58/12183	0.65166	0.65166	CCRL2	1
REACTOME_SIGNALING_BY_ERBB4	1/219	58/12183	0.65166	0.65166	NRG1	1
REACTOME_SIGNALING_BY_NOTCH1_PEST_DOMAIN_MUTANTS_IN_CANCER	1/219	58/12183	0.65166	0.65166	MAMLD1	1
REACTOME_SIGNALING_BY_PDGF	1/219	58/12183	0.65166	0.65166	FURIN	1
REACTOME_SIGNALING_BY_NOTCH	4/219	247/12183	0.652263	0.652263	FURIN/MAMLD1/PBX1/TFDP1	4
REACTOME_FC_EPSILON_RECEPTOR_FCERI_SIGNALING	3/219	186/12183	0.653671	0.653671	CDC34/PSME4/TAB3	3
REACTOME_GLYCOSAMINOGLYCAN_METABOLISM	2/219	124/12183	0.656616	0.656616	CHP1/EXT1	2
REACTOME_TCR_SIGNALING	2/219	124/12183	0.656616	0.656616	CDC34/PSME4	2
PID_ATF2_PATHWAY	1/219	59/12183	0.657952	0.657952	GADD45A	1
PID_NOTCH_PATHWAY	1/219	59/12183	0.657952	0.657952	FURIN	1
REACTOME_DEGRADATION_OF_GLI1_BY_THE_PROTEASOME	1/219	60/12183	0.66413	0.66413	PSME4	1
REACTOME_RRNA_MODIFICATION_IN_THE_NUCLEUS_AND_CYTOSOL	1/219	60/12183	0.66413	0.66413	RCL1	1
KEGG_NEUROTROPHIN_SIGNALING_PATHWAY	2/219	126/12183	0.665218	0.665218	GAB1/SORT1	2
REACTOME_SEPARATION_OF_SISTER_CHROMATIDS	3/219	190/12183	0.667806	0.667806	DYNLL1/PPP2R5B/PSME4	3
REACTOME_METABOLISM_OF_AMINO_ACIDS_AND_DERIVATIVES	6/219	374/12183	0.668369	0.668369	BCAT1/PSME4/SCLY/SERINC2/SLC6A8/SMOX	6
PID_AR_PATHWAY	1/219	61/12183	0.670198	0.670198	CARM1	1
[truncated: 197 more rows]

## Sheet: S7H
Table S7H. Enrichment analysis of downregulated genes in AD/HS using Canonical pathways (e.g., Reactome pathways) as gene sets.
[truncated: 617 more rows]

[truncated: 4 more sheets: S7I, S7J, S7K, S7L]
