# Supplementary material for: Characterization of Blood Immune Cells in Patients With Decompensated Cirrhosis Including ACLF
Source: Front Immunol. 2021 Feb 5;11:619039. doi: 10.3389/fimmu.2020.619039 (PMC7893087; doi:10.3389/fimmu.2020.619039)
Supplement: Supplementary file 1 [file DataSheet_1.zip › Supplementary material/Table S6_Lists of genes that were differentially expressed or not in HS_AC_AD_ACLF with_aclf_v_ac.xlsx]

## Sheet: ALL
Table S6. Lists of genes that were differentially expressed or not in HS_AC_AD_ACLF
	Gene ID	Sig_AC_v_HS	Sig_AD_v_HS	Sig_ACLF_v_HS	fc_AC_v_HS	fc_AD_v_HS	fc_ACLF_v_HS	p_AC_v_HS	p_AD_v_HS	p_ACLF_v_HS	fdr_AC_v_HS	fdr_AD_v_HS	fdr_ACLF_v_HS	t_AC_v_HS	t_AD_v_HS	t_ACLF_v_HS	log2r_AC_v_HS	log2r_AD_v_HS	log2r_ACLF_v_HS
2915	CD177	0	0	1	1.59663	2.06255	24.7907	0.209083	0.175482	7.22908e-09	0.418997	0.423777	2.00237e-06	-1.32738	-1.43986	-9.04691	0.675032	1.04443	4.63173
12827	MMP8	0	0	1	1.67187	1.91066	12.0389	0.175088	0.132921	7.44287e-05	0.380668	0.37059	0.00101789	-1.44128	-1.61207	-4.85754	0.741462	0.934074	3.58963
1023	ARG1	0	0	1	1.37846	2.23639	11.5677	0.136004	0.056057	1.56525e-09	0.335739	0.241623	8.58741e-07	-1.5981	-2.11474	-9.8579	0.463061	1.16117	3.53202
15141	PFKFB2	0	1	1	1.18146	1.66684	8.68251	0.121586	0.0111942	2.28822e-10	0.31736	0.117319	2.47488e-07	-1.66598	-2.99384	-10.9424	0.240576	0.737117	3.11811
11161	MCEMP1	0	0	1	1.1194	1.19062	6.83003	0.54102	0.489234	6.04161e-12	0.706805	0.715915	1.37223e-07	-0.629187	-0.713411	-13.222	0.162722	0.251708	2.77189
21592	VSIG4	0	0	1	1.26193	1.27707	5.83259	0.306147	0.291098	9.59125e-06	0.514611	0.551065	0.000231014	-1.0689	-1.10434	-5.71152	0.335631	0.352839	2.54414
8399	IL1R2	-1	0	1	-1.5268	-1.13	5.75083	0.0455674	0.633647	1.34739e-08	0.200948	0.814003	2.94263e-06	2.23053	0.489014	-8.72893	-0.610514	-0.176327	2.52377
21545	VNN1	0	0	1	-1.01751	1.1927	5.5779	0.946705	0.582128	1.81756e-06	0.972523	0.781365	6.99479e-05	0.0682569	-0.565539	-6.42756	-0.0250457	0.254229	2.47972
2911	CD163	0	0	1	1.25489	1.53018	5.49772	0.263173	0.0600429	2.06616e-06	0.47342	0.249841	7.64313e-05	-1.17399	-2.07604	-6.37145	0.327563	0.613699	2.45883
774	ANKRD22	0	0	1	1.38679	1.45117	5.36596	0.00272955	0.10825	5.5665e-06	0.0779012	0.33412	0.000153997	-3.75826	-1.73541	-5.94303	0.471749	0.537219	2.42384
7285	GPR84	0	0	1	1.20071	1.37687	5.20616	0.021097	0.0517592	1.25811e-05	0.149554	0.232911	0.00028015	-2.6521	-2.15948	-5.59693	0.263892	0.461388	2.38022
7517	GYG1	0	0	1	1.03866	1.17403	4.90179	0.77032	0.39971	1.76816e-08	0.865519	0.645785	3.31903e-06	-0.298644	-0.873164	-8.5922	0.0547229	0.231473	2.29331
6379	FKBP5	0	0	1	-1.07224	1.37876	4.55409	0.666031	0.163515	1.52193e-10	0.793777	0.41025	2.27716e-07	0.442454	-1.4843	-11.1826	-0.100629	0.46337	2.18716
14169	OLAH	0	0	1	-1.0259	1.0246	4.50812	0.702635	0.804983	5.15522e-05	0.819134	0.909886	0.000775434	0.391022	-0.252426	-5.00897	-0.0368957	0.0350557	2.17253
3570	CLEC4D	0	0	1	-1.06117	1.04893	4.4351	0.752156	0.877068	1.00879e-07	0.853172	0.944838	1.01834e-05	0.323133	-0.158022	-7.7439	-0.0856579	0.06892	2.14897
12828	MMP9	0	0	1	-1.03777	1.15699	4.40014	0.884586	0.737189	8.6289e-08	0.935499	0.875086	9.12325e-06	0.148278	-0.343468	-7.81813	-0.0534814	0.210379	2.13755
8393	IL18RAP	0	0	1	-1.51354	1.03393	4.3925	0.0996367	0.907313	1.55548e-06	0.288425	0.959221	6.22002e-05	1.78443	-0.118911	-6.49595	-0.597931	0.04814	2.13504
17428	SAMSN1	0	0	1	-1.07468	1.21183	4.23289	0.596428	0.302419	5.03714e-07	0.745404	0.561681	2.84705e-05	0.543964	-1.07755	-6.99911	-0.103906	0.277188	2.08164
11289	MERTK	1	1	1	2.27788	2.38062	4.18143	0.00149938	0.000108172	6.6893e-07	0.0672845	0.023791	3.46091e-05	-4.08984	-5.64477	-6.87115	1.18769	1.25134	2.06399
14173	OLFM4	0	0	1	1.2021	1.27012	4.1373	0.542846	0.505844	0.0065752	0.708213	0.727765	0.0328586	-0.626304	-0.685847	-3.00127	0.26556	0.344966	2.04869
865	ANXA3	0	0	1	-1.29221	-1.08169	4.10206	0.309815	0.814736	1.27804e-08	0.51813	0.915377	2.85051e-06	1.06046	0.239532	-8.75566	-0.369836	-0.113287	2.03635
7325	GRB10	0	0	1	-1.03898	1.3608	4.08364	0.745546	0.109445	7.66461e-10	0.849195	0.335702	4.70504e-07	0.332095	-1.72889	-10.2517	-0.0551707	0.444453	2.02986
8810	KCNE1	0	1	1	1.31833	1.68211	4.06471	0.0647576	0.0134599	5.028e-08	0.23588	0.125711	6.56328e-06	-2.03324	-2.89463	-8.07753	0.398712	0.750271	2.02315
18944	SORT1	0	1	1	1.25771	1.69459	3.97467	0.172789	0.00205947	6.20783e-08	0.378458	0.0599968	7.58056e-06	-1.44963	-3.91342	-7.97578	0.3308	0.760934	1.99084
1738	BMX	0	0	1	-1.0417	1.2787	3.90179	0.769064	0.391191	7.00607e-08	0.864407	0.638895	8.11882e-06	0.300332	-0.889551	-7.91768	-0.0589414	0.354677	1.96414
13739	NLRC4	0	1	1	1.24185	1.52011	3.69594	0.192056	0.0377031	3.76306e-09	0.400621	0.199924	1.35405e-06	-1.38234	-2.33534	-9.38766	0.312489	0.604179	1.88594
8580	IRAK3	0	0	1	1.19509	1.48305	3.66966	0.299609	0.0596932	1.64861e-09	0.508803	0.249035	8.58741e-07	-1.08413	-2.07934	-9.82967	0.257121	0.568566	1.87565
17370	S100A12	0	0	1	1.14454	1.10803	3.64109	0.439431	0.686458	3.71834e-10	0.627775	0.846012	3.47669e-07	-0.799695	-0.413607	-10.6613	0.194767	0.148001	1.86437
4371	DAAM2	0	0	1	1.14271	1.34251	3.62801	0.4519	0.275174	1.33871e-05	0.637538	0.535793	0.00029293	-0.777536	-1.14339	-5.57078	0.192461	0.424929	1.85918
14610	ORM1	0	0	1	1.4273	1.49917	3.61891	0.302007	0.406127	0.00554673	0.510979	0.650749	0.0286781	-1.07851	-0.860974	-3.07442	0.513292	0.584167	1.85556
8032	HPGD	0	0	1	-1.18239	-1.07194	3.59657	0.105048	0.464291	0.0015977	0.295941	0.695044	0.0108227	1.75321	0.755898	-3.59838	-0.2417	-0.100226	1.84662
6693	GADD45A	0	1	1	1.25653	1.57232	3.59169	0.024834	0.00569993	3.49729e-07	0.15794	0.0894272	2.28259e-05	-2.56365	-3.35755	-7.16513	0.329445	0.652892	1.84466
15142	PFKFB3	0	0	1	1.0113	1.02168	3.59151	0.949091	0.913188	5.96466e-08	0.973656	0.962446	7.418e-06	-0.0651972	-0.11134	-7.99501	0.01621	0.0309471	1.84459
3161	CEACAM8	0	0	1	1.56531	1.99178	3.56904	0.265083	0.166182	0.00179758	0.475462	0.413109	0.0118446	-1.16905	-1.47416	-3.54941	0.64645	0.994061	1.83554
20664	TPST1	0	0	1	-1.1566	1.54127	3.52451	0.521526	0.148103	1.27507e-05	0.692371	0.39025	0.000281993	0.660314	-1.54582	-5.59129	-0.209887	0.624121	1.81742
6224	FCAR	0	0	1	-1.07985	1.0956	3.5098	0.666777	0.717914	1.32492e-07	0.794208	0.864888	1.22828e-05	0.441393	-0.369884	-7.61519	-0.11083	0.131726	1.81139
16761	RETN	0	0	1	1.02512	1.1157	3.50095	0.819227	0.491003	0.000913563	0.895537	0.71712	0.00698645	-0.233609	-0.71045	-3.82937	0.0357971	0.157946	1.80775
16943	RNASE2	0	1	1	1.36436	1.78707	3.48893	0.114502	0.0282099	1.41272e-05	0.308329	0.174381	0.000302994	-1.70197	-2.49428	-5.54814	0.448226	0.837597	1.80279
3149	CEACAM1	0	0	1	1.06817	1.40501	3.45288	0.652204	0.061167	1.77235e-05	0.784391	0.252133	0.000354673	-0.462203	-2.06556	-5.45295	0.0951371	0.490581	1.7878
4360	CYSTM1	0	1	1	1.3883	1.72849	3.42385	0.0689979	0.00620816	3.6583e-08	0.243388	0.0920927	5.42965e-06	-1.99716	-3.31141	-8.23233	0.473317	0.78951	1.77562
8865	KCNMA1	0	0	1	-1.0148	1.21544	3.40356	0.821627	0.153257	5.80213e-05	0.896683	0.397286	0.000844837	0.230446	-1.52466	-4.96017	-0.0211943	0.28148	1.76704
12183	MIR4668	0	0	1	-1.09367	1.10824	3.25052	0.362501	0.314133	4.17357e-06	0.565126	0.572437	0.000125902	0.946629	-1.05062	-6.06659	-0.129174	0.148266	1.70067
20143	TLR5	0	0	1	1.15493	1.34865	3.23176	0.344427	0.125749	3.11215e-06	0.549049	0.359904	0.000101399	-0.984239	-1.64568	-6.19326	0.20781	0.431516	1.69232
9126	KLHL2	0	0	1	-1.1589	1.07419	3.21142	0.356242	0.728931	4.67454e-07	0.559597	0.870146	2.72238e-05	0.959499	-0.354753	-7.03297	-0.212751	0.10325	1.68321
19310	ST6GALNAC3	0	0	1	1.00347	1.27038	3.18955	0.979859	0.109646	1.44163e-07	0.989795	0.336056	1.28406e-05	-0.0257773	-1.7278	-7.57555	0.00499429	0.345266	1.67335
4691	DHRS9	0	0	1	-1.09235	1.23901	3.18697	0.506392	0.305326	0.00153126	0.681162	0.564311	0.0104758	0.684947	-1.0708	-3.616	-0.127434	0.309189	1.67219
10817	LTF	0	0	1	1.47619	1.40334	3.14491	0.393793	0.458966	0.00829321	0.589431	0.690577	0.0391771	-0.88452	-0.765151	-2.90064	0.561883	0.488867	1.65302
1589	BCAT1	1	1	1	1.65045	1.91403	3.10932	0.00189217	0.00213798	6.11966e-06	0.0704478	0.0604749	0.000163717	-3.96034	-3.89274	-5.90254	0.722856	0.936617	1.6366
658	ALPL	0	0	1	1.04219	1.06263	3.09833	0.85056	0.821716	8.23813e-07	0.915103	0.918903	3.95587e-05	-0.192512	-0.230329	-6.7778	0.0596143	0.0876443	1.63149
13041	MS4A4A	1	1	1	1.55899	2.14621	3.08588	0.0181111	0.000272786	8.12111e-06	0.141494	0.0311589	0.000204269	-2.73461	-5.07528	-5.78206	0.640614	1.10179	1.62568
13984	NSUN7	0	0	1	-1.31156	-1.12675	3.08365	0.113367	0.510865	6.84472e-06	0.307232	0.731064	0.0001789	1.70792	0.677622	-5.85479	-0.391289	-0.172172	1.62464
9500	LCN2	0	0	1	1.12329	1.46405	3.07514	0.645762	0.248397	0.0102041	0.779527	0.508042	0.0459486	-0.471469	-1.21319	-2.80987	0.167731	0.549963	1.62065
11326	METTL7B	0	1	1	1.41951	1.70182	3.07158	0.0520363	0.0175118	3.62161e-05	0.212984	0.140039	0.000600807	-2.15649	-2.75278	-5.15512	0.505396	0.767079	1.61898
7855	HK3	0	0	1	1.26463	1.44307	3.05339	0.028896	0.00763749	1.82356e-08	0.167604	0.0996606	3.3402e-06	-2.48117	-3.19965	-8.57676	0.338715	0.529143	1.61041
10558	LIPN	0	1	1	1.42695	2.04294	3.01978	0.103628	0.0185864	2.34085e-07	0.294194	0.144313	1.71509e-05	-1.76126	-2.72062	-7.34977	0.512931	1.03064	1.59444
1765	BPI	0	0	1	1.41244	1.96351	3.01481	0.262598	0.0668039	0.00158513	0.472922	0.262711	0.01076	-1.17548	-2.01556	-3.60166	0.498187	0.973436	1.59207
472	AGFG1	0	0	1	1.00984	1.25671	3.00651	0.90078	0.045832	1.08541e-07	0.944663	0.219227	1.05806e-05	-0.127341	-2.22731	-7.70923	0.0141307	0.329657	1.58809
8024	HP	0	0	1	1.15194	1.37754	2.93249	0.318825	0.071029	0.000195457	0.525879	0.27057	0.00210299	-1.04004	-1.9806	-4.4614	0.204064	0.462089	1.55213
3992	CRISP3	0	0	1	1.32039	1.30818	2.87628	0.249439	0.369783	0.000238535	0.460214	0.620064	0.00245187	-1.21037	-0.931851	-4.37988	0.400968	0.38756	1.5242
3947	CR1	0	0	1	1.14035	1.32134	2.87493	0.471176	0.199448	1.89387e-07	0.652812	0.452777	1.50029e-05	-0.744031	-1.358	-7.44807	0.189476	0.402007	1.52353
18512	SMPDL3A	0	1	1	1.35613	1.66366	2.81032	0.0231609	0.00771688	0.000171215	0.154029	0.100038	0.00189844	-2.60152	-3.19408	-4.51562	0.4395	0.734361	1.49073
18184	SLC2A14	0	0	1	-1.1906	-1.08131	2.79484	0.287222	0.643759	7.83717e-07	0.497225	0.819529	3.86386e-05	1.11369	0.47436	-6.80012	-0.251691	-0.112784	1.48277
7736	HGF	0	1	1	1.15051	1.57769	2.79444	0.157098	0.0054021	7.03953e-05	0.361384	0.0873218	0.000977914	-1.50929	-3.38657	-4.88048	0.202273	0.657816	1.48256
5926	FAM20A	1	1	1	1.64274	2.1355	2.77628	0.00817987	3.98357e-05	1.55411e-07	0.108483	0.0191616	1.34215e-05	-3.16269	-6.29394	-7.54034	0.7161	1.09457	1.47315
293	ADAM9	0	0	1	1.14755	1.47203	2.76086	0.263311	0.00438414	6.57824e-07	0.47348	0.0804898	3.42687e-05	-1.17363	-3.49972	-6.87867	0.198559	0.557803	1.46512
9031	KIF1B	0	0	1	1.01419	1.28547	2.74379	0.907521	0.174496	1.03698e-07	0.948884	0.42267	1.03757e-05	-0.118644	-1.44342	-7.73084	0.0203336	0.362299	1.45617
4055	CSGALNACT2	0	0	1	1.0532	1.30334	2.70939	0.554872	0.029381	1.00734e-06	0.716617	0.178034	4.57593e-05	-0.607452	-2.47209	-6.68813	0.0747857	0.382219	1.43797
18302	SLC51A	0	0	1	-1.01784	1.12582	2.70861	0.74442	0.144003	0.000336371	0.848636	0.384713	0.00320604	0.333625	-1.56311	-4.23922	-0.0255121	0.170976	1.43755
11013	MAP2K6	0	0	1	-1.07351	1.31457	2.70239	0.534182	0.11788	2.31174e-06	0.702438	0.347503	8.27792e-05	0.640031	-1.68457	-6.32243	-0.102331	0.394591	1.43424
1263	ASPH	0	0	1	1.00874	1.18969	2.68762	0.942234	0.142996	1.96109e-07	0.970672	0.383313	1.53594e-05	-0.0739944	-1.56742	-7.43185	0.0125571	0.250586	1.42633
5637	ETS2	0	0	1	-1.07816	1.0434	2.67183	0.598482	0.75894	8.60774e-06	0.74708	0.886868	0.000212508	0.540887	-0.313963	-5.75736	-0.108567	0.0612886	1.41783
11365	MGAM	0	0	1	-1.04094	-1.01165	2.66693	0.858826	0.971832	9.50565e-06	0.919657	0.989541	0.000229195	0.181733	0.0360542	-5.71531	-0.0578807	-0.0167114	1.41518
16204	PSTPIP2	0	0	1	1.07227	1.44653	2.66473	0.531041	0.0166851	3.09702e-07	0.700196	0.137296	2.08251e-05	-0.645039	-2.77888	-7.22082	0.100667	0.532594	1.41399
19752	TBC1D8	0	0	1	1.24684	1.48727	2.64853	0.0215077	0.00476	3.22592e-08	0.150571	0.0829733	4.96836e-06	-2.64166	-3.4551	-8.29398	0.318281	0.572671	1.40519
22021	ZDHHC19	0	0	1	1.01521	1.13764	2.63755	0.819321	0.226418	4.99754e-10	0.895537	0.484564	4.0539e-07	-0.233484	-1.27507	-10.4925	0.0217764	0.186044	1.3992
6773	GAS7	0	0	1	1.14183	1.38125	2.61885	0.299781	0.0251214	5.22945e-08	0.508958	0.165276	6.74867e-06	-1.08372	-2.5574	-8.05852	0.191349	0.465975	1.38893
1424	ATP9A	0	0	1	-1.06306	1.15983	2.61459	0.362845	0.221843	2.08801e-08	0.565418	0.479061	3.56579e-06	0.945927	-1.28855	-8.50915	-0.0882229	0.213913	1.38658
1335	ATP11B	0	0	1	-1.01428	1.10335	2.60364	0.89939	0.566749	4.36819e-07	0.943815	0.771252	2.64573e-05	0.129135	-0.589055	-7.06375	-0.0204579	0.141891	1.38053
9614	LILRA5	0	0	1	1.16005	1.32038	2.56235	0.337683	0.155585	1.70402e-06	0.543415	0.400397	6.68452e-05	-0.998635	-1.5153	-6.45586	0.21419	0.400948	1.35747
8403	IL1RL1	1	1	1	1.73211	2.07165	2.55775	0.00278525	0.0106955	1.28913e-05	0.0779012	0.114632	0.000284548	-3.74718	-3.01836	-5.58667	0.792532	1.05078	1.35487
6226	FCER1G	0	0	1	1.15424	1.3367	2.53268	0.304207	0.0614481	7.14294e-09	0.513097	0.252656	2.00237e-06	-1.07339	-2.06296	-9.05309	0.206941	0.418671	1.34066
8224	IDI1	0	0	1	-1.04191	1.10584	2.52242	0.558159	0.233895	4.64574e-05	0.718458	0.493036	0.000717815	0.602339	-1.2535	-5.05198	-0.0592321	0.145144	1.33481
21788	WSB1	0	0	1	1.01073	1.11354	2.51099	0.925387	0.21948	5.92548e-06	0.959658	0.476589	0.000160412	-0.0956381	-1.2956	-5.91631	0.0153943	0.155157	1.32826
10769	LRRN1	0	0	1	1.0326	1.18619	2.49734	0.782276	0.414225	1.87198e-06	0.873207	0.657293	7.13393e-05	-0.282631	-0.845776	-6.41464	0.0462771	0.24634	1.32039
5034	DSC2	1	1	1	1.75431	1.98585	2.48166	0.0471682	0.0246753	0.00899942	0.203619	0.163764	0.0417577	-2.21132	-2.56714	-2.86497	0.810904	0.989754	1.31131
8400	IL1RAP	0	0	1	-1.54253	-1.19968	2.46729	0.05152	0.394579	0.000168463	0.212278	0.641741	0.00187472	2.16207	0.883004	-4.52226	-0.625297	-0.262647	1.30292
4297	CYP1B1	0	0	1	1.2703	1.25453	2.4658	0.341559	0.359903	0.000429747	0.546354	0.611739	0.00387796	-0.990337	-0.951951	-4.13893	0.345174	0.327148	1.30206
1602	BCL2A1	0	0	1	-1.17651	1.01649	2.45851	0.392307	0.927609	3.11613e-06	0.588163	0.968516	0.000101399	0.887391	-0.09278	-6.19271	-0.234511	0.0235971	1.29778
4376	DACH1	0	0	1	1.1254	1.35404	2.43949	0.129386	0.0681664	2.10873e-07	0.327728	0.265317	1.61809e-05	-1.62843	-2.00407	-7.39815	0.170441	0.437267	1.28658
15513	PLSCR1	0	1	1	1.20404	1.84369	2.43764	0.246978	0.00257203	7.46806e-06	0.457647	0.0642168	0.00019151	-1.21705	-3.7909	-5.81769	0.267889	0.882599	1.28548
361	ADGRE1	0	1	1	1.17907	1.61218	2.43727	0.268811	0.0178243	9.42048e-05	0.478857	0.141443	0.00121228	-1.15948	-2.74323	-4.76065	0.237647	0.689014	1.28526
1405	ATP6V1C1	0	0	1	-1.06594	1.1236	2.4296	0.582633	0.321033	3.24556e-06	0.736061	0.579032	0.000103788	0.564772	-1.0351	-6.17509	-0.0921229	0.16813	1.28072
1494	B3GNT5	0	0	1	-1.25241	-1.11795	2.41563	0.213003	0.401966	1.33001e-05	0.42249	0.647566	0.000291589	1.31525	0.868862	-5.57352	-0.324704	-0.160857	1.2724
2393	CA4	0	0	1	-1.03392	1.11764	2.41172	0.75969	0.600352	4.683e-06	0.858335	0.79294	0.000135843	0.312951	-0.538091	-6.01709	-0.0481286	0.160461	1.27006
15167	PGD	0	0	1	1.1186	1.2035	2.39668	0.549797	0.240175	2.9167e-08	0.713092	0.499827	4.56876e-06	-0.615379	-1.23581	-8.34356	0.161693	0.267241	1.26104
372	ADGRG3	0	0	1	-1.11448	-1.00729	2.3907	0.581137	0.978177	9.07625e-06	0.735112	0.992201	0.000220701	0.567043	0.0279301	-5.73489	-0.156369	-0.01048	1.25743
9514	LDHA	0	0	1	-1.10542	1.00896	2.38964	0.565189	0.9398	1.47469e-05	0.723287	0.973846	0.000311685	0.591458	-0.0771193	-5.53009	-0.144594	0.0128664	1.25679
15055	PDK4	0	1	1	1.88556	2.45902	2.38485	0.0824905	0.00504987	0.00274588	0.263457	0.0851561	0.016543	-1.8946	-3.42307	-3.37245	0.914994	1.29808	1.2539
8240	IFI27	1	1	1	2.153	4.88659	2.37542	0.00803303	0.010303	0.0314651	0.107804	0.113385	0.11005	-3.17245	-3.03848	-2.29764	1.10635	2.28883	1.24818
19483	SULT1B1	0	0	1	-1.07353	1.0545	2.37251	0.685451	0.825398	2.52758e-05	0.806887	0.921004	0.000458172	0.415021	-0.225483	-5.30464	-0.102357	0.0765586	1.24642
16987	RNF144B	0	1	1	1.2017	1.52808	2.36947	0.24634	0.0126411	5.27789e-05	0.457078	0.122951	0.000787109	-1.21879	-2.92842	-4.99926	0.265074	0.61172	1.24457
6727	GALNT14	0	0	1	-1.10728	1.07218	2.34582	0.458954	0.743493	0.00101482	0.642889	0.878978	0.0075846	0.765172	-0.334885	-3.78607	-0.147014	0.100547	1.2301
5180	ECHDC3	0	0	1	1.09062	1.37437	2.34405	0.427119	0.102619	3.00577e-06	0.61809	0.325234	9.90859e-05	-0.82198	-1.76704	-6.20833	0.125154	0.458772	1.22901
6230	FCGR1A	0	1	1	1.30876	1.51158	2.34358	0.0489885	0.00604308	0.000540874	0.206991	0.0913744	0.00461664	-2.19022	-3.32596	-4.04469	0.388206	0.596059	1.22871
2546	CARD6	0	0	1	1.1228	1.25844	2.33955	0.387155	0.0414934	1.41575e-07	0.584115	0.209404	1.28298e-05	-0.897401	-2.28246	-7.58404	0.167101	0.331639	1.22623
17729	SERPINB1	0	0	1	-1.33801	-1.02555	2.32484	0.0411229	0.856086	1.03154e-06	0.192844	0.93411	4.6501e-05	2.28742	0.185304	-6.67758	-0.420091	-0.0363914	1.21713
20186	TMCO3	0	0	1	-1.00969	1.26183	2.31996	0.946807	0.243346	5.94294e-08	0.972523	0.502603	7.418e-06	0.0681262	-1.22702	-7.99677	-0.0139171	0.335518	1.2141
11256	MEF2A	0	0	1	1.03933	1.23674	2.29909	0.781206	0.117616	5.35964e-06	0.872613	0.347174	0.000149734	-0.28406	-1.68591	-5.95924	0.05566	0.306544	1.20106
18243	SLC37A3	0	0	1	-1.16895	-1.04683	2.29884	0.397009	0.861325	0.000372659	0.592643	0.936676	0.00348271	0.878333	0.178478	-4.19729	-0.225213	-0.0660329	1.20091
12760	MKNK1	0	0	1	-1.188	-1.07629	2.29447	0.222432	0.631559	3.18758e-05	0.432764	0.812837	0.000546825	1.2868	0.492055	-5.20811	-0.248539	-0.106064	1.19816
306	ADAMTS2	0	0	1	1.00844	1.27123	2.28888	0.899081	0.281021	3.55219e-05	0.943796	0.541834	0.000593678	-0.129534	-1.12886	-5.16315	0.0121214	0.346221	1.19464
5473	ENTPD7	0	0	1	-1.01799	1.1145	2.2852	0.830565	0.123945	0.000244867	0.90206	0.357049	0.00250444	0.218692	-1.6544	-4.36915	-0.0257293	0.156394	1.19232
5141	DYSF	0	0	1	-1.00603	1.12803	2.28488	0.967916	0.573984	3.62819e-06	0.983858	0.776062	0.000112118	0.0410698	-0.57795	-6.12694	-0.00867071	0.173808	1.19212
18187	SLC2A3	0	0	1	-1.29369	-1.14036	2.27369	0.147632	0.439336	4.18638e-06	0.350315	0.676229	0.000125941	1.54778	0.799866	-6.06527	-0.371487	-0.189484	1.18503
10656	LRG1	0	0	1	-1.1933	-1.21072	2.26552	0.218982	0.251064	1.92343e-06	0.429028	0.510879	7.25696e-05	1.2971	1.20598	-6.40276	-0.254959	-0.275866	1.17984
4570	DEFA4	0	0	1	1.38308	2.22421	2.26259	0.292126	0.124187	0.0109319	0.502041	0.35742	0.0484292	-1.10187	-1.65323	-2.77951	0.467886	1.1533	1.17797
20200	TMED8	0	0	1	-1.0159	1.15068	2.26198	0.882228	0.247052	5.47505e-09	0.934223	0.506785	1.80224e-06	0.151332	-1.21685	-9.19102	-0.0227514	0.202481	1.17759
2127	C1QB	0	1	1	1.28803	1.72584	2.26189	0.00626257	0.00152413	1.58748e-05	0.0986713	0.0549449	0.000327263	-3.3067	-4.08069	-5.49914	0.365171	0.787297	1.17753
201	ACSL1	0	0	1	-1.26799	-1.14281	2.2618	0.247482	0.547305	1.23731e-05	0.45841	0.758102	0.000277625	1.21568	0.619287	-5.60395	-0.342541	-0.192582	1.17747
4568	DEFA1	0	0	0	1.25081	1.7923	2.24876	0.617449	0.301591	0.067652	0.760254	0.560877	0.193768	-0.512727	-1.07949	-1.922	0.322861	0.841811	1.16913
19843	TCN1	0	0	1	1.18362	1.43347	2.23444	0.306898	0.110537	0.00651246	0.515225	0.337778	0.0326312	-1.06716	-1.72299	-3.00541	0.24321	0.519514	1.15991
14621	OSBPL1A	0	0	1	1.00748	1.32017	2.2334	0.935558	0.195944	0.000927142	0.966016	0.448822	0.00705703	-0.0825657	-1.36944	-3.8233	0.01075	0.400729	1.15924
3571	CLEC4E	0	0	1	-1.25418	1.05104	2.23254	0.207576	0.799774	8.74901e-05	0.417311	0.907594	0.00114865	1.33209	-0.259332	-4.79104	-0.32675	0.0718221	1.15869
16378	QSOX1	0	0	1	1.18546	1.36644	2.22979	0.215786	0.0565469	1.10989e-05	0.425853	0.242629	0.000255669	-1.30675	-2.10985	-5.64979	0.245444	0.450427	1.15691
19218	SRPK1	0	0	1	-1.03054	1.06804	2.2222	0.837821	0.787044	9.67333e-05	0.906343	0.901299	0.0012399	0.209174	-0.276266	-4.74977	-0.0433936	0.09496	1.15199
2972	CD59	0	0	1	1.25033	1.26016	2.21752	0.231586	0.0929904	3.0026e-06	0.442629	0.308803	9.90859e-05	-1.2601	-1.82493	-6.20878	0.322304	0.333607	1.14895
5000	DPY19L3	0	0	1	-1.08668	1.12989	2.21744	0.561625	0.452708	9.82534e-06	0.720788	0.686323	0.000234908	0.596965	-0.776113	-5.70131	-0.119929	0.176179	1.1489
5353	ELANE	0	0	1	1.26346	1.76792	2.21574	0.23257	0.0602934	0.000536657	0.443855	0.250315	0.00458581	-1.25728	-2.07369	-4.0479	0.337384	0.82205	1.14779
11328	METTL9	0	1	1	1.2975	2.0589	2.21378	0.152409	0.000225983	6.33125e-08	0.355518	0.0286721	7.64903e-06	-1.5281	-5.18893	-7.96631	0.375731	1.04187	1.14651
11195	MCTP2	0	0	1	-1.27868	-1.04958	2.21363	0.188426	0.811468	4.70471e-05	0.39705	0.913425	0.000725446	1.39457	0.243847	-5.04676	-0.354654	-0.06981	1.14642
7242	GPR160	0	0	1	-1.14667	1.07434	2.21363	0.349386	0.644833	8.53316e-05	0.553724	0.820073	0.00112879	0.973781	-0.472809	-4.80131	-0.197446	0.103451	1.14641
6409	FLVCR2	1	1	1	1.75748	2.37328	2.20801	0.00642301	1.5065e-05	6.13632e-05	0.0998036	0.0161272	0.000881557	-3.29304	-6.96501	-4.93707	0.813511	1.24688	1.14275
16357	PYGL	0	0	1	-1.04343	-1.03485	2.19949	0.791063	0.880394	2.95332e-05	0.878611	0.946064	0.000518783	0.270911	0.153709	-5.23983	-0.0613386	-0.0494193	1.13717
5583	ERLIN1	0	0	1	1.02379	1.24384	2.18982	0.812191	0.110518	2.0379e-06	0.890751	0.337777	7.588e-05	-0.242892	-1.72309	-6.37747	0.0339214	0.314806	1.13081
15174	PGLYRP1	0	0	1	1.13873	1.17591	2.17498	0.461351	0.57581	8.55007e-06	0.645018	0.777666	0.000212006	-0.760999	-0.575158	-5.76022	0.187429	0.233779	1.121
203	ACSL4	0	0	1	-1.04437	1.05333	2.16912	0.727086	0.724198	0.000146041	0.836792	0.867912	0.00168206	0.357281	-0.361242	-4.58077	-0.0626279	0.0749636	1.11711
6232	FCGR1CP	0	0	1	1.16553	1.38812	2.16651	0.220487	0.0118969	0.00242042	0.430794	0.120567	0.0150668	-1.29259	-2.96108	-3.42532	0.220989	0.473134	1.11537
2385	CA1	1	1	1	1.71818	2.60237	2.16378	0.0317462	0.00275354	0.00158994	0.172982	0.0656899	0.010783	-2.42976	-3.75346	-3.6004	0.780878	1.37983	1.11355
11049	MAPK14	0	0	1	-1.20618	-1.09563	2.16224	0.154571	0.567107	2.15195e-05	0.358284	0.771555	0.000405621	1.51936	0.588503	-5.37177	-0.270446	-0.131757	1.11253
16939	RNASE1	0	0	1	1.17478	1.24386	2.13954	0.23748	0.172264	0.0161754	0.448597	0.420677	0.0656168	-1.24336	-1.45155	-2.60472	0.232387	0.314826	1.0973
8398	IL1R1	0	0	1	-1.20446	-1.00078	2.13772	0.161509	0.996705	0.00208544	0.366328	0.999543	0.0133871	1.49202	0.0042164	-3.48755	-0.26839	-0.00112	1.09607
20501	TNFAIP6	0	0	1	-1.06424	1.37401	2.13284	0.749511	0.252712	0.000974253	0.851673	0.512706	0.00733694	0.326715	-1.20156	-3.80288	-0.0898286	0.458397	1.09278
39	ABCA1	1	1	1	1.81012	2.10046	2.13027	0.0013688	0.000838808	0.0277601	0.066157	0.0449859	0.0996232	-4.14083	-4.4178	-2.35662	0.856082	1.07071	1.09104
18069	SLC1A3	0	0	1	-1.01508	1.02393	2.12305	0.782919	0.689591	0.00180604	0.873667	0.848254	0.0118797	0.281771	-0.409215	-3.54746	-0.0216	0.0341136	1.08614
20487	TMTC1	0	0	1	1.18129	1.25984	2.1209	0.535987	0.525995	0.00969973	0.703567	0.741452	0.0442545	-0.637161	-0.65312	-2.83214	0.240364	0.333244	1.08467
12696	MIR7855	1	1	1	1.77001	2.36861	2.11046	0.0355646	0.00209537	0.00117779	0.181304	0.0602916	0.00853376	-2.36747	-3.90387	-3.72461	0.823757	1.24404	1.07756
10996	MAOA	0	1	1	1.31134	1.75881	2.10688	0.221806	0.0192625	0.00186042	0.432102	0.146753	0.0121915	-1.28866	-2.70131	-3.53512	0.391043	0.814599	1.07511
13368	NAIP	-1	0	1	-1.62867	-1.1422	2.1051	0.00610788	0.321737	8.43806e-05	0.0981201	0.579609	0.00111947	3.3202	1.03353	-4.80591	-0.703694	-0.191812	1.07389
16513	RALGAPA2	0	0	1	-1.08728	1.08478	2.09704	0.512288	0.604528	9.4763e-06	0.685395	0.796094	0.000228974	0.675299	-0.531863	-5.71662	-0.12073	0.117406	1.06835
4367	CYYR1	0	0	1	-1.06718	1.19577	2.09421	0.566257	0.151703	0.000106164	0.724113	0.395008	0.00132416	0.589813	-1.53097	-4.71156	-0.0938014	0.257941	1.0664
4100	CST7	0	0	1	-1.44553	-1.23938	2.09204	0.121039	0.40481	0.00053578	0.316666	0.649774	0.00458004	1.66869	0.863464	-4.04857	-0.5316	-0.309613	1.06491
8646	ITGAM	0	0	1	1.09209	1.20178	2.08869	0.577078	0.227379	3.79395e-07	0.731989	0.485815	2.42362e-05	-0.573223	-1.27227	-7.12794	0.127089	0.26517	1.0626
21170	UBE2J1	0	0	1	-1.10544	1.01471	2.08315	0.572097	0.913445	1.50932e-05	0.728097	0.962446	0.000315374	0.580839	-0.111008	-5.52034	-0.144614	0.02107	1.05877
8917	KCTD7	0	0	1	1.0432	1.21104	2.08143	0.474855	0.0778831	1.43239e-05	0.655787	0.283553	0.000306005	-0.737736	-1.92777	-5.54233	0.0610143	0.276251	1.05757
15715	PPARG	0	0	1	1.08032	1.06966	2.07042	0.251085	0.557905	0.000178246	0.461812	0.764855	0.00195959	-1.20593	-0.602733	-4.49914	0.111453	0.0971464	1.04992
20142	TLR4	0	0	1	-1.01301	1.1097	2.0647	0.934388	0.615987	0.000440733	0.965244	0.802897	0.00395042	0.0840688	-0.514883	-4.12859	-0.0186543	0.15017	1.04593
5720	F5	0	0	1	1.0948	1.20448	2.064	0.6216	0.405057	0.000113441	0.76318	0.649986	0.00139618	-0.506622	-0.862997	-4.68435	0.130662	0.268406	1.04544
17955	SIPA1L2	0	0	1	-1.20455	-1.01081	2.05819	0.218789	0.955804	5.08803e-05	0.428799	0.981813	0.000766852	1.29768	0.0565883	-5.01439	-0.268491	-0.0155107	1.04137
14611	ORM2	0	0	1	1.01521	1.17474	2.05674	0.917784	0.552051	0.0183739	0.954692	0.761426	0.0723518	-0.10542	-0.611854	-2.547	0.0217771	0.232336	1.04036
399	ADM	0	0	1	-1.17698	-1.13814	2.05532	0.333488	0.495943	0.000126349	0.539987	0.720811	0.00150961	1.0077	0.702211	-4.64015	-0.235084	-0.186672	1.03936
20734	TRIB1	0	0	1	1.04621	1.15753	2.05053	0.748286	0.334675	0.000109552	0.850694	0.591135	0.00135895	-0.328377	-1.00512	-4.69867	0.06517	0.211053	1.036
824	ANKS1A	0	0	1	1.01144	1.24695	2.0468	0.888513	0.0124681	1.47921e-05	0.937053	0.12268	0.000312243	-0.143195	-2.93583	-5.52881	0.01641	0.318404	1.03337
6294	FGD4	0	0	1	1.02234	1.26097	2.04664	0.860558	0.149716	5.04223e-06	0.920591	0.392451	0.000143514	-0.179476	-1.53913	-5.98539	0.0318786	0.33453	1.03325
15418	PLBD1	0	0	1	-1.02477	1.26173	2.04597	0.893147	0.238178	5.08214e-07	0.939795	0.497358	2.85014e-05	0.137201	-1.2414	-6.99508	-0.0353057	0.335406	1.03279
15246	PHTF1	0	0	1	-1.09374	1.03513	2.04049	0.345777	0.730269	6.74168e-07	0.550418	0.870931	3.46647e-05	0.981382	-0.352921	-6.86764	-0.129269	0.0498164	1.02892
15805	PPP1R3D	0	0	1	-1.08695	1.02929	2.03392	0.477977	0.835901	6.60019e-05	0.65839	0.925176	0.000931098	0.732415	-0.211691	-4.90703	-0.12028	0.0416536	1.02426
19844	TCN2	0	1	1	1.45791	1.60034	2.03125	0.0709836	0.0108406	0.000629312	0.246014	0.115533	0.00520523	-1.98096	-3.01111	-3.98257	0.5439	0.678377	1.02237
494	AGTPBP1	0	0	1	-1.06526	1.18925	2.02853	0.581399	0.240895	3.57927e-05	0.735238	0.500586	0.000596887	0.566646	-1.23381	-5.15999	-0.0912086	0.250057	1.02043
19876	TDRD9	0	0	1	1.00481	1.04227	2.02653	0.962414	0.690812	7.56864e-05	0.980548	0.84879	0.00103247	-0.0481174	-0.407506	-4.85065	0.00692643	0.05973	1.01901
13114	MTF1	0	0	1	1.15578	1.35907	2.02584	0.2227	0.0103252	2.56177e-06	0.433175	0.113385	8.84549e-05	-1.28601	-3.03732	-6.27772	0.208861	0.442619	1.01852
21097	TXN	0	1	1	1.19574	1.50425	2.0257	0.255879	0.0384775	5.65566e-06	0.466993	0.20219	0.000155684	-1.19312	-2.32414	-5.93623	0.257909	0.589046	1.01842
18237	SLC36A1	1	1	1	1.57694	1.78217	2.0255	0.00145133	6.84807e-05	2.67156e-08	0.0672531	0.021305	4.30349e-06	-4.10805	-5.93715	-8.38688	0.657124	0.833633	1.01828
17875	SH3PXD2B	0	0	1	1.20002	1.38313	2.0189	0.00137895	0.00124583	1.80685e-05	0.066157	0.0512208	0.000360942	-4.13669	-4.19367	-5.44488	0.263054	0.467934	1.01357
22332	ZNF438	0	0	1	-1.08957	1.11069	2.01308	0.504369	0.452239	1.52079e-06	0.679455	0.686135	6.14846e-05	0.688273	-0.776938	-6.50588	-0.123756	0.151456	1.0094
2094	C1orf162	0	1	1	1.34866	1.5794	2.00833	0.041977	0.00288625	2.97897e-05	0.194321	0.0672809	0.000521261	-2.27605	-3.72765	-5.23624	0.431531	0.659375	1.006
9216	KREMEN1	0	0	1	1.15215	1.09585	2.00359	0.533266	0.746796	0.00775074	0.701639	0.88079	0.0373036	-0.64149	-0.330398	-2.93007	0.204323	0.132046	1.00259
160	ACER3	0	0	1	1.23272	1.36905	2.00355	0.0533304	0.0033847	5.96067e-05	0.214968	0.0715738	0.000863422	-2.14273	-3.64054	-4.94905	0.301843	0.453174	1.00256
4181	CTSL	0	1	1	1.3786	1.65145	1.99574	0.0384457	9.225e-05	0.00463971	0.18676	0.0233405	0.0248894	-2.32459	-5.74573	-3.15073	0.463206	0.723732	0.996921
202	ACSL3	0	0	1	1.03596	1.13381	1.99275	0.725049	0.338188	6.21755e-07	0.835232	0.59353	3.2539e-05	-0.360074	-0.99755	-6.90404	0.0509636	0.181176	0.994757
18164	SLC26A8	0	0	1	-1.15332	-1.04944	1.99129	0.403503	0.793407	0.000372758	0.598755	0.904596	0.00348271	0.865943	0.267792	-4.19718	-0.205796	-0.0696243	0.9937
2975	CD63	0	0	1	-1.06097	1.05137	1.98479	0.638498	0.665926	7.34257e-07	0.774357	0.833131	3.67339e-05	0.48197	-0.442603	-6.82932	-0.0853836	0.0722757	0.988988
20027	THBS1	0	0	1	-1.67046	1.15306	1.98006	0.0578468	0.556393	0.0417334	0.224	0.763934	0.136289	2.09705	-0.605084	-2.16235	-0.740248	0.205469	0.985544
22023	ZDHHC20	0	0	1	1.09991	1.08648	1.97931	0.257591	0.264526	5.57546e-06	0.468124	0.525006	0.000154058	-1.18859	-1.17049	-5.94234	0.137387	0.119657	0.984999
5106	DUSP5P1	0	0	1	1.22471	1.49051	1.979	0.186611	0.0336749	0.00158648	0.395015	0.189492	0.010766	-1.40076	-2.39745	-3.6013	0.292438	0.575809	0.984774
6231	FCGR1B	0	0	1	1.12999	1.2636	1.97448	0.222773	0.106274	0.00397608	0.433189	0.331084	0.0221182	-1.2858	-1.74634	-3.21633	0.176314	0.337534	0.981475
8599	IRS2	0	0	1	-1.08971	1.28899	1.97101	0.530849	0.315648	0.000721227	0.700163	0.574184	0.00580277	0.645346	-1.04719	-3.9266	-0.123944	0.366241	0.978938
18268	SLC39A8	0	0	1	1.06007	1.15538	1.97099	0.468097	0.0518692	0.0186408	0.65029	0.233077	0.0731495	-0.749325	-2.15829	-2.54044	0.0841657	0.208371	0.978924
792	ANKRD34B	0	0	1	1.00548	1.10407	1.96233	0.958529	0.339491	0.00186613	0.978483	0.594784	0.0122113	-0.0530957	-0.994755	-3.53384	0.00788714	0.142829	0.972566
9084	KL	0	0	1	-1.03592	1.18393	1.96048	0.578894	0.182686	1.66512e-05	0.733256	0.43241	0.00033798	0.570455	-1.41432	-5.47911	-0.050915	0.243585	0.971204
13063	MSL3	0	0	1	-1.14044	1.03396	1.95985	0.321305	0.780091	9.50736e-05	0.52832	0.897773	0.00122138	1.03449	-0.285551	-4.75687	-0.189587	0.0481829	0.970745
13064	MSL3P1	0	0	1	-1.10689	1.081	1.95689	0.39145	0.56543	0.000107813	0.587628	0.770335	0.00134104	0.88905	-0.591087	-4.70524	-0.146516	0.112367	0.968561
12897	MPO	0	0	1	1.29253	1.5972	1.94992	0.150451	0.143204	0.00161284	0.353753	0.383572	0.0109025	-1.5361	-1.56652	-3.59447	0.370194	0.675546	0.963411
8440	IL4R	0	0	1	-1.18314	-1.06873	1.94783	0.294858	0.691016	0.000665873	0.504523	0.848805	0.00546386	1.09536	0.407221	-3.95939	-0.242616	-0.0958979	0.961868
1510	B4GALT5	0	0	1	-1.08466	1.05902	1.94711	0.643751	0.726101	2.94994e-05	0.778168	0.868835	0.000518783	0.474371	-0.358631	-5.24031	-0.117249	0.0827243	0.961335
22458	ZNF608	0	0	1	1.0706	1.19997	1.94644	0.370371	0.192991	0.0080596	0.570929	0.444603	0.0383964	-0.930667	-1.37922	-2.91308	0.0984136	0.262994	0.960838
3159	CEACAM6	0	0	1	1.29014	1.54349	1.94445	0.124557	0.11417	0.000611705	0.321479	0.342071	0.00509298	-1.65143	-1.7037	-3.99422	0.36753	0.626194	0.959362
655	ALPK1	0	0	1	-1.08117	1.1239	1.94197	0.629222	0.478005	0.000104155	0.767902	0.707645	0.00130556	0.495463	-0.732368	-4.71941	-0.112597	0.16852	0.957518
7081	GNG5	0	0	1	-1.08632	1.19423	1.9353	0.378593	0.154813	1.31327e-06	0.577216	0.39945	5.53402e-05	0.914244	-1.51839	-6.57058	-0.119454	0.256076	0.952558
13561	NECTIN2	0	0	1	1.39219	1.19909	1.93501	0.0525462	0.187572	0.000107107	0.213543	0.438402	0.001333	-2.15103	-1.39748	-4.70793	0.477355	0.261939	0.952338
16396	RAB13	1	1	1	1.63391	1.75064	1.93224	7.52464e-06	0.000193505	0.00045445	0.0199063	0.027574	0.00404464	-7.47057	-5.28345	-4.11604	0.708333	0.807883	0.950272
20102	TIMP1	0	0	1	-1.01657	1.13872	1.93079	0.936644	0.40107	0.000544267	0.966783	0.64665	0.00463689	0.0811706	-0.870568	-4.04213	-0.0237086	0.18741	0.949191
16536	RAP1GAP	0	0	1	1.96406	2.60779	1.92575	0.0863608	0.0575092	0.0220169	0.269333	0.24454	0.0834144	-1.86803	-2.10035	-2.46424	0.973837	1.38283	0.945419
18648	SNORA71C	0	0	1	1.12987	1.39472	1.92239	0.361084	0.0122525	1.23334e-05	0.563769	0.121994	0.000277356	-0.949529	-2.94522	-5.6053	0.176151	0.479978	0.942901
13898	NQO2	0	0	1	1.03894	1.00114	1.92136	0.811906	0.996094	0.000955534	0.890751	0.999523	0.00721991	-0.243268	-0.00499786	-3.81087	0.0551086	0.001645	0.942124
731	ANK1	1	1	1	2.29009	3.14123	1.92133	0.00632201	0.00216228	0.015338	0.0990603	0.0605518	0.0630687	-3.3016	-3.8865	-2.62867	1.19541	1.65133	0.942107
15672	POR	0	0	1	-1.01378	1.04193	1.9203	0.887564	0.747138	8.37589e-06	0.936902	0.880872	0.000208827	0.144422	-0.329935	-5.76895	-0.0197486	0.0592629	0.941333
5014	DRAM1	0	0	1	1.13313	1.18651	1.91849	0.26992	0.134297	1.99662e-05	0.480043	0.371698	0.0003873	-1.15666	-1.6058	-5.40308	0.180316	0.246726	0.939971
4559	DDX60L	0	0	1	1.02743	1.27447	1.91609	0.873496	0.166778	0.00199197	0.929525	0.413898	0.0128643	-0.162657	-1.47192	-3.50667	0.0390457	0.349896	0.938167
3681	CNIH4	0	0	1	-1.0931	1.04815	1.91574	0.355408	0.713076	4.30589e-06	0.558942	0.862279	0.000127878	0.961225	-0.376558	-6.05316	-0.128424	0.0678407	0.937904
20261	TMEM158	0	1	1	1.65095	2.09231	1.91507	0.149164	0.00615205	0.00237235	0.352294	0.091968	0.0148275	-1.54141	-3.31631	-3.43371	0.723294	1.06509	0.937398
20183	TMCC2	1	1	1	2.04065	2.34501	1.91499	0.010072	0.00454826	0.00963788	0.116524	0.081592	0.0440577	-3.05068	-3.47977	-2.83495	1.02903	1.22959	0.937335
2263	C5orf30	0	0	1	-1.10314	1.11709	1.91497	0.32832	0.347665	0.00167217	0.535321	0.600671	0.0111903	1.01897	-0.977399	-3.57947	-0.141616	0.159743	0.937323
13272	MYO10	0	0	1	-1.01731	1.19835	1.90967	0.666926	0.0624557	0.00015589	0.794261	0.254427	0.00177036	0.441181	-2.05376	-4.55403	-0.0247579	0.261044	0.933322
20813	TRIQK	0	0	1	1.20934	1.43943	1.90426	0.0740626	0.00416082	8.01779e-05	0.250564	0.0782536	0.00108012	-1.95666	-3.52811	-4.82693	0.274224	0.525499	0.92923
833	ANO10	0	0	1	1.08578	1.28467	1.90327	0.452869	0.0367478	6.32377e-07	0.638279	0.19742	3.30188e-05	-0.775831	-2.34947	-6.89642	0.118729	0.361396	0.928484
5692	EXT1	0	1	1	1.25983	1.5174	1.90162	0.0304703	0.0113407	1.10229e-05	0.170602	0.11784	0.000254435	-2.4522	-2.98684	-5.65269	0.33323	0.601601	0.927229
13555	NECAB1	0	0	1	-1.0555	-1.02492	1.89425	0.292916	0.579477	0.000223061	0.50279	0.779558	0.00233582	1.09998	0.569569	-4.40732	-0.0779264	-0.0355129	0.921629
514	AHSP	1	1	0	3.25707	3.78659	1.89101	0.00542688	0.00126159	0.0933888	0.0949152	0.0514399	0.245673	-3.3841	-4.18661	-1.75379	1.70358	1.9209	0.919154
17712	SERINC2	1	1	1	2.3379	2.17062	1.88475	0.00244915	2.75204e-05	0.005667	0.0746266	0.0167966	0.0291473	-3.81782	-6.54434	-3.06522	1.22522	1.11811	0.914376
8036	HPR	0	0	1	1.07446	1.19013	1.88267	0.501797	0.118271	0.00162272	0.677705	0.347771	0.010953	-0.692513	-1.68258	-3.59193	0.103607	0.251121	0.91278
16803	RGL1	0	1	1	1.18624	1.55721	1.87796	0.133212	0.0018709	0.0022119	0.332642	0.0582604	0.0140136	-1.61073	-3.96661	-3.46298	0.246391	0.638961	0.909167
18383	SLCO4C1	0	0	1	-1.10294	-1.03747	1.87708	0.499466	0.829081	0.000417436	0.676433	0.92242	0.00380161	0.696367	0.220642	-4.15083	-0.141349	-0.0530686	0.908494
15483	PLIN2	0	1	1	1.4291	1.60461	1.87588	0.0607027	0.00529858	0.00110328	0.228156	0.086979	0.00808868	-2.06986	-3.39704	-3.7516	0.515107	0.682219	0.907571
6523	FPR2	0	0	1	-1.32937	-1.29856	1.87051	0.146581	0.136633	0.000520936	0.349026	0.374995	0.00448692	1.55218	1.59528	-4.06009	-0.410746	-0.376916	0.903432
6404	FLT3	0	0	1	-1.01949	1.3103	1.86978	0.874212	0.105373	0.00294635	0.929766	0.329542	0.0174852	0.161727	-1.75138	-3.34286	-0.0278457	0.389894	0.902866
11951	MIR3945HG	0	0	1	-1.11244	-1.05189	1.86781	0.535916	0.79254	0.000352987	0.703564	0.904128	0.0033378	0.637274	0.268945	-4.21949	-0.153733	-0.0729886	0.901351
20110	TIPARP	0	0	1	-1.06599	-1.00197	1.86686	0.6647	0.977938	0.000167349	0.792982	0.992136	0.00186604	0.444346	0.028236	-4.52497	-0.0921871	-0.00283571	0.900616
5676	EXOC6	0	0	1	-1.00947	1.10418	1.86506	0.927659	0.439783	8.07252e-06	0.961046	0.676569	0.000203724	0.0927167	-0.799065	-5.78461	-0.0135971	0.142981	0.899221
895	AP3B2	0	0	1	1.09925	1.26344	1.86488	0.20041	0.0634113	0.000179866	0.409724	0.256551	0.00197358	-1.35489	-2.04516	-4.49543	0.136524	0.337354	0.899083
7904	HMGB2	0	0	1	-1.0832	1.1987	1.85996	0.503443	0.286805	0.000157846	0.679043	0.546896	0.00178543	0.689799	-1.1147	-4.54892	-0.115304	0.261469	0.895275
12067	MIR4441	0	0	1	-1.14424	1.01853	1.85812	0.371812	0.902605	4.30797e-05	0.571947	0.956425	0.000680911	0.927769	-0.124985	-5.08321	-0.194388	0.0264907	0.893844
14762	PAG1	0	0	1	-1.07165	-1.10289	1.85657	0.586932	0.247246	0.000445085	0.739108	0.506935	0.00398315	0.55826	1.21632	-4.12457	-0.0998386	-0.141287	0.892643
6075	FAM89A	0	0	1	1.00258	1.16791	1.85645	0.983895	0.329988	0.000904259	0.991976	0.586597	0.00692696	-0.0206105	-1.01532	-3.83359	0.00372357	0.223929	0.892549
16344	PXK	0	0	1	1.21431	1.3984	1.85618	0.128449	0.0200844	8.70023e-05	0.326356	0.149162	0.0011434	-1.63284	-2.67872	-4.79333	0.280139	0.483773	0.892338
2425	CACNA1E	0	0	1	1.01289	1.18237	1.85571	0.890523	0.117454	0.000197117	0.938282	0.347013	0.00211885	-0.140594	-1.68674	-4.45794	0.0184729	0.241684	0.891971
10994	MANSC1	0	0	1	-1.01392	1.04439	1.84731	0.947328	0.844306	0.00348614	0.97277	0.928887	0.0199645	0.0674586	-0.200686	-3.27197	-0.0199457	0.0626664	0.885422
16118	PRUNE2	0	0	1	1.13415	1.24336	1.83835	0.330277	0.23593	0.0114956	0.536986	0.495351	0.0503763	-1.01469	-1.24773	-2.75729	0.181616	0.314239	0.878408
10878	LYVE1	0	0	1	-1.07148	1.06661	1.8382	0.491339	0.521298	0.00701391	0.669895	0.737783	0.0345568	0.709887	-0.660682	-2.97337	-0.09961	0.09303	0.878295
16854	RHD	1	1	1	1.88911	2.37512	1.83239	0.0150879	0.00768013	0.0156453	0.132251	0.0998418	0.0640185	-2.83313	-3.19665	-2.61974	0.917709	1.248	0.873725
2241	C4BPA	0	0	1	1.11221	1.10762	1.83216	0.0718361	0.211327	0.0124936	0.247433	0.466918	0.0538481	-1.97414	-1.32042	-2.72037	0.153426	0.147459	0.873543
20557	TNPO3	0	0	1	1.01517	1.08455	1.82016	0.878476	0.436645	1.40052e-06	0.932303	0.674051	5.82601e-05	-0.156195	-0.804703	-6.54218	0.0217157	0.117103	0.864064
6287	FFAR3	0	0	1	1.1689	1.17704	1.81923	0.109395	0.0818337	0.00413417	0.301878	0.28904	0.0227902	-1.72916	-1.89923	-3.19979	0.225151	0.235162	0.863328
12244	MIR4734	0	0	1	1.07889	1.08654	1.81777	0.777464	0.766024	0.0382497	0.870059	0.890109	0.127896	-0.289066	-0.304418	-2.20447	0.109542	0.119739	0.862172
16944	RNASE3	0	0	1	1.08605	1.14784	1.81326	0.520909	0.403962	8.1903e-05	0.692016	0.649147	0.00109427	-0.661311	-0.865071	-4.81817	0.119091	0.198919	0.858585
7226	GPR141	0	0	1	1.00433	-1.05305	1.81188	0.968503	0.77259	0.000228556	0.984191	0.8936	0.00237583	-0.0403171	0.295597	-4.39737	0.00622857	-0.0745686	0.857487
19407	STOM	1	1	1	1.57582	1.73821	1.80638	0.0100614	0.0280306	0.000502378	0.116524	0.173906	0.0043535	-3.05125	-2.49776	-4.07496	0.6561	0.797603	0.8531
18925	SOCS3	0	0	1	-1.01163	-1.00715	1.80487	0.879469	0.908322	3.03757e-07	0.932838	0.959856	2.06902e-05	0.154908	0.11761	-7.22971	-0.0166886	-0.0102807	0.851894
1612	BCL6	0	0	1	-1.15988	-1.11225	1.80303	0.351186	0.627411	0.0020491	0.555187	0.810485	0.013192	0.970014	0.498108	-3.49488	-0.213981	-0.153475	0.85042
2970	CD55	0	0	1	-1.02156	-1.01158	1.80115	0.852663	0.940534	5.96842e-06	0.916288	0.974296	0.000161382	0.189768	0.0761764	-5.91323	-0.0307714	-0.0166071	0.848918
17077	ROPN1L	0	0	1	-1.37808	-1.18227	1.79711	0.116566	0.399151	0.00113399	0.310762	0.645204	0.00827116	1.69128	0.874232	-3.74026	-0.462656	-0.241563	0.845677
18142	SLC25A40	0	0	1	-1.04395	1.09655	1.7966	0.684494	0.310465	0.000116198	0.806179	0.569224	0.00142123	0.416363	-1.05897	-4.6745	-0.0620529	0.13297	0.845271
13350	NABP1	0	0	1	-1.29198	-1.1077	1.79506	0.120087	0.48288	0.00101567	0.315441	0.71143	0.00758844	1.67344	0.724105	-3.78572	-0.369589	-0.147569	0.84403
9615	LILRA6	0	0	1	1.10831	1.07574	1.7912	0.440759	0.612607	0.00021665	0.628649	0.800448	0.00227813	-0.797316	-0.519874	-4.41926	0.148364	0.105327	0.840928
2129	C1QC	0	0	1	1.20505	1.31352	1.78993	0.00670049	0.00122335	1.25561e-05	0.10172	0.0508421	0.00027987	-3.27022	-4.20392	-5.59776	0.269094	0.393441	0.839903
17828	SGMS2	0	0	1	1.08573	1.26387	1.78583	0.624762	0.154424	0.000634965	0.765402	0.398877	0.00524626	-0.501984	-1.51995	-3.9789	0.118666	0.337851	0.836592
8706	JAK2	0	0	1	1.09496	1.32642	1.7844	0.448979	0.00671642	0.000295134	0.635549	0.0945779	0.00289064	-0.782692	-3.26894	-4.29275	0.130881	0.407537	0.835439
11366	MGAM2	0	0	1	-1.10637	1.04899	1.78402	0.424647	0.823441	0.00816184	0.61632	0.919849	0.0387587	0.826504	-0.228058	-2.90759	-0.145836	0.0689993	0.835133
3899	CPD	0	0	1	-1.22431	-1.03863	1.77702	0.23227	0.854183	0.00124939	0.443508	0.933503	0.00894619	1.25814	0.187785	-3.70023	-0.291971	-0.0546886	0.829461
13566	NEDD4L	1	1	1	1.7104	2.07039	1.77625	0.0186531	0.00578657	0.00538059	0.143414	0.0900128	0.0280104	-2.71869	-3.3494	-3.08745	0.774333	1.0499	0.828839
13565	NEDD4	0	0	1	-1.01947	1.12912	1.7757	0.781166	0.238464	7.06891e-05	0.872613	0.497638	0.000980196	0.284113	-1.24059	-4.87877	-0.0278179	0.1752	0.828387
8364	IL10	0	0	1	1.04837	1.14463	1.77377	0.594966	0.0389077	0.000531929	0.744595	0.203134	0.0045557	-0.546158	-2.318	-4.05153	0.0681514	0.194883	0.826817
19183	SQRDL	0	0	1	1.10511	1.29078	1.77251	0.316691	0.0212307	2.71171e-06	0.524111	0.153021	9.15172e-05	-1.04483	-2.64868	-6.25299	0.144184	0.36824	0.82579
21754	WIPI1	0	1	1	1.3751	1.52737	1.77017	0.0025879	0.00731625	9.43173e-05	0.0767282	0.0980291	0.00121246	-3.78752	-3.22281	-4.76016	0.459539	0.611046	0.823887
6305	FGF13	0	0	1	-1.07858	1.0675	1.76871	0.467676	0.708349	0.00854537	0.650104	0.859641	0.0401346	0.75005	-0.383095	-2.88758	-0.109136	0.0942329	0.822697
3000	CDADC1	0	0	1	-1.13737	1.0231	1.76546	0.0451335	0.746354	0.00119494	0.200044	0.880671	0.00864353	2.23584	-0.330998	-3.71864	-0.185707	0.03295	0.820048
7757	HIF1A	0	0	1	-1.02953	1.23796	1.76485	0.824127	0.148736	0.000115391	0.898677	0.390785	0.0014144	0.227155	-1.54318	-4.67736	-0.0419886	0.307964	0.819549
15070	PDSS1	0	0	1	-1.0171	1.01851	1.76211	0.796593	0.764742	0.00419675	0.881734	0.889529	0.0230634	0.263557	-0.306143	-3.19341	-0.024465	0.02646	0.8173
11682	MIR223	0	0	1	-1.16824	-1.09635	1.76081	0.306111	0.646526	0.000274367	0.514611	0.821211	0.00272961	1.06898	0.470368	-4.3226	-0.224343	-0.132714	0.816242
5482	EPAS1	0	0	1	1.08545	1.19802	1.76015	0.292533	0.0979676	0.00170369	0.502399	0.317531	0.0113478	-1.1009	-1.79437	-3.57171	0.118298	0.260646	0.815702
9987	LINC00862	0	0	1	-1.12064	-1.07521	1.75955	0.326995	0.708791	0.0384333	0.534102	0.859947	0.128392	1.02189	0.382483	-2.20217	-0.164327	-0.104625	0.815206
11030	MAP3K8	0	0	1	1.00451	1.21822	1.75915	0.962027	0.029469	0.000157133	0.980417	0.178282	0.00178003	-0.0486136	-2.47045	-4.55078	0.00649	0.28477	0.81488
8057	HRH2	0	0	1	-1.12127	-1.07375	1.75873	0.479638	0.66757	0.00276815	0.659626	0.834408	0.0166419	0.729595	0.440266	-3.36906	-0.165134	-0.102651	0.81453
7774	HIP1	0	0	1	-1.10999	1.0456	1.75657	0.412049	0.836756	0.000205493	0.605618	0.9256	0.00218747	0.849839	-0.210569	-4.4409	-0.15055	0.0643357	0.812762
9612	LILRA3	0	0	1	1.25838	1.40893	1.7546	0.141628	0.0913276	0.00307158	0.343106	0.306508	0.0180644	-1.57332	-1.83547	-3.32534	0.331571	0.494603	0.811138
20034	THEM5	0	1	0	2.03171	3.63964	1.75095	0.0560299	0.00587305	0.06073	0.219927	0.0906318	0.179208	-2.11501	-3.34138	-1.97681	1.0227	1.8638	0.808138
651	ALOX5	0	0	1	-1.14167	-1.01824	1.7488	0.466834	0.912567	9.28394e-05	0.649418	0.962247	0.0011981	0.751503	0.112139	-4.76665	-0.191148	-0.0260829	0.806364
19174	SPTLC2	0	0	1	-1.03051	1.09869	1.74245	0.829586	0.459851	7.42711e-05	0.901686	0.69146	0.00101744	0.219978	-0.763609	-4.85842	-0.0433529	0.135781	0.801114
12674	MIR718	0	0	0	2.14662	1.44322	1.74236	0.0737959	0.173986	0.0699252	0.250271	0.422289	0.198279	-1.95873	-1.44527	-1.90507	1.10207	0.529291	0.801046
6731	GALNT2	0	0	1	1.04455	1.14286	1.74216	0.687471	0.17594	0.00218957	0.808176	0.424181	0.0139032	-0.412186	-1.43821	-3.46722	0.0628857	0.192644	0.800875
652	ALOX5AP	0	0	1	-1.37526	-1.15829	1.74186	0.0253384	0.386229	2.45697e-06	0.15929	0.634706	8.62523e-05	2.55272	0.899211	-6.29589	-0.4597	-0.211993	0.800625
4231	CXCL16	0	0	1	1.09403	1.26939	1.74061	0.51021	0.180109	0.0138528	0.684267	0.429186	0.0582341	-0.678693	-1.42336	-2.67433	0.129654	0.344136	0.799589
17674	SEMA4A	0	0	1	1.00547	1.17464	1.73974	0.97139	0.24372	0.000525393	0.985801	0.503056	0.00451504	-0.0366205	-1.22598	-4.0566	0.00787071	0.232218	0.798871
20308	TMEM2	0	0	1	-1.06022	1.16943	1.73826	0.706201	0.231312	8.46213e-05	0.821646	0.489958	0.00112136	0.386072	-1.26089	-4.80474	-0.0843686	0.225809	0.797641
10175	LINC01127	0	0	1	-1.29199	-1.02106	1.73678	0.150918	0.94069	0.0154995	0.354095	0.974382	0.0635453	1.53418	0.0759762	-2.62395	-0.369599	-0.03007	0.796418
14754	PADI4	0	0	1	1.03594	1.05469	1.73624	0.855837	0.82187	0.000738971	0.918135	0.91897	0.00593502	-0.185628	-0.230126	-3.91661	0.050935	0.0768243	0.795965
17730	SERPINB10	0	0	1	1.19806	1.40572	1.73398	0.28403	0.170213	0.00856847	0.4939	0.417778	0.0402182	-1.12147	-1.4591	-2.8864	0.260697	0.491304	0.794086
13640	NFKBIA	0	0	1	-1.2601	-1.0724	1.73336	0.0589719	0.50216	0.00146748	0.225701	0.724752	0.0101248	2.08619	0.691914	-3.63364	-0.333537	-0.100841	0.793573
13070	MSR1	0	1	1	1.47707	1.61899	1.73222	0.0819853	0.0272852	0.0140041	0.262631	0.171911	0.0587975	-1.89816	-2.51244	-2.66947	0.562743	0.695092	0.792621
13636	NFIL3	0	0	1	-1.10281	1.08438	1.72991	0.513608	0.60108	0.00435116	0.686049	0.793162	0.0237225	0.673148	-0.537005	-3.17805	-0.141181	0.116867	0.790696
21582	VPS9D1	0	0	1	1.03973	1.23839	1.72742	0.752053	0.0423666	0.000281614	0.853141	0.211555	0.00279192	-0.323272	-2.27093	-4.31194	0.05621	0.308471	0.788615
20611	TP53I11	0	0	1	-1.00649	1.13522	1.72576	0.957832	0.505623	0.000313451	0.978403	0.72762	0.00303083	0.0539893	-0.686211	-4.26811	-0.00932571	0.18297	0.78723
7778	HIPK2	0	0	1	1.08031	1.25782	1.72541	0.543422	0.0691869	1.36059e-05	0.708666	0.267676	0.00029544	-0.625396	-1.9956	-5.56396	0.11145	0.330929	0.786938
10985	MAN2A2	0	1	1	1.3723	1.53923	1.7212	0.0163459	0.000233102	2.42605e-06	0.135614	0.0287716	8.56966e-05	-2.78995	-5.17013	-6.3014	0.4566	0.622213	0.783413
16116	PRTN3	0	0	1	1.09883	1.43336	1.71769	0.294187	0.111911	0.00337434	0.504137	0.3396	0.0194769	-1.09695	-1.71563	-3.28573	0.135967	0.519397	0.780466
14123	OAT	0	0	1	1.27052	1.42229	1.7169	0.172806	0.00486869	8.64681e-06	0.378458	0.0838944	0.000213241	-1.44957	-3.44286	-5.75544	0.345423	0.508214	0.779809
7813	HIST1H2BM	0	0	1	1.31797	1.29056	1.71656	0.011719	0.14553	0.0243655	0.12265	0.386881	0.0900593	-2.96918	-1.55662	-2.41741	0.398316	0.367993	0.77952
6264	FEM1C	0	0	1	-1.04863	1.19807	1.71397	0.68763	0.183916	0.000399679	0.80828	0.433875	0.00367825	0.411962	-1.41005	-4.16863	-0.0684993	0.260714	0.777343
10631	LPCAT2	0	0	1	1.05933	1.17397	1.7123	0.682308	0.289096	0.000721024	0.805012	0.549243	0.00580277	-0.419437	-1.10916	-3.92671	0.0831557	0.23139	0.775932
2051	C19orf38	0	0	1	1.15002	1.45996	1.71104	0.204678	0.00389744	7.68187e-06	0.414287	0.0767733	0.000196264	-1.34124	-3.56367	-5.80569	0.201663	0.545929	0.774869
6438	FNDC3B	0	0	1	-1.04734	1.11742	1.70946	0.765412	0.51107	0.00024393	0.862017	0.731064	0.00249792	0.305242	-0.677288	-4.37072	-0.0667271	0.160177	0.773538
255	ACVR1B	0	0	1	1.09498	1.21391	1.70269	0.225687	0.0524179	1.08327e-05	0.436361	0.233929	0.000252288	-1.27721	-2.1524	-5.66005	0.1309	0.279664	0.767819
21328	UPP1	0	0	1	-1.12979	-1.02737	1.7021	0.00242607	0.760847	6.94348e-07	0.0743947	0.887655	3.52813e-05	3.82303	0.311391	-6.85439	-0.176058	-0.0389579	0.767316
8707	JAK3	0	0	1	1.01564	1.0438	1.701	0.886361	0.63626	6.47468e-05	0.936329	0.815193	0.000919121	-0.14598	-0.485216	-4.91494	0.0223914	0.0618493	0.766385
3576	CLEC5A	0	0	1	1.08656	1.15011	1.69618	0.381199	0.308339	0.0106098	0.579595	0.567164	0.0472791	-0.90909	-1.06384	-2.7927	0.119769	0.201777	0.762289
10914	MAFB	0	0	1	1.39797	1.46801	1.69389	0.029182	0.0113702	0.00103577	0.168211	0.117967	0.00770571	-2.4758	-2.98544	-3.77764	0.483337	0.553861	0.760341
1422	ATP8B4	0	1	1	1.14366	1.50497	1.69301	0.338607	9.3438e-05	9.27351e-05	0.544212	0.0233405	0.00119744	-0.996651	-5.73758	-4.76711	0.193664	0.589734	0.759588
20858	TRPS1	0	0	1	1.10369	1.24064	1.69215	0.506012	0.157484	0.00113204	0.680812	0.402594	0.00826225	-0.685573	-1.50776	-3.74097	0.142334	0.311084	0.758855
4176	CTSE	1	0	0	2.89616	2.05285	1.69159	0.00233884	0.112838	0.153429	0.0735697	0.340419	0.349286	-3.8432	-1.71071	-1.47858	1.53414	1.03762	0.758377
525	AIM2	0	0	0	-1.05662	1.01117	1.69042	0.689281	0.944384	0.0532093	0.809508	0.976531	0.163096	0.40965	-0.0712346	-2.04304	-0.0794543	0.0160307	0.757378
20269	TMEM165	0	0	1	-1.01886	1.07292	1.68549	0.863481	0.492913	6.06358e-05	0.922544	0.718492	0.000874426	0.175673	-0.707258	-4.94199	-0.0269529	0.101539	0.753166
21654	WDFY3	-1	0	1	-1.50002	-1.24149	1.68185	0.0196512	0.30507	0.00268871	0.14532	0.564021	0.0162991	2.69051	1.07139	-3.38128	-0.584986	-0.312073	0.750049
19299	ST3GAL4	0	0	1	-1.07087	-1.07338	1.68123	0.599609	0.592749	0.00291553	0.747652	0.788631	0.0173398	0.539202	0.549488	-3.34728	-0.0987857	-0.102157	0.749517
8280	IFNGR1	0	0	1	-1.06639	1.07419	1.68116	0.606791	0.590882	0.000852721	0.752982	0.787577	0.00661849	0.528496	-0.5523	-3.85774	-0.0927364	0.103249	0.749458
3493	CKAP4	0	0	1	-1.10434	1.0254	1.68048	0.382537	0.857741	0.000106081	0.58089	0.934787	0.00132385	0.906453	-0.183147	-4.71189	-0.143191	0.0361871	0.748873
14971	PCOLCE2	0	0	1	-1.05099	1.01621	1.67356	0.0981378	0.787228	0.0228375	0.286752	0.901401	0.0857119	1.79335	-0.276021	-2.44737	-0.0717543	0.023205	0.742918
1340	ATP13A3	0	0	1	1.01834	1.22451	1.67169	0.870907	0.130189	0.00606471	0.927554	0.366704	0.030823	-0.166018	-1.62468	-3.03609	0.0262229	0.292201	0.741308
18121	SLC25A24	0	0	1	1.00095	1.21804	1.66794	0.994942	0.10432	0.00136222	0.997841	0.327938	0.00955532	-0.00647311	-1.75733	-3.66446	0.00137	0.284556	0.73807
5207	EDNRB	0	0	1	1.04931	1.10698	1.66739	0.339972	0.134685	0.00341863	0.544969	0.371939	0.0196725	-0.993726	-1.60404	-3.28023	0.0694457	0.146623	0.737593
10979	MAN1A1	0	0	1	1.22905	1.30146	1.66484	0.225378	0.0425463	2.79315e-05	0.436169	0.211576	0.000495789	-1.27812	-2.26859	-5.26303	0.297539	0.380134	0.735384
3382	CHIT1	0	0	1	1.04787	1.35141	1.66478	0.590658	0.0639526	3.72352e-05	0.741703	0.257203	0.000613287	-0.552636	-2.04034	-5.14361	0.0674607	0.434466	0.735332
4671	DHCR7	0	0	1	-1.10934	1.01885	1.66359	0.132953	0.878485	0.00346474	0.332287	0.945291	0.0198623	1.61192	-0.156184	-3.27457	-0.149704	0.0269407	0.734304
7588	HAT1	0	0	1	-1.05222	1.07842	1.66285	0.608337	0.257134	3.46944e-06	0.754134	0.517068	0.000109143	0.526201	-1.1898	-6.14625	-0.0734414	0.108921	0.733657
16420	RAB32	0	0	1	-1.24496	1.09396	1.66214	0.103889	0.437387	0.00023929	0.294384	0.674646	0.00245594	1.75977	-0.803367	-4.37858	-0.316103	0.129554	0.733045
18946	SOS2	0	0	1	-1.07784	1.06224	1.66179	0.575866	0.720398	0.00116595	0.731217	0.866367	0.00845804	0.575073	-0.366465	-3.72879	-0.108141	0.0871114	0.732736
7853	HK1	1	1	1	1.79135	2.48314	1.65896	0.00659987	7.36084e-05	0.00816811	0.101128	0.0219292	0.0387797	-3.27838	-5.89045	-2.90726	0.841044	1.31216	0.730275
5835	FAM157A	0	0	1	-1.09328	-1.25127	1.65892	0.692204	0.237137	0.00687772	0.811347	0.496462	0.0339965	0.405559	1.24432	-2.98185	-0.128664	-0.323393	0.730246
17386	S100P	0	0	1	-1.38858	-1.15813	1.65862	0.108933	0.62289	0.0202283	0.301444	0.8074	0.0779383	1.73168	0.504729	-2.50313	-0.473611	-0.211791	0.729983
3948	CR1L	1	1	1	1.79241	1.73885	1.65617	0.000295801	0.00208983	6.09839e-06	0.0568471	0.0602916	0.000163533	-5.0267	-3.90533	-5.90403	0.841904	0.798136	0.727852
14988	PCYT1A	0	0	1	-1.10543	1.02012	1.65537	0.433406	0.840976	0.000290226	0.622902	0.927314	0.00285487	0.810548	-0.205042	-4.29961	-0.144606	0.0287393	0.727156
17060	RNU6ATAC	1	1	1	1.7311	1.50863	1.65512	0.00172929	0.0062137	0.0029394	0.0689797	0.0920927	0.0174588	-4.01032	-3.31093	-3.34385	0.791686	0.593236	0.726933
6216	FBXW2	0	0	1	-1.0616	1.07055	1.65469	0.528173	0.521073	0.000203691	0.698085	0.737556	0.00217407	0.649627	-0.661046	-4.44451	-0.0862364	0.098355	0.72656
11420	MILR1	0	0	1	-1.02724	1.19798	1.65461	0.839607	0.139234	0.00421422	0.907669	0.378465	0.0231314	0.206834	-1.58376	-3.19164	-0.0387686	0.260608	0.726495
4175	CTSD	0	1	1	1.33152	1.52253	1.65428	0.0738566	0.00405161	6.60414e-05	0.250277	0.0775015	0.000931098	-1.95826	-3.54257	-4.90678	0.413071	0.606471	0.726199
14700	P2RX1	0	0	1	-1.01261	1.25206	1.65392	0.937797	0.159256	0.000950206	0.967434	0.404753	0.00719401	0.0796905	-1.50079	-3.81318	-0.0180771	0.324304	0.725894
8227	IDNK	0	0	1	-1.08224	1.09036	1.65338	0.0552042	0.137391	0.00435043	0.218287	0.375841	0.0237225	2.12336	-1.5919	-3.17813	-0.114026	0.124807	0.725419
6050	FAM83A	1	1	1	2.01416	3.13313	1.65276	0.0162629	0.0043099	0.0223122	0.135455	0.0795328	0.0842522	-2.7927	-3.50899	-2.4581	1.01018	1.64761	0.724878
21610	VTRNA2-1	1	1	1	1.51753	1.52289	1.6527	0.0404968	0.0148889	0.0174578	0.191375	0.131165	0.0694184	-2.2959	-2.84028	-2.57022	0.601724	0.60681	0.724826
9102	KLF5	0	0	1	1.0273	1.23882	1.65043	0.773297	0.127866	3.7277e-05	0.867362	0.36345	0.000613531	-0.294649	-1.63559	-5.14314	0.0388571	0.308961	0.722846
1041	ARHGAP24	0	0	1	-1.05756	1.15523	1.65001	0.67286	0.318168	0.000920681	0.798606	0.576459	0.00702197	0.432767	-1.04151	-3.82618	-0.0807393	0.208185	0.722473
2402	CAB39	0	0	1	-1.29914	-1.20713	1.64789	0.0819517	0.143006	0.000453002	0.262631	0.383313	0.00403967	1.89839	1.56737	-4.11734	-0.377559	-0.271586	0.720622
696	AMPD3	0	0	1	1.28735	1.46006	1.64707	0.0224721	2.55901e-05	9.71274e-06	0.152517	0.0167966	0.000232952	-2.61789	-6.59426	-5.70619	0.364399	0.546026	0.719903
15496	PLP2	0	0	1	1.03496	1.18054	1.64682	0.804705	0.227335	2.39451e-05	0.886836	0.485815	0.000441179	-0.252795	-1.2724	-5.32719	0.0495714	0.239443	0.719687
13765	NME8	0	0	1	-1.00385	1.15534	1.64415	0.976838	0.354487	0.00141537	0.988433	0.60701	0.00986718	0.0296442	-0.963136	-3.64862	-0.00554286	0.208315	0.717338
5685	EXOSC4	0	0	1	-1.01199	1.0349	1.6438	0.855309	0.571096	0.00211432	0.918028	0.774245	0.0135199	0.186317	-0.582373	-3.48181	-0.0171971	0.0494864	0.717039
15216	PHF21A	0	0	1	1.17693	1.21562	1.64304	0.0383494	0.0715378	0.000151245	0.186591	0.271459	0.00172711	-2.32598	-1.97652	-4.56642	0.235031	0.28169	0.716366
20723	TREML3P	0	0	1	1.08761	1.35469	1.64196	0.568688	0.0803445	0.000217375	0.725711	0.287264	0.00228365	-0.58607	-1.90983	-4.41789	0.121167	0.437964	0.715419
9153	KLHL8	0	0	1	1.05898	1.19601	1.63856	0.442024	0.104179	1.07053e-05	0.629866	0.327833	0.000250411	-0.795055	-1.75813	-5.66505	0.0826771	0.258224	0.712425
12332	MIR502	0	0	1	-1.0158	-1.11698	1.63781	0.881218	0.207452	0.00887219	0.933855	0.462178	0.0412938	0.15264	1.33248	-2.87119	-0.0226186	-0.159606	0.711769
1827	BST1	0	0	1	-1.03465	1.17403	1.63665	0.819562	0.289873	0.000237633	0.895537	0.549892	0.00244814	0.233166	-1.10729	-4.38143	-0.0491486	0.231473	0.710749
5375	ELMO2	0	0	1	-1.04618	1.12319	1.63497	0.727562	0.198123	0.000442307	0.83715	0.451267	0.0039614	0.356628	-1.36231	-4.12713	-0.0651286	0.167597	0.709262
8366	IL10RB-AS1	0	0	1	-1.07479	1.06582	1.63464	0.589682	0.606621	0.000399084	0.741051	0.797002	0.00367426	0.554107	-0.528749	-4.16924	-0.104054	0.0919579	0.708977
6195	FBXO38	0	0	1	-1.06511	1.1022	1.6332	0.508799	0.394558	0.000508771	0.683048	0.641741	0.00439883	0.681002	-0.883045	-4.06977	-0.0910064	0.140387	0.7077
14176	OLFML2B	0	0	1	1.06725	1.27763	1.63132	0.298618	0.00505981	0.000569953	0.507927	0.0851561	0.00481598	-1.08646	-3.422	-4.02322	0.0939014	0.353473	0.706037
7061	GNAQ	0	0	1	-1.17549	-1.04756	1.62972	0.266816	0.753427	0.000118907	0.476875	0.884613	0.00144585	1.16459	0.321413	-4.66504	-0.233259	-0.0670286	0.704624
17383	S100A9	0	0	1	-1.08969	-1.02199	1.62917	0.517721	0.85786	5.97672e-08	0.689455	0.934787	7.418e-06	0.666467	0.182991	-7.99404	-0.123914	-0.0313857	0.704139
10632	LPCAT3	0	0	1	1.17385	1.16813	1.62869	0.249449	0.173013	0.00136353	0.460214	0.421253	0.00956152	-1.21034	-1.44881	-3.66407	0.231251	0.224199	0.703714
18240	SLC36A4	0	0	1	1.08041	1.19936	1.62759	0.495525	0.124754	9.97398e-05	0.673109	0.358463	0.00126644	-0.702907	-1.65048	-4.73719	0.111574	0.26226	0.702738
14020	NUCB1	1	1	1	1.5368	1.86748	1.62756	0.000140122	0.000171397	0.000757249	0.0448541	0.027574	0.00605399	-5.48258	-5.35789	-3.90657	0.619933	0.901091	0.702712
5086	DUSP1	0	0	1	-1.31869	-1.09082	1.62741	0.124435	0.574278	0.0103183	0.321398	0.776242	0.0463068	1.65202	0.5775	-2.80498	-0.399101	-0.125415	0.702576
17905	SHISA7	1	1	1	1.72469	2.09685	1.62579	0.00227932	0.000345446	0.00153592	0.0730873	0.0332378	0.0104941	-3.85741	-4.93419	-3.61474	0.786334	1.06822	0.701143
4054	CSGALNACT1	0	0	1	-1.24608	-1.00933	1.6253	0.160664	0.958251	0.0426711	0.365468	0.982742	0.138455	1.4953	0.0534528	-2.15155	-0.3174	-0.0133914	0.700704
12924	MREG	0	0	1	-1.13086	1.02133	1.62428	0.232614	0.873476	0.00115102	0.443865	0.943072	0.00837116	1.25716	-0.162682	-3.73411	-0.177424	0.0304493	0.699801
16680	RBPJ	0	0	1	-1.17785	-1.05421	1.62372	0.238015	0.684791	0.000892757	0.449026	0.845187	0.00686661	1.24185	0.415947	-3.83886	-0.23615	-0.0761586	0.6993
589	ALCAM	0	0	1	1.05288	1.1734	1.62359	0.629319	0.145158	0.020125	0.767958	0.386397	0.077606	-0.495321	-1.55819	-2.50547	0.0743436	0.230693	0.699189
21353	USB1	0	0	1	1.01855	1.09708	1.62186	0.850654	0.30399	0.00025526	0.915103	0.563155	0.00258251	-0.19239	-1.07389	-4.35214	0.0265214	0.133666	0.697652
4933	DOCK4	0	0	1	-1.06405	1.20652	1.6217	0.623125	0.289799	0.0459678	0.764383	0.549843	0.146187	0.504383	-1.10746	-2.11523	-0.0895693	0.270854	0.697503
929	APH1B	0	0	1	-1.0673	1.05434	1.62133	0.495039	0.593349	0.000249359	0.672659	0.788765	0.0025375	0.703716	-0.548587	-4.36171	-0.0939714	0.0763357	0.697179
5836	FAM157B	0	0	1	-1.26006	-1.29631	1.621	0.174675	0.0965209	0.00147156	0.380531	0.314819	0.0101345	1.44277	1.8031	-3.63249	-0.333489	-0.374416	0.696888
5842	FAM160B1	0	0	1	-1.07338	1.12664	1.61965	0.558436	0.378742	0.00188161	0.71854	0.627992	0.0122949	0.60191	-0.913949	-3.53041	-0.102165	0.172025	0.695684
938	APMAP	0	0	1	-1.26394	-1.18666	1.61739	0.202936	0.52375	0.00579992	0.412596	0.73965	0.0297233	1.34678	0.65673	-3.05527	-0.337931	-0.246901	0.693666
7177	GPAT4	0	0	1	-1.00808	1.0934	1.61618	0.94182	0.362494	5.04467e-05	0.970361	0.613376	0.000761124	0.0745257	-0.946643	-5.01793	-0.011605	0.128816	0.692591
6812	GCA	0	0	1	-1.37758	-1.24011	1.61595	0.0612192	0.25273	0.00105496	0.22917	0.512706	0.00781265	2.06507	1.20151	-3.77007	-0.462136	-0.310474	0.692381
20855	TRPM6	0	0	1	-1.01483	1.0736	1.61541	0.938496	0.710732	0.0342259	0.967991	0.861205	0.117215	0.0787924	-0.379797	-2.25771	-0.0212343	0.102461	0.691898
4756	DLC1	0	0	1	1.0706	1.10593	1.61421	0.0677963	0.0990406	0.00286124	0.24184	0.319301	0.0170929	-2.00717	-1.78796	-3.35517	0.0984186	0.145261	0.690831
17870	SH3GLB1	0	0	1	-1.21663	-1.06946	1.61384	0.0670031	0.530474	0.00302245	0.240548	0.745143	0.0178309	2.01387	0.645945	-3.33213	-0.282894	-0.0968786	0.690494
16655	RBMS1	0	0	1	-1.09599	1.0552	1.61345	0.287357	0.567848	0.000158595	0.49742	0.771818	0.00179053	1.11337	-0.587362	-4.54698	-0.132237	0.0775229	0.690148
20247	TMEM144	0	1	1	1.47012	1.70009	1.61204	0.0125726	0.00198127	0.0194707	0.124839	0.0585988	0.0756739	-2.93134	-3.93484	-2.52058	0.555936	0.76561	0.688883
18012	SLC11A1	0	0	0	-1.16942	-1.02886	1.61201	0.365866	0.884923	0.0549162	0.567334	0.948397	0.166775	0.939774	0.147841	-2.02731	-0.225789	-0.0410457	0.68886
3906	CPEB4	0	0	1	1.24155	1.32999	1.61012	0.0639771	0.0387645	1.53587e-05	0.234504	0.202759	0.000319541	-2.04012	-2.32004	-5.51302	0.312139	0.411419	0.687166
18093	SLC22A4	0	1	1	-1.00763	1.53158	1.60953	0.95977	0.0259103	0.000496003	0.979215	0.167459	0.00431917	0.0515063	-2.54059	-4.08019	-0.0109621	0.615024	0.686636
9407	LAIR1	0	0	1	1.0407	1.19845	1.60707	0.728958	0.214041	0.0099162	0.837822	0.469943	0.0450093	-0.354717	-1.31207	-2.82245	0.0575579	0.261173	0.684432
8980	KIAA0930	0	1	1	1.33766	1.80222	1.6026	0.0401988	8.88908e-05	3.55152e-05	0.191115	0.0232046	0.000593678	-2.29998	-5.76938	-5.16322	0.419711	0.849773	0.680412
1351	ATP1B2	1	1	1	1.8844	2.51217	1.60219	0.0163086	0.000278814	0.0230129	0.135533	0.0311589	0.0862385	-2.79119	-5.06215	-2.44384	0.914101	1.32894	0.680047
18606	SNORA2A	0	0	1	1.11279	1.09922	1.60072	0.350078	0.380174	0.00166681	0.554179	0.629412	0.011161	-0.972332	-0.911114	-3.5808	0.15418	0.136476	0.67872
10809	LTB4R	0	0	1	-1.17564	1.02926	1.59912	0.218275	0.865609	0.000409904	0.4281	0.938481	0.0037493	1.29922	-0.172904	-4.15829	-0.233451	0.0416114	0.677276
9567	LGALS8	0	0	1	1.00742	1.23891	1.59874	0.954834	0.00116519	0.000200076	0.976593	0.0500237	0.00214558	-0.0578322	-4.23136	-4.45184	0.0106614	0.309069	0.676936
6646	G0S2	0	0	1	1.01285	-1.01723	1.59862	0.891572	0.892096	0.0265136	0.938734	0.951873	0.0961527	-0.139238	0.13856	-2.3781	0.0184271	-0.0246436	0.676823
12278	MIR4772	0	0	1	-1.18878	-1.20002	1.59629	0.0767947	0.0143109	0.0125045	0.255199	0.128851	0.0538825	1.93586	2.86161	-2.71998	-0.24948	-0.263061	0.674719
6398	FLOT1	0	0	1	-1.18037	-1.03918	1.59619	0.304442	0.794779	0.000198061	0.513265	0.905272	0.00212697	1.07284	0.265968	-4.45598	-0.239239	-0.05544	0.674634
20140	TLR2	0	0	1	-1.27142	-1.09648	1.59615	0.110814	0.580347	0.0200412	0.303226	0.780024	0.0773485	1.72149	0.568244	-2.50738	-0.346444	-0.132881	0.674593
17642	SEC24A	0	0	1	1.02791	1.12646	1.59608	0.807429	0.16634	0.000110598	0.888532	0.413342	0.00136671	-0.249188	-1.47357	-4.69477	0.0397143	0.171801	0.67453
2963	CD44	0	0	1	1.08696	1.15242	1.59477	0.573891	0.140055	0.000102116	0.729563	0.379557	0.00128496	-0.578092	-1.58016	-4.72753	0.120296	0.204664	0.67335
18047	SLC16A6	0	0	1	-1.04174	1.3106	1.59306	0.781658	0.0161881	0.0074408	0.872935	0.135597	0.0361968	0.283457	-2.79519	-2.94778	-0.0589986	0.390224	0.671798
7554	HACD1	1	1	1	1.94113	1.68035	1.59158	0.000174047	0.000371621	0.00190019	0.0487998	0.0340318	0.012402	-5.34845	-4.89088	-3.52632	0.9569	0.748764	0.670462
18647	SNORA71A	0	0	1	1.24944	1.31793	1.58984	0.100361	0.0811591	0.0016276	0.289583	0.288049	0.0109705	-1.78016	-1.90401	-3.59069	0.321279	0.398276	0.668884
5905	FAM198B	0	0	0	1.16881	1.37917	1.58679	0.492422	0.164476	0.0570294	0.670789	0.411343	0.171632	-0.708078	-1.48064	-2.00843	0.225044	0.463803	0.666113
11143	MBOAT2	0	0	1	1.32035	1.49086	1.58679	0.0347894	0.0296167	8.95742e-07	0.179699	0.178937	4.20069e-05	-2.37958	-2.46772	-6.74042	0.400921	0.576149	0.666113
20457	TMLHE	0	0	1	-1.03051	1.09521	1.58669	0.758205	0.393808	6.62629e-05	0.857379	0.641414	0.000933641	0.314955	-0.884491	-4.9054	-0.0433643	0.131207	0.666018
22028	ZDHHC3	0	0	1	1.37108	1.45024	1.5849	0.038431	0.00303599	8.73672e-06	0.186737	0.0683879	0.000214527	-2.3248	-3.69996	-5.75106	0.455317	0.536287	0.664389
1245	ASGR2	0	1	1	1.20818	1.61051	1.58385	0.283469	0.0103178	0.0117138	0.493378	0.113385	0.0511647	-1.12284	-3.0377	-2.74896	0.272839	0.687521	0.663438
19325	STAB1	0	0	1	1.21887	1.29712	1.58369	0.14073	0.0944198	0.00411306	0.341767	0.311119	0.0227023	-1.57722	-1.81601	-3.20196	0.285549	0.375317	0.663293
5793	FAM126B	0	0	1	-1.34426	-1.30229	1.58136	0.135632	0.0943515	0.0303543	0.33544	0.311004	0.106956	1.59977	1.81643	-2.31462	-0.426816	-0.381046	0.661168
6967	GK3P	0	0	1	-1.28441	-1.1524	1.58027	0.184473	0.436053	0.0129548	0.392134	0.673366	0.0552968	1.40812	0.805769	-2.70424	-0.361107	-0.204636	0.660173
9629	LIMK2	0	0	1	-1.24123	-1.06125	1.58013	0.220494	0.740735	0.0148328	0.430794	0.877194	0.061455	1.29257	0.338637	-2.64371	-0.311776	-0.0857586	0.660047
13504	NDST2	0	0	1	1.00843	1.13765	1.57975	0.910772	0.181439	0.00121517	0.950533	0.430691	0.00875359	-0.114452	-1.41868	-3.71171	0.01211	0.186056	0.659698
4735	DIRC2	0	0	1	1.0459	1.16122	1.57949	0.771703	0.460857	0.0232188	0.866601	0.692238	0.0867524	-0.296788	-0.761858	-2.43972	0.0647414	0.215647	0.659459
2298	C6orf229	0	0	1	-1.1037	1.02301	1.57915	0.411294	0.834679	0.00146663	0.605158	0.92492	0.010122	0.851254	-0.213293	-3.63388	-0.142343	0.03282	0.659152
2971	CD58	0	0	1	-1.08171	1.09196	1.57653	0.577514	0.550446	0.00118499	0.732324	0.760266	0.00857972	0.572558	-0.614363	-3.7221	-0.113318	0.126924	0.65675
3496	CKLF	0	0	1	-1.10619	1.03855	1.57596	0.25979	0.701054	0.000877738	0.470565	0.854761	0.00676487	1.18281	-0.393219	-3.84584	-0.145601	0.054575	0.656228
2513	CAPG	0	0	1	1.19401	1.2333	1.57551	0.119414	0.055461	0.000335697	0.314255	0.240652	0.00320231	-1.67681	-2.12075	-4.24004	0.255816	0.302527	0.655817
12754	MKI67	1	1	1	1.61126	1.7135	1.57291	0.000543844	0.00217912	0.0014423	0.0606216	0.0606494	0.0100108	-4.66748	-3.88222	-3.64081	0.688187	0.776949	0.653437
6341	FGR	0	0	1	-1.01876	1.11447	1.57221	0.874015	0.374887	0.000902103	0.929687	0.624289	0.00691511	0.161983	-0.921615	-3.83457	-0.0268136	0.156355	0.65279
4294	CYP19A1	0	0	1	-1.04475	-1.01885	1.57066	0.26435	0.631331	0.00931158	0.474753	0.812732	0.0429142	1.17094	0.492386	-2.85005	-0.0631557	-0.0269429	0.651374
11834	MIR3605	0	0	1	-1.19891	1.00035	1.56886	0.212134	0.998493	0.0107366	0.421502	1	0.0477313	1.31793	-0.00192892	-2.78747	-0.261724	0.0005	0.649716
16805	RGL4	0	0	1	-1.1848	-1.06526	1.56878	0.0588668	0.621631	1.80155e-06	0.225527	0.806321	6.99479e-05	2.0872	0.506576	-6.43144	-0.244639	-0.0912093	0.649644
7522	GYPE	1	1	0	2.25239	1.82124	1.56862	0.0118658	0.0306488	0.0588573	0.123001	0.181546	0.175506	-2.96248	-2.44901	-1.99259	1.17145	0.864923	0.649494
2931	CD24	0	0	1	-1.09285	-1.04354	1.56795	0.587578	0.837923	0.0483009	0.739655	0.926156	0.151758	0.557284	0.209041	-2.09092	-0.12809	-0.0614814	0.64888
15084	PDZD8	0	0	1	-1.08653	1.04638	1.56776	0.394855	0.778558	0.00127187	0.590592	0.897095	0.00906428	0.882474	-0.287602	-3.69286	-0.119729	0.0654114	0.648706
7101	GNS	0	0	1	1.19774	1.37696	1.5671	0.259211	0.0166312	0.00254272	0.469871	0.13705	0.01563	-1.18433	-2.78062	-3.40469	0.26032	0.46149	0.648096
16510	RALB	0	0	1	-1.25551	-1.07802	1.56662	0.157999	0.660919	0.00671705	0.362529	0.829993	0.0333693	1.50573	0.449733	-2.99206	-0.328274	-0.108386	0.647659
16873	RHOV	0	0	1	1.19705	1.05052	1.56582	0.0191769	0.495813	0.000402249	0.144095	0.720804	0.00369441	-2.70372	-0.702428	-4.16601	0.25948	0.0711	0.646922
2987	CD82	0	0	1	-1.12947	-1.04563	1.56545	0.231088	0.720801	0.00238303	0.442068	0.866602	0.0148861	1.26154	0.36591	-3.43184	-0.175646	-0.0643721	0.64658
16236	PTGFR	0	0	1	1.10544	1.46522	1.56449	0.44454	0.0125106	0.0154525	0.631987	0.12268	0.0634097	-0.790568	-2.934	-2.62532	0.144621	0.551115	0.645693
21057	TUBB2A	0	0	0	1.7645	2.31801	1.5643	0.302663	0.139675	0.24833	0.511517	0.379038	0.478729	-1.07698	-1.58182	-1.18585	0.819261	1.21289	0.645514
1742	BNIP2	0	0	1	-1.24459	-1.05801	1.56353	0.164609	0.497986	0.00097474	0.369248	0.722227	0.00733817	1.48013	0.698819	-3.80267	-0.315667	-0.0813471	0.644806
12620	MIR6818	0	0	1	1.16764	1.26541	1.56329	0.0248736	0.0347989	1.064e-05	0.157943	0.192855	0.000250411	-2.56279	-2.37943	-5.66763	0.223599	0.339604	0.644582
1332	ATP11A	0	0	1	-1.03267	1.18315	1.56149	0.769011	0.249817	0.000568095	0.864407	0.509624	0.00480743	0.300403	-1.20935	-4.02456	-0.0463757	0.242635	0.64292
4494	DDAH2	0	0	1	-1.15915	-1.07629	1.55776	0.0298163	0.179411	0.000147208	0.169351	0.428477	0.00169126	2.46406	1.42582	-4.57751	-0.213064	-0.106063	0.639476
20368	TMEM260	0	0	1	-1.18945	-1.01514	1.55669	0.103066	0.850791	0.000763802	0.293445	0.931807	0.00608283	1.76448	0.192211	-3.90303	-0.250295	-0.02168	0.638486
13617	NF1	0	0	1	-1.01768	1.09861	1.55592	0.820324	0.278323	0.000300931	0.895907	0.538598	0.00293601	0.232162	-1.13554	-4.28479	-0.0252886	0.135679	0.637768
9104	KLF7	0	0	1	-1.27034	-1.08865	1.55554	0.0903089	0.518152	0.00283183	0.27475	0.735392	0.0169465	1.84202	0.665769	-3.35951	-0.345216	-0.122544	0.637418
9433	LAMTOR5	0	0	1	-1.1424	-1.05366	1.55376	0.205451	0.496135	7.9703e-05	0.415272	0.720811	0.00107545	1.33879	0.701892	-4.82937	-0.192069	-0.0754057	0.63576
15193	PGS1	0	0	1	-1.19048	-1.1189	1.55364	0.128394	0.323774	0.00153194	0.326356	0.581349	0.0104772	1.6331	1.029	-3.61582	-0.251548	-0.162085	0.635654
19257	SSH1	0	0	1	-1.15495	-1.02106	1.55298	0.186413	0.8468	0.000994309	0.394781	0.93019	0.00746076	1.40144	0.197425	-3.79448	-0.207831	-0.0300614	0.635036
14629	OSCAR	0	0	1	1.06193	1.13988	1.55227	0.547023	0.14846	1.25231e-05	0.711008	0.390601	0.000279409	-0.61973	-1.54433	-5.59887	0.0866857	0.188876	0.634378
17995	SLA	0	0	1	-1.24281	-1.09353	1.5522	0.104387	0.52869	0.00143029	0.294967	0.743518	0.00994071	1.75695	0.648799	-3.64427	-0.313611	-0.12899	0.634313
1645	BEND7	0	0	1	1.09704	1.47145	1.55195	0.500393	0.0103947	0.0118955	0.67689	0.113716	0.051769	-0.694833	-3.03371	-2.74214	0.133616	0.557238	0.634086
9051	KIF3C	0	0	1	-1.15579	1.03605	1.55115	0.0723676	0.678542	5.51903e-05	0.248043	0.84098	0.000813985	1.96992	-0.42474	-4.98081	-0.208874	0.0510929	0.633334
2247	C4orf3	0	0	1	-1.47534	-1.21946	1.55061	0.00967736	0.0252652	0.00420712	0.11519	0.165592	0.0231036	3.07219	2.5543	-3.19236	-0.561046	-0.286246	0.632834
10584	LMNB1	0	0	1	-1.09053	-1.04891	1.55037	0.471912	0.732851	0.0142071	0.653287	0.872389	0.0594263	0.74277	0.34939	-2.66303	-0.125028	-0.0688886	0.632612
2380	C9orf72	0	0	1	1.04946	1.26369	1.54776	0.765431	0.0713604	0.0218547	0.862017	0.27106	0.0829385	-0.305216	-1.97794	-2.46764	0.0696429	0.337644	0.63018
20500	TNFAIP3	0	0	1	-1.03139	1.18876	1.54638	0.777352	0.0934856	0.0203272	0.869977	0.309471	0.0782179	0.289216	-1.82183	-2.5009	-0.0445936	0.249453	0.628893
11384	MGST1	0	1	0	1.22477	1.539	1.54589	0.331241	0.0473663	0.0604625	0.537945	0.222778	0.17872	-1.01258	-2.20899	-1.97904	0.292516	0.621989	0.628436
16402	RAB1A	0	0	1	-1.00261	1.12785	1.54581	0.98042	0.175892	0.00014571	0.990166	0.424134	0.00168051	0.0250586	-1.43838	-4.5817	-0.00376714	0.173576	0.628359
21850	XRCC4	0	0	1	1.0484	1.21046	1.54484	0.642995	0.106877	0.000109301	0.777627	0.331868	0.00135659	-0.475463	-1.74299	-4.69961	0.0681843	0.275558	0.627458
6383	FKBP9	0	0	1	1.0784	1.14837	1.54394	0.202566	0.162646	1.66963e-06	0.412387	0.409118	6.57233e-05	-1.34796	-1.48764	-6.46482	0.108889	0.199591	0.626616
6826	GCLM	0	0	1	1.03245	1.20764	1.5412	0.741206	0.0245797	2.35503e-05	0.845949	0.163439	0.000437009	-0.337995	-2.56925	-5.33412	0.0460657	0.27219	0.624053
8257	IFITM3	0	0	0	-1.04127	1.61219	1.53963	0.840241	0.111088	0.0922256	0.908042	0.338601	0.243348	0.206005	-1.72002	-1.76047	-0.0583429	0.689019	0.622586
18367	SLC9A8	0	0	1	-1.0219	1.0364	1.53841	0.863666	0.758432	0.00412166	0.922698	0.886578	0.0227332	0.175431	-0.314649	-3.20107	-0.0312543	0.0515743	0.621438
16852	RHCE	1	1	1	1.72195	1.91828	1.53804	0.0218478	0.00810565	0.0189302	0.151013	0.101964	0.074009	-2.63316	-3.1676	-2.53342	0.78404	0.939814	0.621097
18179	SLC2A1	1	1	1	1.62708	2.07984	1.53801	0.0278487	0.00685861	0.026377	0.165187	0.0953863	0.0957794	-2.5013	-3.25764	-2.38051	0.702286	1.05647	0.621066
3158	CEACAM5	0	0	1	1.0545	1.15249	1.53732	0.615354	0.30916	0.000120572	0.758992	0.568069	0.00145978	-0.515815	-1.06196	-4.65934	0.0765557	0.204753	0.620418
709	ANAPC15	0	0	1	1.30023	1.34687	1.53619	0.0136331	0.000981281	0.000151701	0.127469	0.0476194	0.00173145	-2.88775	-4.32851	-4.56519	0.378766	0.429615	0.619361
16984	RNF141	0	0	1	-1.13568	1.01528	1.53613	0.483677	0.915088	0.00651036	0.663372	0.962901	0.0326279	0.72276	-0.108891	-3.00555	-0.183554	0.0218714	0.619298
20146	TLR8	0	0	1	-1.17288	-1.00142	1.53559	0.233093	0.993911	0.0167048	0.444323	0.999061	0.0672248	1.25579	0.0077919	-2.59018	-0.230051	-0.00205	0.618791
5396	EMB	0	0	1	-1.15984	-1.05367	1.53555	0.210783	0.685838	0.000421368	0.420326	0.845864	0.0038221	1.3221	0.414477	-4.14699	-0.213927	-0.0754286	0.618757
681	AMFR	1	1	1	1.73408	2.30659	1.53376	0.00934331	0.000613666	0.00328609	0.114055	0.0406326	0.0190741	-3.09109	-4.59742	-3.29691	0.794167	1.20576	0.617073
6399	FLOT2	0	0	1	-1.17616	-1.07442	1.53346	0.177272	0.590775	0.00125243	0.383651	0.787539	0.00896515	1.43343	0.552461	-3.69922	-0.234087	-0.103564	0.61679
7176	GPAT3	0	0	1	-1.025	-1.00618	1.53217	0.86644	0.973234	0.00740653	0.924574	0.990372	0.0360764	0.171824	0.0342587	-2.94978	-0.0356193	-0.008895	0.615579
3809	COLGALT1	0	0	1	1.14563	1.27189	1.53189	0.338068	0.0145202	0.000332994	0.543835	0.129545	0.00318187	-0.997809	-2.85379	-4.24335	0.196142	0.346976	0.615313
13096	MT1L	0	1	0	1.06908	2.85881	1.53058	0.75001	0.018845	0.0779625	0.851929	0.145229	0.214534	-0.32604	-2.71316	-1.84886	0.0963721	1.51542	0.614081
21317	UPB1	0	0	1	1.02205	1.13332	1.53023	0.694812	0.0637171	0.000892735	0.813395	0.25694	0.00686661	-0.401917	-2.04243	-3.83887	0.0314671	0.180549	0.613749
6965	GK	0	0	1	-1.3817	-1.23803	1.52988	0.0809353	0.223568	0.027911	0.261357	0.481293	0.100038	1.9056	1.28344	-2.35408	-0.466449	-0.308044	0.613421
10763	LRRFIP2	0	0	1	1.10607	1.21949	1.52971	0.1506	0.0291827	5.60992e-06	0.353776	0.177421	0.000154821	-1.53549	-2.47578	-5.93971	0.145443	0.286279	0.613256
5167	EBLN2	0	0	1	-1.25842	-1.0772	1.52949	0.0985754	0.447581	0.00949785	0.287222	0.6824	0.0436071	1.79073	0.785167	-2.84137	-0.331615	-0.107289	0.613052
8068	HS3ST3B1	0	0	1	-1.3004	-1.2705	1.52866	0.0250648	0.0227335	0.0268747	0.15831	0.158035	0.0971211	2.55863	2.61162	-2.37178	-0.378959	-0.345391	0.61227
11340	MFGE8	0	0	1	-1.07146	-1.02137	1.52842	0.587669	0.802628	0.0458569	0.739708	0.90885	0.146018	0.557146	0.255547	-2.11642	-0.0995757	-0.0305057	0.612042
9881	LINC00592	1	0	1	1.88869	1.36709	1.52835	7.36697e-05	0.00825994	0.00133753	0.0384212	0.102528	0.00941997	-5.88992	-3.15745	-3.67203	0.917387	0.451111	0.611975
6116	FAR2	0	0	1	-1.1211	1.11341	1.52807	0.541564	0.365456	0.00209113	0.707313	0.616175	0.0134055	0.628327	-0.940606	-3.48642	-0.164911	0.154983	0.611714
14005	NTNG2	0	0	1	-1.06787	1.26509	1.52748	0.551281	0.0919241	0.000382245	0.714171	0.307411	0.00354597	0.613058	-1.83167	-4.18689	-0.0947314	0.339246	0.611151
10002	LINC00884	0	0	1	1.05781	1.08687	1.52718	0.506005	0.264597	6.97653e-05	0.680812	0.525038	0.000970943	-0.685584	-1.1703	-4.88419	0.0810836	0.120179	0.610872
19982	TFRC	1	1	1	2.10284	2.18367	1.5271	0.000421628	0.000450962	0.00876367	0.0580339	0.0366826	0.0409398	-4.81638	-4.77686	-2.87657	1.07234	1.12675	0.610792
8948	KEL	1	1	0	2.31416	2.24946	1.52439	0.00464089	0.0039616	0.0784177	0.0907314	0.077054	0.215551	-3.46884	-3.55479	-1.84583	1.21049	1.16958	0.608235
14960	PCMT1	0	0	1	1.04436	1.02977	1.52252	0.434779	0.642144	0.000161162	0.623888	0.81862	0.00181299	-0.808066	-0.476693	-4.54041	0.0626129	0.0423286	0.60646
3365	CHD7	0	0	1	-1.03887	1.19184	1.52132	0.817809	0.199464	0.00785815	0.894707	0.452777	0.0377022	0.235477	-1.35795	-2.92409	-0.0550186	0.253191	0.605327
2126	C1QA	0	0	1	1.10706	1.15051	1.51936	0.078723	0.0756102	9.18184e-05	0.257955	0.278795	0.00118898	-1.92159	-1.9448	-4.77119	0.146734	0.202269	0.603463
6607	FURIN	0	1	1	1.4986	1.67401	1.51899	0.0162577	0.0029449	0.0014201	0.135455	0.0673703	0.00988194	-2.79287	-3.71664	-3.64724	0.58362	0.74331	0.603113
16648	RBM47	0	0	1	-1.27781	-1.17916	1.51775	0.144778	0.185403	0.00165592	0.346878	0.435878	0.0111064	1.5598	1.40491	-3.58352	-0.353677	-0.237757	0.601939
15295	PIK3AP1	0	0	1	-1.0338	1.16942	1.51746	0.75181	0.0698775	0.0119982	0.85295	0.268741	0.0521547	0.323602	-1.98993	-2.73833	-0.0479543	0.225799	0.601658
19901	TENM1	0	0	1	-1.08592	-1.14563	1.51729	0.607387	0.2829	0.00269032	0.753461	0.543888	0.0162991	0.527611	1.12423	-3.38103	-0.118913	-0.196144	0.601498
12119	MIR4508	0	0	1	1.23991	1.24717	1.51622	0.359219	0.219674	0.0307981	0.562232	0.476824	0.108134	-0.953358	-1.29502	-2.30777	0.310235	0.31866	0.600482
20276	TMEM170B	0	0	1	1.08823	1.21178	1.51613	0.458554	0.0920932	0.00100568	0.642496	0.307437	0.00753859	-0.765871	-1.8306	-3.7898	0.121984	0.277132	0.600389
19167	SPTA1	1	1	1	1.52592	1.52664	1.51612	0.0276865	0.00422819	0.00460223	0.16492	0.0789042	0.0247409	-2.50449	-3.51939	-3.15418	0.609677	0.61036	0.600388
20948	TSTA3	1	1	0	2.1547	3.04108	1.51593	0.00366033	0.00133147	0.0649293	0.0850617	0.0526817	0.187872	-3.59785	-4.15633	-1.94294	1.10749	1.60459	0.600203
17448	SAT1	0	0	1	-1.1985	1.03405	1.515	0.176478	0.700221	0.00667188	0.382584	0.854403	0.0332032	1.43628	-0.394379	-2.99497	-0.261226	0.0483014	0.599314
19457	STXBP5	0	0	1	-1.16134	1.06093	1.51395	0.168116	0.691898	0.00199887	0.373203	0.849344	0.0128978	1.4669	-0.405987	-3.50523	-0.215784	0.0853357	0.598314
21546	VNN2	0	0	1	-1.16459	-1.00679	1.51169	0.476692	0.974424	0.0404829	0.657334	0.990607	0.133589	0.734602	0.0327345	-2.17709	-0.219823	-0.00975714	0.59616
13744	NLRP12	0	0	1	1.0171	1.05534	1.51053	0.894144	0.752781	0.0043012	0.940265	0.884221	0.0235179	-0.135912	-0.322287	-3.18296	0.0244643	0.0777014	0.595053
3784	COL4A3BP	0	0	1	-1.07314	1.1494	1.50924	0.628586	0.235108	0.000969618	0.767559	0.494311	0.007307	0.496391	-1.25006	-3.80485	-0.101835	0.200883	0.593823
12659	MIR6883	0	0	1	-1.0591	1.25285	1.50821	0.454276	0.0584049	0.000806626	0.639088	0.246595	0.00633722	0.773358	-2.09164	-3.8806	-0.0828393	0.325218	0.592841
12066	MIR4440	0	0	1	-1.03336	1.15358	1.50811	0.774498	0.168634	0.000605296	0.868197	0.416027	0.00504786	0.29304	-1.46497	-3.99854	-0.0473457	0.206115	0.592737
2530	CAPNS2	0	0	1	1.07632	1.21031	1.5065	0.463848	0.104915	0.00129697	0.647195	0.329014	0.00919701	-0.756665	-1.75396	-3.68477	0.106112	0.275382	0.591202
11888	MIR3690	0	0	1	1.00805	1.01694	1.50617	0.955653	0.917709	0.00968541	0.977166	0.9638	0.0442092	-0.0567831	-0.105516	-2.83279	0.0115707	0.0242371	0.590887
15261	PIAS2	0	0	1	-1.01676	1.23374	1.50538	0.891474	0.0455259	0.044778	0.938734	0.218638	0.143531	0.139364	-2.23104	-2.12806	-0.0239771	0.303037	0.59013
5763	FAM105A	0	0	1	-1.11669	1.05526	1.50248	0.495709	0.685429	0.0157051	0.673167	0.845606	0.0641679	0.7026	-0.415052	-2.61802	-0.159227	0.0776036	0.587346
8943	KDM7A	0	0	1	1.22952	1.47056	1.50177	0.134832	0.00735475	3.45393e-05	0.334555	0.0983708	0.000580246	-1.60337	-3.21998	-5.17478	0.298099	0.556369	0.586663
8464	IMPA2	0	0	1	-1.0833	1.00214	1.50118	0.636257	0.990259	0.000691695	0.773097	0.997773	0.00562496	0.485221	-0.0124659	-3.94377	-0.115439	0.00308357	0.5861
1111	ARID5A	0	0	1	-1.20084	-1.01342	1.50107	0.024137	0.878905	0.000942146	0.156131	0.94563	0.0071449	2.57912	0.15564	-3.81669	-0.264046	-0.0192343	0.585987
17684	SEMA6B	0	0	0	-1.05719	1.07066	1.49864	0.640811	0.70712	0.000590517	0.775952	0.858745	0.00495288	0.478621	-0.384799	-4.00868	-0.0802286	0.0985057	0.583656
5371	ELL2	0	1	0	1.43531	1.72182	1.49439	0.0298549	5.44364e-05	0.000365449	0.169422	0.0212937	0.00343247	-2.46335	-6.08689	-4.20529	0.521363	0.783934	0.579557
21761	WNK1	0	1	0	1.44868	2.00537	1.49383	0.0807126	0.0137503	0.0382348	0.261041	0.126635	0.127879	-1.9072	-2.88314	-2.20466	0.534744	1.00387	0.579015
14471	OR56B1	0	1	0	1.1389	1.68356	1.49261	0.397256	0.00827744	0.100858	0.592728	0.102558	0.259551	-0.87786	-3.15631	-1.71254	0.187647	0.751516	0.577842
18081	SLC22A15	0	0	0	-1.01369	1.1484	1.49166	0.928093	0.30787	0.0263086	0.961306	0.566926	0.0955617	0.0921576	-1.06492	-2.38172	-0.0196157	0.199624	0.576919
10127	LINC01061	0	0	0	-1.15941	1.02144	1.49077	0.359727	0.826593	0.00541939	0.562539	0.921335	0.0281672	0.952313	-0.223912	-3.08437	-0.213389	0.0306057	0.576053
20104	TIMP3	0	0	0	-1.11196	-1.00374	1.49053	0.251534	0.941522	0.0151829	0.462072	0.974867	0.0625731	1.20472	0.0749085	-2.63323	-0.153107	-0.00538571	0.57583
17840	SGTB	0	0	0	-1.10515	1.11065	1.49052	0.354369	0.214606	0.000915109	0.557771	0.470774	0.00699264	0.96338	-1.31034	-3.82868	-0.144237	0.151403	0.575816
21407	USP32	0	0	0	1.07031	1.24044	1.489	0.556968	0.0403467	8.16523e-05	0.717756	0.2067	0.00109208	-0.60419	-2.29795	-4.81943	0.0980271	0.310854	0.574347
2846	CCNB1	1	1	0	2.1943	1.64623	1.48731	0.000471358	0.032477	0.121503	0.0606216	0.185649	0.29751	-4.75094	-2.4173	-1.61069	1.13376	0.719168	0.572706
8968	KIAA0391	0	0	0	-1.0045	1.18044	1.48696	0.965345	0.0313528	0.00290657	0.982236	0.182917	0.0173	0.0443629	-2.43659	-3.34857	-0.00648	0.239327	0.572365
11062	MAPKAPK2	0	0	0	1.0745	1.1758	1.48676	0.241638	0.0719211	2.52183e-05	0.452799	0.271962	0.000457861	-1.23174	-1.97346	-5.30559	0.103669	0.23364	0.572176
19725	TBC1D14	0	0	0	-1.25126	-1.14259	1.48554	0.0750792	0.411294	0.00149013	0.252305	0.65484	0.0102335	1.94884	0.851254	-3.62729	-0.323379	-0.192304	0.57099
8313	IGF2BP2	1	1	0	1.87299	2.71493	1.48512	0.0384278	0.00230006	0.0618272	0.186737	0.0614186	0.181549	-2.32485	-3.85242	-1.96777	0.905341	1.44091	0.570582
18328	SLC6A19	0	1	0	1.85259	2.28063	1.48256	0.11484	0.0348655	0.0130473	0.308838	0.192988	0.0555993	-1.70021	-2.37838	-2.70107	0.889546	1.18943	0.568091
20613	TP53I3	0	0	0	-1.00545	1.08923	1.48208	0.954373	0.103307	0.000559495	0.97634	0.326135	0.00474626	0.0584239	-1.76309	-4.03081	-0.00784071	0.123313	0.567625
9597	LHX4-AS1	0	0	0	-1.072	1.1165	1.48118	0.581688	0.585304	0.0559394	0.735481	0.78356	0.169181	0.566206	-0.560723	-2.01809	-0.100306	0.158977	0.566746
9190	KMT5A	0	0	0	1.15492	1.30087	1.48027	0.023894	7.82773e-05	3.38241e-06	0.155628	0.022251	0.000107297	-2.58461	-5.85084	-6.15723	0.207793	0.379476	0.565863
10897	MACF1	0	0	0	-1.19449	-1.01575	1.47983	0.123716	0.894165	0.00333563	0.320425	0.952684	0.0192927	1.65552	0.135885	-3.2906	-0.25639	-0.0225429	0.565431
5003	DPYD	0	0	0	1.05357	1.21772	1.47859	0.73343	0.13443	0.00893993	0.840962	0.371739	0.0415241	-0.348599	-1.60519	-2.86787	0.0752843	0.284181	0.564221
5616	ESRG	0	0	0	1.38209	1.61864	1.47853	0.14496	0.117979	0.00604049	0.347153	0.347646	0.0307274	-1.55903	-1.68406	-3.03781	0.466847	0.694786	0.56416
3407	CHP1	1	1	0	1.59603	1.95402	1.47838	9.00776e-05	2.09794e-05	0.000218512	0.0384212	0.0167966	0.00229135	-5.76092	-6.73181	-4.41576	0.674486	0.966446	0.564017
9639	LIN7A	0	0	0	-1.21423	1.02381	1.47807	0.18741	0.873702	0.00363181	0.396005	0.943137	0.0206017	1.39803	-0.162388	-3.25467	-0.280044	0.0339471	0.563718
43	ABCA13	0	0	0	1.0653	1.20876	1.47618	0.580417	0.242565	0.00213432	0.734546	0.501915	0.0136209	-0.568137	-1.22917	-3.47789	0.0912607	0.273533	0.561869
272	ADAM17	0	0	0	-1.17207	-1.07734	1.47542	0.34247	0.458806	0.0211022	0.547179	0.690429	0.0805671	0.988396	0.76543	-2.48375	-0.229055	-0.107475	0.561122
3025	CDC42EP3	0	0	0	-1.22648	-1.04374	1.47463	0.168123	0.755305	0.0164411	0.373203	0.885419	0.066446	1.46687	0.318873	-2.59737	-0.294527	-0.0617629	0.560358
17323	RTN4	0	0	0	-1.10627	-1.04081	1.47442	0.533131	0.632186	0.00140848	0.701503	0.813369	0.00983125	0.641705	0.491141	-3.65064	-0.145704	-0.0577093	0.560146
12782	MLKL	0	0	0	-1.09446	1.15591	1.47346	0.294483	0.086233	0.0101661	0.504289	0.297698	0.0458418	1.09625	-1.86889	-2.81151	-0.130224	0.209029	0.559212
12793	MLXIP	0	1	0	1.30859	1.5336	1.47312	0.0160677	0.000157822	0.000471633	0.134903	0.0265913	0.00416331	-2.79921	-5.40879	-4.10083	0.388011	0.616919	0.558872
13098	MT1X	0	1	0	1.25301	1.54766	1.47015	0.292274	0.00217598	0.0311112	0.502181	0.0606365	0.109048	-1.10152	-3.88301	-2.30299	0.325394	0.630093	0.555967
13087	MT1B	0	1	0	1.10191	1.5296	1.46991	0.513113	0.0152926	0.00287482	0.685789	0.13265	0.0171651	-0.673955	-2.82587	-3.35318	0.140008	0.613153	0.555732
9094	KLF14	0	0	0	-1.06793	1.04759	1.4696	0.470063	0.71386	7.73745e-06	0.652136	0.862596	0.000196625	0.745942	-0.375475	-5.80262	-0.094815	0.0670743	0.555428
18353	SLC8A1	0	0	0	1.10554	1.35169	1.4694	0.512504	0.05298	0.0801902	0.685522	0.235373	0.219256	-0.674948	-2.14643	-1.83418	0.144757	0.434762	0.555225
6795	GBA	0	0	0	1.07908	1.22044	1.46898	0.576725	0.0571994	0.005113	0.731826	0.243852	0.0268948	-0.573762	-2.10339	-3.10928	0.109797	0.287396	0.554817
15328	PIP5K1B	1	1	0	1.52849	1.96571	1.46879	0.0432104	0.0201736	0.0166992	0.196664	0.149503	0.0672142	-2.26001	-2.67632	-2.59033	0.612103	0.975053	0.554625
10081	LINC01001	0	0	0	-1.07114	-1.04579	1.46876	0.608881	0.751285	0.00818851	0.754326	0.88292	0.03886	0.525393	0.324313	-2.90617	-0.0991429	-0.0646	0.554599
20902	TSPAN14	0	0	0	1.08976	1.2704	1.46861	0.38669	0.0510117	0.00158076	0.583637	0.230874	0.0107336	-0.898309	-2.16762	-3.6028	0.124004	0.345281	0.55445
9114	KLHDC8A	0	1	0	1.26069	1.6463	1.46842	0.0854254	0.000737598	0.00733051	0.267817	0.0432409	0.0358137	-1.87435	-4.49142	-2.95425	0.334218	0.719229	0.554261
21491	VCAN	0	0	0	1.23749	1.36972	1.466	0.358864	0.181113	0.12232	0.561959	0.43045	0.298897	-0.954087	-1.41982	-1.60697	0.307417	0.453879	0.551885
5173	ECE1	0	0	0	-1.1694	1.03966	1.46286	0.339327	0.780839	0.0207871	0.544687	0.898406	0.079632	0.995107	-0.284551	-2.49065	-0.225774	0.0561171	0.548796
4885	DNAJC4	0	0	0	1.32137	1.47898	1.46261	0.0234947	0.000801021	0.000640278	0.154843	0.0443828	0.00528631	-2.59376	-4.44415	-3.97548	0.40203	0.5646	0.548546
14697	OXSR1	0	0	0	1.21819	1.23812	1.46197	0.00200762	0.0151184	0.000482015	0.0715015	0.132161	0.00422051	-3.92753	-2.83204	-4.09191	0.28474	0.308146	0.547912
4945	DOK3	0	0	0	-1.12376	1.0298	1.46193	0.31656	0.838397	0.00316244	0.52409	0.926335	0.0184982	1.04513	-0.20842	-3.31307	-0.168336	0.0423664	0.54787
1007	AREG	0	0	0	1.07551	1.21454	1.46153	0.259742	0.0382053	0.000401232	0.470528	0.201445	0.00368805	-1.18293	-2.32805	-4.16704	0.105024	0.280416	0.547476
7835	HIST1H4L	0	0	0	1.15049	1.18981	1.45941	0.12877	0.484679	0.0251565	0.32691	0.712324	0.0923216	-1.63132	-0.721069	-2.40257	0.202251	0.25073	0.545386
15582	PNPLA6	0	0	0	1.2329	1.22464	1.45939	0.000581991	0.00113115	0.00263705	0.0606216	0.0497885	0.0160621	-4.62811	-4.24808	-3.38942	0.302053	0.292357	0.545366
2498	CAMKK2	0	0	0	1.04208	1.18038	1.45792	0.685974	0.136153	0.00852474	0.807294	0.374354	0.0400508	-0.414286	-1.59743	-2.88864	0.05947	0.239257	0.543909
1702	BLOC1S1	0	0	0	1.21655	1.26781	1.45645	0.0774646	0.0363552	6.59185e-05	0.255972	0.196633	0.000931098	-1.93087	-2.35538	-4.90755	0.282801	0.342343	0.542461
8254	IFITM1	0	0	0	-1.24442	1.05072	1.45629	0.207471	0.686032	0.0144294	0.417201	0.84588	0.0601065	1.33242	-0.414205	-2.65608	-0.315471	0.0713714	0.542302
4682	DHRS13	0	0	0	-1.33021	-1.32075	1.45594	0.00902847	0.0126157	0.0253679	0.112994	0.122951	0.0929774	3.10955	2.9295	-2.39868	-0.411656	-0.401357	0.541951
1556	BATF	0	0	0	1.09469	1.15543	1.45544	0.208085	0.00794865	7.73982e-05	0.418016	0.101189	0.00105077	-1.3305	-3.17814	-4.84144	0.130527	0.208431	0.541454
5400	EMC2	0	0	0	-1.10636	1.06251	1.45515	0.251614	0.418701	0.000432928	0.462181	0.660685	0.00390258	1.20451	-0.83746	-4.13591	-0.145827	0.0874714	0.541166
16970	RNF123	1	1	0	1.67799	2.07008	1.45341	0.0151218	0.00102364	0.0404967	0.132266	0.0481158	0.133589	-2.83192	-4.30455	-2.17692	0.746736	1.04968	0.539444
10604	LNPK	0	0	0	1.12536	1.28658	1.45307	0.231595	0.0576686	0.00147392	0.442629	0.244943	0.0101446	-1.26008	-2.09879	-3.63182	0.170392	0.363539	0.539102
16349	PXYLP1	0	0	0	-1.14357	-1.01852	1.45218	0.132924	0.846354	0.0202951	0.332287	0.929988	0.0781557	1.61205	0.198008	-2.50162	-0.193548	-0.0264686	0.538221
14064	NUP188	0	0	0	1.25485	1.30154	1.45154	0.215573	0.0564011	0.00209456	0.425543	0.242391	0.01342	-1.3074	-2.1113	-3.48573	0.32751	0.380216	0.537581
4867	DNAJC13	0	0	0	-1.03831	1.19807	1.45122	0.746695	0.122156	0.00058143	0.849808	0.354088	0.00489371	0.330536	-1.66317	-4.01504	-0.0542436	0.260708	0.537262
21011	TTN-AS1	0	0	0	-1.21906	1.02599	1.45097	0.21891	0.802643	0.000922216	0.428961	0.90885	0.00703132	1.29731	-0.255528	-3.82549	-0.285774	0.037015	0.537019
22702	ZSWIM6	0	0	0	1.00896	1.22529	1.4505	0.944378	0.127696	0.0114785	0.971454	0.363148	0.0503208	-0.071243	-1.6364	-2.75795	0.01287	0.293123	0.536548
3119	CDKN2C	0	1	0	1.14386	1.64198	1.44997	0.255243	0.00789641	0.00643552	0.466246	0.101161	0.0323099	-1.19481	-3.18169	-3.01053	0.193914	0.715437	0.536018
5240	EFEMP2	0	0	0	1.01661	1.15771	1.44964	0.769668	0.14501	0.000168408	0.864958	0.386313	0.00187472	-0.29952	-1.55882	-4.52239	0.0237671	0.211277	0.535697
16924	RLIM	0	0	0	1.03267	1.13225	1.44939	0.731995	0.189978	0.00198478	0.839952	0.441346	0.0128325	-0.35056	-1.38931	-3.50817	0.0463771	0.179194	0.535447
3631	CLTC	0	0	0	-1.02413	1.08851	1.44909	0.861949	0.425669	0.00140326	0.921644	0.665202	0.0098038	0.177666	-0.824632	-3.65218	-0.0343971	0.122356	0.535151
17235	RPS6KA3	0	0	0	-1.18308	-1.0563	1.44787	0.178097	0.610836	0.0128866	0.384666	0.79935	0.0550901	1.43049	0.522496	-2.70659	-0.242544	-0.0790129	0.533928
1524	BACH1-IT2	0	0	0	1.14476	1.3399	1.44703	0.227599	0.00330463	0.00208449	0.438495	0.0707365	0.0133856	-1.27163	-3.65361	-3.48774	0.195043	0.422124	0.533093
16581	RASGRP4	0	0	0	-1.016	1.06464	1.44674	0.880204	0.592008	0.00217008	0.933425	0.788194	0.0138026	0.153956	-0.550604	-3.47095	-0.0229036	0.0903721	0.532805
10963	MAK	0	0	0	-1.12241	-1.03542	1.44598	0.541392	0.830145	0.160966	0.707169	0.922656	0.361409	0.628599	0.219244	-1.45073	-0.166597	-0.0502114	0.532047
14646	OSTF1	0	0	0	-1.2053	-1.05997	1.44403	0.123608	0.489178	0.003257	0.320425	0.715879	0.0189391	1.65605	0.713505	-3.30066	-0.269389	-0.08403	0.530105
8782	KBTBD7	0	0	0	-1.0912	-1.04099	1.44128	0.51901	0.724298	0.00030637	0.690523	0.867912	0.0029763	0.664381	0.361105	-4.27746	-0.125919	-0.0579593	0.527348
16989	RNF146	0	0	0	-1.09719	1.01772	1.44113	0.358841	0.852292	0.00509068	0.561959	0.932659	0.0267835	0.954135	-0.190253	-3.11115	-0.133811	0.0253407	0.527199
20638	TPK1	0	0	0	-1.31413	-1.22217	1.44041	0.0135464	0.0515311	0.0130724	0.127343	0.23214	0.0556644	2.89118	2.16195	-2.70021	-0.394106	-0.289446	0.526475
11121	MB21D1	0	0	0	-1.06982	1.0303	1.44034	0.487796	0.634903	0.000259631	0.666995	0.814603	0.00261507	0.715825	-0.487188	-4.3452	-0.0973743	0.043065	0.526408
20850	TRPM2	0	0	0	1.05416	1.14566	1.44022	0.259421	0.0779988	6.60326e-05	0.470064	0.283651	0.000931098	-1.18378	-1.92691	-4.90684	0.0760971	0.196176	0.526285
4886	DNAJC5	0	0	0	1.1412	1.18923	1.44016	0.155562	0.172605	0.0008977	0.359578	0.420737	0.00689299	-1.5154	-1.45031	-3.83659	0.190546	0.250029	0.526234
16915	RIPK3	0	0	0	1.0605	1.2521	1.43969	0.571579	0.00190393	9.3308e-05	0.727796	0.0582604	0.00120278	-0.581632	-3.9569	-4.76458	0.0847479	0.324344	0.52576
12599	MIR6787	0	0	0	-1.05102	1.01432	1.43967	0.797068	0.910755	0.00956333	0.882045	0.961294	0.0438281	0.262926	-0.114474	-2.83836	-0.0717921	0.02051	0.525734
17908	SHKBP1	0	0	0	-1.02006	1.15928	1.43903	0.892053	0.308143	0.017239	0.939022	0.567077	0.0688096	0.138616	-1.06429	-2.57593	-0.02866	0.213228	0.525101
7197	GPCPD1	0	0	0	-1.13649	1.03579	1.43887	0.366446	0.801087	0.0257572	0.567808	0.908266	0.0940248	0.938597	-0.257591	-2.39159	-0.184589	0.0507314	0.524934
18174	SLC28A3	0	0	0	1.07873	1.13902	1.43832	0.146614	0.0354052	0.000430485	0.349039	0.194318	0.00388308	-1.55205	-2.36994	-4.13823	0.109338	0.187794	0.524388
18430	SMAP2	0	0	0	-1.1306	1.09478	1.43831	0.344486	0.460109	0.0336656	0.549049	0.691565	0.115821	0.984114	-0.763159	-2.26557	-0.177086	0.130643	0.524378
856	ANXA1	0	0	0	-1.1811	1.0131	1.4376	0.364111	0.90636	0.0198452	0.566115	0.958704	0.0767878	0.943343	-0.12014	-2.51188	-0.240134	0.0187814	0.523665
7102	GOLGA1	0	0	0	-1.05556	1.10049	1.43731	0.276901	0.0837058	0.00133315	0.487118	0.292809	0.00939201	1.13907	-1.88614	-3.67339	-0.07801	0.138142	0.523374
3974	CREG1	1	1	0	1.68073	2.49474	1.43727	0.0133447	0.000119433	0.0559584	0.12695	0.0242995	0.169216	-2.89926	-5.58243	-2.01792	0.749091	1.31889	0.523326
13322	N4BP1	0	0	0	-1.16942	-1.04343	1.4367	0.23382	0.741699	0.0269286	0.445177	0.877878	0.0972847	1.25372	0.337325	-2.37085	-0.22579	-0.0613357	0.522756
8233	IER3	0	0	0	-1.01288	-1.00125	1.43667	0.888481	0.990892	0.00428592	0.937053	0.997888	0.0234512	0.143235	0.0116559	-3.18447	-0.0184571	-0.00179571	0.522726
1578	BCAM	1	1	0	2.027	2.23231	1.43499	0.00574737	0.001436	0.0970904	0.0963309	0.0538169	0.252659	-3.35307	-4.11399	-1.73301	1.01935	1.15854	0.521036
2844	CCNA1	0	0	0	1.05224	1.13497	1.43489	0.418513	0.0308371	0.0419072	0.610716	0.181954	0.136739	-0.837808	-2.44566	-2.16033	0.0734579	0.182648	0.520944
7925	HMOX1	0	0	0	1.23183	1.36739	1.43481	0.138791	0.0312162	0.0517767	0.33937	0.182719	0.159805	-1.58571	-2.43898	-2.05659	0.300801	0.451427	0.520857
10866	LYRM1	0	0	0	-1.13588	1.0925	1.4346	0.243817	0.40215	0.00228525	0.455005	0.647668	0.0143741	1.22572	-0.868514	-3.44935	-0.183812	0.127631	0.520644
813	ANKRD55	0	0	0	1.01467	1.13226	1.43453	0.878036	0.530561	0.0319069	0.932	0.74518	0.111117	-0.156766	-0.645806	-2.29104	0.02101	0.179204	0.520573
8664	ITIH4	0	0	0	1.00137	1.13556	1.43383	0.987843	0.0682128	0.00799177	0.993706	0.265407	0.03819	-0.0155572	-2.00368	-2.91676	0.00197571	0.183407	0.519871
15764	PPM1M	0	0	0	-1.09833	1.02726	1.43374	0.313126	0.75567	0.00096717	0.521096	0.885645	0.00729327	1.0529	-0.318379	-3.80589	-0.135306	0.0388	0.519778
15485	PLIN4	0	0	0	-1.03922	1.10445	1.43347	0.528088	0.164096	0.000367223	0.698074	0.410935	0.00344232	0.649762	-1.48208	-4.2033	-0.055505	0.143329	0.519508
3708	CNR1	0	0	0	-1.14997	-1.09145	1.43346	0.111626	0.331063	0.0464814	0.304558	0.587633	0.147325	1.71715	1.01297	-2.10979	-0.201596	-0.126249	0.519502
7474	GTPBP1	0	1	0	1.28667	1.64021	1.43275	0.00571906	4.5975e-05	7.14877e-05	0.0960692	0.0208827	0.000988855	-3.35574	-6.19842	-4.87414	0.363643	0.713884	0.518784
1491	B3GNT2	0	0	0	-1.22884	-1.16891	1.43256	0.154601	0.243766	0.0287139	0.358294	0.503059	0.10223	1.51924	1.22586	-2.34077	-0.297296	-0.22517	0.518596
8680	ITPKC	0	0	0	1.04966	1.1577	1.43224	0.129788	0.0109206	1.60448e-05	0.328279	0.115837	0.000329797	-1.62655	-3.00715	-5.49467	0.0699164	0.21126	0.518275
7854	HK2	0	0	0	1.03328	1.14174	1.43146	0.81926	0.457431	0.00394783	0.895537	0.68969	0.0219988	-0.233564	-0.767832	-3.21935	0.0472314	0.191229	0.517488
5343	EIF4G3	0	0	0	1.09533	1.17948	1.43044	0.220059	0.0546329	3.12897e-05	0.430358	0.239069	0.000541267	-1.29387	-2.1292	-5.21582	0.131361	0.238151	0.516456
5414	EMILIN2	0	0	0	-1.06214	1.13255	1.42795	0.518326	0.221722	0.00788951	0.689856	0.478889	0.0377888	0.665488	-1.28891	-2.92236	-0.0869721	0.179571	0.513946
20724	TREML4	0	0	0	-1.13732	1.03342	1.42757	0.538947	0.875121	0.094228	0.705577	0.943681	0.247258	0.632465	-0.160547	-1.74902	-0.185634	0.0474329	0.513559
7905	HMGB3	0	0	0	1.00112	1.20043	1.42747	0.992114	0.101753	0.00260368	0.996237	0.323781	0.0159185	-0.010092	-1.77204	-3.39476	0.00161429	0.263547	0.513462
5942	FAM217B	0	0	0	-1.21537	-1.01925	1.42711	0.120194	0.836175	0.0157849	0.315574	0.92536	0.0643897	1.6729	0.211332	-2.61574	-0.281394	-0.0275036	0.513099
3824	COPA	0	0	0	1.07453	1.2859	1.42711	0.530941	0.00257651	9.24749e-05	0.700185	0.0642168	0.0011957	-0.645198	-3.78995	-4.76826	0.103711	0.362781	0.513098
4803	DMC1	1	1	0	1.66305	1.81316	1.42545	0.00496874	0.00982711	0.00988758	0.0924201	0.110764	0.0449107	-3.43184	-3.06392	-2.82372	0.733831	0.858509	0.51142
14985	PCTP	1	1	0	1.76229	1.99055	1.42527	0.0188828	0.00600179	0.0572942	0.14354	0.0911961	0.172087	-2.71207	-3.32967	-2.0061	0.817448	0.993167	0.511238
15529	PLXNC1	0	0	0	-1.30318	-1.07439	1.42503	0.0894758	0.707873	0.0654823	0.273829	0.859339	0.189176	1.84742	0.383754	-1.93862	-0.382036	-0.103513	0.510992
12625	MIR6823	0	0	0	1.06534	1.12429	1.42477	0.507305	0.322424	0.00805144	0.681982	0.580006	0.0383702	-0.683449	-1.032	-2.91352	0.0913079	0.169015	0.510733
8726	JMJD6	0	0	0	-1.12604	-1.03426	1.42466	0.227088	0.580595	0.000708711	0.43799	0.780111	0.00572641	1.27312	0.567868	-3.93379	-0.171253	-0.0485929	0.51062
15153	PGAM1	0	0	0	-1.00716	1.23189	1.42358	0.96226	0.12751	0.00276293	0.980522	0.362712	0.0166149	0.0483156	-1.63727	-3.36986	-0.01029	0.300874	0.509525
14012	NTSR1	0	0	0	-1.03029	1.07976	1.4227	0.747439	0.34444	0.0108699	0.850189	0.597828	0.0482202	0.329526	-0.984211	-2.78202	-0.04305	0.110716	0.508628
21125	TYW5	0	0	0	-1.02614	1.07172	1.4225	0.691976	0.133523	0.000958125	0.811163	0.371137	0.00723226	0.405878	-1.60932	-3.80976	-0.0372264	0.0999293	0.508425
21467	VAMP3	0	0	0	-1.0589	-1.01482	1.4223	0.610671	0.895038	0.00122147	0.755522	0.953076	0.00879344	0.52274	0.134757	-3.70957	-0.0825729	-0.0212214	0.508225
8721	JHDM1D-AS1	1	1	0	1.61226	1.71042	1.42202	0.0224966	0.0307868	0.0884334	0.152517	0.181894	0.236193	-2.6173	-2.44655	-1.78275	0.68908	0.774347	0.507944
5564	ERG	0	0	0	1.08402	1.30315	1.42184	0.456517	0.0988483	0.000957335	0.640842	0.319043	0.00723111	-0.76943	-1.78911	-3.8101	0.116396	0.382005	0.507762
11349	MFSD13A	0	0	0	1.03776	1.18179	1.4218	0.582827	0.0256089	5.23045e-05	0.736143	0.166349	0.000783119	-0.564477	-2.54695	-5.00299	0.0534721	0.240978	0.507723
2888	CCRL2	0	1	0	1.37526	1.51769	1.42143	0.00207763	0.000151171	0.00809877	0.071819	0.0263308	0.0385553	-3.90857	-5.43544	-2.91097	0.459701	0.601876	0.507345
20527	TNFSF13B	0	0	0	-1.1581	1.24214	1.41948	0.212308	0.0548661	0.0212178	0.421677	0.239214	0.0809132	1.31739	-2.12681	-2.48124	-0.211758	0.312825	0.50536
21879	YIPF1	0	0	0	-1.07316	1.04396	1.41888	0.515936	0.663448	0.00214826	0.688167	0.831648	0.0137021	0.669364	-0.446128	-3.47517	-0.10186	0.0620629	0.504748
20672	TPX2	0	0	0	1.26502	1.42408	1.41659	0.000966707	0.0131386	0.00249387	0.0638777	0.12458	0.0154145	-4.337	-2.90764	-3.41281	0.339156	0.510034	0.502427
16708	RCVRN	0	0	0	-1.0352	1.08378	1.41655	0.670764	0.296244	0.00101261	0.797369	0.556079	0.00757077	0.435735	-1.09207	-3.78697	-0.0499043	0.116067	0.502386
11599	MIR181A1HG	0	0	0	-1.06338	1.48562	1.41632	0.660238	0.00130958	0.0286038	0.789904	0.0523623	0.10191	0.450705	-4.16564	-2.34258	-0.08866	0.571063	0.502148
7439	GTDC1	0	0	0	-1.31967	-1.21002	1.41569	0.00909985	0.0519539	0.00847977	0.112994	0.233077	0.039909	3.10531	2.15738	-2.89094	-0.400177	-0.27503	0.501502
12491	MIR604	0	0	0	-1.15526	-1.02959	1.41487	0.363504	0.841216	0.0309399	0.565856	0.92733	0.108548	0.944581	0.204729	-2.3056	-0.208217	-0.042075	0.50067
17606	SDHAF3	0	0	0	-1.17179	-1.02639	1.41452	0.0584782	0.705352	0.00173923	0.225202	0.857561	0.0115439	2.09093	0.38725	-3.56313	-0.228716	-0.0375729	0.500312
3919	CPNE5	0	0	0	-1.31392	-1.16809	1.41448	0.0355095	0.273471	0.0488514	0.181226	0.533804	0.152937	2.36833	1.14767	-2.08534	-0.393876	-0.224154	0.50027
15577	PNPLA1	0	0	0	1.18072	1.38651	1.41366	0.0274592	0.0523304	0.00819916	0.164328	0.233731	0.0388865	-2.50898	-2.15334	-2.90561	0.239666	0.471463	0.499433
9692	LINC00266-3	0	0	0	1.13719	1.07277	1.41365	0.445294	0.692806	0.0487171	0.632343	0.849846	0.152745	-0.789227	-0.404718	-2.0867	0.185479	0.101341	0.49943
20492	TMUB2	0	0	0	1.13694	1.24884	1.41356	0.0713004	0.00503671	1.83634e-05	0.246388	0.0851561	0.00036427	-1.97842	-3.42448	-5.4381	0.185152	0.320591	0.499335
19454	STXBP2	0	0	0	1.07924	1.24564	1.41325	0.202597	0.00157501	3.84317e-05	0.412387	0.0552859	0.000627534	-1.34786	-4.06237	-5.1305	0.110017	0.316893	0.499016
12510	MIR619	0	0	0	-1.00733	-1.04251	1.41271	0.929753	0.606738	0.000606047	0.962295	0.797086	0.00505143	0.0900237	0.528575	-3.99803	-0.0105314	-0.0600571	0.498468
5644	ETV6	0	0	0	1.0623	1.28583	1.41257	0.608546	0.0236524	0.00364044	0.754199	0.160829	0.0206404	-0.52589	-2.59013	-3.25367	0.0871971	0.362701	0.498321
17573	SCPEP1	0	0	0	1.08758	1.1126	1.4118	0.514129	0.422614	0.0225562	0.686563	0.663303	0.0849055	-0.672301	-0.830239	-2.45309	0.121123	0.15394	0.49754
6189	FBXO30	0	0	0	-1.05013	1.17843	1.41164	0.666489	0.193655	0.00465157	0.794029	0.445316	0.0249204	0.441803	-1.37701	-3.14964	-0.0705657	0.236866	0.497372
17432	SAP30	0	0	0	1.00157	1.14006	1.41147	0.986288	0.260128	0.00592342	0.99311	0.519639	0.0302062	-0.0175472	-1.18192	-3.04622	0.00226286	0.189113	0.497196
1172	ARPC3	0	0	0	-1.17948	1.01459	1.41089	0.149359	0.890565	0.00228219	0.352316	0.951168	0.0143628	1.5406	-0.140539	-3.44991	-0.238147	0.0208957	0.49661
11602	MIR181B1	0	0	0	1.01929	1.38726	1.41024	0.870157	0.0106755	0.0113345	0.926973	0.114632	0.049853	-0.166992	-3.01937	-2.76353	0.0275593	0.472236	0.495937
2605	CAT	0	0	0	1.30643	1.46418	1.40904	0.165377	0.0589732	0.042005	0.370073	0.247522	0.137019	-1.47721	-2.08618	-2.1592	0.385631	0.550093	0.494718
15484	PLIN3	0	0	0	-1.15877	-1.09355	1.40859	0.187047	0.2351	0.00246788	0.395484	0.494311	0.0152733	1.39927	1.25008	-3.4172	-0.2126	-0.129024	0.494249
4178	CTSG	0	0	0	1.11096	1.39388	1.40811	0.370047	0.220583	0.0467514	0.570673	0.477866	0.148036	-0.93132	-1.2923	-2.10695	0.151809	0.479109	0.493756
9618	LILRB4	0	0	0	1.20893	1.27406	1.40797	0.116841	0.0277615	0.00110036	0.310979	0.173234	0.00807508	-1.68987	-2.50301	-3.75269	0.273727	0.349437	0.493612
2878	CCR1	0	0	0	1.23448	1.33528	1.40788	0.143005	0.172287	0.0585938	0.344628	0.420687	0.174973	-1.56738	-1.45147	-1.99485	0.303906	0.417146	0.493525
15357	PKD1L3	0	1	0	1.48335	1.66879	1.40748	0.0351075	0.00318186	0.000506407	0.180441	0.0691514	0.00438173	-2.37458	-3.6743	-4.07168	0.568863	0.738806	0.493111
16419	RAB31	0	0	0	-1.21285	1.03278	1.40747	0.231236	0.772939	0.00251097	0.44224	0.893617	0.0154851	1.26111	-0.295129	-3.40995	-0.278398	0.0465286	0.493103
11088	MARCO	0	0	0	1.08734	1.15967	1.40675	0.219558	0.0165271	0.00410612	0.429713	0.136738	0.0226971	-1.29537	-2.78401	-3.20267	0.120806	0.213719	0.492369
9465	LBR	0	0	0	-1.12572	-1.11716	1.40638	0.46152	0.496665	0.0160654	0.645179	0.721321	0.0653112	0.760705	0.701011	-2.6078	-0.170847	-0.159837	0.491987
18418	SMAD1	0	0	0	1.2868	1.48543	1.40556	0.00165359	0.000150544	0.00631911	0.0684056	0.0263308	0.0318593	-4.03523	-5.43802	-3.0184	0.363784	0.570884	0.491145
5444	ENO1	0	0	0	-1.01202	1.01701	1.40483	0.950396	0.900973	0.00274667	0.974291	0.955633	0.0165434	0.0635229	-0.127091	-3.37233	-0.0172314	0.0243343	0.490399
1142	ARL8A	0	0	0	-1.08676	1.14609	1.40478	0.344711	0.211453	0.0167824	0.549308	0.46706	0.0674413	0.983638	-1.32003	-2.58808	-0.120039	0.196721	0.490345
15953	PRKAR2A	0	0	0	1.01204	1.09672	1.40392	0.906103	0.269826	0.000411018	0.947882	0.529647	0.00375521	-0.120472	-1.1569	-4.15718	0.0172657	0.133197	0.489464
998	AQP9	0	0	0	-1.16358	-1.01405	1.40381	0.433633	0.91628	0.0574076	0.62307	0.963423	0.172359	0.810138	0.107357	-2.00511	-0.218569	-0.0201286	0.489349
9586	LHFPL2	0	1	0	1.06589	1.7108	1.40355	0.594727	0.0367937	0.060329	0.744376	0.197531	0.178418	-0.546517	-2.34879	-1.98015	0.0920629	0.774671	0.489084
16261	PTPN1	0	0	0	-1.0626	1.14592	1.40345	0.591379	0.105418	0.00796993	0.74212	0.329592	0.0381017	0.551551	-1.75113	-2.91795	-0.0875957	0.196511	0.488974
8405	IL1RN	0	0	0	-1.18089	1.14455	1.40322	0.245215	0.450676	0.0371752	0.456108	0.684967	0.125016	1.22187	-0.779693	-2.21817	-0.239869	0.194776	0.488743
20921	TSPO	0	0	0	1.03993	-1.03288	1.40287	0.636551	0.774719	0.00174912	0.773128	0.894764	0.0115959	-0.484794	0.292743	-3.56078	0.0564814	-0.0466757	0.488378
697	AMPH	0	0	0	-1.03036	-1.06776	1.40227	0.682212	0.483212	0.0235204	0.805012	0.711503	0.0876596	0.419572	0.723545	-2.43376	-0.0431536	-0.0945836	0.487769
6793	GATSL2	0	0	0	1.29225	1.35813	1.40185	0.122125	0.041751	0.0129815	0.318143	0.210073	0.0553917	-1.66332	-2.27904	-2.70332	0.36988	0.441624	0.48733
15301	PIK3CB	0	0	0	-1.2075	-1.01012	1.40124	0.127363	0.90598	0.000353368	0.325078	0.958481	0.00334001	1.63797	0.120631	-4.21905	-0.272022	-0.0145229	0.486706
15014	PDE1B	0	0	0	1.03679	1.23213	1.40124	0.528259	0.00397181	0.00108962	0.698085	0.077054	0.00801701	-0.649488	-3.55339	-3.75674	0.0521279	0.301158	0.486702
19158	SPRY3	0	0	0	1.00309	1.12759	1.40123	0.975104	0.196923	0.00167121	0.987683	0.449706	0.0111872	-0.031865	-1.36623	-3.57971	0.00445571	0.173239	0.48669
8634	ITGA2B	0	0	0	-1.34338	1.22816	1.39983	0.192014	0.331343	0.239375	0.400591	0.587945	0.46854	1.38248	-1.01236	-1.20932	-0.425863	0.296496	0.485248
21615	VWA5A	0	0	0	-1.00236	1.22816	1.39874	0.980059	0.00391794	0.00496578	0.989954	0.0767733	0.026297	0.0255203	-3.56082	-3.12176	-0.00339786	0.296494	0.484126
19061	SPATC1	0	0	0	-1.12271	-1.02784	1.39846	0.223063	0.689536	0.0173263	0.433399	0.848254	0.0690472	1.28494	0.409293	-2.57365	-0.166983	-0.0396143	0.483839
11685	MIR2355	0	0	0	-1.05388	-1.01428	1.39819	0.423356	0.857682	0.000598276	0.615074	0.934787	0.00500319	0.828875	0.183223	-4.00332	-0.075705	-0.0204543	0.483558
9106	KLF9	0	0	0	-1.17283	-1.14513	1.39751	0.16914	0.270078	0.0130426	0.374363	0.529913	0.0555993	1.46308	1.15626	-2.70123	-0.229989	-0.195512	0.482863
5841	FAM160A2	0	0	0	1.04723	1.09932	1.39666	0.647523	0.368881	0.0032974	0.780876	0.619146	0.0191153	-0.468931	-0.93367	-3.29546	0.0665743	0.136616	0.481984
1477	AZU1	0	0	0	1.11204	1.45474	1.39634	0.346822	0.0922194	0.044913	0.551396	0.307461	0.143779	-0.979175	-1.8298	-2.12659	0.153206	0.540759	0.481647
15518	PLTP	0	0	0	1.05345	1.26414	1.39609	0.387859	0.000857579	0.000358377	0.584627	0.0451328	0.00338032	-0.896028	-4.40517	-4.21329	0.07512	0.338153	0.481392
11344	MFN2	0	0	0	1.05922	1.4015	1.39474	0.556534	0.00307513	0.00188511	0.717499	0.0684849	0.0123142	-0.604864	-3.69295	-3.52963	0.0829971	0.486976	0.479997
7413	GSR	0	0	0	1.18447	1.25395	1.39406	0.042227	0.0201896	0.00129654	0.194646	0.149503	0.00919688	-2.27276	-2.67589	-3.68491	0.244245	0.326484	0.479294
8067	HS3ST3A1	0	0	0	-1.11273	-1.07149	1.39278	0.192552	0.391274	0.00105026	0.401047	0.638975	0.00778289	1.38068	0.889391	-3.77191	-0.154097	-0.09962	0.477968
611	ALDOA	0	0	0	-1.01964	1.10815	1.39257	0.896955	0.358691	0.000850393	0.942305	0.610937	0.00660567	0.13228	-0.954444	-3.85887	-0.02806	0.148157	0.477755
4889	DNAJC6	1	1	0	1.83452	1.99321	1.39171	0.016661	0.00631339	0.0598942	0.136964	0.0926051	0.177525	-2.77966	-3.30233	-1.9838	0.8754	0.995096	0.476858
3394	CHMP2B	0	0	0	-1.12136	1.07067	1.39121	0.377307	0.51402	0.00660183	0.576327	0.732917	0.032941	0.916796	-0.672478	-2.99953	-0.165251	0.09852	0.476335
20598	TOR1AIP2	0	0	0	-1.05095	1.28106	1.39076	0.513278	0.0740044	0.00135522	0.685868	0.275812	0.00951242	0.673687	-1.95711	-3.66659	-0.0716929	0.357334	0.475871
15909	PRDX2	1	1	0	2.34429	2.7749	1.38979	0.00681322	0.00150409	0.272725	0.102135	0.0548242	0.507298	-3.26122	-4.08809	-1.12497	1.22915	1.47244	0.474865
14035	NUDT16	0	0	0	1.10804	1.13921	1.38884	0.0798407	0.029942	0.00216794	0.259891	0.179423	0.0137967	-1.91346	-2.46176	-3.47136	0.148004	0.188034	0.473885
19293	ST14	0	0	0	1.32277	1.47693	1.38874	0.139091	0.0045733	0.0225792	0.339557	0.0817828	0.0849638	-1.58439	-3.4768	-2.45262	0.403559	0.562597	0.473781
18290	SLC48A1	1	1	0	2.26139	2.73788	1.38834	0.00102648	1.47485e-05	0.0629559	0.0645269	0.0161272	0.183936	-4.30298	-6.98014	-1.95861	1.17721	1.45306	0.473359
6403	FLT1	0	0	0	-1.00686	1.03097	1.38831	0.9567	0.797561	0.019524	0.977982	0.906803	0.075827	0.055441	-0.262271	-2.51933	-0.00986143	0.0440014	0.473328
8118	HSPA1B	0	0	0	-1.28185	-1.19972	1.38791	0.088664	0.11943	0.00733717	0.272299	0.349534	0.0358308	1.85273	1.67673	-2.95386	-0.358226	-0.262696	0.47291
11194	MCTP1	0	0	0	-1.00535	1.24491	1.38776	0.96235	0.0752732	0.00704971	0.980548	0.278289	0.0346806	0.0481998	-1.94736	-2.97117	-0.00770143	0.316037	0.472763
6277	FES	0	0	0	1.06293	1.19168	1.38768	0.518665	0.0834848	0.00076939	0.690226	0.292325	0.00611875	-0.664939	-1.88767	-3.90003	0.0880471	0.252991	0.472676
3644	CMAHP	0	0	0	-1.0229	1.15108	1.38746	0.803542	0.110957	0.0447855	0.885972	0.338389	0.143531	0.254336	-1.72072	-2.12798	-0.0326714	0.202984	0.472449
16221	PTENP1	0	0	0	-1.11538	1.01419	1.38745	0.309345	0.883611	0.00743734	0.517763	0.947887	0.0361955	1.06153	-0.149541	-2.94798	-0.157531	0.0203257	0.472434
13811	NOP10	0	0	0	-1.17372	1.01671	1.38693	0.151717	0.873781	0.00543241	0.354636	0.943176	0.0282155	1.53092	-0.162287	-3.08335	-0.231094	0.0239129	0.471894
10080	LINC01000	0	0	0	-1.04154	1.08224	1.38679	0.748418	0.285146	0.00995722	0.850722	0.545296	0.0451324	0.328197	-1.11874	-2.82064	-0.0587114	0.114021	0.471744
4648	DGAT2	0	0	0	-1.25421	-1.17471	1.38627	0.208056	0.294688	0.175334	0.418016	0.55435	0.382387	1.33059	1.09576	-1.40042	-0.326779	-0.232306	0.471207
21579	VPS54	0	0	0	-1.02414	1.13744	1.38569	0.760197	0.0520183	3.95325e-05	0.858605	0.233107	0.000641253	0.312268	-2.15669	-5.11879	-0.0344193	0.185789	0.470603
16906	RIN3	0	0	0	1.10289	1.29292	1.38546	0.334853	0.0395413	0.00228388	0.541163	0.204717	0.0143695	-1.00474	-2.30909	-3.4496	0.14129	0.370637	0.470368
21485	VAV3	0	0	0	-1.09326	1.10308	1.38534	0.423145	0.302935	0.010814	0.615074	0.562019	0.0480003	0.829263	-1.07635	-2.7843	-0.128633	0.141531	0.470241
10082	LINC01002	0	0	0	-1.15342	-1.23201	1.38534	0.240431	0.111961	0.0192972	0.451451	0.3396	0.0751024	1.2351	1.71536	-2.52466	-0.205917	-0.301013	0.47024
8595	IRGC	1	1	0	1.66494	1.56212	1.38532	0.0224999	0.00136013	0.0122968	0.152517	0.0531247	0.0531936	-2.61722	-4.14439	-2.72742	0.735467	0.643506	0.47022
16228	PTGER2	0	0	0	-1.07235	-1.10766	1.38453	0.597233	0.522852	0.056999	0.746115	0.739163	0.171579	0.542758	0.658176	-2.00869	-0.10077	-0.147513	0.469398
18592	SNORA14A	0	0	0	1.0438	1.19118	1.38448	0.531235	0.08083	0.00464203	0.700266	0.287991	0.0248901	-0.644729	-1.90636	-3.15051	0.06184	0.252391	0.469343
6344	FHDC1	1	1	0	1.55281	2.09377	1.38394	0.0194299	0.0162992	0.0530316	0.144676	0.135793	0.162727	-2.69664	-2.7915	-2.0447	0.634883	1.0661	0.46878
3109	CDKL5	0	0	0	-1.07278	1.17964	1.38372	0.490437	0.201842	0.00771172	0.669049	0.455804	0.0371961	0.711396	-1.35028	-2.93226	-0.10135	0.238344	0.468547
18473	SMIM1	0	0	0	1.25325	1.29766	1.38354	0.0670956	0.0426145	0.0366191	0.240716	0.211684	0.123604	-2.01308	-2.2677	-2.2254	0.325676	0.375907	0.468364
17940	SIGLEC9	0	0	0	-1.06407	1.0415	1.38342	0.592779	0.745769	0.0156358	0.743052	0.880525	0.0640001	0.549443	-0.331793	-2.62001	-0.0895929	0.0586686	0.468236
20002	TGM2	0	1	0	1.49093	1.83669	1.38328	0.0597935	0.0121065	0.0648354	0.227009	0.121459	0.187713	-2.07839	-2.95167	-1.94368	0.576211	0.877111	0.468098
8200	ICA1	0	0	0	1.00665	1.12717	1.3832	0.942587	0.172379	0.00129343	0.970799	0.420731	0.00918054	-0.0735413	-1.45113	-3.6859	0.00956714	0.172701	0.468008
8692	IVNS1ABP	0	0	0	-1.2868	-1.18382	1.38308	0.125112	0.208225	0.0399109	0.322046	0.463051	0.132027	1.64875	1.33006	-2.18397	-0.363784	-0.243454	0.467888
6384	FKBP9P1	0	0	0	1.0487	1.18167	1.38276	0.246515	0.0213187	0.000200855	0.457253	0.153072	0.00215291	-1.21832	-2.64644	-4.45025	0.0686014	0.240826	0.467547
10273	LINC01270	0	0	0	-1.08628	1.03935	1.3822	0.544602	0.828005	0.162233	0.709445	0.922187	0.363393	0.623537	-0.222055	-1.44615	-0.119399	0.0556814	0.466971
13099	MT2A	0	1	0	1.21687	2.07174	1.38198	0.365795	0.00230569	0.121168	0.567329	0.0614186	0.297009	-0.939918	-3.85107	-1.61222	0.283171	1.05084	0.466737
11841	MIR3614	0	0	0	-1.23541	-1.06382	1.38182	0.0846356	0.620217	0.0184976	0.266967	0.805271	0.0727129	1.87974	0.508654	-2.54395	-0.304984	-0.0892486	0.466566
1390	ATP6V0A1	0	0	0	1.21389	1.36272	1.38153	0.0335001	0.00609787	0.000101808	0.176894	0.0918842	0.0012818	-2.4003	-3.32109	-4.72876	0.27964	0.446493	0.466269
12683	MIR761	0	0	0	1.01154	1.22804	1.38087	0.902644	0.0357832	0.000285923	0.945439	0.195166	0.00282232	-0.124934	-2.3641	-4.30572	0.0165479	0.296362	0.465577
1564	BBC3	0	0	0	1.32298	-1.01413	1.38069	0.0396454	0.921027	0.00725098	0.189413	0.965241	0.0355092	-2.30764	0.101246	-2.95898	0.403793	-0.0202457	0.465391
2679	CCDC126	0	0	0	-1.12783	-1.05187	1.3799	0.31789	0.653422	0.00318165	0.524981	0.825906	0.0185914	1.04214	0.460454	-3.31052	-0.173546	-0.0729593	0.464565
12783	MLLT1	0	0	0	-1.13947	-1.05946	1.37981	0.0181094	0.45847	0.000524744	0.141494	0.69008	0.00451117	2.73467	0.766017	-4.0571	-0.188361	-0.0833329	0.464467
6193	FBXO34	0	0	0	1.08266	1.12379	1.37948	0.28449	0.217011	9.86604e-06	0.494417	0.473615	0.00023521	-1.12034	-1.30304	-5.69956	0.114582	0.168376	0.464123
9400	LACTB	0	0	0	1.0107	1.19014	1.37921	0.915043	0.0427537	0.0121578	0.953019	0.21205	0.0527186	-0.10895	-2.26589	-2.73247	0.0153543	0.251126	0.463844
3552	CLEC12B	0	1	0	1.11402	1.77587	1.37906	0.653132	0.0236045	0.232645	0.784933	0.160696	0.460404	-0.460871	-2.59123	-1.2274	0.155779	0.828522	0.463685
7201	GPER1	0	0	0	-1.01544	1.20674	1.37901	0.816371	0.0504809	0.00556917	0.893824	0.229696	0.0287483	0.237374	-2.17347	-3.07269	-0.0221043	0.271119	0.463638
12592	MIR6775	1	1	0	2.16174	2.14596	1.37838	0.008282	0.00390066	0.168562	0.108975	0.0767733	0.372455	-3.15601	-3.56322	-1.4237	1.11219	1.10163	0.462978
2946	CD300LD	0	0	0	-1.12046	-1.01796	1.37838	0.418069	0.912719	0.142129	0.610502	0.962248	0.331511	0.83863	0.111944	-1.5225	-0.164096	-0.0256779	0.462974
5827	FAM151B	0	0	0	1.04532	1.24426	1.37762	0.644063	0.0173817	0.000141129	0.778297	0.139391	0.0016413	-0.47392	-2.75681	-4.59479	0.0639471	0.315291	0.462178
8821	KCNH2	1	1	0	1.69644	1.56816	1.37675	0.0386838	0.000581466	0.13773	0.187244	0.0396424	0.324441	-2.32119	-4.62863	-1.54038	0.762509	0.649072	0.461264
2624	CBL	0	0	0	-1.01724	1.11844	1.37648	0.878486	0.346613	0.0186531	0.932303	0.599629	0.0731848	0.156183	-0.979616	-2.54014	-0.0246671	0.161483	0.460985
3169	CEBPZOS	0	0	0	-1.06953	-1.02321	1.37628	0.529473	0.816438	0.00714648	0.698941	0.916067	0.0351109	0.647545	0.237286	-2.96527	-0.0969729	-0.0331057	0.46077
7675	HEBP1	0	1	0	1.39536	2.34646	1.37604	0.305068	0.0124939	0.24926	0.513702	0.12268	0.479662	-1.07139	-2.93472	-1.18345	0.480634	1.23049	0.460524
6115	FAR1	0	0	0	-1.20867	-1.17039	1.3754	0.177003	0.258085	0.0109515	0.383336	0.518018	0.0484591	1.43439	1.18729	-2.77872	-0.273423	-0.226989	0.459851
8842	KCNJ2-AS1	0	0	0	-1.12998	-1.04777	1.37484	0.188945	0.711078	0.0336902	0.397434	0.861433	0.115887	1.39281	0.379319	-2.26522	-0.176291	-0.0673221	0.459266
5837	FAM157C	0	0	0	-1.19702	-1.32497	1.37479	0.202035	0.134368	0.0249501	0.411739	0.371698	0.0916265	1.34966	1.60547	-2.4064	-0.259448	-0.405959	0.459208
2523	CAPN3	0	0	0	1.05677	1.22361	1.3747	0.59911	0.0104071	0.0535723	0.747522	0.113742	0.163943	-0.539948	-3.03307	-2.03965	0.0796571	0.291145	0.459122
17259	RRAGD	0	0	0	1.03993	1.20556	1.37461	0.75455	0.115142	0.0107125	0.854821	0.343402	0.0476429	-0.319893	-1.69864	-2.78846	0.05649	0.269703	0.459021
18650	SNORA73B	0	0	0	1.18874	1.34588	1.37433	0.388679	0.0393362	0.0106128	0.585184	0.204291	0.0472831	-0.89443	-2.31196	-2.79258	0.249437	0.428548	0.45873
1730	BMPR2	0	0	0	1.41822	1.47336	1.37403	0.00513944	0.0102059	0.00172271	0.0938279	0.112737	0.0114543	-3.41355	-3.04357	-3.5671	0.504083	0.559114	0.458415
17468	SBNO2	0	0	0	-1.112	-1.0046	1.37394	0.352043	0.967081	0.00724753	0.555727	0.986896	0.0354999	0.968224	0.0421389	-2.95919	-0.153159	-0.006615	0.458318
22135	ZNF106	0	0	0	-1.03328	1.14375	1.37309	0.816596	0.370501	0.0743238	0.893942	0.620671	0.206953	0.237077	-0.930406	-1.87365	-0.0472271	0.193773	0.457431
12810	MMP14	0	0	0	1.06323	1.15201	1.37306	0.351818	0.0619996	0.00283616	0.555565	0.253661	0.0169609	-0.968693	-2.05791	-3.35887	0.0884479	0.204148	0.45739
274	ADAM19	0	0	0	-1.01761	1.08048	1.37218	0.885752	0.596851	0.00396276	0.936084	0.790843	0.0220616	0.146768	-0.543331	-3.21775	-0.0251829	0.111673	0.456475
17763	SESTD1	0	0	0	1.06735	1.27466	1.37168	0.638048	0.0416043	0.00404909	0.774118	0.209801	0.0224693	-0.482623	-2.28098	-3.20861	0.0940329	0.350107	0.455946
8099	HSDL2	0	0	0	-1.18609	-1.07791	1.37062	0.304424	0.649349	0.0306717	0.513265	0.823186	0.10779	1.07289	0.466303	-2.30971	-0.246211	-0.10824	0.454828
10642	LPP-AS2	0	0	0	1.04715	1.09218	1.37061	0.594172	0.342735	0.000980116	0.744024	0.596674	0.00737132	-0.54735	-0.987833	-3.80041	0.0664621	0.127216	0.454821
19856	TCTEX1D1	0	0	0	1.04025	1.13182	1.36963	0.482456	0.224114	0.00145159	0.662218	0.48204	0.0100488	-0.724822	-1.28183	-3.63815	0.0569357	0.17865	0.453791
20810	TRIP12	0	0	0	1.32093	1.36822	1.36955	0.00202756	0.0023046	9.08535e-06	0.0715015	0.0614186	0.000220701	-3.92206	-3.85133	-5.73447	0.401549	0.452297	0.4537
12641	MIR6846	0	0	0	-1.04656	-1.03776	1.36905	0.447325	0.485766	0.00147001	0.634117	0.713009	0.0101311	0.78562	0.719237	-3.63292	-0.0656486	-0.0534771	0.453174
18882	SNTB2	0	0	0	-1.03902	1.0199	1.36902	0.666642	0.826529	0.0105433	0.794089	0.921335	0.0470751	0.441584	-0.223996	-2.79547	-0.0552179	0.0284229	0.453139
2778	CCDC71L	0	0	0	-1.23482	1.01996	1.369	0.112649	0.854961	0.0417969	0.305984	0.933773	0.136438	1.71171	-0.18677	-2.16161	-0.304303	0.0285171	0.453127
13991	NT5DC2	0	0	0	1.08532	1.11793	1.36848	0.164445	0.0144783	0.000171263	0.369152	0.129497	0.00189844	-1.48075	-2.85535	-4.51551	0.118124	0.160824	0.452572
4741	DISC1	0	0	0	-1.06115	1.07679	1.36791	0.621192	0.491037	0.0585109	0.76312	0.71712	0.174817	0.507221	-0.710393	-1.99556	-0.0856257	0.106736	0.451977
19278	SSTR5-AS1	0	0	0	1.09488	1.31288	1.36779	0.357872	0.0830555	0.0429713	0.561184	0.291406	0.139167	-0.956132	-1.89066	-2.14815	0.130766	0.392737	0.451845
19388	STK3	0	0	0	-1.01973	1.07088	1.36731	0.855692	0.571636	0.00257193	0.918135	0.7747	0.0157584	0.185817	-0.581545	-3.3999	-0.0281914	0.0987957	0.451343
6547	FRMD4B	0	0	0	-1.078	1.05889	1.36701	0.478626	0.691146	0.0321723	0.658793	0.848833	0.111818	0.731312	-0.407038	-2.28712	-0.108361	0.0825471	0.451026
548	AKAP13	0	0	0	-1.07601	1.00135	1.36669	0.543082	0.990294	0.00558748	0.70844	0.997773	0.0288101	0.625931	-0.0124211	-3.07128	-0.10569	0.00194143	0.450683
14638	OSM	0	0	0	-1.16432	-1.20116	1.36667	0.163499	0.0437221	0.0055493	0.368413	0.214187	0.0286832	1.48436	2.25348	-3.07422	-0.219493	-0.264431	0.450661
7033	GM2A	0	0	0	1.14443	1.05411	1.36663	0.555912	0.559994	0.0901753	0.716938	0.766262	0.2398	-0.605832	-0.599492	-1.77241	0.194627	0.0760229	0.450624
16220	PTEN	0	0	0	-1.10635	-1.06307	1.36651	0.473865	0.600021	0.0230375	0.654882	0.792732	0.0862614	0.739426	0.538587	-2.44334	-0.145811	-0.0882379	0.450491
19258	SSH2	0	0	0	-1.16347	-1.0179	1.36565	0.294259	0.886681	0.0344982	0.504219	0.949207	0.117828	1.09678	0.145565	-2.25393	-0.218431	-0.0256	0.449586
4717	DICER1	0	0	0	-1.14891	-1.03474	1.3649	0.276329	0.795506	0.0291259	0.486655	0.90577	0.103333	1.1405	0.265001	-2.33408	-0.20027	-0.049265	0.448792
16240	PTGR1	0	0	0	1.13378	1.12906	1.36441	0.080863	0.0883969	0.00137298	0.261272	0.30133	0.00961593	-1.90612	-1.85448	-3.66121	0.181141	0.175117	0.44828
4155	CTNNA1	0	0	0	1.23848	1.40333	1.3644	0.100819	0.000850106	0.0182314	0.290197	0.0451328	0.071944	-1.77748	-4.41017	-2.55054	0.308575	0.488859	0.448269
14765	PAGE2B	1	1	0	1.98568	1.95064	1.36398	0.00927834	0.0234863	0.105848	0.113868	0.16042	0.268558	-3.09485	-2.59395	-1.68641	0.989633	0.963945	0.447826
5563	ERFE	0	1	0	1.17641	2.01238	1.36328	0.363281	0.0322475	0.0308235	0.565726	0.184931	0.108189	-0.945037	-2.42119	-2.30738	0.234394	1.00891	0.447081
2999	CDA	0	0	0	1.04544	1.00346	1.36325	0.775159	0.981939	0.00750522	0.868764	0.994373	0.0364243	-0.292153	-0.0231148	-2.94404	0.0641036	0.00498357	0.447054
809	ANKRD50	0	0	0	1.07886	1.3172	1.36305	0.640953	0.11214	0.0418182	0.776025	0.339937	0.136488	-0.478416	-1.71441	-2.16136	0.109504	0.397471	0.446834
17967	SIRT5	0	0	0	1.12681	1.02769	1.3628	0.0729189	0.675795	0.000106383	0.248715	0.839381	0.00132617	-1.96558	-0.428617	-4.71072	0.172244	0.0394093	0.446578
2845	CCNA2	0	0	0	1.07887	1.26585	1.36215	0.188025	0.0502811	0.0214572	0.396654	0.229166	0.081689	-1.39593	-2.17568	-2.47608	0.109523	0.340103	0.445888
16751	REPS2	0	0	0	-1.02605	1.09542	1.36184	0.84022	0.583803	0.0715206	0.908042	0.782458	0.201442	0.206032	-0.562996	-1.89348	-0.037105	0.131479	0.445562
15178	PGM1	0	0	0	-1.10352	1.08317	1.36139	0.423803	0.538945	0.00237205	0.615488	0.751383	0.0148275	0.828053	-0.63247	-3.43377	-0.142112	0.115254	0.445082
14625	OSBPL6	0	0	0	1.21137	1.40565	1.36034	0.106586	0.039359	0.0529179	0.29767	0.204352	0.162466	-1.7446	-2.31164	-2.04577	0.276643	0.491236	0.443967
13987	NT5C2	0	0	0	1.00198	1.09409	1.36024	0.989997	0.489432	0.0410724	0.994948	0.715973	0.134887	-0.0128006	-0.71308	-2.17009	0.00286	0.129733	0.443859
3164	CEBPB	0	0	0	-1.38261	-1.26629	1.36014	0.0103948	0.070215	0.0117632	0.118284	0.269105	0.0513309	3.0337	1.98718	-2.7471	-0.467397	-0.340609	0.443753
19565	SYNE1	0	0	0	-1.09932	1.08394	1.35942	0.364445	0.521971	0.00687094	0.566424	0.738368	0.0339777	0.942664	-0.659595	-2.98227	-0.136613	0.116283	0.442995
9562	LGALS3	1	0	0	1.55632	1.5171	1.35924	0.04359	0.168305	0.242505	0.197166	0.415791	0.47162	-2.25516	-1.46619	-1.20105	0.63814	0.601315	0.442801
6799	GBE1	0	0	0	-1.1038	1.05269	1.35921	0.430491	0.666256	0.00843932	0.620479	0.833452	0.0397434	0.815835	-0.442134	-2.89303	-0.14248	0.0740771	0.442769
4990	DPRXP4	0	0	0	1.03197	1.19831	1.35887	0.791648	0.0388508	0.0109771	0.879003	0.202999	0.0485537	-0.270132	-2.31881	-2.77769	0.0454029	0.261	0.442406
13911	NR2E1	0	0	0	-1.03189	-1.00531	1.3584	0.341036	0.899088	0.00272058	0.54598	0.95468	0.0164342	0.991452	0.129525	-3.37634	-0.0452936	-0.00764286	0.44191
15661	POMP	0	0	0	-1.12575	1.08658	1.35835	0.310886	0.361821	0.000683687	0.519057	0.612866	0.0055758	1.05801	-0.94802	-3.94855	-0.170883	0.119799	0.441856
482	AGO4	0	0	0	-1.19967	-1.04123	1.35814	0.236606	0.746335	0.0280156	0.447572	0.880671	0.100302	1.24582	0.331025	-2.35233	-0.262636	-0.0582836	0.441627
18630	SNORA57	1	0	0	1.62157	1.41114	1.3581	0.0269108	0.0856981	0.0133115	0.163393	0.296929	0.0564603	-2.51997	-1.8725	-2.69213	0.697392	0.496863	0.441585
7409	GSN	0	0	0	-1.07076	1.04832	1.35784	0.563455	0.678824	0.00760363	0.722296	0.841113	0.0367998	0.594135	-0.424343	-2.93839	-0.0986371	0.0680786	0.441317
6498	FOXN2	0	0	0	-1.06124	1.06738	1.35753	0.544931	0.379511	0.00151151	0.709629	0.628763	0.0103625	0.623019	-0.912425	-3.62138	-0.08575	0.0940743	0.440982
12509	MIR618	0	0	0	-1.03471	1.0354	1.35697	0.809373	0.774563	0.0180045	0.88997	0.894764	0.0711934	0.246617	-0.292951	-2.55623	-0.0492257	0.0501886	0.440392
16411	RAB27A	0	0	0	-1.28734	-1.13713	1.35682	0.110749	0.378608	0.01489	0.303209	0.627862	0.0616136	1.72184	0.914213	-2.64198	-0.364394	-0.185396	0.440229
16401	RAB19	0	0	0	-1.07579	1.09399	1.35636	0.574777	0.592317	0.0330605	0.730316	0.788379	0.114154	0.576737	-0.550139	-2.27419	-0.105399	0.129601	0.439744
1761	BORCS8	0	0	0	1.16863	1.2309	1.3562	0.288817	0.0348392	0.018884	0.498694	0.192988	0.0738994	-1.10983	-2.3788	-2.53453	0.224823	0.299713	0.439574
13071	MSRA	0	0	0	-1.17204	-1.03011	1.35607	0.141102	0.819441	0.0157785	0.342295	0.918007	0.0643793	1.5756	0.233326	-2.61592	-0.229024	-0.0428021	0.439434
11394	MICAL1	0	0	0	-1.07957	1.10897	1.35533	0.396114	0.240901	0.00299832	0.591813	0.500586	0.0177242	0.880051	-1.23379	-3.3355	-0.110454	0.149217	0.438639
10079	LINC00999	0	0	0	-1.13482	-1.13278	1.3551	0.32526	0.229512	0.0225349	0.532433	0.487873	0.0848391	1.02571	1.26608	-2.45353	-0.182458	-0.179865	0.438398
17070	ROCK1P1	0	0	0	-1.06404	1.10355	1.35484	0.449408	0.150796	0.00438588	0.635822	0.393907	0.0238831	0.781933	-1.53468	-3.17467	-0.0895557	0.142154	0.438124
1508	B4GALT4	0	0	0	-1.10889	1.02838	1.35481	0.237911	0.610234	0.00725436	0.448979	0.799252	0.0355181	1.24215	-0.523387	-2.95878	-0.149117	0.0403771	0.438088
13040	MS4A3	0	1	0	1.40222	1.89128	1.3548	0.135191	0.0324009	0.201409	0.334874	0.185448	0.419572	-1.60175	-2.41859	-1.31695	0.487714	0.919365	0.438079
900	AP3S2	0	0	0	1.09129	1.3032	1.35464	0.471666	0.0353873	0.00411261	0.653172	0.194266	0.0227023	-0.743191	-2.37022	-3.202	0.126039	0.382056	0.437909
6750	GAPDH	0	0	0	-1.02022	1.07309	1.35428	0.881776	0.417436	0.000153961	0.934002	0.65955	0.00175109	0.151918	-0.839805	-4.55913	-0.0288857	0.101771	0.437527
3857	CORO2A	0	0	0	1.01447	1.23661	1.3541	0.836546	0.0145288	0.00274369	0.905611	0.129545	0.0165342	-0.210845	-2.85347	-3.37279	0.0207193	0.306391	0.437339
10681	LRPAP1	0	0	0	-1.02709	-1.00679	1.3539	0.708734	0.945005	0.000218149	0.823105	0.976878	0.00229072	0.382562	0.0704382	-4.41644	-0.0385557	-0.00975571	0.437124
11954	MIR3975	0	0	0	1.03264	1.16472	1.35372	0.682273	0.0862419	0.00058898	0.805012	0.297698	0.00494233	-0.419486	-1.86883	-4.00975	0.0463436	0.219989	0.436931
3844	COQ2	0	0	0	1.14152	1.32278	1.35331	0.230739	0.0297838	0.0453123	0.441846	0.179042	0.144649	-1.26254	-2.46465	-2.12227	0.190957	0.403574	0.436496
17322	RTN3	0	0	0	-1.20321	-1.01051	1.35307	0.198515	0.942831	0.0169752	0.407564	0.975542	0.0680236	1.36103	0.0732288	-2.58292	-0.266894	-0.0150793	0.436241
20710	TRAPPC5	0	0	0	1.19884	1.31434	1.35279	0.17573	0.00528599	0.0749722	0.381439	0.0869299	0.208314	-1.43897	-3.39833	-1.86916	0.261634	0.39434	0.435934
15486	PLK1	0	0	0	1.03874	1.18803	1.35238	0.492734	0.040991	0.0173224	0.670901	0.208057	0.0690472	-0.707558	-2.2892	-2.57375	0.0548414	0.248567	0.435501
4298	CYP1B1-AS1	0	0	0	-1.05655	1.0627	1.35213	0.389496	0.472137	0.0144646	0.585739	0.702266	0.0602152	0.892842	-0.742385	-2.65499	-0.0793586	0.08773	0.435234
649	ALOX15B	0	0	0	-1.11594	1.00948	1.35142	0.0163081	0.812539	0.00936951	0.135533	0.914132	0.0431313	2.7912	-0.242432	-2.84733	-0.158254	0.0136193	0.434476
1837	BTBD19	0	0	0	-1.21652	-1.2157	1.3513	0.0118241	0.0010192	0.0144305	0.123001	0.0481158	0.0601065	2.96438	4.30701	-2.65604	-0.282764	-0.281789	0.434353
19993	TGFBR1	0	0	0	-1.23886	-1.11663	1.35088	0.0765461	0.276751	0.0177164	0.254862	0.537351	0.07025	1.93773	1.13945	-2.56355	-0.309016	-0.159154	0.433899
3917	CPNE3	0	0	0	1.05146	1.20908	1.35064	0.65596	0.0956259	0.0145309	0.786889	0.313159	0.06046	-0.456819	-1.80857	-2.65294	0.0723871	0.27391	0.433645
20103	TIMP2	0	0	0	1.02305	1.23841	1.35029	0.819653	0.0926437	0.0063909	0.895537	0.308238	0.0321285	-0.233047	-1.82712	-3.01353	0.0328779	0.308492	0.433272
21594	VSTM1	0	0	0	1.15603	1.29711	1.35022	0.434922	0.00467073	0.138457	0.623895	0.0825501	0.325444	-0.807809	-3.46536	-1.53739	0.209179	0.375299	0.433194
18071	SLC1A5	1	1	0	2.25065	2.39147	1.35012	0.00434791	0.00375055	0.221873	0.0897532	0.0759168	0.445926	-3.50422	-3.58459	-1.25718	1.17034	1.2579	0.433086
8926	KDM1B	0	0	0	1.09326	1.43231	1.34925	0.393212	0.00706899	0.00724726	0.588989	0.0964806	0.0354999	-0.885641	-3.24134	-2.9592	0.12863	0.518349	0.43216
4173	CTSB	1	0	0	1.60089	1.41898	1.34886	0.00594047	0.028831	0.031496	0.097586	0.176374	0.110124	-3.33522	-2.4824	-2.29718	0.67887	0.504856	0.431745
3657	CMTM4	0	0	0	1.07991	1.08103	1.34842	0.224737	0.327951	0.00123126	0.435247	0.585074	0.00884989	-1.28	-1.01978	-3.70627	0.110906	0.112411	0.431267
5569	ERI1	0	0	0	-1.01646	1.0151	1.34786	0.781997	0.780766	0.000855986	0.873062	0.898368	0.00663278	0.283004	-0.284648	-3.85617	-0.0235521	0.021615	0.430672
6273	FERD3L	0	0	0	1.06846	1.26544	1.34672	0.619575	0.0118814	1.61264e-05	0.76188	0.120567	0.000330153	-0.509598	-2.96178	-5.49254	0.0955393	0.339641	0.429453
8510	INSIG2	0	0	0	-1.12205	1.02941	1.34662	0.293095	0.603434	0.00584437	0.502983	0.795206	0.0299106	1.09956	-0.533493	-3.05199	-0.166141	0.0418129	0.429344
14628	OSBPL9	0	0	0	-1.23558	-1.01	1.3465	0.0822731	0.921032	0.0122758	0.262984	0.965241	0.053149	1.89613	0.101239	-2.72818	-0.305194	-0.0143543	0.42922
533	AJUBA	0	0	0	-1.1866	-1.10018	1.3457	0.156148	0.494717	0.0840891	0.360249	0.71994	0.227506	1.51306	0.704251	-1.80931	-0.246831	-0.137739	0.428355
3002	CDC123	0	0	0	-1.25107	-1.08865	1.34556	0.0661706	0.408585	0.0384656	0.238767	0.652788	0.12848	2.02098	0.856339	-2.20176	-0.323161	-0.122542	0.428203
21723	WDTC1	0	1	0	1.40904	1.51857	1.34523	0.00584458	9.79155e-05	0.000419561	0.0971004	0.0237667	0.00381332	-3.34401	-5.70783	-4.14875	0.494709	0.602718	0.427853
1170	ARPC1A	0	0	0	1.00006	1.04593	1.34508	0.999562	0.569266	0.0027955	0.999871	0.77301	0.0167796	-0.000559891	-0.585182	-3.36494	9.14286e-05	0.0647886	0.427696
12877	MOSPD3	0	0	0	1.1213	1.15511	1.34498	0.28905	0.0729132	0.0188126	0.498907	0.273889	0.0737217	-1.10927	-1.96562	-2.53626	0.165179	0.208036	0.427581
15499	PLPP3	0	0	0	1.07634	1.08215	1.3449	0.162493	0.0839329	0.000928947	0.367456	0.293125	0.00706603	-1.48823	-1.88457	-3.8225	0.10614	0.113907	0.427502
12921	MRC1	0	0	0	1.06307	1.02808	1.34476	0.173713	0.639776	0.0152058	0.379491	0.817379	0.0626463	-1.44627	-0.480118	-2.63256	0.0882386	0.0399571	0.427353
1636	BEAN1-AS1	0	0	0	1.01831	1.31218	1.34417	0.885005	0.0165805	0.00661128	0.93568	0.136931	0.0329604	-0.147735	-2.78227	-2.99891	0.0261779	0.391961	0.426717
5218	EEF1DP3	0	0	0	1.34795	1.22233	1.34396	0.0336425	0.0898834	0.0104647	0.176975	0.303861	0.0467698	-2.39798	-1.84477	-2.79877	0.430767	0.289636	0.426487
13529	NDUFB1	0	0	0	1.03486	1.02734	1.34372	0.796419	0.84837	0.0103547	0.881712	0.930924	0.0464521	-0.263788	-0.195373	-2.80342	0.0494343	0.03892	0.426234
17287	RSBN1	0	0	0	-1.27276	-1.13485	1.34346	0.0375334	0.129471	0.0232953	0.185014	0.365269	0.087024	2.33783	1.62803	-2.4382	-0.34796	-0.182508	0.425953
15093	PEAK1	0	0	0	1.06608	1.30121	1.34342	0.516632	0.00467012	0.000203065	0.688772	0.0825501	0.00216943	-0.668233	-3.46543	-4.44577	0.0923143	0.379856	0.425909
17936	SIGLEC5	0	0	0	1.02239	1.07069	1.343	0.873881	0.593621	0.041444	0.929625	0.788867	0.135558	-0.162157	-0.548178	-2.16572	0.03194	0.0985357	0.425456
3561	CLEC1B	-1	0	0	-1.78419	-1.26018	1.34292	0.00683984	0.136016	0.313241	0.102203	0.374114	0.55367	3.25912	1.59804	-1.03209	-0.835267	-0.333627	0.42537
15354	PJA2	0	0	0	-1.23708	-1.10276	1.34253	0.188559	0.311073	0.0384709	0.397178	0.569923	0.12848	1.39412	1.05758	-2.2017	-0.306944	-0.141113	0.424953
3583	CLIC1	0	0	0	-1.28973	-1.16183	1.34247	0.0836039	0.22249	0.010377	0.265232	0.479888	0.0464968	1.88684	1.28663	-2.80248	-0.367073	-0.216393	0.424885
7040	GMFB	0	0	0	-1.11021	1.00711	1.34183	0.440267	0.929525	0.0059034	0.628428	0.969528	0.0301177	0.798198	-0.0903176	-3.04768	-0.150831	0.0102271	0.424207
5149	E2F3	0	0	0	-1.14541	-1.015	1.34161	0.243817	0.899595	0.021423	0.455005	0.954884	0.0815863	1.22572	0.12887	-2.47682	-0.195867	-0.0214829	0.423961
20151	TLX2	0	0	0	-1.03033	1.04746	1.34146	0.783958	0.725194	0.0050679	0.874355	0.868507	0.0267011	0.280383	-0.359876	-3.11306	-0.0431071	0.0669	0.4238
1435	ATXN1	0	0	0	-1.03967	1.04451	1.34146	0.63629	0.759299	0.0263303	0.773097	0.887059	0.0956252	0.485173	-0.313479	-2.38134	-0.0561214	0.0628229	0.423799
14841	PARP4	0	0	0	-1.12928	1.06218	1.34112	0.313127	0.516679	0.0195731	0.521096	0.734403	0.0759459	1.0529	-0.668158	-2.51819	-0.175409	0.0870329	0.423436
15038	PDGFC	0	0	0	-1.13369	-1.00585	1.34107	0.206216	0.956414	0.0781431	0.416069	0.982056	0.214927	1.33637	0.0558074	-1.84766	-0.181021	-0.00841857	0.42338
14809	PAPSS1	0	0	0	-1.00171	1.23751	1.34101	0.987583	0.171203	0.132213	0.993577	0.419077	0.315139	0.01589	-1.45545	-1.56347	-0.00246214	0.307441	0.423323
15022	PDE4D	0	0	0	-1.25038	-1.21032	1.34036	0.0736643	0.0474944	0.120709	0.250111	0.223045	0.296107	1.95975	2.20749	-1.61433	-0.32237	-0.275387	0.422624
7537	H2AFB1	0	0	0	1.05832	1.01347	1.34019	0.547254	0.918218	0.000936367	0.711186	0.963991	0.00711056	-0.619367	-0.104862	-3.81922	0.0817786	0.0193014	0.422438
20119	TK1	0	0	0	1.39735	1.44739	1.33996	0.124637	0.00243016	0.00980303	0.321479	0.0624336	0.0446116	-1.65105	-3.82211	-2.82749	0.48269	0.533456	0.422187
9768	LINC00398	0	0	0	-1.19737	-1.01451	1.33983	0.095375	0.879057	0.0182846	0.282481	0.945645	0.0721128	1.81011	0.155441	-2.54921	-0.259871	-0.0207807	0.422054
6589	FTHL17	0	0	0	1.21255	1.00222	1.33917	0.183666	0.986296	0.010451	0.391005	0.995988	0.0467272	-1.41091	-0.017537	-2.79935	0.278047	0.00319286	0.421334
1210	ASAP1	0	0	0	1.07695	1.39804	1.33879	0.311489	0.00192092	0.00157043	0.519706	0.0582604	0.0106826	-1.05663	-3.95198	-3.60553	0.106946	0.483406	0.420925
15803	PPP1R3B	0	0	0	-1.35628	-1.22913	1.33866	0.0515722	0.267586	0.112964	0.212338	0.527939	0.281611	2.16151	1.16262	-1.6509	-0.439656	-0.297636	0.420791
4592	DEFB124	0	0	0	1.14492	1.19854	1.33832	0.493183	0.284079	0.0552314	0.671182	0.544724	0.167553	-0.706807	-1.12135	-2.02445	0.195241	0.261276	0.420427
19256	SSFA2	0	0	0	-1.21624	1.06642	1.33804	0.133026	0.663794	0.0288579	0.332363	0.831749	0.102574	1.61158	-0.445635	-2.33842	-0.282429	0.0927693	0.420122
14966	PCNX1	0	0	0	-1.45324	-1.19269	1.33756	0.0187895	0.258555	0.0765664	0.14354	0.518319	0.211538	2.71475	1.18605	-1.85825	-0.539274	-0.254221	0.419603
15837	PPP4R2	0	0	0	-1.0538	-1.02287	1.3374	0.564163	0.824012	0.0224844	0.722795	0.920201	0.0847287	0.593042	0.227307	-2.45456	-0.0756057	-0.0326236	0.419434
3154	CEACAM21	0	0	0	-1.09371	1.03979	1.33738	0.177154	0.616654	0.000835377	0.383468	0.803249	0.00650014	1.43385	-0.513899	-3.8662	-0.129226	0.0562929	0.419405
21087	TWF1	0	0	0	-1.23661	-1.12099	1.33722	0.0598139	0.263878	0.00136811	0.227021	0.524184	0.00958777	2.07819	1.17216	-3.66268	-0.306396	-0.164776	0.41924
17022	RNF217	0	1	0	1.24083	1.52778	1.33702	0.0131232	8.80765e-05	4.06765e-05	0.126601	0.0232046	0.000651542	-2.90827	-5.77526	-5.10698	0.311306	0.611436	0.419024
9698	LINC00278	1	0	0	2.84409	-1.71587	1.33665	0.0369183	0.449258	0.549369	0.184008	0.683579	0.760425	-2.34693	0.782198	-0.608068	1.50797	-0.778937	0.418627
2575	CASC3	0	1	0	1.369	1.50741	1.33665	1.71738e-05	7.11292e-07	7.6474e-05	0.0276815	0.00309251	0.00104196	-6.87216	-9.38076	-4.84639	0.453127	0.59207	0.418627
1474	AZIN1	0	0	0	-1.13312	1.13222	1.33601	0.238425	0.0501022	0.0102745	0.44916	0.228917	0.0461586	1.2407	-2.17767	-2.80685	-0.180306	0.179153	0.417931
17960	SIRPD	0	0	0	-1.0086	1.04207	1.33597	0.950894	0.747385	0.0561882	0.97456	0.880981	0.16973	0.0628836	-0.329599	-2.01587	-0.01236	0.0594543	0.417886
13134	MTMR1	0	0	0	-1.17729	1.0105	1.33579	0.0515296	0.8897	0.0206648	0.212278	0.950737	0.0792301	2.16197	-0.141659	-2.49335	-0.235475	0.0150643	0.417692
20573	TOLLIP-AS1	0	0	0	1.21893	1.15231	1.33559	0.32637	0.427564	0.0221434	0.533366	0.666609	0.0838099	-1.02326	-0.821167	-2.4616	0.285619	0.204529	0.417481
16387	RAB10	0	0	0	1.09936	1.17402	1.33552	0.428909	0.0447039	0.00658729	0.619499	0.216613	0.0329046	-0.818713	-2.24116	-3.00048	0.136667	0.231454	0.417404
10846	LY96	0	0	0	-1.2125	-1.00739	1.33476	0.287804	0.958177	0.125615	0.497778	0.982742	0.30433	1.11228	0.053547	-1.59217	-0.277984	-0.0106164	0.416584
5757	FAM101B	0	0	0	-1.1788	-1.08412	1.33466	0.267944	0.737534	0.0642506	0.478139	0.875188	0.186495	1.1617	0.342998	-1.94828	-0.237323	-0.116524	0.416475
16181	PSMD6	0	0	0	-1.09894	1.07458	1.33465	0.34802	0.33058	0.000643086	0.552627	0.587189	0.00530564	0.976652	-1.01403	-3.97369	-0.136116	0.103776	0.416458
8852	KCNK13	0	0	0	1.06822	1.19106	1.33399	0.498675	0.0499385	0.00433442	0.675619	0.228651	0.023671	-0.697677	-2.1795	-3.17969	0.0952071	0.252241	0.415751
6617	FUT7	0	0	0	-1.14725	-1.05984	1.33389	0.117302	0.726888	0.014988	0.311438	0.869318	0.0619286	1.68752	0.357552	-2.63904	-0.19818	-0.0838436	0.415643
21981	ZC3H3	0	0	0	-1.06906	1.15443	1.33358	0.149993	0.00411256	0.000399002	0.353297	0.0779506	0.00367426	1.53799	-3.53446	-4.16933	-0.0963371	0.207176	0.415304
7058	GNAI3	0	0	0	-1.15356	1.00661	1.33317	0.223693	0.92821	0.00890215	0.434101	0.968777	0.0413909	1.28308	-0.0920076	-2.86972	-0.20609	0.00950286	0.414865
6909	GGTLC2	0	0	0	1.04258	1.08782	1.33298	0.476084	0.283288	0.00528904	0.656806	0.544173	0.0276224	-0.735639	-1.12328	-3.0948	0.060155	0.121446	0.41465
4144	CTDP1	0	0	0	-1.0806	1.01457	1.3328	0.273265	0.838977	0.00138565	0.483455	0.926364	0.00969867	1.14819	-0.20766	-3.6574	-0.111831	0.02087	0.414459
18339	SLC7A1	0	1	0	1.29715	1.88716	1.3327	0.0648506	0.00618078	0.0633093	0.236143	0.0920001	0.184734	-2.03243	-3.3138	-1.95577	0.37534	0.916214	0.414353
7698	HEPACAM2	0	1	0	1.43527	1.8891	1.33268	0.0378611	0.00976461	0.00463211	0.185735	0.110733	0.0248631	-2.33304	-3.06736	-3.15142	0.521317	0.917701	0.414326
587	ALAS2	0	1	0	1.42002	1.68429	1.33251	0.0403703	0.0474711	0.2384	0.191258	0.222982	0.467032	-2.29763	-2.20776	-1.21192	0.505914	0.752143	0.414149
9522	LDLRAD3	0	0	0	1.06279	1.25453	1.33215	0.558271	0.0498384	0.0165837	0.718472	0.228632	0.0668677	-0.602166	-2.18062	-2.59347	0.0878536	0.327143	0.41376
3157	CEACAM4	0	0	0	-1.14959	-1.00707	1.33198	0.249801	0.961957	0.0422703	0.46049	0.984454	0.137587	1.20939	0.0487034	-2.15614	-0.201119	-0.0101657	0.413569
21728	WFDC1	0	0	0	-1.14483	-1.1826	1.33171	0.003542	0.000595569	0.0314817	0.0844097	0.0402198	0.110091	3.61576	4.61474	-2.29739	-0.19513	-0.241956	0.413281
4757	DLD	0	0	0	-1.08618	1.10929	1.33096	0.528992	0.220518	0.00378585	0.698647	0.47783	0.0213264	0.648315	-1.2925	-3.2371	-0.119266	0.149639	0.412465
15516	PLSCR4	1	1	0	1.52009	1.63412	1.33083	0.00950076	7.00784e-05	0.011635	0.114517	0.0215074	0.0508594	-3.0821	-5.92221	-2.75196	0.604161	0.708516	0.412328
19201	SRGAP2	0	1	0	1.47471	2.21024	1.3307	0.0152218	6.66164e-05	0.0681378	0.132605	0.021305	0.194654	-2.82837	-5.95505	-1.91834	0.560431	1.1442	0.41219
16008	PROK2	-1	-1	0	-1.68974	-1.8652	1.33064	0.0209717	0.0106446	0.15331	0.149511	0.114632	0.349087	2.65533	3.02092	-1.47903	-0.756805	-0.899332	0.412117
21179	UBE2O	1	0	0	1.7562	1.74835	1.3306	0.027817	0.0869386	0.289906	0.165164	0.299004	0.52715	-2.50193	-1.86416	-1.08445	0.812454	0.80599	0.412076
19550	SYCP2	0	0	0	-1.05029	1.01918	1.32989	0.456729	0.848859	0.0599755	0.640848	0.9311	0.177674	0.769059	-0.194734	-1.98312	-0.0707857	0.0274114	0.411302
6152	FBP1	0	0	0	1.38522	1.38035	1.32982	0.043441	0.00907863	0.041328	0.197104	0.1065	0.135315	-2.25706	-3.10656	-2.16708	0.470116	0.465036	0.411232
13394	NARF	0	0	0	-1.01522	1.12173	1.32925	0.885764	0.330579	0.000885903	0.936084	0.587189	0.00682085	0.146752	-1.01403	-3.84203	-0.0217957	0.16573	0.410615
3121	CDKN3	0	0	0	1.48341	1.26376	1.32915	0.00417911	0.0134015	0.0420514	0.0890354	0.125711	0.137098	-3.52573	-2.89697	-2.15866	0.568922	0.337717	0.410505
19985	TGFA	0	0	0	-1.17407	-1.11259	1.32905	0.149721	0.418477	0.0131134	0.352875	0.660507	0.0557972	1.53911	0.837875	-2.69881	-0.231517	-0.153927	0.410391
19765	TBKBP1	0	0	0	-1.08144	-1.01504	1.32862	0.358651	0.87211	0.00271685	0.561746	0.942268	0.0164248	0.954527	0.164456	-3.37691	-0.112954	-0.0215429	0.409925
5798	FAM129B	0	0	0	1.17858	1.17934	1.32853	0.130477	0.142785	0.01479	0.328887	0.383136	0.0613485	-1.62334	-1.56832	-2.64501	0.237049	0.237983	0.409828
20221	TMEM120A	0	0	0	-1.07499	-1.02711	1.32846	0.500925	0.783199	0.0088953	0.677012	0.899572	0.0413811	0.693953	0.281397	-2.87006	-0.104327	-0.0385914	0.40975
823	ANKRD9	0	1	0	1.30332	1.91218	1.32842	0.290549	0.0106867	0.134003	0.500386	0.114632	0.317905	-1.10566	-3.0188	-1.55589	0.382189	0.935221	0.409711
22216	ZNF254	-1	0	0	-1.53287	-1.27524	1.32842	0.000965468	0.0258306	0.0368587	0.0638777	0.167229	0.124302	4.33773	2.54226	-2.22227	-0.616235	-0.350769	0.40971
17910	SHOC2	0	0	0	1.10623	1.20425	1.32767	0.212161	0.00217229	0.000408723	0.421519	0.060608	0.00374176	-1.31784	-3.88395	-4.15947	0.145651	0.268129	0.408899
603	ALDH3B1	0	0	0	1.18338	1.33309	1.32763	0.0971282	0.00171795	0.00101208	0.284983	0.0569514	0.00757077	-1.79942	-4.01398	-3.78718	0.242909	0.414774	0.408858
18036	SLC16A1	0	0	0	1.36515	1.37723	1.32749	0.159855	0.0094555	0.0617148	0.364766	0.108676	0.181289	-1.49845	-3.08467	-1.96869	0.449062	0.461766	0.408698
12328	MIR5006	0	0	0	-1.07717	1.08348	1.32748	0.589788	0.452844	0.0460836	0.741143	0.686323	0.146491	0.553948	-0.775873	-2.114	-0.107245	0.115671	0.408689
14679	OVCH1-AS1	0	0	0	1.29212	1.22293	1.32736	0.0225895	0.0962573	0.00452125	0.15254	0.314185	0.024427	-2.61507	-1.80471	-3.16174	0.369736	0.290344	0.408557
21438	USP9X	0	0	0	-1.03281	1.21513	1.32706	0.762934	0.0762286	0.00440871	0.860413	0.279998	0.0239672	0.308578	-1.94012	-3.17247	-0.04657	0.281109	0.408234
13645	NFKBIZ	0	0	0	-1.12381	1.05841	1.32546	0.378231	0.57797	0.0277765	0.577096	0.77886	0.0996663	0.91496	-0.571863	-2.35634	-0.168403	0.0818971	0.406492
6686	GABRR2	0	0	0	-1.06132	1.02889	1.32508	0.336176	0.736053	0.0726519	0.542405	0.874166	0.203847	1.00188	-0.345018	-1.8854	-0.0858614	0.0410957	0.406084
16458	RABAC1	0	0	0	-1.10044	-1.0238	1.32433	0.260389	0.748578	0.00119873	0.471243	0.881563	0.00866541	1.18124	0.327981	-3.71733	-0.138079	-0.0339357	0.405258
4086	CSRNP1	0	0	0	-1.04387	-1.00014	1.3239	0.529514	0.998421	0.042703	0.698941	1	0.1385	0.64748	0.00202122	-2.15119	-0.0619414	-0.000196429	0.404793
8391	IL18	0	0	0	1.13343	1.30774	1.3235	0.220351	0.00228601	0.0150466	0.430706	0.0614186	0.0621369	-1.293	-3.85579	-2.63729	0.180696	0.387074	0.404363
8975	KIAA0754	0	0	0	-1.00523	1.02521	1.32294	0.966889	0.836427	0.0841844	0.983276	0.925465	0.227629	0.0423845	-0.211001	-1.80871	-0.00752429	0.0359143	0.403751
12799	MMADHC	0	0	0	-1.31835	-1.11067	1.32216	0.00759354	0.324665	0.0282773	0.105597	0.581916	0.100953	3.20276	1.02703	-2.34797	-0.398731	-0.151431	0.402891
522	AIG1	0	0	0	-1.32612	-1.12606	1.32167	0.0179468	0.138976	0.0572625	0.141279	0.378269	0.172037	2.73954	1.58489	-2.00638	-0.407209	-0.171287	0.402357
16960	RNF10	0	0	0	1.34358	1.49082	1.32165	0.121871	0.0748519	0.0187888	0.317616	0.277545	0.0736539	-1.66457	-1.95058	-2.53684	0.426086	0.576107	0.402341
2593	CASP5	0	0	0	-1.38456	-1.11239	1.321	0.150401	0.590093	0.356105	0.35374	0.787362	0.596872	1.5363	0.553488	-0.942635	-0.469426	-0.153669	0.401628
3411	CHPT1	0	1	0	1.40962	1.78703	1.32036	0.149332	0.0312618	0.106171	0.352316	0.182892	0.269226	-1.54071	-2.43818	-1.68476	0.495306	0.837567	0.400936
10548	LIPC-AS1	0	0	0	-1.13446	1.03057	1.31965	0.0788431	0.720691	0.0479532	0.257955	0.866602	0.150958	1.92071	-0.366062	-2.09448	-0.182008	0.04344	0.400153
10634	LPGAT1	0	0	0	-1.17404	-1.02469	1.31963	0.248901	0.834876	0.051465	0.459688	0.92492	0.159189	1.21183	0.213035	-2.05958	-0.231477	-0.0351943	0.400129
7359	GRINA	1	0	0	1.54502	1.38127	1.31916	0.0258942	0.0802838	0.0118474	0.161075	0.287093	0.0516092	-2.54092	-1.91027	-2.74394	0.627626	0.465993	0.399619
9937	LINC00671	0	0	0	1.01521	1.04605	1.31902	0.791752	0.659135	0.00384758	0.879075	0.829189	0.0215778	-0.269995	-0.45228	-3.23025	0.0217721	0.0649536	0.399462
5475	ENY2	0	0	0	1.03023	1.30325	1.31853	0.812837	0.0210137	0.0204621	0.891287	0.152318	0.0785724	-0.242039	-2.65424	-2.49787	0.0429671	0.382115	0.398932
12876	MOSPD2	0	0	0	-1.00114	1.08757	1.3184	0.99339	0.498976	0.102497	0.996857	0.722765	0.262678	0.00845915	-0.697179	-1.70384	-0.00164857	0.121104	0.398788
16207	PTBP2	0	0	0	-1.04066	1.10645	1.3184	0.678941	0.102745	0.00255233	0.802939	0.325399	0.0156763	0.424178	-1.76632	-3.40311	-0.0574929	0.145933	0.398788
1611	BCL3	0	0	0	-1.18884	-1.06248	1.31836	0.250778	0.648866	0.00971291	0.461665	0.823031	0.0442901	1.20675	0.466999	-2.83155	-0.249558	-0.0874357	0.398746
4069	CSNK1A1	0	0	0	1.05966	1.17885	1.3179	0.576429	0.0155287	0.00145238	0.731561	0.133151	0.0100511	-0.574213	-2.81761	-3.63792	0.0836057	0.237386	0.398241
8587	IRF2BPL	0	0	0	-1.26041	-1.0958	1.31752	0.0410429	0.545561	0.145989	0.192628	0.757071	0.338007	2.2885	0.622028	-1.50719	-0.333894	-0.131982	0.397822
17072	ROGDI	0	0	0	1.37358	1.47333	1.31742	0.0123373	0.00272365	0.0920562	0.124143	0.0654922	0.243042	-2.94151	-3.75945	-1.76145	0.45794	0.559078	0.397717
17824	SGIP1	1	1	0	1.58794	1.79107	1.31727	0.0473893	0.0182436	0.038396	0.203991	0.142922	0.128296	-2.20872	-2.73068	-2.20263	0.66716	0.840819	0.397554
15439	PLD1	0	0	0	1.05273	1.21272	1.31675	0.599589	0.101282	4.08262e-05	0.747652	0.323054	0.000653478	-0.539232	-1.77478	-5.10546	0.0741386	0.278246	0.396977
19574	SYNJ1	0	0	0	-1.00129	1.23231	1.31564	0.989724	0.0423914	0.00348696	0.994717	0.211555	0.0199645	0.0131498	-2.27061	-3.27187	-0.00186571	0.30137	0.395761
6149	FBN1	0	0	0	1.00359	1.00785	1.31558	0.911047	0.832608	0.0834115	0.950645	0.923842	0.226104	-0.114098	-0.21601	-1.81356	0.00516571	0.0112857	0.395701
13993	NTAN1	0	1	0	1.62495	1.63951	1.3155	0.0876152	0.025759	0.151391	0.270785	0.166956	0.346039	-1.85965	-2.54377	-1.4863	0.700399	0.713261	0.395617
308	ADAMTS3	0	0	0	-1.06107	1.02168	1.31536	0.0183238	0.557654	0.0221152	0.142278	0.764788	0.083731	2.72831	-0.603123	-2.46219	-0.0855186	0.0309471	0.395463
8309	IGF1R	0	0	0	-1.34274	-1.09243	1.31493	0.0380752	0.613665	0.0397373	0.186123	0.801065	0.131587	2.32993	0.518311	-2.18608	-0.425178	-0.127544	0.394989
18408	SLMAP	0	0	0	-1.12368	1.0612	1.31469	0.299622	0.570593	0.000711197	0.508803	0.773979	0.00574242	1.0841	-0.583145	-3.93235	-0.168227	0.0856986	0.394722
6170	FBXL5	0	0	0	-1.13481	-1.10193	1.31462	0.431859	0.34113	0.073101	0.6217	0.595679	0.204677	0.813352	0.991252	-1.88222	-0.182452	-0.140027	0.394643
9674	LINC00211	0	0	0	-1.2757	-1.17111	1.31447	0.0673393	0.318702	0.128234	0.241039	0.577013	0.30882	2.01102	1.04031	-1.58063	-0.351286	-0.22788	0.394481
11397	MICALCL	0	1	0	1.30488	1.62769	1.31413	0.163722	0.0448507	0.123368	0.368662	0.216972	0.300456	-1.48351	-2.23934	-1.60223	0.383914	0.70283	0.39411
15171	PGK1	0	0	0	-1.34621	-1.27689	1.31366	0.041814	0.0356036	0.0183499	0.193923	0.194654	0.0723045	2.2782	2.36687	-2.54759	-0.428909	-0.352634	0.393596
1454	AURKB	0	0	0	1.11001	1.21704	1.31359	0.110582	0.0385511	3.87548e-05	0.303209	0.202295	0.000631448	-1.72274	-2.32308	-5.12703	0.150576	0.283379	0.393518
2050	C19orf35	0	0	0	-1.09737	1.08684	1.31326	0.236217	0.419233	0.0114109	0.447321	0.660965	0.0501453	1.24692	-0.836476	-2.76056	-0.134046	0.120134	0.393153
4277	CYBB	0	0	0	1.33094	1.45774	1.31304	0.137745	0.020726	0.0840507	0.338198	0.151418	0.22743	-1.59033	-2.66171	-1.80955	0.412443	0.543729	0.392911
17646	SEC24D	0	0	0	1.02516	1.18961	1.31296	0.829686	0.0545952	0.0129569	0.901709	0.239069	0.0552968	-0.219846	-2.12959	-2.70417	0.0358543	0.250494	0.392818
893	AP2S1	1	1	0	1.86863	1.94463	1.31215	0.003462	0.000191896	0.176525	0.0842547	0.027574	0.384191	-3.62822	-5.28855	-1.3964	0.901977	0.959493	0.39193
20722	TREML2	0	0	0	-1.19611	-1.11696	1.31168	0.133844	0.434142	0.0557293	0.333194	0.672152	0.168726	1.60785	0.809218	-2.01997	-0.258353	-0.159579	0.391418
20665	TPST2	0	0	0	-1.12465	-1.09511	1.31102	0.297359	0.347097	0.0148569	0.506739	0.600147	0.0615128	1.08943	0.978595	-2.64298	-0.16948	-0.13108	0.390684
1473	AZI2	0	0	0	1.00838	1.27817	1.31092	0.953093	0.00675997	0.021408	0.975735	0.0948274	0.0815428	-0.0600641	-3.26545	-2.47714	0.0120386	0.354075	0.390576
5587	ERMN	0	0	0	-1.09885	1.0814	1.31065	0.285769	0.170755	0.0554184	0.495769	0.418565	0.167986	1.11722	-1.4571	-2.02276	-0.135991	0.112901	0.390283
16790	RFX2	0	0	0	-1.22665	-1.13972	1.31062	0.145757	0.176052	0.0327801	0.348208	0.424269	0.113444	1.55566	1.43781	-2.27824	-0.294724	-0.188681	0.390249
3238	CEP295NL	0	0	0	-1.02987	1.20255	1.31047	0.710388	0.074227	0.00540585	0.82449	0.276309	0.0281097	0.380273	-1.95539	-3.08545	-0.0424657	0.266096	0.39008
7015	GLTP	0	0	0	1.09814	1.16803	1.30968	0.292118	0.0402584	0.00179637	0.502041	0.206573	0.0118401	-1.10189	-2.29916	-3.54969	0.135059	0.224074	0.389213
20438	TMEM88	0	0	0	-1.10766	1.02739	1.30966	0.385639	0.866261	0.0341581	0.582911	0.938628	0.117067	0.900365	-0.172057	-2.25865	-0.147517	0.0389871	0.389191
5595	ERP44	0	0	0	1.04319	1.21891	1.30963	0.643891	0.0126214	0.00175529	0.778255	0.122951	0.0116334	-0.474168	-2.92926	-3.55931	0.0610086	0.285589	0.389156
7776	HIPK1	0	0	0	1.14796	1.22128	1.30957	0.0717011	0.00802214	0.00427302	0.247252	0.101405	0.0233919	-1.97521	-3.17318	-3.18576	0.199069	0.288393	0.389091
17382	S100A8	0	0	0	-1.06975	-1.04519	1.30919	0.442465	0.60168	1.9018e-05	0.630183	0.793678	0.00037334	0.794266	0.536109	-5.42343	-0.0972714	-0.0637714	0.388669
941	APOA2	0	0	0	-1.05496	-1.04829	1.30824	0.527023	0.48382	0.0696146	0.697101	0.711748	0.197669	0.65147	0.722519	-1.90736	-0.0771843	-0.0680357	0.387632
7843	HIST2H3D	0	0	0	-1.12629	-1.05133	1.30815	0.49591	0.62241	0.0420926	0.673319	0.807008	0.137166	0.702266	0.505433	-2.15819	-0.171584	-0.0722186	0.387523
11081	MARCH5	0	0	0	-1.19652	-1.01726	1.30811	0.14363	0.883816	0.0354043	0.345453	0.947927	0.120272	1.5647	0.149275	-2.24155	-0.258843	-0.0246936	0.387484
17957	SIRPA	0	0	0	-1.05419	1.02893	1.3072	0.687448	0.82654	0.070109	0.808176	0.921335	0.198725	0.412218	-0.223982	-1.90373	-0.0761357	0.0411414	0.386476
7011	GLT1D1	0	0	0	-1.33402	-1.17446	1.30684	0.133574	0.373335	0.125881	0.332923	0.623029	0.304748	1.60908	0.924718	-1.59098	-0.415781	-0.231997	0.386086
6412	FMN1	0	0	0	-1.11028	1.12464	1.30677	0.31514	0.156078	0.000208632	0.522981	0.401027	0.00220984	1.04834	-1.51334	-4.4347	-0.150919	0.169457	0.386006
15151	PGA4	0	0	0	1.0963	1.21134	1.30665	0.27146	0.119683	0.0124372	0.481387	0.350086	0.0536639	-1.15275	-1.67546	-2.72238	0.13264	0.2766	0.385873
18291	SLC4A1	1	1	0	1.82632	1.9995	1.30644	0.0407534	0.0139859	0.317993	0.192043	0.127769	0.558424	-2.29241	-2.87399	-1.02177	0.868938	0.999641	0.385645
5734	FABP2	0	0	0	1.01503	1.03443	1.3063	0.578007	0.239798	0.0391266	0.732703	0.499271	0.129943	-0.571807	-1.23686	-2.19355	0.0215236	0.0488371	0.385484
5465	ENTPD1	0	0	0	-1.11509	-1.0355	1.30617	0.57172	0.830085	0.0634705	0.727821	0.922656	0.185013	0.581415	0.219323	-1.95448	-0.15716	-0.0503314	0.385348
21474	VAPA	0	0	0	-1.31443	-1.19806	1.30611	0.0521832	0.150954	0.0511121	0.212984	0.394081	0.158313	2.15492	1.53404	-2.06299	-0.394439	-0.260701	0.385281
11339	MFF	0	0	0	-1.08036	1.00281	1.30588	0.479397	0.965578	0.00565968	0.659414	0.986027	0.0291229	0.730004	-0.0440643	-3.06578	-0.11151	0.00404286	0.385026
8984	KIAA1107	0	0	0	-1.04551	1.15067	1.30584	0.601337	0.0750616	0.00382298	0.748922	0.277905	0.0214876	0.536621	-1.94898	-3.23296	-0.0642057	0.202476	0.384975
6722	GALNT1	0	0	0	-1.08103	1.04217	1.30556	0.491451	0.694988	0.0241334	0.669989	0.851112	0.0894488	0.7097	-0.401671	-2.42184	-0.1124	0.0595943	0.384667
6957	GJB6	0	0	0	-1.03763	1.13321	1.30514	0.50397	0.216417	0.0975742	0.679299	0.473146	0.253657	0.688931	-1.30484	-1.73034	-0.0532964	0.180409	0.384201
18530	SNAI1	0	0	0	1.07641	1.03575	1.30506	0.532902	0.717762	0.00397469	0.701469	0.864819	0.0221159	-0.642069	-0.370094	-3.21647	0.106232	0.0506771	0.384118
20105	TIMP4	0	0	0	-1.12565	-1.06492	1.3042	0.116107	0.399568	0.00921782	0.310151	0.645688	0.0425451	1.69365	0.873435	-2.85448	-0.170759	-0.0907429	0.38317
8038	HPS1	1	1	0	1.83152	1.63388	1.30384	0.0030899	0.00275494	0.0993494	0.0806801	0.0656899	0.256841	-3.69033	-3.75318	-1.72066	0.87304	0.708305	0.382766
16975	RNF13	0	0	0	1.02177	1.14988	1.30332	0.858046	0.161064	0.0320586	0.919462	0.406962	0.111508	-0.182749	-1.49374	-2.28879	0.0310707	0.201489	0.382187
716	ANG	0	0	0	1.08275	1.12531	1.30323	0.584754	0.415594	0.128715	0.737674	0.658301	0.309399	-0.561556	-0.843226	-1.57853	0.114695	0.170316	0.382095
12425	MIR548J	0	0	0	-1.03257	1.10389	1.30299	0.759979	0.182523	0.00505086	0.858487	0.432159	0.0266296	0.312561	-1.41489	-3.1145	-0.0462429	0.142591	0.381828
11351	MFSD14B	0	0	0	-1.00546	1.10071	1.30287	0.96557	0.36725	0.0316909	0.98227	0.617412	0.110504	0.044075	-0.936967	-2.29426	-0.00785429	0.138436	0.381695
3271	CES1	0	0	0	1.16768	1.2256	1.30281	0.504564	0.33528	0.237061	0.679585	0.591691	0.465497	-0.687952	-1.00382	-1.21549	0.223645	0.293489	0.381625
14076	NUP58	0	0	0	1.05547	1.10174	1.30262	0.525047	0.190061	0.000809282	0.695418	0.441409	0.00635369	-0.654644	-1.38903	-3.87925	0.0778843	0.139784	0.381419
7315	GRAMD1A	0	0	0	-1.32107	-1.10645	1.30258	0.0162589	0.318831	0.0484672	0.135455	0.577158	0.152091	2.79283	1.04002	-2.08923	-0.401712	-0.145942	0.381368
19531	SVBP	1	0	0	1.87165	1.71369	1.30222	0.00778981	0.0503251	0.211077	0.10643	0.229168	0.432611	-3.18901	-2.17519	-1.28815	0.904313	0.777105	0.380973
14077	NUP62CL	1	1	0	1.99397	1.60951	1.30194	5.20538e-07	0.000575513	0.0993531	0.00591097	0.0394548	0.256841	-9.65865	-4.6346	-1.72064	0.995644	0.686626	0.380662
16844	RHBDD2	0	0	0	-1.07936	-1.00567	1.30168	0.450951	0.909846	0.0244977	0.637229	0.960781	0.0904134	0.779209	0.115646	-2.4149	-0.110172	-0.00816	0.380376
17266	RRM2	0	0	0	1.0513	1.14868	1.30136	0.626114	0.332868	0.0654141	0.765944	0.589282	0.189079	-0.500005	-1.00904	-1.93916	0.0721757	0.199979	0.380018
15152	PGA5	0	0	0	1.08946	1.1921	1.30133	0.361626	0.160666	0.0162398	0.564183	0.406696	0.0657847	-0.948418	-1.49529	-2.60293	0.123609	0.253504	0.379991
1365	ATP2C2	0	0	0	-1.05666	1.01969	1.30117	0.141928	0.833268	0.00219603	0.343455	0.924112	0.0139364	1.57202	-0.215145	-3.46599	-0.0795057	0.0281307	0.379815
15576	PNP	0	1	0	1.39649	1.92122	1.30062	0.0326276	0.0154239	0.149809	0.174807	0.132918	0.343919	-2.41477	-2.82126	-1.49235	0.481806	0.942026	0.379199
12073	MIR4451	0	0	0	-1.20222	1.03439	1.30011	0.105907	0.760784	0.00672737	0.296981	0.887655	0.0334059	1.74839	-0.311475	-2.9914	-0.265698	0.0487736	0.378631
17463	SBF2	0	0	0	-1.08916	1.08591	1.29984	0.405627	0.454035	0.0505633	0.600574	0.687531	0.156998	0.861918	-0.77378	-2.06834	-0.123214	0.118903	0.378334
3082	CDK14	0	0	0	-1.25625	-1.04772	1.29969	0.123539	0.789681	0.0557091	0.320425	0.902733	0.168687	1.65638	0.272752	-2.02015	-0.329123	-0.06725	0.378167
6644	FZD9	0	0	0	1.15209	1.11269	1.29951	0.322051	0.390858	0.0107791	0.529201	0.638662	0.0478738	-1.03283	-0.890198	-2.78572	0.204254	0.15405	0.377972
6013	FAM53C	0	0	0	-1.04368	1.03369	1.29841	0.503166	0.778693	0.00464314	0.678837	0.897095	0.0248902	0.690254	-0.287421	-3.15041	-0.0616814	0.0478043	0.376749
11950	MIR3945	0	0	0	-1.04029	-1.12899	1.29841	0.716263	0.271084	0.0202806	0.828958	0.530969	0.0781133	0.37216	1.1537	-2.50195	-0.0569921	-0.175036	0.376748
732	ANK2	0	0	0	1.09916	1.19127	1.29704	0.426699	0.0415009	0.000780618	0.617719	0.209404	0.00618854	-0.822748	-2.28236	-3.89408	0.136401	0.252497	0.37522
5026	DRD5P2	0	0	0	1.06979	1.13542	1.29567	0.623976	0.464936	0.0318541	0.764808	0.695641	0.110967	-0.503136	-0.754782	-2.29183	0.0973229	0.183221	0.373694
14882	PBX1	0	1	0	1.48289	1.84689	1.29566	0.0328087	0.0124197	0.0787121	0.175157	0.12268	0.216141	-2.41174	-2.93793	-1.84388	0.568415	0.885099	0.373691
16400	RAB18	0	0	0	-1.18216	-1.09975	1.29552	0.202905	0.427783	0.0521191	0.412596	0.666752	0.160621	1.34688	0.820767	-2.05332	-0.24143	-0.137174	0.373529
7654	HDAC4	0	0	0	-1.0702	1.05557	1.29502	0.235607	0.50648	0.00111737	0.446874	0.728178	0.0081709	1.24864	-0.684803	-3.74636	-0.097885	0.0780221	0.372978
15686	POTEI	0	0	0	1.03037	1.11423	1.29499	0.798029	0.0487052	1.58205e-05	0.88251	0.225857	0.000327263	-0.261649	-2.19346	-5.50058	0.0431643	0.15605	0.372942
8488	INHBB	0	0	0	1.1577	1.36234	1.29495	0.21764	0.0434095	0.0202531	0.427544	0.213531	0.0780203	-1.30114	-2.25746	-2.50257	0.211266	0.446088	0.372899
11894	MIR371B	0	0	0	-1.04498	1.06221	1.29482	0.605506	0.639847	0.0124584	0.75195	0.817379	0.0537246	0.530407	-0.480016	-2.72162	-0.0634686	0.0870721	0.372751
18905	SNX27	0	0	0	1.07912	1.26603	1.29441	0.504378	0.0906019	0.0628942	0.679455	0.305171	0.183858	-0.688259	-1.84013	-1.95911	0.109853	0.340307	0.372292
7541	H2AFY	0	0	0	-1.07366	1.06079	1.29434	0.555608	0.534607	0.0110564	0.716837	0.747904	0.0488377	0.606306	-0.639354	-2.77451	-0.102541	0.0851443	0.372212
19699	TAS2R38	0	0	0	1.08796	1.07987	1.29422	0.21331	0.331804	0.00998098	0.422951	0.588168	0.045204	-1.31431	-1.01136	-2.81959	0.121631	0.110861	0.372085
10724	LRRC4	0	0	0	-1.08545	-1.01307	1.29347	0.453299	0.927048	0.0620949	0.638404	0.968371	0.182049	0.775074	0.0935023	-1.96558	-0.118292	-0.0187343	0.371247
11067	MAPRE1	0	0	0	-1.19487	-1.03609	1.29302	0.181299	0.668794	0.0144611	0.388589	0.83512	0.0602119	1.41917	0.438528	-2.65509	-0.256853	-0.0511443	0.370748
19886	TECPR2	0	0	0	-1.35539	-1.0769	1.29297	0.0304931	0.630481	0.121213	0.170657	0.812188	0.297054	2.45179	0.493626	-1.61202	-0.438706	-0.106879	0.370685
4273	CYB5R2	0	0	0	1.21934	1.30228	1.29294	0.0955477	0.00018731	0.000292522	0.28272	0.027574	0.00287265	-1.80905	-5.30337	-4.29639	0.286095	0.381034	0.370654
15723	PPDPF	1	1	0	2.2591	1.68157	1.29289	0.00115591	0.00227689	0.211672	0.0650284	0.0614186	0.433448	-4.23586	-3.858	-1.28641	1.17575	0.749813	0.370603
19427	STRN	0	0	0	-1.12326	1.04499	1.29193	0.329132	0.612098	0.00190845	0.536081	0.800121	0.0124416	1.01719	-0.520627	-3.52451	-0.167693	0.0634943	0.369528
2607	CATIP-AS1	0	0	0	-1.07571	1.07894	1.29161	0.330457	0.431703	0.0237609	0.537129	0.670034	0.0883132	1.0143	-0.813635	-2.42905	-0.105294	0.109609	0.369173
4048	CSF1	0	1	0	1.3763	1.55518	1.29102	0.000804399	0.000151084	0.0447977	0.0632224	0.0263308	0.143531	-4.44174	-5.4358	-2.12785	0.460795	0.63708	0.368511
21495	VCPKMT	0	0	0	-1.14925	-1.09962	1.29102	0.270074	0.416446	0.0956047	0.480184	0.658675	0.24991	1.15627	0.841642	-1.74127	-0.200694	-0.137005	0.368511
107	ABHD2	0	0	0	-1.01707	1.05673	1.291	0.879189	0.702094	0.0836323	0.932614	0.855584	0.226555	0.155271	-0.391773	-1.81217	-0.0244129	0.079605	0.368484
5061	DTD2	0	0	0	1.03409	1.26007	1.29077	0.787582	0.140801	0.0643869	0.876552	0.380682	0.186771	-0.275549	-1.57691	-1.9472	0.04836	0.333507	0.368233
11124	MBD2	0	0	0	-1.18886	-1.00582	1.29058	0.189387	0.937198	0.0424222	0.397887	0.972748	0.137865	1.39131	0.0804595	-2.1544	-0.249583	-0.00837571	0.368016
13088	MT1DP	0	1	0	1.14754	1.9369	1.29035	0.412655	0.00959916	0.197527	0.606197	0.109441	0.414451	-0.848707	-3.07656	-1.32882	0.198539	0.953747	0.367758
4611	DENND1A	1	1	0	1.66755	1.69336	1.29033	7.88854e-06	2.21225e-06	0.00270877	0.0199063	0.00558249	0.016389	-7.43543	-8.42221	-3.37816	0.737734	0.759886	0.36774
3383	CHKA	0	0	0	-1.03598	1.11699	1.29015	0.612942	0.182332	0.0548052	0.757243	0.431752	0.166549	0.519379	-1.41556	-2.02832	-0.0509979	0.15962	0.367539
15654	POM121L4P	0	0	0	-1.13945	1.02025	1.29009	0.0817637	0.755758	5.20223e-05	0.262551	0.885679	0.000779923	1.89972	-0.318261	-5.00522	-0.18834	0.0289186	0.367475
2877	CCPG1	0	0	0	-1.15774	1.00069	1.28971	0.146227	0.99517	0.0435536	0.348526	0.999382	0.140496	1.55367	-0.00618113	-2.14159	-0.211311	0.000995714	0.367048
11227	MED12L	0	0	0	-1.03876	1.12783	1.28915	0.504023	0.0723945	0.00121077	0.679299	0.272662	0.00873298	0.688843	-1.96971	-3.7132	-0.0548643	0.173547	0.366424
6660	GABARAPL1	0	0	0	1.18014	1.26832	1.28902	0.188399	0.0713048	0.0207999	0.39705	0.271038	0.079654	-1.39466	-1.97838	-2.49037	0.238954	0.342919	0.366275
20889	TSHZ3	0	0	0	-1.23952	-1.01426	1.2889	0.0915746	0.923351	0.151052	0.27668	0.966326	0.345768	1.8339	0.0982556	-1.48759	-0.309777	-0.0204229	0.366137
16454	RAB8B	0	0	0	-1.07805	1.08837	1.28882	0.48839	0.389202	0.0367003	0.667419	0.637425	0.123859	0.714826	-0.893413	-2.22434	-0.108423	0.122171	0.366049
20138	TLR1	0	0	0	-1.23909	-1.15266	1.28875	0.189904	0.301291	0.179286	0.398294	0.560532	0.388747	1.38956	1.08019	-1.38716	-0.309284	-0.20497	0.365967
17973	SIX2	0	0	0	1.21697	1.30727	1.28863	0.142089	0.00150649	0.000158955	0.343626	0.0548242	0.00179173	-1.57132	-4.0872	-4.54605	0.283297	0.386561	0.365838
13300	MYOF	0	0	0	1.46231	1.49564	1.28829	0.0318531	0.0410142	0.150902	0.173149	0.208057	0.345613	-2.42792	-2.28889	-1.48816	0.548253	0.58076	0.365458
22285	ZNF354A	0	0	0	-1.48469	-1.02595	1.28818	0.00538075	0.848958	0.0902174	0.0949152	0.931115	0.239858	3.38872	0.194605	-1.77217	-0.570159	-0.0369579	0.365338
9034	KIF20A	0	0	0	-1.00078	1.10262	1.28766	0.980461	0.187111	0.00740136	0.990166	0.437821	0.0360667	0.0250065	-1.39905	-2.95008	-0.00112	0.140931	0.364748
21175	UBE2M	0	1	0	1.3674	1.61291	1.28749	0.00577536	0.000713966	0.00526297	0.0965864	0.0431512	0.0275306	-3.35045	-4.51012	-3.09691	0.451435	0.689664	0.364559
17141	RPL23AP87	0	0	0	-1.122	1.06103	1.28725	0.411347	0.725738	0.144277	0.605158	0.868626	0.335067	0.851153	-0.359129	-1.51394	-0.166076	0.0854721	0.364287
5382	ELOF1	1	1	0	2.23366	2.07815	1.28724	5.11745e-05	0.00489187	0.26577	0.0384212	0.084075	0.499888	-6.12755	-3.44029	-1.14191	1.15941	1.0553	0.364284
3938	CPT1A	0	0	0	1.41643	1.49068	1.28723	0.0797869	0.0247751	0.053148	0.259828	0.164043	0.16293	-1.91385	-2.56494	-2.04361	0.502259	0.575973	0.364269
15303	PIK3CD-AS1	0	0	0	-1.00951	1.05344	1.28717	0.913906	0.439261	0.0010455	0.952281	0.676206	0.00776537	0.110414	-0.8	-3.77378	-0.0136529	0.0751129	0.364208
17544	SCLY	0	1	0	1.4258	1.586	1.28693	0.0441319	0.0288157	0.0670694	0.198197	0.17635	0.192536	-2.2483	-2.48269	-1.92642	0.511769	0.665391	0.363934
19096	SPI1	0	0	0	-1.04472	1.13689	1.28676	0.753895	0.319713	0.0451896	0.854348	0.577901	0.144379	0.320779	-1.03805	-2.12359	-0.0631171	0.185089	0.363747
3013	CDC26	0	0	0	1.09593	1.23991	1.28668	0.543237	0.0470883	0.0493004	0.708538	0.221967	0.153909	-0.625687	-2.21227	-2.08083	0.132161	0.310239	0.363656
16310	PTX3	0	0	0	-1.00968	1.04618	1.28652	0.887182	0.5899	0.00886227	0.936782	0.787362	0.0412731	0.144916	-0.553779	-2.87168	-0.0138943	0.0651243	0.363478
15769	PPP1CB	0	0	0	1.07074	1.2816	1.28651	0.526275	0.0726163	0.00660594	0.696559	0.273316	0.0329543	-0.652671	-1.96796	-2.99926	0.0986107	0.357942	0.363468
14951	PCGF3	0	0	0	-1.09816	1.08035	1.28635	0.163083	0.443145	0.0128918	0.368023	0.679098	0.0551019	1.48596	-0.793054	-2.70641	-0.135083	0.1115	0.363278
13582	NEK6	0	0	0	1.11491	1.17991	1.28604	0.257217	0.14096	0.0108881	0.46783	0.381043	0.0482728	-1.18958	-1.57621	-2.78129	0.156927	0.238678	0.362938
13608	NEURL3	0	0	0	1.10123	1.06909	1.28576	0.312887	0.259235	0.00255419	0.520929	0.518792	0.0156793	-1.05345	-1.18427	-3.4028	0.139116	0.0963857	0.362625
15773	PPP1R12A	0	0	0	-1.19859	-1.03579	1.28576	0.114516	0.726372	0.0435528	0.308331	0.86893	0.140496	1.7019	0.35826	-2.1416	-0.261334	-0.0507357	0.362623
1074	ARHGEF12	0	1	0	1.56977	1.63082	1.28558	0.0594018	0.0485041	0.231991	0.226393	0.225531	0.459433	-2.0821	-2.19576	-1.22918	0.650557	0.705601	0.362419
6019	FAM63B	0	0	0	-1.05768	1.07054	1.28535	0.584036	0.312419	0.00869964	0.737136	0.57083	0.0406992	0.562645	-1.05451	-2.87977	-0.0809086	0.0983357	0.362163
13073	MSRB2	0	0	0	1.04179	1.27008	1.28532	0.805038	0.139075	0.166974	0.887018	0.378289	0.370035	-0.252354	-1.58446	-1.42927	0.0590629	0.344921	0.362125
17986	SKIL	0	0	0	-1.16052	1.06023	1.28452	0.274213	0.518738	0.0861769	0.484302	0.735785	0.231967	1.1458	-0.664821	-1.7964	-0.214766	0.0843829	0.361232
18231	SLC35G1	0	0	0	1.05688	1.06057	1.28423	0.705215	0.711695	0.00926249	0.82111	0.862006	0.0427079	-0.38744	-0.378466	-2.85236	0.0798086	0.0848414	0.360903
18841	SNORD88A	0	0	0	-1.05972	1.04594	1.28315	0.365248	0.564176	0.0030786	0.56687	0.769458	0.0180963	0.94103	-0.593021	-3.32438	-0.0836793	0.0648014	0.359693
12482	MIR595	0	0	0	1.11838	1.23331	1.28303	0.402139	0.0539802	0.015402	0.59739	0.237909	0.0632483	-0.868533	-2.13594	-2.62679	0.161407	0.302539	0.359557
3504	CLASP1	0	0	0	1.02863	1.12502	1.28299	0.631829	0.0529492	5.41461e-05	0.769923	0.235373	0.000801186	-0.491661	-2.14675	-4.9887	0.0407214	0.169948	0.359508
4505	DDIT4	0	0	0	-1.08604	-1.00598	1.28283	0.418394	0.960726	0.0514279	0.610678	0.984063	0.159118	0.838029	0.0502801	-2.05994	-0.119077	-0.00860143	0.359334
20458	TMOD1	1	1	0	1.72163	2.08159	1.28254	0.0108505	0.0195884	0.244896	0.11945	0.147749	0.474323	-3.01062	-2.69224	-1.19478	0.783779	1.05769	0.359005
21282	UIMC1	0	0	0	1.28815	1.26247	1.28239	0.00156432	0.0482924	0.00293406	0.0675424	0.224916	0.0174408	-4.06616	-2.1982	-3.34461	0.365305	0.336244	0.358834
3232	CEP170P1	0	0	0	-1.04718	1.10605	1.28224	0.735502	0.217017	0.00348393	0.84185	0.473615	0.0199573	0.345769	-1.30302	-3.27224	-0.0665036	0.145423	0.358672
8274	IFNAR1	0	0	0	-1.13206	-1.13404	1.28204	0.386873	0.200915	0.100873	0.583806	0.454605	0.259558	0.897952	1.35326	-1.71246	-0.178954	-0.181474	0.358442
8572	IQSEC1	0	0	0	-1.10368	1.11795	1.28198	0.213592	0.382522	0.0193892	0.423147	0.631284	0.0754036	1.31345	-0.906482	-2.5225	-0.142324	0.160856	0.358379
21494	VCPIP1	0	0	0	-1.09816	1.12024	1.28196	0.400037	0.169303	0.0834772	0.595559	0.416807	0.226255	0.872538	-1.46247	-1.81315	-0.135089	0.163809	0.358356
20076	TIFA	0	0	0	-1.17621	-1.20604	1.28141	0.158763	0.0738082	0.134573	0.363512	0.275498	0.319122	1.50272	1.95863	-1.5535	-0.234151	-0.270283	0.35773
16404	RAB20	0	0	0	1.05367	-1.03283	1.28133	0.521171	0.806352	0.0305911	0.692082	0.910645	0.107557	-0.660887	0.250614	-2.31096	0.0754243	-0.0465971	0.357643
16544	RAPGEF2	0	0	0	1.12244	1.3288	1.28126	0.197975	0.0517706	0.0153444	0.407117	0.232916	0.0630687	-1.36279	-2.15936	-2.62848	0.166633	0.410119	0.357559
407	ADORA2A	0	0	0	-1.02759	-1.06465	1.28118	0.614264	0.385007	0.0471933	0.758471	0.633612	0.149041	0.517425	0.901603	-2.10233	-0.0392657	-0.09038	0.357474
13033	MRVI1-AS1	0	0	0	-1.1511	-1.01818	1.28113	0.168211	0.911753	0.238146	0.373265	0.962063	0.466656	1.46655	0.113187	-1.21259	-0.203019	-0.0259964	0.357418
8669	ITLN1	0	1	0	1.78483	2.18318	1.28051	0.065088	0.00802212	0.246214	0.236725	0.101405	0.476017	-2.03035	-3.17318	-1.19134	0.835789	1.12643	0.356718
19795	TCAF2	0	0	0	-1.17709	-1.0688	1.2799	0.165263	0.50571	0.0633502	0.369964	0.727693	0.184787	1.47764	0.686069	-1.95544	-0.235221	-0.0959943	0.356034
14843	PARP9	0	1	0	1.10834	1.63125	1.27979	0.366743	0.00113845	0.206331	0.567961	0.0497885	0.426462	-0.937996	-4.24445	-1.30216	0.148403	0.705979	0.355903
12649	MIR6867	0	0	0	1.01712	1.06927	1.27936	0.823525	0.396286	0.00299405	0.898236	0.64305	0.0177062	-0.227947	-0.879722	-3.3361	0.0244871	0.0966314	0.355417
16923	RLF	0	0	0	1.03477	1.16945	1.27929	0.693739	0.0713599	0.0280318	0.812684	0.27106	0.100344	-0.403415	-1.97794	-2.35206	0.049305	0.22583	0.355339
13637	NFIX	0	0	0	1.66462	1.43615	1.27891	0.0961222	0.000462608	0.222571	0.283511	0.0366826	0.446607	-1.80553	-4.76192	-1.25521	0.735197	0.522206	0.35491
18206	SLC31A2	0	0	0	-1.33609	-1.13557	1.27868	0.123609	0.380946	0.200429	0.320425	0.630036	0.418299	1.65604	0.90959	-1.31993	-0.418022	-0.183413	0.354657
1048	ARHGAP29	0	0	0	1.06159	1.23059	1.2785	0.26576	5.58365e-05	0.000125777	0.476072	0.0212937	0.00150587	-1.1673	-6.07022	-4.64201	0.0862257	0.299347	0.35445
19380	STK11	0	1	0	1.40605	1.59638	1.27821	0.0333539	0.000144071	0.0732285	0.176506	0.0263308	0.204842	-2.4027	-5.46529	-1.88132	0.491647	0.6748	0.354129
12614	MIR6810	0	1	0	1.04743	1.67591	1.27785	0.565566	0.0011832	0.0429861	0.723617	0.0502274	0.139171	-0.590877	-4.22271	-2.14798	0.0668521	0.744947	0.353715
17761	SESN2	0	0	0	-1.15739	-1.0267	1.27776	0.0695644	0.625279	0.0896077	0.244147	0.809019	0.238544	1.9925	0.501227	-1.77576	-0.210871	-0.0380143	0.353616
1297	ATF6	0	0	0	-1.18404	-1.02492	1.27767	0.214427	0.835017	0.0670473	0.423907	0.925032	0.192506	1.31089	0.21285	-1.92658	-0.243723	-0.0355043	0.353516
21187	UBE2R2	0	0	0	-1.11276	1.10303	1.2775	0.332178	0.434997	0.0446117	0.538825	0.672659	0.143138	1.01054	-0.807674	-2.12988	-0.154143	0.141471	0.353326
16178	PSMD4	0	0	0	1.14253	1.1415	1.27746	0.0657876	0.0261497	0.00428586	0.23799	0.168049	0.0234512	-2.02428	-2.53558	-3.18448	0.192234	0.190932	0.353273
7005	GLRX	0	0	0	-1.15793	-1.03218	1.27696	0.2889	0.777639	0.102941	0.498798	0.896508	0.263538	1.10963	0.288832	-1.7015	-0.211544	-0.0456957	0.35271
13503	NDST1	0	0	0	1.04954	1.19841	1.27646	0.689058	0.208846	0.00819866	0.809497	0.463917	0.0388865	-0.409962	-1.32812	-2.90563	0.0697557	0.261116	0.352151
7847	HIST3H3	0	0	0	1.06352	1.1619	1.27641	0.489605	0.133974	0.0318702	0.668337	0.371551	0.111006	-0.712789	-1.60726	-2.29159	0.0888514	0.216481	0.352089
20967	TTC26	0	0	0	-1.05043	1.11175	1.27638	0.530414	0.286336	0.0643804	0.699737	0.546284	0.186771	0.64604	-1.11584	-1.94726	-0.07098	0.152827	0.352054
3120	CDKN2D	0	0	0	1.00412	-1.056	1.27623	0.974615	0.63903	0.0134096	0.987617	0.816944	0.0567912	-0.032491	0.481199	-2.68886	0.00593143	-0.0786143	0.351884
15150	PGA3	0	0	0	1.08383	1.29978	1.2762	0.339896	0.0245799	0.0133153	0.544923	0.163439	0.0564656	-0.993888	-2.56924	-2.692	0.116134	0.378271	0.351857
17002	RNF175	0	0	0	1.02713	1.39869	1.27604	0.818817	0.0417424	0.0319902	0.89544	0.210073	0.111304	-0.234148	-2.27915	-2.28981	0.0386236	0.484074	0.351673
16481	RAD23B	0	0	0	1.15862	1.16191	1.27599	0.00382563	0.0163869	0.000177115	0.0860896	0.136274	0.00194904	-3.57379	-2.7886	-4.50174	0.212406	0.216503	0.351619
9690	LINC00265	0	0	0	-1.25645	-1.26092	1.27563	0.114174	0.0220077	0.0616464	0.307995	0.155309	0.181182	1.70368	2.62921	-1.96925	-0.329353	-0.334481	0.351215
12645	MIR6854	0	0	0	1.22452	1.23213	1.27527	0.040043	0.0579571	0.0114154	0.190573	0.245526	0.0501453	-2.30213	-2.09598	-2.76039	0.292214	0.301153	0.3508
14360	OR2T8	0	0	0	1.45445	1.34581	1.27495	0.013244	0.0374011	0.0849681	0.126699	0.198993	0.229369	-2.90334	-2.33977	-1.80384	0.540479	0.428476	0.35044
19126	SPOCD1	0	0	0	-1.08155	1.03683	1.27477	0.261114	0.661799	0.0647184	0.471908	0.830826	0.187518	1.17935	-0.448478	-1.94459	-0.113099	0.0521779	0.350233
12638	MIR6842	0	0	0	1.17633	1.43177	1.27473	0.0357793	0.0023805	0.00411177	0.181685	0.0621252	0.0227023	-2.36416	-3.83348	-3.20209	0.234291	0.517803	0.350189
17015	RNF208	0	0	0	1.08959	1.12376	1.27457	0.217968	0.0589405	0.0393643	0.427706	0.247483	0.130637	-1.30015	-2.0865	-2.19063	0.123784	0.168331	0.350006
18958	SOX14	0	0	0	1.13753	1.00175	1.27439	0.256781	0.98162	0.0401523	0.467638	0.994183	0.132729	-1.19073	-0.0235233	-2.18106	0.185905	0.00251857	0.349803
2947	CD300LF	0	0	0	-1.0184	1.13152	1.27426	0.89077	0.221612	0.0820324	0.938456	0.478879	0.223165	0.140275	-1.28924	-1.8223	-0.0263029	0.178266	0.34966
15016	PDE2A	0	0	0	1.08544	1.2204	1.27395	0.192422	0.0108994	0.00182426	0.400933	0.115815	0.0119787	-1.38111	-3.0082	-3.54328	0.118286	0.287354	0.349312
4210	CUX1	0	0	0	1.05689	1.29305	1.27371	0.500723	0.00028725	0.000446004	0.676906	0.0316686	0.00398606	-0.694287	-5.04427	-4.12372	0.0798286	0.370777	0.349039
18338	SLC6A9	0	1	0	1.75132	2.08993	1.27365	0.0557631	0.00240195	0.313627	0.219677	0.0621825	0.553943	-2.1177	-3.82854	-1.03125	0.808439	1.06346	0.348968
18019	SLC12A6	0	0	0	-1.27567	-1.10753	1.27362	0.0954892	0.445849	0.0999443	0.282689	0.681083	0.258081	1.80941	0.78824	-1.71744	-0.35126	-0.147349	0.348935
8581	IRAK4	0	0	0	-1.26877	-1.06704	1.27344	0.075286	0.43716	0.0884924	0.252559	0.674525	0.236267	1.94726	0.803776	-1.7824	-0.343429	-0.0936121	0.34873
19666	TALDO1	0	0	0	-1.18997	-1.04841	1.27316	0.0283841	0.596071	0.00215569	0.166687	0.790414	0.0137341	2.49092	0.5445	-3.47373	-0.250929	-0.0682	0.348416
7561	HADHB	0	0	0	1.04616	1.09759	1.27316	0.605226	0.248971	0.00355063	0.751725	0.508603	0.0202576	-0.530824	-1.21164	-3.26423	0.0651029	0.134339	0.348412
18146	SLC25A44	0	0	0	-1.03799	1.06733	1.27299	0.736714	0.492609	0.036054	0.842642	0.718225	0.122241	0.344116	-0.707766	-2.23285	-0.0537886	0.0940071	0.348219
22235	ZNF281	0	0	0	-1.27321	-1.21465	1.2729	0.0127655	0.13421	0.0710422	0.125624	0.371698	0.200542	2.92314	1.60619	-1.89693	-0.348469	-0.280546	0.348118
2497	CAMKK1	0	0	0	1.07588	1.05932	1.27246	0.415657	0.619404	0.0365671	0.608393	0.804678	0.123484	-0.843109	-0.50985	-2.22608	0.105517	0.0831329	0.347619
523	AIM1	0	0	0	-1.21568	1.02496	1.27203	0.259851	0.771775	0.0461144	0.470613	0.893272	0.14653	1.18265	-0.296691	-2.11368	-0.281767	0.0355714	0.347134
8648	ITGAX	0	0	0	-1.17101	-1.06444	1.27197	0.281871	0.676189	0.163138	0.491936	0.839635	0.364618	1.12676	0.428061	-1.4429	-0.227749	-0.0900929	0.347065
13420	NBEAL2	0	0	0	-1.1059	1.00012	1.27186	0.293586	0.999269	0.00789314	0.50356	1	0.0377982	1.09839	-0.0009357	-2.92216	-0.145226	0.000175714	0.346942
17286	RSAD2	1	1	0	1.66076	3.42209	1.2718	0.0491158	0.00486505	0.192405	0.207376	0.0838944	0.40724	-2.18877	-3.44327	-1.34476	0.731841	1.77488	0.346875
3280	CETN2	0	0	0	1.26555	1.45497	1.27171	0.113576	0.0296623	0.0972866	0.307262	0.178956	0.253079	-1.70682	-2.46688	-1.73193	0.339763	0.540991	0.346774
22019	ZDHHC17	0	0	0	1.02227	1.19437	1.27162	0.804383	0.0828426	0.00278999	0.886727	0.291064	0.0167598	-0.253221	-1.89214	-3.36577	0.0317707	0.256254	0.346668
8762	KAT6A	0	0	0	-1.32114	-1.11082	1.2713	0.0379428	0.285997	0.122079	0.185956	0.545964	0.298437	2.33185	1.11667	-1.60807	-0.401781	-0.151619	0.346308
2865	CCNJL	0	0	0	-1.16007	-1.13835	1.27096	0.389764	0.559167	0.231661	0.585965	0.765706	0.459206	0.892321	0.600775	-1.23008	-0.214213	-0.186947	0.345914
15836	PPP4R1L	0	0	0	-1.09699	1.06334	1.27091	0.497167	0.564831	0.112205	0.674461	0.769857	0.280426	0.700178	-0.592012	-1.65459	-0.133554	0.0886029	0.345862
6972	GLA	0	0	0	-1.00186	1.07009	1.27081	0.987644	0.380266	0.012108	0.993594	0.629412	0.0525559	0.015812	-0.910932	-2.73429	-0.00267857	0.0977343	0.345743
21855	XRN2	0	0	0	-1.15334	-1.05427	1.27072	0.30555	0.576032	0.0525049	0.514194	0.777761	0.16146	1.07028	0.57482	-2.04966	-0.205821	-0.0762386	0.345645
3020	CDC42BPA	0	0	0	1.42757	1.48297	1.27055	0.00468698	0.00702742	0.020328	0.0907314	0.0961445	0.0782179	-3.46348	-3.24452	-2.50088	0.513566	0.568491	0.34545
19533	SVIL	0	0	0	-1.13779	-1.01159	1.27042	0.266142	0.92479	0.065892	0.476179	0.967163	0.190045	1.16632	0.0964054	-1.93545	-0.186233	-0.0166286	0.345308
271	ADAM15	0	0	0	1.05264	1.09341	1.27034	0.568018	0.30103	0.00784759	0.725222	0.560213	0.0376595	-0.587101	-1.0808	-2.92467	0.0740136	0.128833	0.345211
12274	MIR4767	0	0	0	1.00253	1.36655	1.27023	0.973502	0.00957405	0.115528	0.98693	0.109429	0.286305	-0.0339161	-3.07796	-1.63857	0.00364071	0.450534	0.345086
2359	C9orf139	0	0	0	1.21778	1.2657	1.26989	0.074058	0.0438609	0.0488131	0.250564	0.214451	0.15287	-1.9567	-2.25172	-2.08573	0.284253	0.339937	0.344701
59	ABCB6	0	0	0	1.24116	1.37199	1.26934	0.0275961	0.000651859	0.00539494	0.164806	0.0410093	0.0280722	-2.50627	-4.56253	-3.08631	0.311689	0.45627	0.344075
5063	DTL	0	0	0	1.37888	1.41733	1.26907	0.000204388	0.0017589	0.00772484	0.0512209	0.0574769	0.0372277	-5.25003	-4.00088	-2.93152	0.463496	0.503174	0.343768
19272	SST	0	0	0	1.08042	1.11951	1.26872	0.463421	0.29498	0.00257265	0.64681	0.55467	0.0157585	-0.757405	-1.09507	-3.39978	0.111594	0.162868	0.343377
5147	E2F1	0	0	0	1.00791	1.08835	1.26846	0.900371	0.27646	0.00882219	0.944539	0.537216	0.0411286	-0.127869	-1.14017	-2.87366	0.0113621	0.122144	0.343073
9203	KPNA4	0	0	0	-1.00379	1.10243	1.26841	0.965657	0.260784	0.0409248	0.98231	0.520307	0.134625	0.0439624	-1.18021	-2.17183	-0.00545286	0.140681	0.343017
17662	SELENBP1	1	1	0	1.86551	2.17883	1.26796	0.0222755	0.0256572	0.423609	0.152013	0.166438	0.660133	-2.62266	-2.54593	-0.815354	0.899571	1.12355	0.342505
441	AFF1	0	0	0	1.15602	1.39057	1.2679	0.0240447	0.000446969	0.00348856	0.155741	0.0366826	0.0199686	-2.5812	-4.78208	-3.27168	0.20917	0.475679	0.342441
6495	FOXL2NB	0	0	0	1.13919	1.10171	1.26766	0.115037	0.337852	0.00491719	0.309108	0.59353	0.0260822	-1.69918	-0.998272	-3.12596	0.188002	0.139746	0.342167
13141	MTMR6	0	0	0	-1.10811	-1.07928	1.26754	0.432906	0.511106	0.0884589	0.622613	0.731064	0.236206	0.811455	0.677229	-1.7826	-0.148106	-0.110071	0.342034
16541	RAP2C	0	0	0	-1.15975	-1.04215	1.2671	0.158667	0.535032	0.0157795	0.363399	0.748267	0.0643793	1.5031	0.638679	-2.61589	-0.213817	-0.05956	0.341534
19988	TGFB1I1	0	0	0	-1.25873	1.12072	1.26707	0.0593326	0.310314	0.225889	0.226243	0.569178	0.451427	2.08275	-1.05931	-1.24595	-0.331973	0.164429	0.341495
20589	TOP2A	0	0	0	1.14287	1.31516	1.26705	0.00218403	0.00950687	0.00527269	0.0730873	0.108948	0.0275625	-3.88097	-3.08175	-3.09612	0.192664	0.395239	0.34147
19200	SRGAP1	0	0	0	1.05711	1.16564	1.26672	0.171661	0.0832604	0.00165021	0.377112	0.29199	0.0110858	-1.45376	-1.88923	-3.58496	0.0801193	0.221128	0.341099
16847	RHBDF2	0	0	0	-1.02956	1.24388	1.2662	0.682122	0.0224707	0.036915	0.805012	0.156929	0.124454	0.419698	-2.61793	-2.22154	-0.0420329	0.314853	0.340508
21581	VPS8	0	0	0	-1.10024	-1.00807	1.26605	0.448349	0.933426	0.109959	0.635133	0.971564	0.276395	0.783806	0.0853047	-1.66566	-0.137817	-0.0115929	0.340331
13254	MYL12A	0	0	0	-1.44462	-1.28593	1.26601	0.0145956	0.00332225	0.022492	0.130762	0.0708467	0.084734	2.851	3.65071	-2.4544	-0.530693	-0.362814	0.340288
6614	FUT4	0	0	0	1.07123	1.17355	1.26586	0.354151	0.0438449	0.0128411	0.557642	0.214451	0.0549473	-0.963834	-2.25192	-2.70816	0.09927	0.230874	0.340117
11660	MIR210	0	0	0	-1.18143	-1.06341	1.26575	0.0943543	0.517413	0.00826076	0.280769	0.734832	0.0390889	1.81641	0.666967	-2.90235	-0.240534	-0.0887043	0.339995
12508	MIR617	0	0	0	1.01705	1.105	1.26567	0.798362	0.320293	0.0259995	0.88251	0.578325	0.0947421	-0.261206	-1.03675	-2.38723	0.0243871	0.144047	0.339906
13198	MVB12B	0	0	0	1.05423	1.29961	1.26558	0.528436	0.00923588	0.00358737	0.698238	0.107362	0.0204262	-0.649205	-3.09732	-3.25987	0.0761829	0.378083	0.339798
15156	PGAM4	0	0	0	-1.12213	1.09104	1.26539	0.380571	0.572317	0.059041	0.57895	0.775197	0.175984	0.910329	-0.5805	-1.99102	-0.166246	0.125706	0.339579
831	ANLN	0	0	0	1.40052	1.41125	1.26524	0.00569255	0.00582622	0.017241	0.0958365	0.0903203	0.0688096	-3.35825	-3.34571	-2.57588	0.485967	0.496969	0.339412
12010	MIR4295	0	0	0	1.11283	1.28436	1.26515	0.433354	0.0437056	0.125037	0.622866	0.214177	0.303351	-0.810643	-2.25369	-1.59474	0.154239	0.361055	0.33931
5797	FAM129A	0	0	0	-1.44285	-1.33284	1.26514	0.0607388	0.0780972	0.221677	0.228156	0.283689	0.445729	2.06953	1.92619	-1.25773	-0.528924	-0.414505	0.339299
537	AK4	0	0	0	1.28045	1.46141	1.26457	0.113824	0.0160827	0.0817667	0.307561	0.135179	0.222709	-1.70552	-2.79871	-1.824	0.35665	0.547359	0.338647
12143	MIR4530	0	0	0	1.09815	1.0335	1.2645	0.490037	0.716003	0.0014861	0.66869	0.863802	0.0102099	-0.712066	-0.372518	-3.62841	0.13508	0.0475357	0.338571
21843	XPO6	0	0	0	-1.33747	-1.16685	1.26425	0.0759119	0.284763	0.159805	0.25417	0.545037	0.359512	1.94251	1.11968	-1.45495	-0.419502	-0.222619	0.338286
5591	ERO1A	0	0	0	-1.42225	-1.08303	1.26412	0.103044	0.568188	0.102008	0.293445	0.771962	0.261738	1.7646	0.58684	-1.70642	-0.508176	-0.115071	0.338134
3165	CEBPD	0	0	0	-1.42828	-1.19114	1.26378	0.0115599	0.24257	0.11091	0.122042	0.501915	0.278292	2.97653	1.22916	-1.66095	-0.514274	-0.252347	0.337748
13948	NRIR	0	1	0	1.43168	1.6924	1.26372	0.0131606	0.00230588	0.0108852	0.126601	0.0614186	0.0482694	-2.90674	-3.85102	-2.7814	0.517706	0.759069	0.337673
14858	PATL1	0	0	0	1.06548	1.32684	1.26362	0.449595	0.00272007	0.0499094	0.635903	0.0654922	0.155414	-0.781602	-3.76017	-2.07477	0.0914971	0.407996	0.337557
6209	FBXO6	0	0	0	1.09435	1.41683	1.26339	0.217664	0.000187588	0.0751923	0.427553	0.027574	0.208706	-1.30106	-5.30246	-1.86764	0.13007	0.502669	0.3373
1164	ARMT1	0	0	0	1.07282	1.15331	1.26335	0.565041	0.134308	0.0612715	0.723287	0.371698	0.18022	-0.591687	-1.60575	-1.97233	0.101404	0.205782	0.337255
8385	IL17RA	0	0	0	-1.11155	1.00433	1.26286	0.470205	0.973974	0.0643723	0.652142	0.990414	0.186771	0.745698	-0.0333119	-1.94732	-0.152577	0.00622857	0.3367
19055	SPATA6	0	0	0	1.08888	1.34555	1.26256	0.504009	0.010826	0.209629	0.679299	0.115472	0.430653	-0.688867	-3.01183	-1.2924	0.12285	0.428199	0.336354
21626	WAC	0	0	0	1.14205	1.34074	1.26204	0.0102399	0.000335019	0.00039801	0.117572	0.0328982	0.00366734	-3.04178	-4.95241	-4.17035	0.19163	0.42303	0.335762
600	ALDH2	0	0	0	-1.02674	1.11305	1.26168	0.876176	0.489132	0.243555	0.930836	0.715857	0.472765	0.159178	-0.713583	-1.19829	-0.0380764	0.154512	0.335349
13043	MS4A6A	0	0	0	-1.14945	1.07868	1.26146	0.462201	0.632081	0.171048	0.645683	0.813279	0.375909	0.759522	-0.491295	-1.41507	-0.200942	0.10927	0.335091
13208	MXRA7	0	0	0	1.09002	-1.12296	1.26138	0.404346	0.225892	0.187666	0.599222	0.48403	0.400457	-0.864344	1.27661	-1.3598	0.124359	-0.167301	0.335007
4878	DNAJC25	-1	0	0	-1.54995	-1.34764	1.26071	0.00465073	0.0792891	0.1212	0.0907314	0.285559	0.297054	3.46769	1.91746	-1.61208	-0.632226	-0.430437	0.334238
16871	RHOT1	0	0	0	1.14676	1.20815	1.26	0.0681827	0.00719508	0.000128122	0.242273	0.0972295	0.00152358	-2.00393	-3.23181	-4.63443	0.197567	0.272803	0.333426
8511	INSL3	0	0	0	1.02122	-1.01314	1.25982	0.699284	0.893543	0.0139199	0.816686	0.952556	0.0584946	-0.395682	0.136689	-2.67217	0.03029	-0.0188371	0.333213
8976	KIAA0825	0	0	0	-1.30173	-1.11982	1.25952	0.108443	0.42269	0.248115	0.300484	0.66333	0.478628	1.73436	0.8301	-1.18641	-0.380429	-0.163273	0.332875
16978	RNF135	0	0	0	1.06282	1.11691	1.25948	0.212303	0.0537199	0.00840677	0.421677	0.237148	0.0396065	-1.3174	-2.13865	-2.89471	0.0879029	0.159511	0.332832
19621	TAB3	0	1	0	1.27113	1.58677	1.25946	0.0670671	0.0203032	0.0133814	0.240664	0.149855	0.056693	-2.01333	-2.67286	-2.68979	0.346107	0.66609	0.332808
6473	FOXD4L1	0	0	0	1.24526	1.35739	1.25945	0.0568537	0.0405371	0.00315151	0.221704	0.207024	0.0184533	-2.1068	-2.29535	-3.31453	0.316442	0.440836	0.33279
3686	CNN2	0	0	0	-1.15916	-1.09053	1.25925	0.320085	0.398171	0.0285984	0.527078	0.644472	0.10191	1.03721	0.876105	-2.34267	-0.213083	-0.125029	0.332562
1278	ASXL1	1	0	0	1.64794	1.49715	1.25908	0.0123601	0.0128742	0.161942	0.124263	0.123808	0.362919	-2.94052	-2.91858	-1.4472	0.720661	0.582221	0.332366
15381	PKP2	0	0	0	1.03509	1.11199	1.25893	0.488278	0.135907	0.00391469	0.667345	0.37395	0.0218624	-0.715015	-1.59853	-3.22292	0.0497507	0.15314	0.332199
11345	MFSD1	0	0	0	-1.16782	-1.04899	1.25886	0.207074	0.530501	0.0322707	0.416882	0.745143	0.112091	1.33367	0.645902	-2.28567	-0.223819	-0.069	0.332115
13095	MT1JP	0	1	0	1.01897	1.51536	1.2583	0.908202	0.0158614	0.0395528	0.949125	0.134611	0.131129	-0.117765	-2.80618	-2.18832	0.02711	0.599657	0.331477
20725	TREML5P	0	0	0	-1.21052	-1.06436	1.25796	0.0430836	0.607922	0.0880562	0.196362	0.797834	0.23549	2.26164	0.526817	-1.78501	-0.275621	-0.0899914	0.331082
16791	RFX3	0	0	0	1.23049	1.27624	1.25768	0.000105035	0.00102799	0.000703496	0.0396687	0.0481158	0.00569806	-5.66336	-4.30215	-3.93682	0.299236	0.351894	0.330764
1407	ATP6V1D	0	0	0	1.23256	1.49293	1.25763	0.0994572	0.00363744	0.0100342	0.288145	0.0746086	0.045395	-1.78549	-3.60127	-2.81726	0.301664	0.578146	0.330713
11052	MAPK3	0	0	0	-1.07038	-1.03021	1.25732	0.523379	0.769689	0.017684	0.693897	0.892308	0.0701705	0.657327	0.299491	-2.56438	-0.0981243	-0.0429371	0.330348
1212	ASAP1-IT2	0	0	0	-1.17238	-1.12072	1.2573	0.200139	0.361727	0.119783	0.409528	0.612866	0.294313	1.35577	0.948212	-1.6186	-0.229443	-0.164431	0.330333
11186	MCOLN1	1	1	0	1.98329	2.02139	1.25687	0.00670938	0.00508109	0.23515	0.10172	0.0853526	0.463468	-3.2695	-3.41973	-1.22062	0.987897	1.01535	0.32983
20991	TTC8	0	0	0	1.01812	1.08363	1.25673	0.76215	0.209313	0.00680292	0.860041	0.464411	0.0337221	-0.309635	-1.32666	-2.98657	0.0259043	0.115869	0.32968
18893	SNX13	0	0	0	-1.09467	1.05617	1.2566	0.44431	0.626971	0.0820448	0.631816	0.810192	0.223172	0.790977	-0.498752	-1.82222	-0.130497	0.0788457	0.329524
15605	POLD3	0	0	0	-1.07041	1.13218	1.25655	0.621778	0.246485	0.0769131	0.763267	0.506172	0.212263	0.50636	-1.2184	-1.8559	-0.0981671	0.179098	0.329468
12839	MNX1	0	0	0	1.06378	1.21522	1.25617	0.505405	0.114967	0.0241907	0.680428	0.343284	0.0896051	-0.68657	-1.69955	-2.42075	0.0891986	0.281219	0.329033
5928	FAM20C	0	0	0	1.03417	1.17192	1.25602	0.571554	0.0644039	0.0190794	0.727796	0.258378	0.0745002	-0.581671	-2.03635	-2.52984	0.0484729	0.22887	0.328859
21058	TUBB2B	0	0	0	1.45378	1.47268	1.25579	0.239736	0.275167	0.292056	0.450641	0.535793	0.529529	-1.23703	-1.14341	-1.0795	0.539806	0.558449	0.328598
9408	LAIR2	0	0	0	1.15477	1.10302	1.25551	0.0494137	0.305561	0.0515281	0.208245	0.564516	0.159341	-2.1854	-1.07025	-2.05898	0.207606	0.141459	0.328273
2529	CAPNS1	0	0	0	1.22981	1.37478	1.25546	0.125617	0.00587425	0.0365115	0.323018	0.0906318	0.123366	-1.64632	-3.34127	-2.22681	0.298436	0.459199	0.328221
13466	NCKAP1L	0	0	0	-1.00353	1.16527	1.25525	0.979711	0.123679	0.050608	0.989767	0.356683	0.157073	0.025966	-1.6557	-2.0679	-0.00508429	0.220661	0.327976
12061	MIR4435-1	0	0	0	-1.17916	-1.0085	1.2551	0.0567695	0.924215	0.0511976	0.221598	0.966828	0.158491	2.10764	0.0971455	-2.06216	-0.237764	-0.0122057	0.327803
1887	C10orf131	0	0	0	-1.10927	1.02861	1.25503	0.130854	0.717199	0.0160546	0.32958	0.864376	0.0652791	1.62159	-0.37087	-2.6081	-0.149614	0.0406943	0.327718
932	APITD1	1	0	0	1.67915	1.11962	1.25493	0.00840437	0.455202	0.031987	0.109382	0.688131	0.111304	-3.14811	-0.771734	-2.28985	0.747728	0.163011	0.327613
9609	LIG4	0	0	0	-1.11077	1.00955	1.25476	0.300414	0.884542	0.0244144	0.509651	0.948148	0.0901814	1.08224	-0.148334	-2.41648	-0.151565	0.0137093	0.327412
22047	ZFAND6	0	0	0	1.09407	1.04697	1.25469	0.297865	0.530233	0.033321	0.507297	0.744951	0.114722	-1.08824	-0.64633	-2.27046	0.129701	0.066225	0.327325
16919	RIT1	0	0	0	-1.28727	-1.11731	1.25447	0.116036	0.343706	0.0983295	0.310034	0.597375	0.255183	1.69401	0.98577	-1.7262	-0.364319	-0.16003	0.327077
3670	CNEP1R1	0	0	0	-1.21348	-1.15406	1.25441	0.174082	0.181415	0.1324	0.379918	0.430691	0.315451	1.44492	1.41876	-1.56268	-0.279148	-0.206714	0.327013
17983	SKAP2	0	0	0	-1.15776	-1.07758	1.25426	0.350094	0.623791	0.0698144	0.554179	0.80783	0.198066	0.972297	0.503407	-1.90589	-0.21134	-0.107801	0.326832
20220	TMEM119	0	0	0	1.04983	-1.02446	1.25425	0.498467	0.677779	0.00260726	0.675497	0.840461	0.0159341	-0.698022	0.425816	-3.39418	0.0701564	-0.0348629	0.32683
15305	PIK3CG	0	0	0	-1.18961	-1.06424	1.25341	0.199813	0.52379	0.047115	0.409071	0.73965	0.148938	1.35682	0.656666	-2.10315	-0.250483	-0.0898286	0.325859
20344	TMEM236	0	0	0	1.23205	1.31853	1.25289	0.000704726	0.000407853	0.0390873	0.0606216	0.035354	0.129908	-4.51761	-4.83594	-2.19404	0.301056	0.398935	0.325261
1653	BEX2	0	0	0	1.04623	1.17492	1.25288	0.616962	0.0024814	0.0043959	0.759988	0.0630561	0.0239205	-0.513444	-3.81063	-3.1737	0.0651971	0.23256	0.325243
3007	CDC20	0	0	0	1.00972	1.08027	1.25286	0.868481	0.252616	0.00837042	0.925752	0.512612	0.0394598	-0.16917	-1.20182	-2.8966	0.0139486	0.111395	0.325219
5927	FAM20B	0	1	0	1.46341	1.86677	1.25237	0.0383926	0.00794197	0.0872215	0.18663	0.101161	0.233836	-2.32535	-3.17859	-1.79004	0.549333	0.900547	0.324661
12126	MIR4513	0	0	0	1.33608	1.23631	1.25231	0.000333991	0.0108501	0.0402282	0.0568471	0.11558	0.13296	-4.95424	-3.01064	-2.18014	0.418001	0.306043	0.324591
4882	DNAJC3	0	0	0	-1.157	-1.07548	1.25221	0.282964	0.606414	0.120026	0.49303	0.796821	0.294782	1.12408	0.529058	-1.61747	-0.210395	-0.104976	0.324481
17717	SERPINA1	0	0	0	-1.24171	-1.11592	1.25201	0.194384	0.405354	0.0648709	0.402942	0.650187	0.187768	1.37459	0.862435	-1.9434	-0.312329	-0.158236	0.324248
11054	MAPK6	0	0	0	-1.11589	-1.00804	1.252	0.471927	0.934111	0.0830688	0.653287	0.971703	0.225363	0.742743	0.0844251	-1.81572	-0.158194	-0.0115586	0.324239
86	ABCG1	0	0	0	1.45167	1.48394	1.25188	0.00460791	0.0601622	0.380138	0.0907314	0.250051	0.619952	-3.47271	-2.07492	-0.895645	0.537714	0.569433	0.324094
11104	MAST4	0	0	0	-1.06929	-1.02869	1.25143	0.426571	0.72713	0.0226175	0.617719	0.86947	0.0850517	0.822981	0.357221	-2.45184	-0.0966529	-0.040805	0.323574
10579	LMF1-AS1	0	0	0	1.38148	1.02015	1.25136	0.00837772	0.877291	0.00799515	0.109381	0.944895	0.038194	-3.14982	-0.157732	-2.91657	0.466213	0.0287871	0.323494
12726	MIR938	0	0	0	-1.28531	-1.10444	1.25132	0.0953201	0.454832	0.117857	0.282481	0.688003	0.290618	1.81045	0.772383	-1.62756	-0.362113	-0.143312	0.323455
7041	GMFG	0	0	0	-1.45506	-1.26459	1.25094	0.00882075	0.0717571	0.0551794	0.111774	0.271666	0.16744	3.12207	1.97477	-2.02492	-0.541081	-0.338671	0.323013
7637	HCK	0	0	0	-1.20066	-1.12133	1.25072	0.201898	0.313295	0.0575395	0.411641	0.571478	0.17257	1.3501	1.05252	-2.00396	-0.263833	-0.165217	0.322754
16188	PSME4	0	1	0	1.3257	1.81521	1.25015	0.166581	0.0114824	0.160134	0.371524	0.118497	0.360072	-1.47266	-2.98016	-1.45375	0.406751	0.86014	0.322104
8188	HYMAI	0	0	0	1.18221	1.41357	1.24988	0.0198067	0.0129414	0.105019	0.145591	0.124013	0.26702	-2.68625	-2.91578	-1.69068	0.241487	0.499342	0.321787
22085	ZFYVE16	0	0	0	-1.26181	-1.06817	1.24982	0.112373	0.589808	0.122786	0.305633	0.787347	0.299456	1.71317	0.553918	-1.60486	-0.335499	-0.0951443	0.321721
14814	PAQR6	0	0	0	1.00209	1.09247	1.24982	0.97413	0.395972	0.0118584	0.987408	0.642823	0.051647	-0.0331118	-0.880325	-2.74353	0.00300714	0.127589	0.321719
3459	CHUK	0	0	0	-1.15592	1.00241	1.24959	0.236534	0.979452	0.0332642	0.447533	0.992696	0.114625	1.24602	-0.0262984	-2.27127	-0.209047	0.00346643	0.321452
6175	FBXO11	0	0	0	-1.13441	1.04363	1.24938	0.15252	0.49602	0.0349504	0.355518	0.720811	0.119051	1.52765	-0.702083	-2.24771	-0.181947	0.0616114	0.321213
9584	LHFP	0	0	0	-1.09646	-1.01444	1.24934	0.240741	0.817902	0.0753014	0.451735	0.916895	0.208876	1.23423	0.235355	-1.86689	-0.13285	-0.0206871	0.321167
7827	HIST1H4D	0	0	0	1.17243	1.3414	1.24927	0.235436	0.025887	0.0602248	0.446773	0.167355	0.178134	-1.24913	-2.54108	-1.98103	0.229507	0.423741	0.321089
1211	ASAP1-IT1	0	0	0	-1.18573	-1.04763	1.24854	0.222504	0.771042	0.141207	0.432866	0.893061	0.330099	1.28659	0.297674	-1.52621	-0.245773	-0.0671343	0.320241
17762	SESN3	0	0	0	1.2502	1.41436	1.24822	0.100456	0.0623385	0.141317	0.289603	0.254223	0.330253	-1.77961	-2.05482	-1.52577	0.322164	0.500151	0.319877
214	ACSS2	0	0	0	1.04185	1.21508	1.24794	0.642028	0.0600304	0.0140854	0.776888	0.249835	0.0590337	-0.47686	-2.07615	-2.66688	0.0591457	0.281049	0.319549
6007	FAM49B	0	0	0	-1.36374	-1.20684	1.24781	0.035874	0.130979	0.0882771	0.181789	0.367652	0.235881	2.36271	1.62101	-1.78369	-0.447564	-0.27123	0.319403
14057	NUMB	0	0	0	-1.12132	1.00024	1.24756	0.391112	0.998466	0.237783	0.587392	1	0.466382	0.889706	-0.0019633	-1.21356	-0.165202	0.000350714	0.319113
1174	ARPC5	0	0	0	-1.14042	1.00533	1.2473	0.38885	0.952665	0.034543	0.585195	0.980159	0.117964	0.894097	-0.0606139	-2.25331	-0.18957	0.00766643	0.318808
588	ALB	0	0	0	-1.0733	-1.04375	1.24716	0.0133853	0.067949	0.406423	0.12705	0.264971	0.646334	2.89762	2.00589	-0.846435	-0.102048	-0.0617779	0.318644
17932	SIGLEC14	0	0	0	1.12852	1.23135	1.24688	0.471653	0.202362	0.177272	0.653172	0.456253	0.385594	-0.743214	-1.34862	-1.39389	0.174431	0.300241	0.318321
8781	KBTBD6	0	0	0	-1.09396	1.01937	1.24685	0.308632	0.671188	0.0459524	0.517151	0.836557	0.146179	1.06317	-0.435134	-2.1154	-0.129557	0.0276771	0.318292
20295	TMEM185B	0	0	0	-1.23177	-1.05287	1.24682	0.103934	0.738116	0.0841032	0.294384	0.875377	0.227517	1.75952	0.342204	-1.80922	-0.300736	-0.0743229	0.318256
9440	LAPTM4A	0	0	0	-1.1093	-1.0147	1.24644	0.496544	0.89921	0.0739353	0.673777	0.954699	0.206175	0.701212	0.129367	-1.87636	-0.149654	-0.02105	0.317814
18974	SP100	0	0	0	1.00438	1.26339	1.24626	0.929562	0.0112584	0.00120402	0.962144	0.117666	0.00869534	-0.0902696	-2.99076	-3.71551	0.00629857	0.337299	0.317607
19185	SRA1	0	0	0	-1.05354	1.01935	1.24623	0.540739	0.831717	0.0143652	0.706633	0.923447	0.0598673	0.62963	-0.21718	-2.65808	-0.0752421	0.0276457	0.317575
12626	MIR6824	0	0	0	1.03318	1.14495	1.24615	0.670292	0.115033	0.00195469	0.796932	0.343345	0.0126732	-0.436404	-1.6992	-3.51454	0.0470943	0.195287	0.317472
8480	ING2	0	0	0	1.03293	1.15835	1.24577	0.760532	0.0781205	0.00503125	0.85877	0.283689	0.026557	-0.311816	-1.92602	-3.11616	0.0467436	0.212076	0.317038
7743	HHEX	0	0	0	-1.12859	1.09811	1.2455	0.20475	0.497841	0.0505184	0.414287	0.722227	0.156923	1.34101	-0.69906	-2.06877	-0.174524	0.135025	0.316728
4956	DPCD	1	1	0	1.86109	1.72073	1.24544	0.00169977	0.00958881	0.230098	0.0689797	0.109441	0.456957	-4.0199	-3.07714	-1.23434	0.896146	0.783024	0.316661
16045	PRR11	0	1	0	1.41021	1.57976	1.24485	0.000288162	0.00113567	0.0527184	0.0568471	0.0497885	0.161985	-5.04237	-4.24583	-2.04764	0.495915	0.659704	0.315975
17664	SELP	-1	0	0	-1.52108	-1.0352	1.24433	0.045178	0.82672	0.370858	0.200086	0.921413	0.610384	2.2353	0.223745	-0.913548	-0.605101	-0.0499071	0.315367
11659	MIR21	0	0	0	-1.03938	-1.03496	1.24421	0.781004	0.815189	0.260089	0.872559	0.91539	0.493269	0.28433	0.238933	-1.15598	-0.05573	-0.0495714	0.315228
21264	UGP2	0	0	0	-1.16085	-1.03225	1.24404	0.181364	0.617866	0.0111756	0.388692	0.803877	0.0492589	1.41894	0.512113	-2.76978	-0.215184	-0.0457971	0.315027
8117	HSPA1A	0	0	0	-1.24913	-1.1424	1.24394	0.145207	0.257123	0.065003	0.347428	0.517068	0.188054	1.55799	1.18983	-1.94236	-0.320919	-0.192066	0.314914
12306	MIR4802	0	0	0	-1.29048	-1.26691	1.24386	0.127485	0.146236	0.18865	0.325267	0.387741	0.401763	1.6374	1.55364	-1.35666	-0.367909	-0.341315	0.314824
1186	ARRDC4	0	0	0	1.08723	1.11353	1.24366	0.752427	0.620756	0.3188	0.853353	0.805692	0.559402	-0.322766	-0.507861	-1.02003	0.120653	0.155144	0.31459
1	A1BG	0	0	0	1.02734	1.04663	1.2432	0.84527	0.715849	0.0199058	0.91167	0.8638	0.0769566	-0.199425	-0.37273	-2.51048	0.0389107	0.0657514	0.314054
3703	CNPPD1	1	1	0	1.77013	2.30357	1.24231	0.00984829	0.0112074	0.29606	0.115486	0.11735	0.533852	-3.06277	-2.9932	-1.07036	0.823851	1.20387	0.313026
19922	TET2	0	0	0	-1.15612	1.00774	1.24228	0.237493	0.946927	0.104154	0.448597	0.977714	0.265684	1.24332	-0.0679727	-1.69516	-0.209296	0.0111186	0.31299
13135	MTMR10	0	0	0	-1.0338	1.19088	1.24169	0.748422	0.116132	0.0700866	0.850722	0.34513	0.198686	0.328192	-1.69351	-1.90389	-0.0479586	0.252029	0.312308
18768	SNORD12	0	0	0	-1.14965	1.04666	1.24143	0.432224	0.706287	0.28004	0.622021	0.858178	0.515775	0.81269	-0.385952	-1.1075	-0.2012	0.0657957	0.312006
910	APAF1	0	0	0	-1.05883	-1.04379	1.24143	0.689249	0.728025	0.0405094	0.809508	0.869697	0.133598	0.409695	0.355994	-2.17677	-0.08247	-0.061835	0.312001
8096	HSD3B7	0	0	0	1.11744	1.05748	1.24136	0.120885	0.277287	0.000237667	0.316402	0.537877	0.00244814	-1.66946	-1.13811	-4.38137	0.160203	0.0806357	0.311921
12107	MIR4492	0	0	0	1.18665	1.18693	1.24087	0.157516	0.0646005	0.00819015	0.361886	0.258657	0.03886	-1.50763	-2.03462	-2.90609	0.246892	0.247236	0.311354
1147	ARMC12	0	0	0	-1.09976	1.00139	1.2406	0.142599	0.98279	0.00613431	0.344309	0.994748	0.031107	1.56912	-0.0220246	-3.03118	-0.137187	0.00200857	0.311035
4923	DNTTIP1	0	0	0	-1.16311	-1.03936	1.24047	0.168224	0.692059	0.0622656	0.373265	0.849425	0.182365	1.4665	0.405762	-1.96419	-0.217981	-0.0556957	0.310884
3849	COQ7	0	0	0	-1.03906	1.11109	1.2404	0.676034	0.0608193	0.011725	0.80058	0.251597	0.0512036	0.42828	-2.06878	-2.74854	-0.0552771	0.151976	0.310811
16572	RASGEF1A	0	0	0	-1.22994	-1.0826	1.24019	0.000973435	0.153429	0.0262907	0.0638777	0.397595	0.0955272	4.33307	1.52396	-2.38204	-0.298583	-0.114503	0.310561
497	AGTRAP	0	0	0	-1.04017	1.00713	1.24016	0.714518	0.932096	0.0635295	0.827676	0.971201	0.185135	0.374567	-0.0870128	-1.95401	-0.0568229	0.0102443	0.310529
5865	FAM172A	0	0	0	-1.11259	1.00137	1.24015	0.310127	0.985426	0.0538171	0.518423	0.995641	0.164471	1.05974	-0.0186509	-2.03738	-0.15392	0.00197	0.310514
3327	CFLAR	0	0	0	-1.28483	-1.15161	1.24008	0.104638	0.176666	0.16918	0.295283	0.425072	0.373537	1.75552	1.4356	-1.42155	-0.361579	-0.203658	0.310428
6653	G6PD	0	0	0	1.05919	1.128	1.2399	0.493173	0.134281	0.0143259	0.671182	0.371698	0.0597474	-0.706825	-1.60587	-2.6593	0.0829571	0.173761	0.310226
4159	CTNNB1	0	0	0	-1.05291	1.03186	1.23956	0.641119	0.623389	0.0196358	0.776061	0.807692	0.0761201	0.478175	-0.503997	-2.51672	-0.0743779	0.0452471	0.309823
3454	CHSY1	0	0	0	-1.34369	-1.41168	1.23937	0.102304	0.0175447	0.192456	0.292231	0.140154	0.40731	1.76886	2.75177	-1.3446	-0.426203	-0.497413	0.309612
3905	CPEB3	0	0	0	-1.0583	1.11798	1.23931	0.502261	0.142434	0.0695087	0.67825	0.382878	0.197393	0.691746	-1.56984	-1.90814	-0.0817436	0.160892	0.309541
11325	METTL7A	0	1	0	1.37371	1.51413	1.23931	0.0738517	0.0143024	0.329755	0.250277	0.128851	0.570603	-1.9583	-2.86193	-0.996683	0.458074	0.59849	0.309535
6694	GADD45B	0	0	0	-1.10357	1.02557	1.2393	0.302685	0.73785	0.058165	0.511517	0.875301	0.174104	1.07693	-0.342566	-1.99854	-0.142173	0.0364257	0.309523
9052	KIF4A	0	1	0	1.36901	1.51671	1.23927	0.0038666	0.000169589	0.00189679	0.0863834	0.0275109	0.012387	-3.568	-5.36442	-3.52706	0.453136	0.600947	0.309487
8938	KDM5B	0	0	0	-1.08801	1.171	1.23895	0.272343	0.113315	0.0725931	0.482541	0.340816	0.203733	1.15051	-1.70819	-1.88581	-0.121686	0.227744	0.309115
6959	GJC1	0	0	0	1.02456	1.10176	1.23891	0.777027	0.296705	0.0324	0.869784	0.55676	0.112437	-0.289652	-1.09098	-2.28377	0.0350064	0.139814	0.309076
4660	DGKD	0	0	0	-1.24342	1.00478	1.23887	0.0291761	0.957739	0.00788852	0.168211	0.982662	0.0377888	2.47591	-0.0541083	-2.92241	-0.314309	0.00687429	0.309023
10612	LONRF1	0	0	0	-1.03737	1.12168	1.23872	0.625928	0.157471	0.0382511	0.765888	0.402594	0.127896	0.500278	-1.50781	-2.20446	-0.0529271	0.165666	0.308849
21826	XK	0	0	0	1.66855	1.70664	1.23852	0.0674908	0.0543179	0.341559	0.241193	0.238564	0.582992	-2.00974	-2.13244	-0.97212	0.738591	0.771158	0.308617
10158	LINC01106	0	0	0	1.13484	1.25702	1.23846	0.0250458	0.0401621	0.0200493	0.15831	0.206362	0.0773668	-2.55904	-2.30049	-2.5072	0.182491	0.330011	0.308542
1118	ARL11	0	0	0	-1.13428	-1.00842	1.23826	0.355494	0.938443	0.109237	0.558992	0.973102	0.275159	0.961047	0.0788604	-1.66925	-0.181783	-0.0120914	0.308317
14873	PAXBP1-AS1	0	0	0	1.07967	1.08409	1.23825	0.519728	0.515592	0.0166906	0.691074	0.733868	0.0671914	-0.663218	-0.669923	-2.59056	0.110589	0.116487	0.308302
8555	IQCD	0	0	0	1.3074	-1.01719	1.23781	0.0216273	0.866724	0.0527588	0.150754	0.938699	0.162087	-2.63866	0.171454	-2.04726	0.386699	-0.0245864	0.307795
9556	LGALS1	0	0	0	-1.11865	1.03919	1.23727	0.516676	0.829457	0.280816	0.688781	0.922575	0.516744	0.668163	-0.220148	-1.10567	-0.161753	0.0554529	0.307157
10145	LINC01093	0	0	0	-1.1515	-1.2263	1.23725	0.0855034	0.00942312	0.0718533	0.267955	0.108418	0.202181	1.87382	3.08652	-1.89109	-0.20351	-0.294313	0.307135
6040	FAM72C	0	0	0	1.14833	1.17791	1.23723	0.0126637	0.00565857	0.000299599	0.1251	0.0893684	0.0029256	-2.92745	-3.36149	-4.2866	0.199539	0.236226	0.307114
15699	POU4F1	0	0	0	1.09047	-1.01601	1.23716	0.362874	0.851689	0.00521125	0.565418	0.932224	0.027297	-0.945866	0.191039	-3.10114	0.124955	-0.0229193	0.307028
12071	MIR4449	0	0	0	1.0237	1.08635	1.23714	0.768754	0.342936	0.0674621	0.86427	0.596768	0.193346	-0.300748	-0.987404	-1.92343	0.0337886	0.119486	0.307008
15195	PHACTR2	0	0	0	-1.05566	1.09253	1.23707	0.578125	0.125693	0.0727825	0.732813	0.359904	0.204076	0.571627	-1.64596	-1.88447	-0.0781429	0.127669	0.30693
11569	MIR139	0	0	0	-1.04285	-1.04158	1.23704	0.532341	0.548317	0.00984442	0.701032	0.758717	0.044773	0.642964	0.617699	-2.82564	-0.0605364	-0.0587743	0.306892
3908	CPLX1	0	0	0	1.19604	1.11218	1.23669	0.121088	0.292036	0.0166159	0.316702	0.551627	0.066962	-1.66845	-1.10209	-2.59259	0.258266	0.153394	0.306482
6150	FBN2	0	0	0	1.06531	1.21514	1.23639	0.508752	0.1631	0.0235228	0.683048	0.409572	0.0876596	-0.681078	-1.48589	-2.43371	0.09127	0.281127	0.306132
3577	CLEC6A	0	0	0	1.09407	1.35399	1.23638	0.397221	0.00661373	0.0173375	0.592728	0.0940446	0.0690612	-0.877926	-3.27725	-2.57335	0.129711	0.437221	0.306124
1867	BUB1	0	0	0	1.21912	1.24221	1.23608	0.00105693	0.0321471	0.0136836	0.0646878	0.184931	0.0577796	-4.28643	-2.42289	-2.67982	0.285837	0.312907	0.305767
350	ADD3	0	0	0	-1.23167	-1.07802	1.23589	0.114074	0.320212	0.0558202	0.30795	0.578224	0.168956	1.70421	1.03693	-2.01915	-0.30062	-0.108383	0.305555
6522	FPR1	0	0	0	-1.48426	-1.42525	1.23573	0.0464526	0.0210413	0.0774453	0.2026	0.152333	0.21346	2.21983	2.65353	-1.85232	-0.569741	-0.511214	0.305366
6624	FXYD1	0	0	0	1.07045	1.10417	1.23564	0.127915	0.0493186	0.000143985	0.32587	0.226969	0.00166618	-1.63536	-2.18647	-4.58658	0.0982107	0.142962	0.305255
5531	EPS15	0	0	0	1.01668	1.06646	1.23547	0.861262	0.18264	0.000997409	0.92117	0.432346	0.00748156	-0.17856	-1.41448	-3.7932	0.0238643	0.0928257	0.305061
21627	WAC-AS1	0	0	0	1.05503	1.30776	1.23493	0.76854	0.0784475	0.0920195	0.864168	0.2843	0.243028	-0.301035	-1.92361	-1.76166	0.07729	0.387099	0.304424
11083	MARCH7	0	0	0	-1.18659	-1.10862	1.23433	0.193218	0.189678	0.11139	0.401736	0.440888	0.279055	1.37846	1.39033	-1.65859	-0.246823	-0.148761	0.303724
6901	GGT1	0	0	0	-1.2775	-1.01696	1.23424	0.0401167	0.846316	0.0564402	0.190808	0.929988	0.170356	2.30111	0.198056	-2.01363	-0.353327	-0.0242657	0.303624
21564	VPS35	0	0	0	-1.12329	1.05531	1.23414	0.396377	0.539537	0.0307063	0.592049	0.751909	0.107861	0.879547	-0.631532	-2.30918	-0.167736	0.0776643	0.303504
3177	CEL	0	0	0	-1.02429	1.01846	1.23358	0.650102	0.724012	0.0178977	0.782722	0.867912	0.0708575	0.465221	-0.361498	-2.55893	-0.0346257	0.0263843	0.30285
2908	CD14	0	0	0	1.13419	1.097	1.23347	0.462035	0.489898	0.235955	0.645599	0.716286	0.464452	-0.759811	-0.712299	-1.21846	0.181656	0.133557	0.302722
4268	CYB5A	0	1	0	1.33126	1.81317	1.23343	0.180066	0.034995	0.259684	0.387298	0.193151	0.492793	-1.42351	-2.37634	-1.15699	0.412788	0.858513	0.302676
20046	THOC7	0	0	0	1.19916	1.40316	1.23342	0.186886	0.0309956	0.0536804	0.395302	0.182368	0.164172	-1.39982	-2.44285	-2.03865	0.262019	0.488684	0.30266
6896	GGH	0	0	0	-1.05974	-1.00837	1.23341	0.111919	0.856735	0.00356567	0.30499	0.934504	0.020317	1.71558	0.184457	-3.26244	-0.0837164	-0.0120186	0.302649
19142	SPRED2	0	0	0	1.04544	1.13468	1.2329	0.47783	0.0418319	0.000867519	0.658335	0.21014	0.00669975	-0.732666	-2.27796	-3.85066	0.0641086	0.182288	0.302059
6777	GATA1	1	1	0	1.91669	1.55589	1.23286	0.00928732	0.040944	0.250909	0.113868	0.207934	0.481939	-3.09433	-2.28983	-1.17921	0.938619	0.637739	0.302005
20029	THBS3	0	0	0	-1.13564	-1.02526	1.2325	0.100655	0.707944	0.0222965	0.289842	0.85935	0.0842071	1.77844	0.383656	-2.45843	-0.18351	-0.0359929	0.301588
7930	HMX3	0	0	0	1.40108	1.13903	1.23249	0.00284258	0.264978	0.0102692	0.0780626	0.525081	0.0461586	-3.73601	-1.16932	-2.80707	0.486541	0.187806	0.30158
16842	RHAG	1	0	0	1.59368	1.49524	1.23244	0.017825	0.00591795	0.074148	0.141056	0.0907981	0.206567	-2.74321	-3.33727	-1.87487	0.672358	0.580381	0.301517
6039	FAM72B	0	0	0	1.12139	1.17556	1.23189	0.103722	0.00150875	0.002728	0.294271	0.0548242	0.0164658	-1.76072	-4.08636	-3.3752	0.165287	0.233344	0.300876
6546	FRMD4A	1	1	0	1.76115	1.81038	1.23181	0.0155325	0.024172	0.244193	0.133351	0.162411	0.473526	-2.81748	-2.57833	-1.19662	0.816514	0.85629	0.300778
17931	SIGLEC12	0	0	0	-1.07298	1.04299	1.2318	0.0956242	0.534116	0.00288625	0.282813	0.747492	0.0172152	1.80858	-0.640137	-3.35152	-0.101629	0.06073	0.300773
4628	DEPDC1B	0	0	0	1.29671	1.1289	1.2316	0.0217386	0.160476	0.010442	0.150997	0.406485	0.0467144	-2.63588	-1.49603	-2.79973	0.374861	0.174916	0.300538
18407	SLK	0	0	0	-1.17095	1.00266	1.23158	0.172885	0.976743	0.0552006	0.378594	0.991721	0.167482	1.44928	-0.0297658	-2.02473	-0.227677	0.00382857	0.300515
20653	TPRG1-AS1	0	0	0	1.20532	1.08315	1.23158	0.0404763	0.501835	0.0387072	0.191375	0.724525	0.129066	-2.29618	-0.692451	-2.19875	0.269415	0.115228	0.300512
19138	SPPL2C	0	0	0	1.02639	1.10196	1.23143	0.799274	0.511345	0.0749874	0.883023	0.731169	0.208316	-0.259997	-0.676838	-1.86905	0.0375857	0.140076	0.300338
5094	DUSP18	0	0	0	1.07023	1.16067	1.23126	0.619893	0.114583	0.108234	0.762055	0.342723	0.273146	-0.50913	-1.70154	-1.67429	0.0979186	0.214956	0.300137
13032	MRVI1	0	0	0	-1.22663	-1.04735	1.23125	0.114279	0.576264	0.0157504	0.308019	0.77793	0.0642953	1.70313	0.574465	-2.61672	-0.294694	-0.0667414	0.300129
12360	MIR5187	0	0	0	1.03827	1.13289	1.23108	0.569128	0.0162971	0.00763807	0.726078	0.135793	0.0369114	-0.585394	-2.79157	-2.93643	0.0541757	0.180003	0.299926
16009	PROKR2	0	0	0	-1.03712	1.06586	1.23097	0.620073	0.677596	0.111184	0.762121	0.840417	0.278794	0.508865	-0.426074	-1.6596	-0.0525886	0.0920114	0.299793
17189	RPPH1	0	0	0	1.37227	1.13234	1.23081	0.0286917	0.279508	0.0763548	0.167124	0.540109	0.211056	-2.48504	-1.1326	-1.85969	0.456569	0.179304	0.299612
21483	VAV1	0	0	0	-1.12424	-1.07859	1.23064	0.262225	0.347333	0.0857133	0.472727	0.600361	0.23107	1.17645	0.978098	-1.79924	-0.168953	-0.109141	0.299405
5627	ETF1	0	0	0	1.08589	1.28317	1.23051	0.297356	0.00971583	0.0344181	0.506739	0.110494	0.117643	-1.08944	-3.07005	-2.25504	0.11888	0.359709	0.299251
883	AP1G1	0	0	0	-1.01597	1.1155	1.23037	0.881012	0.0895936	0.0243233	0.933836	0.303153	0.0899781	0.152908	-1.84665	-2.41821	-0.0228607	0.157688	0.299087
11891	MIR370	0	0	0	1.05186	1.14495	1.22973	0.531682	0.183269	0.0337294	0.70057	0.433072	0.11597	-0.644016	-1.41229	-2.26466	0.0729421	0.195279	0.29834
19967	TFDP1	1	1	0	1.5535	1.98751	1.22936	0.0269508	0.00285448	0.229817	0.163492	0.0670403	0.456759	-2.51916	-3.73372	-1.23511	0.635526	0.990965	0.297903
12497	MIR6084	0	0	0	1.49679	1.48062	1.22935	0.0151138	0.0169702	0.0611646	0.132266	0.13814	0.180046	-2.83221	-2.76974	-1.97321	0.581868	0.566199	0.297892
5722	F8	0	0	0	-1.10725	1.04324	1.22925	0.386519	0.574207	0.062897	0.583618	0.776212	0.183858	0.898643	-0.577608	-1.95908	-0.146986	0.0610721	0.297776
16155	PSMB3	0	0	0	-1.10328	-1.14235	1.22908	0.415405	0.152261	0.0492342	0.608231	0.395907	0.153836	0.843577	1.5287	-2.08149	-0.141799	-0.192004	0.29758
11892	MIR3714	0	1	0	1.18187	1.61428	1.22888	0.213494	0.00722527	0.0270171	0.423103	0.0974301	0.0975426	-1.31374	-3.22955	-2.36931	0.241069	0.690891	0.297343
4543	DDX42	0	0	0	-1.02022	1.09399	1.22866	0.855725	0.434218	0.11798	0.918135	0.672225	0.290858	0.185774	-0.80908	-1.62698	-0.0288771	0.1296	0.297086
17327	RTN4RL2	0	0	0	-1.03128	1.10971	1.22856	0.697656	0.0967813	0.00194084	0.815625	0.315351	0.0126083	0.397949	-1.80152	-3.5175	-0.0444314	0.150189	0.296964
2854	CCND3	0	0	0	-1.23436	-1.03212	1.2285	0.0841587	0.778394	0.0480143	0.26609	0.897047	0.151057	1.88301	0.287821	-2.09385	-0.303762	-0.0456157	0.296894
2997	CD99L2	0	0	0	1.22514	1.22266	1.22834	0.00237625	0.00503593	0.00339902	0.0737255	0.0851561	0.0195994	-3.83446	-3.42457	-3.28265	0.292941	0.290021	0.296707
7889	HLX	0	0	0	-1.22071	-1.01972	1.22825	0.041373	0.877907	0.0231255	0.193252	0.94498	0.0865035	2.28407	0.156934	-2.44158	-0.287716	-0.0281693	0.296604
480	AGO2	0	0	0	1.31511	1.33148	1.22804	0.0340016	0.04683	0.0183609	0.177727	0.221298	0.0723257	-2.39215	-2.21533	-2.54732	0.395189	0.413035	0.29636
10679	LRP6	0	0	0	1.0131	1.02899	1.22787	0.792891	0.547102	0.0137789	0.879652	0.75796	0.0580414	-0.268478	-0.619606	-2.67672	0.0187729	0.0412307	0.296161
19935	TEX2	0	0	0	1.06812	1.24812	1.22755	0.448116	0.00172239	0.0183973	0.634961	0.0569514	0.0723933	-0.784219	-4.01255	-2.54642	0.0950757	0.319756	0.295778
11679	MIR22	0	0	0	1.11538	1.04541	1.22709	0.177192	0.596999	0.031683	0.383513	0.790875	0.110504	-1.43372	-0.543108	-2.29438	0.157541	0.0640757	0.295236
1045	ARHGAP26-IT1	0	0	0	-1.23465	-1.19182	1.22699	0.143902	0.163714	0.183872	0.3457	0.410388	0.395144	1.56354	1.48354	-1.37207	-0.304104	-0.253166	0.295119
21114	TYMS	0	0	0	1.08067	1.22414	1.22691	0.0454662	0.0840853	0.0448509	0.200658	0.29347	0.14362	-2.23176	-1.88352	-2.12727	0.111926	0.291766	0.29503
11301	METRNL	0	0	0	1.01771	1.10613	1.22681	0.923464	0.428319	0.0518379	0.958274	0.66722	0.159947	-0.0981111	-0.81979	-2.056	0.0253214	0.14552	0.294909
6765	GAS2L1P2	0	0	0	1.06982	1.10399	1.22668	0.401863	0.0111444	0.00107952	0.597141	0.117044	0.0079556	-0.869059	-2.99623	-3.76058	0.0973643	0.142723	0.294761
8243	IFI30	0	0	0	1.10401	1.17531	1.22666	0.535322	0.192569	0.0935315	0.703245	0.444274	0.245906	-0.638218	-1.38062	-1.75298	0.142757	0.233043	0.294735
14939	PCDHB8	0	0	0	-1.03411	1.14929	1.22666	0.597147	0.0720379	0.00924563	0.746097	0.272131	0.0426561	0.542888	-1.97253	-2.85316	-0.0483843	0.200744	0.29473
7682	HECTD4	0	0	0	1.36585	1.48841	1.22655	0.0627195	0.00718661	0.138045	0.232315	0.0972295	0.325014	-2.05137	-3.23245	-1.53908	0.449794	0.573774	0.294607
21987	ZC3HAV1	0	0	0	-1.09291	1.19137	1.22648	0.227448	0.0549771	0.0596805	0.438335	0.239376	0.177162	1.27207	-2.12567	-1.9856	-0.128169	0.25262	0.294529
2146	C1RL	0	0	0	-1.14884	-1.06513	1.2262	0.352896	0.582517	0.107591	0.556601	0.781566	0.271978	0.966445	0.564947	-1.67753	-0.200183	-0.0910357	0.294189
6437	FNDC3A	0	0	0	-1.05387	1.09898	1.22593	0.496104	0.265514	0.0118319	0.673502	0.525726	0.0515613	0.701944	-1.16794	-2.74452	-0.075695	0.136167	0.293881
1623	BCORL1	0	0	0	-1.06004	-1.04076	1.22584	0.451048	0.737374	0.00288287	0.637247	0.87513	0.0172032	0.779038	0.343217	-3.35201	-0.0841236	-0.0576386	0.293772
17057	RNU4ATAC	0	0	0	-1.02591	1.07085	1.22561	0.846077	0.605877	0.134657	0.912146	0.796531	0.319289	0.198369	-0.529856	-1.55314	-0.0369079	0.0987564	0.293499
15959	PRKCD	0	0	0	-1.06947	1.05466	1.22556	0.576275	0.630042	0.132065	0.731529	0.812025	0.314919	0.574448	-0.494266	-1.5641	-0.0968986	0.0767757	0.293445
20347	TMEM240	0	0	0	1.18841	1.07923	1.22551	0.0836485	0.418994	0.0239695	0.265232	0.660743	0.0890155	-1.88654	-0.836917	-2.425	0.249034	0.110002	0.293384
11036	MAP4K4	0	0	0	1.00018	1.10886	1.22543	0.997831	0.274541	0.0289256	0.999063	0.534906	0.102735	-0.002775	-1.14498	-2.33732	0.000258572	0.149071	0.29329
10598	LMTK2	0	0	0	-1.05517	1.07319	1.22528	0.596058	0.663324	0.101196	0.745105	0.831572	0.260214	0.54452	-0.446305	-1.71074	-0.0774786	0.101907	0.293107
20946	TSSK6	0	0	0	1.18431	1.17105	1.22518	0.0208181	0.0153439	0.000158306	0.149054	0.13265	0.00178885	-2.65931	-2.82406	-4.54773	0.244042	0.227808	0.292998
2014	C17orf102	0	0	0	1.04393	1.09473	1.22517	0.571146	0.155005	0.000175094	0.727539	0.399688	0.00193054	-0.582296	-1.51762	-4.50644	0.06203	0.13057	0.292979
3912	CPM	0	0	0	1.11783	1.15201	1.22507	0.357917	0.106118	0.284342	0.561215	0.330816	0.521289	-0.95604	-1.74721	-1.09738	0.160706	0.204155	0.292863
947	APOBEC3A	0	0	0	-1.01437	1.16338	1.22506	0.905637	0.202405	0.299717	0.94772	0.456293	0.538259	0.121073	-1.34848	-1.06209	-0.0205771	0.218329	0.292857
14817	PAQR9	0	0	0	1.14484	1.37675	1.22493	0.386571	0.0311636	0.0820273	0.583618	0.182647	0.223165	-0.898542	-2.4399	-1.82233	0.19515	0.461265	0.292694
12334	MIR504	0	0	0	-1.11792	-1.13762	1.22486	0.363308	0.204728	0.080105	0.565726	0.459081	0.219129	0.944981	1.34108	-1.83473	-0.160819	-0.186015	0.292622
19455	STXBP3	0	0	0	-1.22947	-1.01783	1.22481	0.0927046	0.839932	0.117638	0.278214	0.92695	0.290268	1.82673	0.206409	-1.62858	-0.298031	-0.0254957	0.29256
21480	VASP	0	0	0	-1.20574	-1.12963	1.2246	0.103992	0.250786	0.063361	0.294442	0.510587	0.184787	1.75919	1.20673	-1.95536	-0.269924	-0.175851	0.292311
13622	NFAT5	0	0	0	-1.04926	1.08912	1.22456	0.384685	0.222915	0.0189315	0.582281	0.480387	0.074009	0.902234	-1.28537	-2.53339	-0.0693671	0.123159	0.292265
3829	COPG2	0	0	0	1.01877	1.26622	1.22418	0.88725	0.0218778	0.0601547	0.936789	0.154739	0.177995	-0.14483	-2.63242	-1.98161	0.0268314	0.34053	0.291819
5969	FAM234A	0	0	0	1.33518	1.48241	1.22415	0.00460255	0.000457509	0.0249509	0.0907314	0.0366826	0.0916265	-3.47334	-4.76841	-2.40639	0.417034	0.567949	0.291783
22044	ZFAND3	0	0	0	1.00004	1.3239	1.2239	0.999541	0.0280143	0.0298725	0.999871	0.173906	0.105504	-0.000587132	-2.49807	-2.32217	6.42857e-05	0.404794	0.29148
163	ACKR1	1	0	0	1.61748	1.4984	1.22376	0.0118544	0.00583518	0.147163	0.123001	0.0903975	0.33986	-2.963	-3.34488	-1.50259	0.69375	0.583421	0.291317
7769	HILS1	0	0	0	1.01912	1.14427	1.22361	0.853483	0.0864002	0.0104177	0.916881	0.297986	0.0466375	-0.188699	-1.86777	-2.80075	0.02732	0.194424	0.291138
11228	MED13	0	0	0	1.01992	1.10052	1.22347	0.776368	0.139517	0.00459387	0.869412	0.378697	0.0247018	-0.290533	-1.58252	-3.15496	0.0284629	0.138184	0.290977
11688	MIR23B	0	0	0	-1.01522	1.13511	1.2234	0.847309	0.138266	0.0127379	0.912781	0.377515	0.0546396	0.196759	-1.58802	-2.71175	-0.0217886	0.182835	0.290891
7638	HCLS1	0	0	0	-1.18827	-1.14561	1.2233	0.216716	0.168908	0.108523	0.426799	0.416293	0.273695	1.30393	1.46395	-1.67283	-0.248868	-0.196119	0.290776
16893	RILPL2	0	0	0	-1.30576	-1.10672	1.22329	0.0967315	0.361779	0.153123	0.284495	0.612866	0.348799	1.80182	0.948105	-1.47973	-0.384891	-0.146289	0.290763
3162	CEBPA	0	0	0	1.07618	1.1448	1.22317	0.368623	0.210159	0.0529673	0.569408	0.465415	0.162574	-0.934191	-1.32403	-2.0453	0.105917	0.195093	0.290625
10905	MAD2L2	0	0	0	-1.09625	1.04067	1.22315	0.345919	0.672161	0.0050795	0.550537	0.837289	0.0267309	0.981083	-0.433756	-3.11208	-0.132583	0.0575093	0.290599
17069	ROCK1	0	0	0	-1.22017	-1.00995	1.22303	0.103248	0.920761	0.100292	0.293759	0.965241	0.258568	1.76343	0.101588	-1.71558	-0.287087	-0.0142829	0.29046
19297	ST3GAL2	0	0	0	1.10282	1.17717	1.2228	0.29109	0.0813165	0.0082392	0.500754	0.288247	0.0390094	-1.10436	-1.90289	-2.90349	0.141199	0.235317	0.290187
12820	MMP25	0	0	0	-1.27701	-1.11751	1.2226	0.0571623	0.476344	0.105822	0.2225	0.706291	0.268522	2.10376	0.735195	-1.68654	-0.352774	-0.160286	0.289953
21655	WDFY3-AS2	0	0	0	-1.11697	1.02754	1.22256	0.31964	0.756203	0.0444586	0.526803	0.885803	0.142726	1.03821	-0.317659	-2.13156	-0.159591	0.0391957	0.289907
13125	MTHFD2	0	0	0	1.20997	1.34201	1.2225	0.214492	0.00254917	0.124372	0.423926	0.0641131	0.302442	-1.31069	-3.79581	-1.59771	0.274967	0.4244	0.289829
867	ANXA5	0	0	0	1.07733	1.19582	1.22242	0.678986	0.187446	0.15982	0.802939	0.438249	0.359512	-0.424115	-1.39791	-1.45489	0.107457	0.257999	0.289744
17974	SIX3	0	0	0	-1.04145	1.04063	1.22198	0.639079	0.72007	0.00739424	0.774831	0.866319	0.0360475	0.481128	-0.366916	-2.9505	-0.0585964	0.0574593	0.289217
9616	LILRB1	0	0	0	1.25571	1.4236	1.22194	0.0986371	0.00940541	0.101039	0.287267	0.108375	0.259898	-1.79036	-3.08753	-1.71157	0.328503	0.509549	0.289173
14185	OMG	0	0	0	-1.05219	-1.03155	1.22193	0.507884	0.625236	0.0471427	0.682379	0.80901	0.148991	0.682501	0.50129	-2.10286	-0.0734	-0.0448107	0.289161
19741	TBC1D30	0	0	0	1.12171	1.3211	1.22161	0.151905	0.0114778	0.0983874	0.354902	0.118497	0.255275	-1.53015	-2.98037	-1.72589	0.165704	0.401734	0.288782
18774	SNORD12B	0	0	0	-1.25176	-1.13282	1.22161	0.191002	0.387836	0.253639	0.399177	0.636151	0.484876	1.38587	0.896073	-1.17224	-0.323962	-0.179923	0.288779
2912	CD163L1	0	0	0	1.02441	1.04871	1.22158	0.530481	0.197372	0.000230045	0.69976	0.450233	0.00239021	-0.645933	-1.36476	-4.39471	0.0347886	0.0686207	0.288749
19495	SUMO1	0	0	0	1.18124	1.20786	1.22142	0.203253	0.138418	0.114599	0.412925	0.377702	0.284482	-1.34577	-1.58735	-1.64301	0.240301	0.272449	0.288556
7817	HIST1H3B	0	0	0	1.00008	1.1522	1.22116	0.999112	0.312412	0.0832589	0.999738	0.57083	0.22578	-0.00113596	-1.05453	-1.81452	0.000113571	0.204394	0.288248
1635	BEAN1	0	0	0	1.14443	1.26493	1.22104	0.293029	0.0363102	0.0020385	0.502908	0.19651	0.0131294	-1.09971	-2.35606	-3.49704	0.194629	0.339061	0.28811
14354	OR2T33	0	0	0	1.25104	1.12614	1.2209	0.0985277	0.37421	0.0575462	0.287153	0.623768	0.17257	-1.79102	-0.922967	-2.0039	0.323129	0.17139	0.287941
8281	IFNGR2	0	0	0	-1.11986	-1.02584	1.22079	0.465066	0.830129	0.128117	0.648082	0.922656	0.308746	0.754556	0.219265	-1.58114	-0.163317	-0.03681	0.287815
8967	KIAA0368	0	0	0	-1.07702	1.05223	1.22073	0.480174	0.494396	0.0160129	0.660083	0.719725	0.0651794	0.728685	-0.704786	-2.60928	-0.107039	0.0734557	0.287749
5937	FAM214B	0	0	0	1.31537	1.16387	1.22029	0.0871545	0.0879456	0.0182676	0.27015	0.300592	0.0720583	-1.86272	-1.85746	-2.54964	0.395469	0.218926	0.287225
13521	NDUFAF1	0	0	0	-1.1408	1.00606	1.22018	0.14475	0.945442	0.0411412	0.346847	0.977063	0.134976	1.55992	-0.069878	-2.16928	-0.190051	0.00871286	0.2871
3385	CHKB-AS1	0	0	0	1.07563	1.00214	1.21994	0.332463	0.972529	0.0369316	0.539057	0.989965	0.124492	-1.00992	-0.0351611	-2.22132	0.105183	0.00307857	0.286815
5130	DYNLL1	0	1	0	1.08293	1.5197	1.21993	0.609445	0.0473792	0.289221	0.754736	0.22278	0.526579	-0.524557	-2.20884	-1.08604	0.114943	0.603786	0.286803
21066	TUBG1	0	0	0	1.34856	1.36998	1.21988	0.08619	0.00981014	0.125088	0.269145	0.110764	0.303419	-1.86918	-3.06485	-1.59451	0.431415	0.454157	0.286744
13293	MYO7A	0	0	0	1.04128	1.05761	1.21953	0.243128	0.291524	0.00164461	0.454253	0.551366	0.011058	-1.22762	-1.10332	-3.58637	0.0583543	0.0808143	0.28633
7055	GNA15	0	0	0	1.01088	1.2164	1.21949	0.922774	0.0761572	0.116554	0.957801	0.279917	0.288196	-0.0989985	-1.94065	-1.63369	0.0156086	0.282623	0.286273
19792	TBXAS1	0	0	0	-1.08349	-1.03722	1.21897	0.608754	0.766007	0.100854	0.754326	0.890109	0.259551	0.525582	0.304441	-1.71256	-0.115683	-0.0527257	0.285657
3729	CNTNAP3B	0	0	0	-1.35519	-1.16666	1.21892	0.25893	0.557265	0.478952	0.469695	0.764524	0.705705	1.18507	0.603728	-0.720254	-0.438491	-0.222386	0.285607
16604	RB1CC1	0	0	0	-1.24601	1.1318	1.21889	0.0362024	0.330658	0.0950355	0.182466	0.587189	0.248943	2.3577	-1.01386	-1.74446	-0.317314	0.178614	0.285569
17947	SIL1	0	0	0	1.01595	1.05624	1.2188	0.775385	0.326211	0.00992529	0.868963	0.58338	0.0450247	-0.291851	-1.02361	-2.82205	0.0228307	0.0789336	0.285466
9421	LAMC1	0	0	0	-1.11517	1.03734	1.21852	0.255385	0.785535	0.169868	0.466382	0.900569	0.374367	1.19443	-0.278279	-1.41915	-0.157264	0.0528857	0.285128
8029	HPD	0	0	0	1.06192	1.09018	1.21837	0.161885	0.215469	0.0598013	0.366887	0.471774	0.177389	-1.49057	-1.30771	-1.98458	0.0866686	0.124564	0.284948
15175	PGLYRP2	0	0	0	1.1355	1.04467	1.21827	0.0849293	0.648541	0.00145899	0.267463	0.82285	0.0100877	-1.87773	-0.467466	-3.63604	0.183324	0.0630486	0.284833
7846	HIST3H2BB	0	0	0	1.20916	1.35809	1.21795	0.13543	0.0790097	0.197632	0.335158	0.285291	0.414518	-1.60068	-1.9195	-1.32849	0.274009	0.44158	0.284457
9446	LARP1	0	1	0	1.40131	1.50883	1.21781	0.00912076	0.000862473	0.079447	0.11313	0.0451328	0.217827	-3.10407	-4.40193	-1.83904	0.486777	0.593433	0.284288
13216	MYBL2	0	0	0	1.23586	1.1694	1.21772	0.0142551	0.0190875	0.00242431	0.12974	0.146303	0.0150858	-2.86372	-2.70625	-3.42465	0.305514	0.225774	0.284185
1609	BCL2L15	0	0	0	1.05566	1.12413	1.21758	0.518132	0.267341	0.002719	0.689719	0.527581	0.016429	-0.665802	-1.16324	-3.37658	0.0781443	0.168805	0.284016
22655	ZNRF1	0	0	0	1.22423	1.44242	1.21738	0.0763232	0.000533057	0.0538358	0.254646	0.0381982	0.164484	-1.9394	-4.67914	-2.03721	0.291876	0.528494	0.283782
19259	SSH3	0	0	0	-1.01809	1.12144	1.21733	0.682381	0.128381	0.016769	0.805012	0.364264	0.0674132	0.419335	-1.63316	-2.58845	-0.0258657	0.165357	0.283721
19836	TCF7L2	0	1	0	1.18634	1.50431	1.21724	0.197203	0.0129565	0.137104	0.406082	0.124106	0.323489	-1.36531	-2.91515	-1.54296	0.246514	0.589098	0.283619
15656	POM121L9P	0	0	0	-1.00366	-1.02563	1.21723	0.968287	0.819479	0.066626	0.984015	0.918007	0.191627	0.0405943	0.233275	-1.9298	-0.00527286	-0.0365129	0.2836
7842	HIST2H3A	0	0	0	1.13321	1.02846	1.21698	0.369351	0.802716	0.0205327	0.570079	0.908864	0.0788302	-0.932722	-0.255431	-2.49629	0.180419	0.0404843	0.283308
16677	RBP4	0	0	0	-1.07607	1.11007	1.21669	0.195213	0.0547794	0.20055	0.403778	0.239077	0.418514	1.37185	-2.12769	-1.31956	-0.105778	0.150649	0.282962
5873	FAM177A1	0	0	0	-1.18497	-1.03325	1.21659	0.034727	0.713188	0.00520224	0.179699	0.862279	0.0272631	2.38057	0.376403	-3.10188	-0.244851	-0.0471843	0.282846
15377	PKNOX1	0	0	0	-1.23105	-1.15058	1.21632	0.0619783	0.16096	0.0486486	0.230677	0.406962	0.152555	2.0581	1.49415	-2.08739	-0.299892	-0.202364	0.282521
8123	HSPA5	0	0	0	-1.07435	-1.08571	1.21631	0.608603	0.315742	0.077027	0.754228	0.574262	0.212552	0.525807	1.04698	-1.85514	-0.103467	-0.118638	0.282511
19372	STEAP3	0	0	0	1.13695	1.10572	1.21625	0.0741786	0.199788	0.0252824	0.250844	0.453145	0.0927387	-1.95576	-1.3569	-2.40025	0.185173	0.144986	0.28244
10557	LIPM	0	0	0	1.01175	1.04788	1.21622	0.70876	0.108372	0.00138005	0.823105	0.334314	0.00966248	-0.382527	-1.73474	-3.65908	0.0168543	0.0674771	0.28241
1287	ATAD3C	0	0	0	1.41865	1.03174	1.21622	0.00803598	0.794173	0.125927	0.107804	0.904991	0.304762	-3.17225	-0.266773	-1.59078	0.50452	0.0450757	0.2824
14182	OLR1	0	0	0	1.20098	1.23933	1.21618	0.378325	0.391418	0.307626	0.577096	0.639027	0.547194	-0.914775	-0.889111	-1.04443	0.264216	0.309564	0.282361
19875	TDRD7	0	0	0	-1.08129	1.23298	1.21613	0.385278	0.0254724	0.0464352	0.582676	0.166149	0.147227	0.901072	-2.54986	-2.11028	-0.112751	0.302145	0.282293
6830	GCNT1	0	0	0	1.01875	1.15627	1.21606	0.832201	0.197844	0.0490166	0.902973	0.450902	0.153307	-0.216544	-1.36322	-2.08368	0.0267979	0.209479	0.282219
6770	GAS6	0	0	0	1.14923	1.1563	1.21602	0.237689	0.0212967	0.00453388	0.448836	0.153062	0.0244778	-1.24277	-2.647	-3.16055	0.200671	0.209521	0.282172
5631	ETFDH	0	0	0	1.14969	1.30391	1.21598	0.165427	0.00511677	0.0321421	0.37015	0.0855722	0.11173	-1.47702	-3.41594	-2.28756	0.20124	0.38284	0.282123
6464	FOXC1	0	0	0	-1.03429	1.00443	1.21577	0.729695	0.949946	0.0330223	0.838244	0.978891	0.114074	0.353708	-0.0640996	-2.27474	-0.0486443	0.00637857	0.281876
11797	MIR3200	0	0	0	-1.10375	-1.01494	1.21566	0.419314	0.894522	0.048765	0.61151	0.952734	0.152818	0.836326	0.135423	-2.08621	-0.142411	-0.0214014	0.281736
6356	FIG4	0	0	0	-1.02327	1.14688	1.21556	0.850683	0.0510712	0.112643	0.915103	0.230986	0.281092	0.192352	-2.16697	-1.65246	-0.0331857	0.197711	0.281619
7233	GPR150	0	0	0	1.19836	1.0031	1.21545	0.0278573	0.977176	0.0587267	0.165187	0.991843	0.175231	-2.50114	-0.0292121	-1.99371	0.261067	0.00445857	0.281493
21139	UBAC1	0	0	0	1.20633	1.37615	1.21538	0.0324607	0.0124268	0.0727259	0.174613	0.12268	0.203979	-2.41758	-2.93762	-1.88487	0.270626	0.460634	0.281408
12535	MIR646	0	0	0	-1.05198	1.0695	1.21531	0.61522	0.607777	0.0761542	0.758991	0.797689	0.210707	0.516014	-0.527032	-1.86105	-0.0731064	0.0969371	0.281325
2322	C7orf69	0	0	0	1.05101	1.08293	1.21496	0.7429	0.518743	0.0758152	0.847413	0.735785	0.209999	-0.335692	-0.664813	-1.86336	0.0717786	0.114946	0.280909
13376	NANOS1	0	0	0	1.12309	1.05645	1.21454	0.395806	0.499867	0.0492403	0.591587	0.723317	0.153836	-0.880643	-0.695704	-2.08143	0.167468	0.0792286	0.280409
3358	CHD1	0	0	0	-1.11872	1.07674	1.21427	0.294142	0.500426	0.0786625	0.504137	0.723617	0.216094	1.09706	-0.694778	-1.84421	-0.161854	0.10667	0.280085
4821	DMXL2	0	0	0	1.19106	1.4389	1.21398	0.206019	0.010176	0.34911	0.415829	0.112516	0.589936	-1.33699	-3.04515	-0.95671	0.252251	0.524969	0.279747
11142	MBOAT1	0	0	0	-1.08799	-1.05809	1.21383	0.547873	0.62024	0.0674067	0.711765	0.805271	0.193212	0.618395	0.508619	-1.92385	-0.121669	-0.0814657	0.279562
843	ANOS1	0	0	0	1.08933	1.08898	1.2137	0.0265986	0.188418	0.034583	0.162834	0.439203	0.118065	-2.52632	-1.3946	-2.25276	0.123447	0.12298	0.279409
11822	MIR338	0	0	0	-1.06501	1.07857	1.21358	0.509361	0.461806	0.142125	0.683593	0.69315	0.331511	0.680081	-0.760208	-1.52252	-0.0908721	0.109126	0.279275
20574	TOM1	0	0	0	-1.10731	-1.02362	1.21337	0.318606	0.751499	0.141309	0.52567	0.88311	0.330253	1.04053	0.324023	-1.5258	-0.147063	-0.0336829	0.279017
17893	SHCBP1	0	0	0	1.01718	1.03137	1.21335	0.763748	0.615591	0.0137416	0.860989	0.802524	0.0579489	-0.307481	-0.515466	-2.67793	0.0245764	0.044565	0.279001
9460	LATS2	0	0	0	1.01028	1.08824	1.21331	0.890156	0.292929	0.00540533	0.937966	0.552481	0.0281097	-0.141068	-1.09995	-3.08549	0.0147529	0.121991	0.278952
5300	EIF1B-AS1	0	0	0	-1.18727	1.0489	1.21292	0.104114	0.582262	0.0637627	0.294601	0.781432	0.185556	1.7585	-0.565334	-1.95215	-0.247646	0.0688836	0.278487
15571	PNMAL2	0	0	0	-1.00991	-1.18446	1.21283	0.957121	0.309679	0.196927	0.977982	0.568552	0.413688	0.0549005	1.06077	-1.33067	-0.0142286	-0.244224	0.278372
22097	ZIC1	0	0	0	1.07991	1.08667	1.21274	0.278895	0.213008	0.0120002	0.489337	0.469126	0.0521547	-1.13411	-1.31524	-2.73826	0.110914	0.119916	0.278275
4056	CSH1	0	0	0	-1.01711	1.10541	1.21256	0.835728	0.26719	0.00615129	0.905092	0.527436	0.0311653	0.211917	-1.16363	-3.02999	-0.0244693	0.144577	0.278057
10323	LINC01347	0	0	0	-1.09431	-1.03535	1.21255	0.40433	0.704462	0.110946	0.599222	0.857214	0.27835	0.864374	0.388484	-1.66078	-0.130015	-0.050115	0.278044
18624	SNORA50C	0	0	0	1.07623	1.09289	1.21253	0.53551	0.547286	0.123454	0.703411	0.758102	0.300568	-0.637919	-0.619317	-1.60184	0.105993	0.128142	0.278024
216	ACTA1	0	0	0	1.04299	1.12972	1.21251	0.643373	0.121848	0.0246195	0.777919	0.353425	0.0907029	-0.474916	-1.66469	-2.41259	0.06072	0.17597	0.277995
21999	ZCCHC2	0	1	0	1.38806	1.87264	1.21242	0.001821	0.000418262	0.0581924	0.0700283	0.0358248	0.174124	-3.98161	-4.8211	-1.9983	0.47307	0.905077	0.277887
13500	NDRG1	0	0	0	-1.06968	1.05704	1.21204	0.489045	0.465681	0.141197	0.66801	0.695925	0.330099	0.713728	-0.753493	-1.52625	-0.097185	0.0800321	0.277434
2353	C9orf106	0	0	0	1.13451	1.06882	1.21198	0.133194	0.360263	0.000310066	0.332634	0.611963	0.00300321	-1.61081	-0.951211	-4.27255	0.182073	0.0960229	0.27737
10274	LINC01271	0	0	0	1.01141	1.04166	1.21196	0.830184	0.523746	0.0273404	0.9019	0.73965	0.0984488	-0.219192	-0.656736	-2.36375	0.0163671	0.0588879	0.277336
15179	PGM2	0	0	0	-1.13047	-1.08983	1.21194	0.373575	0.402194	0.124183	0.573284	0.647668	0.302085	0.924237	0.868429	-1.59856	-0.176919	-0.124107	0.277318
9695	LINC00272	0	0	0	1.19987	1.02869	1.21193	0.0119302	0.628233	0.014233	0.123391	0.810658	0.0594949	-2.95957	-0.496906	-2.66222	0.262876	0.0408057	0.277301
5337	EIF4E3	0	0	0	-1.29705	-1.15729	1.21185	0.099063	0.271608	0.125185	0.287646	0.531491	0.303611	1.78783	1.15237	-1.59408	-0.375237	-0.210754	0.277217
240	ACTR1A	0	0	0	1.0995	1.19332	1.21164	0.280617	0.00730942	0.0223645	0.490805	0.0979954	0.0844078	-1.12985	-3.22331	-2.45702	0.13685	0.254981	0.276956
22676	ZSCAN1	0	0	0	1.17552	1.0742	1.21142	0.0301422	0.313138	0.00739644	0.169639	0.571311	0.0360505	-2.45812	-1.05287	-2.95037	0.233299	0.103259	0.276702
17090	RP2	0	0	0	-1.24893	-1.13689	1.21116	0.115627	0.16609	0.112823	0.309669	0.413109	0.281444	1.69612	1.47451	-1.65158	-0.320693	-0.185099	0.276388
17923	SIAH2	0	1	0	1.15713	1.56995	1.21101	0.425697	0.0133089	0.231992	0.617291	0.125263	0.459433	-0.824581	-2.9007	-1.22917	0.210557	0.650714	0.276216
13721	NKX2-6	0	0	0	1.18627	1.11191	1.21084	0.0566009	0.048756	0.00075	0.221345	0.225911	0.00600619	-2.10931	-2.19287	-3.91052	0.246428	0.153036	0.276004
1459	AVL9	0	0	0	-1.05811	1.08618	1.21053	0.621309	0.353005	0.0509843	0.76312	0.605247	0.158003	0.507049	-0.966218	-2.06423	-0.0814929	0.11926	0.275645
15409	PLAC8	0	0	0	-1.00099	1.10566	1.21029	0.995611	0.558072	0.467815	0.997984	0.764985	0.696753	0.00561589	-0.602474	-0.738838	-0.00142714	0.144909	0.275353
15766	PPME1	0	1	0	1.40517	1.60444	1.21001	0.0252054	0.00178343	0.112935	0.158936	0.057574	0.281604	-2.55559	-3.99319	-1.65104	0.490741	0.682066	0.275018
491	AGRN	0	0	0	-1.01557	1.02644	1.20997	0.852964	0.757206	0.0148947	0.916525	0.88621	0.0616216	0.189375	-0.316305	-2.64184	-0.0222879	0.03765	0.27497
19556	SYK	0	0	0	-1.01801	1.08041	1.20992	0.889802	0.432005	0.054432	0.937783	0.670313	0.165752	0.141527	-0.813086	-2.03173	-0.02575	0.111583	0.274912
5584	ERLIN2	0	0	0	1.07486	1.20971	1.20955	0.517284	0.0283587	0.0499364	0.689016	0.17473	0.155477	-0.667177	-2.49141	-2.0745	0.104149	0.274656	0.274466
341	ADCY4	0	0	0	-1.01738	1.07476	1.20953	0.777872	0.406196	0.0192463	0.870271	0.650787	0.0749815	0.288519	-0.860843	-2.52587	-0.0248657	0.104009	0.274448
3230	CEP170	0	0	0	-1.04138	1.1686	1.20947	0.756051	0.176986	0.131321	0.855668	0.42545	0.313713	0.317864	-1.43446	-1.56728	-0.05849	0.22478	0.274379
325	ADAP2	0	0	0	1.43703	1.4752	1.20914	0.0292642	0.0131018	0.292098	0.168371	0.12458	0.529529	-2.47426	-2.90915	-1.07941	0.523094	0.560913	0.273986
11252	MED7	0	0	0	-1.02317	1.0783	1.20908	0.84715	0.527604	0.0276502	0.912693	0.742773	0.0992757	0.196967	-0.650539	-2.35848	-0.0330529	0.108765	0.273909
15288	PIGW	0	0	0	1.28836	1.29659	1.20906	0.0207855	0.0605101	0.0230794	0.149043	0.25082	0.086387	-2.66015	-2.07166	-2.44251	0.365539	0.374721	0.27388
4217	CWF19L1	0	0	0	-1.0584	-1.05156	1.20899	0.586875	0.514864	0.0297768	0.739078	0.733278	0.10526	0.558347	0.671105	-2.32368	-0.08188	-0.0725371	0.273797
4393	DAP	0	1	0	1.21719	1.57524	1.20895	0.0521632	0.00260131	0.0845351	0.212984	0.0642609	0.228386	-2.15513	-3.78468	-1.80653	0.28355	0.655567	0.27375
18599	SNORA22	0	0	0	-1.04117	-1.06473	1.20885	0.814426	0.694925	0.287616	0.892297	0.851081	0.525045	0.239941	0.401758	-1.08975	-0.0582071	-0.0904929	0.273635
20215	TMEM11	0	0	0	1.11311	1.27012	1.20876	0.168565	0.0088154	0.00786643	0.373637	0.10493	0.037718	-1.46522	-3.1224	-2.92363	0.154597	0.344966	0.273522
21605	VTI1B	1	1	0	1.5495	1.68585	1.20861	0.0059994	0.0169669	0.260154	0.0978314	0.13814	0.49331	-3.32988	-2.76984	-1.15582	0.631801	0.753476	0.273347
18337	SLC6A8	0	1	0	1.65391	2.00191	1.20856	0.0942018	0.0050331	0.429927	0.280653	0.0851561	0.665231	-1.81736	-3.42487	-0.804129	0.725884	1.00138	0.273294
6459	FOXA1	0	0	0	1.00296	1.03528	1.20844	0.978495	0.728664	0.0161346	0.989034	0.869959	0.0655104	-0.0275229	-0.355118	-2.60586	0.00425786	0.0500207	0.273143
12080	MIR4462	0	0	0	-1.24923	1.05521	1.20832	0.10201	0.596061	0.0149006	0.291781	0.790414	0.0616348	1.77056	-0.544515	-2.64167	-0.321036	0.0775321	0.273001
1231	ASB7	0	0	0	1.16347	1.22572	1.20826	0.118093	0.00181279	0.000824169	0.312479	0.0578452	0.00643498	-1.68349	-3.98412	-3.87175	0.218437	0.293629	0.272928
13340	NAA60	0	0	0	1.08861	1.13264	1.20818	0.173116	0.00513651	0.00167931	0.378768	0.0857129	0.0112315	-1.44844	-3.41386	-3.5777	0.122491	0.179686	0.272833
1981	C15orf52	0	0	0	1.186	-1.00676	1.20812	0.0668113	0.925975	0.00350812	0.240113	0.967887	0.0200608	-2.0155	0.0948819	-3.26931	0.246107	-0.00971429	0.272764
11078	MARCH2	0	0	0	1.32189	1.24213	1.20799	0.0586284	0.138805	0.207839	0.225242	0.378115	0.428254	-2.08949	-1.58564	-1.29768	0.402597	0.312811	0.272604
2848	CCNB2	0	0	0	1.08881	1.15275	1.2079	0.206101	0.0345737	0.0174801	0.415956	0.192435	0.0694953	-1.33673	-2.383	-2.56964	0.122756	0.205086	0.272504
9942	LINC00676	0	0	0	-1.03306	1.02095	1.20781	0.623541	0.797664	0.0729296	0.764651	0.906814	0.204323	0.503774	-0.262134	-1.88343	-0.0469207	0.0299093	0.27239
15982	PRL	0	0	0	-1.0681	1.03687	1.20768	0.356981	0.633215	0.00489121	0.560282	0.813936	0.0259687	0.957971	-0.489644	-3.12822	-0.0950429	0.0522357	0.272239
17031	RNF24	0	0	0	-1.22243	-1.06518	1.20767	0.207317	0.685022	0.211004	0.41706	0.845289	0.432578	1.33291	0.415622	-1.28837	-0.289756	-0.0910957	0.272223
20926	TSPY10	0	0	0	1.12933	1.1234	1.20744	0.464671	0.410327	0.149922	0.647869	0.654462	0.344014	-0.755241	-0.853066	-1.49192	0.175461	0.167876	0.271948
18358	SLC9A1	0	0	0	-1.09868	1.10271	1.20741	0.261428	0.29962	0.0631419	0.472076	0.558801	0.184384	1.17853	-1.0841	-1.95711	-0.13577	0.14105	0.271912
4272	CYB5R1	0	0	0	1.11043	1.12633	1.20738	0.229967	0.0780823	0.0798416	0.441002	0.283689	0.21854	-1.26476	-1.9263	-1.83645	0.151121	0.171636	0.271886
11341	MFHAS1	1	1	0	1.54593	1.76066	1.20725	0.00228519	0.00689611	0.215374	0.0730873	0.0956152	0.438042	-3.85599	-3.2547	-1.27568	0.628475	0.816117	0.271724
2855	CCNDBP1	0	0	0	1.15579	1.20506	1.20713	0.232017	0.245195	0.0273205	0.443248	0.504954	0.0984488	-1.25887	-1.22193	-2.36409	0.208877	0.269107	0.271576
19045	SPATA31E1	0	0	0	1.06539	1.16068	1.207	0.460043	0.0784682	0.00592687	0.643834	0.2843	0.030217	-0.763274	-1.92346	-3.04597	0.0913786	0.214971	0.271431
19421	STRADA	0	0	0	-1.03024	1.12223	1.20679	0.744595	0.225007	0.0162301	0.848713	0.483136	0.065769	0.333387	-1.27921	-2.6032	-0.0429857	0.166367	0.27117
20636	TPI1P2	0	0	0	1.06037	1.13363	1.20656	0.498247	0.0866726	0.00474806	0.675402	0.298426	0.0253211	-0.698386	-1.86594	-3.14089	0.0845614	0.180949	0.270905
393	ADIPOQ	0	0	0	1.33369	1.20969	1.20632	0.0331071	0.0139151	0.0052911	0.17583	0.127533	0.0276268	-2.40677	-2.87672	-3.09463	0.41542	0.274641	0.270612
4712	DIAPH2	0	0	0	1.13369	1.37136	1.20626	0.303483	0.00615094	0.130047	0.512319	0.091968	0.311606	-1.07507	-3.31641	-1.57276	0.181024	0.455604	0.270541
20632	TPGS2	1	1	0	1.96892	2.06205	1.2062	0.00451535	0.00228518	0.380355	0.09059	0.0614186	0.620083	-3.48371	-3.85599	-0.89523	0.977403	1.04408	0.270465
21041	TTYH3	0	0	0	1.25945	1.42389	1.20614	0.0198238	0.00136607	0.0954355	0.145591	0.0531247	0.24964	-2.68578	-4.14195	-1.74222	0.332791	0.50984	0.270401
6851	GDF5	0	0	0	1.24016	1.19844	1.20607	0.0972814	0.216257	0.119908	0.285189	0.472889	0.294555	-1.7985	-1.30532	-1.61802	0.310521	0.261157	0.270315
15779	PPP1R14B	0	0	0	-1.20894	-1.1433	1.20601	0.0354331	0.196133	0.117131	0.181158	0.44903	0.289268	2.36951	1.36882	-1.63097	-0.273746	-0.193207	0.270241
1934	C11orf95	0	0	0	1.09088	1.02179	1.20594	0.346252	0.853293	0.0109675	0.55099	0.93299	0.0485207	-0.980378	-0.188946	-2.77808	0.125496	0.0310943	0.270157
10615	LOR	0	0	0	-1.04243	-1.08677	1.20583	0.537556	0.281464	0.0872966	0.70459	0.542228	0.233982	0.634671	1.12776	-1.78959	-0.0599514	-0.120051	0.270026
1106	ARID3A	0	0	0	-1.21184	-1.10591	1.20576	0.010804	0.32827	0.00379702	0.119347	0.585465	0.0213734	3.01293	1.01908	-3.23585	-0.2772	-0.145236	0.269937
7997	HOXB5	0	0	0	1.13907	1.15404	1.20566	0.24568	0.238795	0.0086902	0.456564	0.497959	0.0406635	-1.2206	-1.23967	-2.88025	0.18786	0.206699	0.269825
3272	CES1P1	0	0	0	-1.01849	1.05047	1.20562	0.920815	0.775682	0.283145	0.956662	0.895421	0.519725	0.101518	-0.291452	-1.10018	-0.0264343	0.0710343	0.269771
22004	ZCCHC6	0	0	0	-1.07288	1.07652	1.20556	0.552092	0.553335	0.385719	0.71457	0.762127	0.625705	0.61179	-0.609849	-0.885016	-0.101487	0.106374	0.269705
5298	EIF1AY	0	0	0	2.79241	-2.47252	1.20542	0.116747	0.322715	0.756741	0.310836	0.5803	0.887318	-1.69036	1.03135	-0.31365	1.48151	-1.30598	0.269539
11073	MARC1	0	0	0	-1.07683	-1.01075	1.20513	0.353718	0.948368	0.379337	0.557137	0.978375	0.618992	0.964734	0.0661235	-0.897179	-0.106787	-0.0154329	0.269192
17663	SELL	0	0	0	-1.2051	-1.08803	1.20507	0.259126	0.336538	0.0612247	0.469823	0.592628	0.180152	1.18455	1.0011	-1.97272	-0.269157	-0.121714	0.269119
7605	HBE1	0	0	0	1.4214	1.06829	1.20505	0.0262106	0.75523	0.261909	0.161909	0.885419	0.495521	-2.53432	-0.318974	-1.15145	0.50731	0.0953064	0.269089
21258	UFSP1	0	0	0	1.21077	1.22019	1.20501	0.062466	0.0211361	0.0166675	0.231884	0.152728	0.0671169	-2.05367	-2.6511	-2.59119	0.275924	0.287111	0.269041
11944	MIR3939	0	0	0	-1.08238	1.23143	1.20495	0.757038	0.400896	0.467536	0.856435	0.646628	0.696567	0.31653	-0.870899	-0.739308	-0.11421	0.300337	0.268978
8942	KDM6B	0	0	0	-1.27193	-1.01765	1.20491	0.0713167	0.913246	0.186528	0.246388	0.962446	0.398703	1.97829	0.111264	-1.36346	-0.347016	-0.0252371	0.26893
22240	ZNF292	0	0	0	-1.12467	1.09002	1.20491	0.19364	0.400343	0.19783	0.402261	0.64612	0.414704	1.37706	-0.871954	-1.32788	-0.169507	0.124349	0.268924
6053	FAM83C	0	0	0	-1.01631	1.10155	1.2049	0.846246	0.185826	0.0036031	0.912241	0.436566	0.0204885	0.198149	-1.40345	-3.25803	-0.0233457	0.139536	0.268911
22048	ZFAS1	0	0	0	-1.33292	-1.15552	1.20448	0.0347085	0.223437	0.245766	0.179699	0.48113	0.475557	2.38086	1.28383	-1.19251	-0.414593	-0.208543	0.268412
5097	DUSP21	0	0	0	1.03825	1.01824	1.20432	0.707646	0.833264	0.0191148	0.822442	0.924112	0.07461	-0.384069	-0.215149	-2.529	0.054155	0.0260714	0.268224
12933	MRGPRG-AS1	0	0	0	-1.04054	1.01931	1.20431	0.58382	0.789723	0.0155953	0.737069	0.902733	0.0638687	0.562972	-0.272695	-2.62118	-0.0573286	0.0275943	0.26821
12525	MIR635	0	0	0	1.03188	-1.00216	1.20419	0.606999	0.985861	0.0317097	0.753185	0.99577	0.110539	-0.528188	0.0180941	-2.29398	0.0452807	-0.003115	0.268061
17423	SAMD8	0	0	0	-1.27601	1.00755	1.2041	0.0414587	0.954261	0.163749	0.193315	0.98091	0.365598	2.28292	-0.0585668	-1.44071	-0.351639	0.0108571	0.267954
21154	UBE2C	0	0	0	1.21977	1.17163	1.20383	0.0425429	0.0338627	0.00281976	0.19519	0.189992	0.0169029	-2.26863	-2.3944	-3.36131	0.286614	0.228519	0.26763
7220	GPR132	0	0	0	1.08304	1.21152	1.20366	0.0802962	0.00143415	0.00665535	0.260515	0.0538169	0.0331498	-1.91018	-4.11471	-2.99604	0.115084	0.276819	0.267423
5100	DUSP26	0	0	0	1.14362	-1.00048	1.20364	0.0532939	0.994702	0.00199301	0.214968	0.999313	0.0128674	-2.14312	0.00677983	-3.50645	0.193606	-0.000697143	0.267409
6506	FOXO4	1	1	0	1.99938	1.64346	1.20305	0.00044885	0.0307486	0.284427	0.0592664	0.181715	0.521362	-4.77962	-2.44723	-1.09718	0.999555	0.716734	0.266694
6286	FFAR2	0	0	0	-1.39742	-1.16583	1.20222	0.0944151	0.393704	0.328621	0.28081	0.641376	0.569638	1.81603	0.884692	-0.999076	-0.482764	-0.221352	0.265699
4179	CTSH	0	0	0	1.24977	1.36651	1.20212	0.190949	0.0726922	0.240365	0.399158	0.27339	0.469448	-1.38605	-1.96736	-1.2067	0.321661	0.450495	0.26558
17369	S100A11	0	0	0	-1.22057	-1.02094	1.202	0.115236	0.86521	0.118704	0.309398	0.938341	0.292124	1.69815	0.173422	-1.6236	-0.287557	-0.0299	0.265439
20273	TMEM169	0	0	0	-1.18486	-1.04731	1.202	0.102837	0.431729	0.0458729	0.293311	0.670034	0.146028	1.76579	0.813588	-2.11625	-0.244716	-0.0666921	0.265438
21415	USP38	0	0	0	-1.1359	1.04871	1.20178	0.176217	0.618961	0.0727873	0.382167	0.804344	0.204076	1.43721	-0.510501	-1.88444	-0.183839	0.0686221	0.265174
1842	BTBD8	0	0	0	-1.09049	1.06053	1.20168	0.370865	0.401132	0.0369745	0.571225	0.646703	0.124563	0.929673	-0.870451	-2.22077	-0.124974	0.0847829	0.265047
16270	PTPN22	0	0	0	-1.06384	1.03242	1.20152	0.608837	0.646225	0.156418	0.754326	0.820921	0.354033	0.525459	-0.470801	-1.4674	-0.0892857	0.0460314	0.264864
19360	STAT5B	0	0	0	-1.25382	-1.12753	1.20144	0.09721	0.312472	0.208653	0.285016	0.57083	0.429322	1.79893	1.05439	-1.29528	-0.326326	-0.17316	0.264766
11740	MIR3138	0	0	0	1.05676	1.18699	1.20138	0.667694	0.0374297	0.00139812	0.794633	0.199079	0.00977992	-0.440091	-2.33935	-3.6537	0.0796514	0.247307	0.264696
11354	MFSD2B	0	0	0	1.36346	1.45724	1.2013	0.128826	0.0445431	0.258107	0.326928	0.216131	0.490945	-1.63106	-2.24316	-1.16095	0.447271	0.543239	0.264591
2693	CCDC144B	0	0	0	1.09054	-1.02967	1.20122	0.688284	0.895192	0.345264	0.808965	0.953196	0.586723	-0.411046	0.134557	-0.96453	0.12504	-0.04218	0.264499
17756	SERTAD3	0	0	0	-1.10757	1.00107	1.20113	0.354647	0.991805	0.0327096	0.558072	0.998335	0.113235	0.962803	-0.0104866	-2.27926	-0.147404	0.00154143	0.264397
13408	NATD1	0	0	0	1.21588	1.19542	1.20097	0.0141583	0.0200393	0.0174487	0.129304	0.149035	0.0694068	-2.86739	-2.67994	-2.57046	0.282006	0.257521	0.264201
7549	H3F3C	0	0	0	-1.49104	-1.21464	1.20072	0.0766123	0.19774	0.252454	0.254862	0.450743	0.483306	1.93723	1.36356	-1.17526	-0.576316	-0.280533	0.263904
8569	IQGAP1	0	0	0	-1.27204	-1.15101	1.20069	0.120802	0.186618	0.158486	0.316294	0.437383	0.357573	1.66987	1.40073	-1.45977	-0.347141	-0.2029	0.263858
11940	MIR3928	0	0	0	1.25878	1.12297	1.20051	0.0143887	0.21434	0.0334392	0.129881	0.470508	0.115059	-2.85869	-1.31116	-2.26878	0.332026	0.167319	0.263653
2969	CD53	0	0	0	-1.19488	-1.04872	1.20038	0.156003	0.508147	0.141082	0.360095	0.729398	0.330048	1.51364	0.682069	-1.52671	-0.256871	-0.0686286	0.263487
8445	IL6ST	0	0	0	-1.15328	1.19846	1.20033	0.194711	0.156931	0.124818	0.403264	0.4019	0.303078	1.37351	-1.50995	-1.59572	-0.205747	0.26118	0.263434
15235	PHLDA2	0	0	0	-1.06292	-1.15685	1.20031	0.700696	0.37684	0.101357	0.817754	0.626374	0.260554	0.393718	0.917724	-1.70988	-0.088035	-0.210206	0.263409
9048	KIF2C	0	0	0	1.04258	1.08468	1.20019	0.200527	0.217808	0.0205827	0.409806	0.474497	0.0789909	-1.35452	-1.30063	-2.49518	0.0601593	0.117267	0.263259
5957	FAM225A	0	0	0	-1.07678	1.0768	1.20018	0.310087	0.496102	0.0107696	0.518423	0.720811	0.0478408	1.05983	-0.701946	-2.78611	-0.106721	0.106747	0.263245
13231	MYD88	0	0	0	1.0236	1.19871	1.20007	0.838751	0.0428346	0.166157	0.906919	0.212207	0.369032	-0.207955	-2.26485	-1.43215	0.0336536	0.261478	0.263113
4023	CRYBA4	0	0	0	1.08058	1.08315	1.20002	0.127438	0.281205	0.00052192	0.325195	0.542043	0.00449199	-1.63762	-1.1284	-4.05931	0.111809	0.115238	0.263064
15578	PNPLA2	0	1	0	1.39835	1.96195	1.19999	0.0460086	0.00334708	0.182173	0.201913	0.071121	0.392981	-2.22517	-3.64664	-1.37762	0.483726	0.97229	0.263021
18157	SLC26A1	0	0	0	1.0606	-1.05598	1.19998	0.504013	0.500374	0.00408547	0.679299	0.723617	0.0226276	-0.68886	0.694864	-3.20481	0.0848836	-0.0785779	0.263006
129	ACAA1	0	0	0	-1.03473	1.00309	1.19988	0.706354	0.970558	0.0491472	0.82174	0.988933	0.153652	0.38586	-0.0376859	-2.08237	-0.04926	0.00444429	0.262886
7681	HECTD3	0	1	0	1.41813	1.65591	1.19967	0.00296707	0.000629857	0.148058	0.0794636	0.0406545	0.341167	-3.71253	-4.58236	-1.49911	0.503991	0.727629	0.262636
4663	DGKH	0	0	0	-1.14739	-1.02552	1.19962	0.0465819	0.702807	0.0934926	0.202667	0.855888	0.245856	2.21828	0.390782	-1.7532	-0.198359	-0.0363586	0.262582
6848	GDF15	0	0	0	1.00989	1.21057	1.19951	0.935824	0.0110112	0.00985788	0.966244	0.11626	0.0448136	-0.0822244	-3.00271	-2.82504	0.0142	0.275692	0.262439
12602	MIR6792	0	0	0	1.01888	1.02842	1.19948	0.743154	0.686566	0.0024491	0.847533	0.846012	0.015186	-0.335346	-0.413456	-3.42039	0.0269821	0.040425	0.262405
8275	IFNAR2	0	0	0	-1.11009	-1.0203	1.19942	0.459219	0.835752	0.2407	0.64311	0.925176	0.469791	0.76471	0.211886	-1.20581	-0.150676	-0.0289879	0.26234
7603	HBBP1	0	0	0	1.28471	1.2737	1.19935	0.0555451	0.0258573	0.028039	0.219084	0.16732	0.100355	-2.1199	-2.5417	-2.35193	0.361439	0.349029	0.262249
11279	MELK	0	0	0	1.28758	1.20623	1.19928	0.00172673	0.00960987	0.0244017	0.0689797	0.109508	0.0901637	-4.01115	-3.07596	-2.41672	0.364667	0.270509	0.262164
8043	HPSE	0	0	0	-1.12961	-1.00005	1.19914	0.4449	0.999479	0.197196	0.63214	1	0.414025	0.789927	0.000666731	-1.32984	-0.175829	-7.85716e-05	0.262
9578	LGR4	0	0	0	1.06177	1.07942	1.19901	0.08516	0.110919	0.339454	0.267617	0.338361	0.580749	-1.87616	-1.72093	-0.976456	0.08647	0.110254	0.261839
3302	CFAP58	0	0	0	1.00229	1.21347	1.19874	0.978216	0.0909353	0.0496227	0.988966	0.305533	0.154712	-0.0278805	-1.83799	-2.07761	0.00329357	0.279142	0.261524
16778	RFPL2	0	0	0	1.2721	1.33374	1.19866	0.0182512	0.00173555	0.0180392	0.14211	0.0571247	0.0713184	-2.73045	-4.00831	-2.55535	0.347214	0.415475	0.26142
13952	NRN1	0	0	0	-1.0468	1.10507	1.19862	0.599018	0.517621	0.0983654	0.747489	0.73496	0.255247	0.540086	-0.66663	-1.72601	-0.0659814	0.144131	0.261374
10152	LINC01100	0	0	0	1.06956	1.08982	1.19861	0.118924	0.1788	0.00951672	0.313532	0.427724	0.043685	-1.67928	-1.42799	-2.8405	0.0970164	0.124089	0.261364
740	ANKH	0	1	0	1.42956	2.04759	1.19857	0.0461981	0.00143283	0.409464	0.202237	0.0538169	0.649298	-2.22289	-4.11522	-0.840877	0.515569	1.03393	0.261312
21155	UBE2D1	0	0	0	-1.34665	-1.16631	1.19835	0.135604	0.310455	0.199067	0.335406	0.569224	0.416258	1.5999	1.05899	-1.32409	-0.429371	-0.221956	0.261047
2714	CCDC166	0	0	0	1.04929	1.06265	1.19831	0.69037	0.53146	0.0590893	0.810074	0.745752	0.176059	-0.408125	-0.64437	-1.99061	0.0694107	0.0876721	0.261005
14175	OLFML2A	0	0	0	-1.08367	-1.15926	1.19831	0.219262	0.0110883	0.017152	0.429466	0.116749	0.0685581	1.29626	2.99895	-2.57823	-0.11593	-0.21321	0.260999
19198	SRF	0	0	0	-1.04774	1.07954	1.19824	0.330091	0.15806	0.000248066	0.536821	0.403074	0.00253027	1.01509	-1.50548	-4.36384	-0.0672743	0.110421	0.260922
17933	SIGLEC15	0	0	0	1.07016	1.06142	1.19821	0.335798	0.390238	0.0214305	0.542064	0.638109	0.0816011	-1.0027	-0.891401	-2.47666	0.09782	0.085995	0.26088
5154	E2F8	0	0	0	1.0718	1.10103	1.19802	0.0820007	0.311164	0.00507492	0.262631	0.570014	0.0267254	-1.89805	-1.05737	-3.11247	0.10003	0.138859	0.260646
21192	UBE2W	0	0	0	-1.31652	-1.09291	1.19784	0.0923051	0.400716	0.0611028	0.27779	0.646491	0.179931	1.82926	0.871244	-1.97372	-0.396729	-0.128175	0.260438
19214	SRP54	0	0	0	-1.09174	1.00328	1.19779	0.451277	0.959196	0.0668292	0.637274	0.983179	0.192026	0.778633	-0.0522413	-1.92825	-0.126623	0.00473143	0.260376
13091	MT1G	0	0	0	-1.08333	-1.02903	1.19759	0.400881	0.789824	0.219679	0.596423	0.902733	0.443223	0.87093	0.272561	-1.26338	-0.115475	-0.0412821	0.260139
15419	PLBD1-AS1	0	0	0	-1.08012	1.12523	1.1975	0.595529	0.336879	0.0649065	0.744813	0.592654	0.187847	0.545313	-1.00037	-1.94312	-0.111196	0.170217	0.260029
12421	MIR548I1	0	0	0	1.00528	1.06213	1.19739	0.957247	0.65266	0.0686808	0.977982	0.825447	0.195801	-0.0547392	-0.461548	-1.91428	0.00760357	0.0869557	0.25989
983	AQP1	1	0	0	1.54566	1.4769	1.19717	0.00837255	0.00100574	0.113035	0.109381	0.0481158	0.281625	-3.15015	-4.31455	-1.65055	0.62822	0.56257	0.259622
13854	NPFFR1	0	0	0	1.06382	1.02252	1.19708	0.365838	0.620168	0.012723	0.56733	0.805271	0.0546003	-0.939831	-0.508725	-2.71228	0.08926	0.0321321	0.259516
20416	TMEM63B	1	1	0	1.93795	1.824	1.19705	0.0222841	0.0208243	0.395047	0.152026	0.151604	0.634755	-2.62245	-2.65915	-0.867472	0.954528	0.867109	0.259489
15888	PRC1	0	0	0	1.2923	1.38569	1.19701	0.00992355	0.000628493	0.0429408	0.115636	0.0406545	0.139092	-3.05867	-4.58361	-2.14849	0.369944	0.470604	0.25943
17231	RPS6KA1	0	0	0	-1.19847	-1.06395	1.19673	0.157677	0.52463	0.101574	0.362082	0.740284	0.260978	1.507	0.655314	-1.70873	-0.261194	-0.0894264	0.259102
21176	UBE2MP1	0	1	0	1.3367	1.52763	1.1967	0.0145945	0.00245709	0.0485681	0.130762	0.0627315	0.152366	-2.85104	-3.81604	-2.08821	0.41868	0.611294	0.259063
7523	GYS1	0	0	0	1.02168	1.17489	1.19653	0.78474	0.0256314	0.112343	0.87482	0.166349	0.280595	-0.27934	-2.54647	-1.65392	0.0309457	0.232521	0.258854
10492	LINC01580	0	0	0	-1.03268	-1.05603	1.19633	0.671524	0.44397	0.0524982	0.797979	0.679317	0.16146	0.434658	0.791583	-2.04972	-0.0463964	-0.0786557	0.258616
5718	F2RL3	0	0	0	-1.10297	-1.08873	1.19624	0.410016	0.461138	0.0626616	0.604235	0.692469	0.183312	0.85365	0.761369	-1.96098	-0.141388	-0.122643	0.258509
9108	KLHDC10	0	0	0	1.29006	1.26671	1.19569	0.00211351	0.000154367	0.00879404	0.0725047	0.0265593	0.0410257	-3.8991	-5.42249	-2.87506	0.367433	0.341086	0.257841
17416	SAMD14	0	0	0	-1.04022	1.03859	1.19561	0.567536	0.481839	0.0171003	0.724851	0.710587	0.0684044	0.587843	-0.725865	-2.57959	-0.0568821	0.0546329	0.257744
13497	NDNF	0	0	0	-1.13635	1.05571	1.19554	0.0405399	0.588337	0.0151853	0.191461	0.786214	0.0625731	2.29531	-0.556138	-2.63317	-0.184406	0.0782114	0.257665
8324	IGFBP7	0	0	0	1.00092	1.12747	1.19539	0.99552	0.3466	0.138358	0.997967	0.599629	0.325414	-0.00573276	-0.979644	-1.5378	0.00133	0.173084	0.257477
18474	SMIM10	0	0	0	-1.00006	1.18004	1.19538	0.99944	0.151845	0.00424116	0.999836	0.395166	0.0232511	0.000716616	-1.53039	-3.18894	-8.57141e-05	0.238841	0.257467
2399	CA8	1	0	0	1.56717	1.35313	1.19537	1.81333e-06	5.80199e-05	0.0191626	0.00823653	0.0212937	0.0747448	-8.58461	-6.04509	-2.52786	0.648161	0.4363	0.257458
13260	MYL6	0	0	0	1.06696	-1.05684	1.1952	0.391684	0.426341	0.113635	0.587785	0.665556	0.282694	-0.888597	0.823403	-1.64765	0.0935057	-0.07976	0.257252
15940	PRKAA1	0	0	0	-1.26661	-1.14617	1.19499	0.0464597	0.00411394	0.0558498	0.2026	0.0779506	0.169023	2.21975	3.53427	-2.01889	-0.340977	-0.196827	0.257
5139	DYRK3	1	1	0	1.80096	1.80042	1.19485	0.0351492	0.0199183	0.363478	0.180441	0.148825	0.603308	-2.37393	-2.68321	-0.928	0.84877	0.848334	0.256833
6908	GGTLC1	0	0	0	-1.12977	-1.01325	1.19485	0.224045	0.870729	0.0950373	0.434413	0.94124	0.248943	1.28204	0.166249	-1.74445	-0.176029	-0.0189957	0.256827
7261	GPR26	0	0	0	-1.03608	1.09374	1.19484	0.687313	0.16905	0.0329013	0.808116	0.416486	0.11376	0.412407	-1.46341	-2.27648	-0.0511364	0.129266	0.256823
12829	MMRN1	-1	0	0	-1.66864	-1.32894	1.19456	0.0186693	0.125117	0.462065	0.143414	0.359012	0.692853	2.71822	1.64873	-0.748536	-0.73867	-0.410281	0.256481
21089	TWIST2	0	0	0	1.07706	1.11291	1.19452	0.359974	0.193179	0.00280592	0.562718	0.444669	0.0168378	-0.951805	-1.37859	-3.36337	0.107104	0.154331	0.256426
12089	MIR4472-2	0	0	0	1.1329	1.01725	1.19427	0.276815	0.828185	0.0363375	0.487043	0.922187	0.122891	-1.13929	-0.221818	-2.2291	0.180014	0.0246729	0.256133
8507	INPPL1	0	0	0	-1.01528	1.06715	1.19419	0.83638	0.385265	0.038168	0.905474	0.633833	0.127674	0.211063	-0.901098	-2.2055	-0.0218843	0.0937571	0.256033
15229	PHKA2	0	0	0	1.14058	1.0084	1.19402	0.189035	0.93811	0.0229875	0.397538	0.973044	0.0861575	-1.3925	-0.0792889	-2.44435	0.189766	0.0120714	0.255828
21344	URAD	0	0	0	-1.01454	-1.02905	1.19393	0.891343	0.819003	0.103705	0.938734	0.917948	0.264784	0.139534	0.233903	-1.6975	-0.0208307	-0.0413086	0.255717
18775	SNORD12C	0	0	0	-1.24836	-1.18146	1.19384	0.120331	0.146976	0.353222	0.315641	0.388516	0.5941	1.67222	1.55053	-0.948412	-0.320034	-0.240573	0.255604
11092	MARK4	0	0	0	1.02203	1.10338	1.19354	0.682302	0.0818132	0.0107908	0.805012	0.28904	0.0479068	-0.419445	-1.89937	-2.78525	0.0314386	0.141926	0.255249
14856	PATE4	0	0	0	1.08915	-1.03619	1.19345	0.240972	0.567819	0.0160353	0.451954	0.771818	0.0652355	-1.23359	0.587407	-2.60865	0.123205	-0.0512829	0.255144
8250	IFIT1B	1	1	0	1.92376	2.33693	1.19339	0.0388744	0.0176351	0.578252	0.187621	0.140552	0.780481	-2.31848	-2.74899	-0.56431	0.943926	1.22461	0.255062
2860	CCNG2	0	0	0	-1.20179	1.06165	1.19323	0.153782	0.609568	0.231582	0.357331	0.798794	0.459206	1.52254	-0.524374	-1.23029	-0.26519	0.08631	0.254874
22625	ZNF843	0	0	0	1.07368	1.18088	1.1931	0.535937	0.0699521	0.0245091	0.703564	0.268741	0.0904134	-0.63724	-1.98932	-2.41468	0.102566	0.239863	0.254714
14598	OR9Q1	0	0	0	1.03319	1.06099	1.19309	0.606726	0.269781	0.00642203	0.752982	0.529639	0.0322564	-0.528594	-1.15701	-3.01144	0.0471029	0.08541	0.254706
13249	MYH7B	0	0	0	1.03882	1.01479	1.19309	0.3912	0.742726	0.00129824	0.587429	0.878544	0.00920316	-0.889535	-0.335928	-3.68437	0.0549464	0.0211771	0.254701
915	APBB1IP	0	0	0	-1.27058	-1.13126	1.19296	0.13002	0.314772	0.222563	0.3285	0.573049	0.446607	1.62547	1.04917	-1.25524	-0.345483	-0.177934	0.254543
12814	MMP19	0	0	0	1.00047	1.06392	1.1929	0.990953	0.121888	0.0505412	0.995598	0.353449	0.156973	-0.0115774	-1.66448	-2.06855	0.000674286	0.0893929	0.254467
17958	SIRPB1	0	0	0	-1.11238	1.03386	1.19263	0.343664	0.769177	0.283713	0.548216	0.891947	0.520557	0.985858	-0.300179	-1.09885	-0.153647	0.0480457	0.254143
17316	RTFDC1	0	0	0	-1.07254	-1.00073	1.19258	0.427783	0.990877	0.0330874	0.618672	0.997888	0.114192	0.820768	0.0116749	-2.2738	-0.101026	-0.00105429	0.25408
5127	DYNC1LI2	0	0	0	-1.13004	1.00165	1.19254	0.36879	0.984965	0.018758	0.569536	0.995362	0.0735713	0.933854	-0.0192407	-2.53758	-0.176377	0.00238286	0.254034
1256	ASMTL-AS1	0	0	0	1.14272	1.11573	1.19242	0.0719003	0.117222	0.0184714	0.247526	0.34677	0.0726225	-1.97363	-1.68792	-2.54459	0.19247	0.157993	0.253887
5231	EFCAB2	0	0	0	1.24019	1.22578	1.19223	0.0745131	0.0765145	0.0939459	0.251452	0.280612	0.246681	-1.95318	-1.93796	-1.75062	0.310561	0.293701	0.253668
12710	MIR891A	0	0	0	1.10452	1.02691	1.19214	0.306087	0.691051	0.0246085	0.514611	0.848805	0.0906877	-1.06904	-0.407172	-2.4128	0.143425	0.0383064	0.253549
1868	BUB1B	0	0	0	1.25491	1.29481	1.19195	0.00107951	0.00347396	0.00842833	0.0646878	0.0724491	0.0396999	-4.27447	-3.62634	-2.8936	0.327583	0.372739	0.253321
869	ANXA7	0	0	0	-1.00548	1.24517	1.19182	0.958164	0.0738476	0.046103	0.978426	0.275498	0.146514	0.0535642	-1.95833	-2.1138	-0.00789071	0.316343	0.253171
5748	FAH	0	0	0	1.20956	1.27096	1.1917	0.113757	0.00990436	0.0174059	0.307556	0.111245	0.0692848	-1.70587	-3.05971	-2.57157	0.274486	0.345916	0.253021
17802	SFT2D1	0	0	0	-1.26679	-1.04257	1.19149	0.0541447	0.660889	0.057807	0.216728	0.829993	0.17318	2.13424	0.449776	-2.00164	-0.341177	-0.0601414	0.252763
12664	MIR6892	0	0	0	-1.13776	1.00801	1.19141	0.202725	0.941333	0.0821871	0.412432	0.974769	0.223505	1.34745	-0.0751503	-1.82131	-0.186197	0.01151	0.252665
10861	LYPLA1	0	0	0	-1.18274	-1.03412	1.19139	0.148959	0.654719	0.0691483	0.352031	0.826762	0.196677	1.54226	0.458597	-1.9108	-0.24213	-0.0484036	0.252647
22254	ZNF319	0	0	0	-1.09416	1.03648	1.1913	0.351188	0.67311	0.0886962	0.555187	0.837782	0.2367	0.970009	-0.432413	-1.78118	-0.129828	0.051695	0.252541
6732	GALNT3	0	0	0	-1.20406	1.10784	1.19114	0.183224	0.455155	0.223198	0.390723	0.688125	0.447527	1.41245	-0.771816	-1.25346	-0.267906	0.147756	0.252344
8255	IFITM10	0	0	0	1.14562	-1.0075	1.19114	0.139851	0.957022	0.0160014	0.340679	0.982236	0.0651443	-1.58105	0.0550279	-2.6096	0.19613	-0.01078	0.252343
18962	SOX2	0	0	0	1.20387	1.40321	1.19111	0.240828	0.00713022	0.0992532	0.451781	0.0969088	0.25667	-1.23399	-3.23669	-1.72118	0.267679	0.488731	0.252302
7932	HNF1A	0	0	0	-1.12595	-1.09955	1.19101	0.220844	0.354251	0.119004	0.431004	0.606879	0.292588	1.29153	0.963626	-1.62221	-0.171138	-0.136918	0.252181
8864	KCNK9	0	0	0	-1.06091	1.02201	1.19095	0.593724	0.843245	0.0751836	0.743765	0.92835	0.208706	0.548023	-0.202073	-1.8677	-0.0853071	0.0314043	0.252118
2532	CAPRIN2	1	1	0	1.92654	1.95292	1.19095	0.0112561	0.00679342	0.304841	0.121123	0.0950618	0.544171	-2.99087	-3.26279	-1.05061	0.946016	0.965633	0.252118
20460	TMOD3	0	0	0	-1.17592	-1.01616	1.19094	0.123926	0.772151	0.0505552	0.320667	0.893316	0.156995	1.6545	0.296186	-2.06841	-0.233791	-0.0231243	0.252096
36	AATK	0	0	0	-1.09362	-1.01878	1.19093	0.251533	0.865705	0.0452176	0.462072	0.938481	0.144448	1.20472	0.172779	-2.12329	-0.129115	-0.0268371	0.252089
19796	TCAIM	0	0	0	-1.14458	-1.07681	1.19071	0.345291	0.449057	0.0182006	0.549846	0.683469	0.0718689	0.98241	0.782554	-2.55131	-0.194821	-0.106766	0.251817
483	AGPAT2	0	0	0	-1.01962	1.07789	1.19068	0.739326	0.183633	0.00314885	0.84444	0.433432	0.0184424	0.340555	-1.41103	-3.31489	-0.0280264	0.108213	0.251785
13791	NOCT	0	0	0	-1.02978	1.05915	1.19065	0.723358	0.565347	0.00429093	0.83413	0.770267	0.023473	0.362396	-0.591215	-3.18398	-0.0423307	0.0829136	0.251754
8639	ITGA7	0	0	0	-1.09405	-1.07893	1.19035	0.0320546	0.0623504	0.0120286	0.173455	0.254226	0.0522682	2.42447	2.05472	-2.73721	-0.129679	-0.109601	0.251389
21368	USP12-AS2	0	0	0	1.42283	1.35114	1.19026	0.0465564	0.0030012	0.194605	0.202653	0.0678887	0.41029	-2.21859	-3.70627	-1.33787	0.508764	0.434181	0.251282
2143	C1QTNF9B	0	0	0	-1.04891	-1.03672	1.18989	0.473829	0.524874	0.0143107	0.654882	0.740444	0.0597061	0.739489	0.654921	-2.65978	-0.0688886	-0.0520207	0.250832
13461	NCF4	0	0	0	-1.25211	-1.20354	1.18938	0.0583668	0.145948	0.133796	0.224955	0.387493	0.317578	2.09201	1.55485	-1.55677	-0.324356	-0.267286	0.250212
3220	CENPW	0	0	0	1.12883	1.15974	1.18936	0.0149383	0.00357999	0.0158584	0.131732	0.0737797	0.0646316	-2.8385	-3.60994	-2.61365	0.174823	0.213803	0.250185
659	ALPP	0	0	0	-1.05785	-1.012	1.18927	0.37754	0.76531	0.00184273	0.576579	0.889786	0.0120825	0.916332	0.305379	-3.53909	-0.0811386	-0.0172143	0.250079
20121	TKT	0	0	0	-1.17635	1.01866	1.18924	0.307591	0.895808	0.175446	0.516005	0.95336	0.382503	1.06556	-0.133762	-1.40004	-0.234316	0.0266757	0.250039
1763	BPGM	0	1	0	1.42786	1.68491	1.18899	0.0374523	0.00599923	0.331237	0.18499	0.0911961	0.572047	-2.33902	-3.3299	-0.993566	0.513857	0.752671	0.249742
21955	ZBTB42	0	0	0	-1.24025	1.06439	1.18897	0.220551	0.5903	0.171686	0.430794	0.787362	0.376909	1.2924	-0.553176	-1.41287	-0.31063	0.0900214	0.249718
14445	OR52B2	0	0	0	-1.05564	1.0762	1.18896	0.591345	0.469718	0.0784052	0.74212	0.699908	0.215551	0.551602	-0.746535	-1.84591	-0.0781114	0.105953	0.2497
962	APOF	0	0	0	1.03267	1.04289	1.18896	0.727488	0.550959	0.0305372	0.837107	0.760566	0.107434	-0.35673	-0.613561	-2.31179	0.0463757	0.06059	0.249696
1165	ARNT	0	0	0	1.13891	1.24902	1.18885	0.206849	0.0223202	0.0331007	0.416589	0.156262	0.114206	-1.33438	-2.62157	-2.27361	0.187651	0.320799	0.249566
5046	DSE	0	0	0	-1.19139	1.01247	1.1888	0.245956	0.930494	0.205812	0.456811	0.970135	0.425801	1.21985	-0.0890715	-1.30371	-0.252647	0.0178757	0.249503
15771	PPP1R10	0	0	0	-1.05103	1.05152	1.18879	0.499522	0.561245	0.0487953	0.676433	0.767165	0.152846	0.696274	-0.597553	-2.08591	-0.0717971	0.0724829	0.249497
18549	SNAR-B1	0	0	0	1.22122	1.18669	1.18872	0.479115	0.235043	0.152722	0.659226	0.494283	0.34834	-0.730482	-1.25024	-1.48125	0.288323	0.246947	0.249408
8819	KCNG4	0	0	0	1.30325	1.03881	1.18865	0.00708378	0.726159	0.104287	0.10386	0.868858	0.265766	-3.24022	-0.358552	-1.69447	0.382116	0.0549343	0.249321
15445	PLEK2	0	1	0	1.24919	1.94311	1.18863	0.105553	0.0342243	0.490796	0.296574	0.191445	0.715326	-1.75037	-2.38857	-0.700764	0.320993	0.958364	0.2493
2603	CAST	0	0	0	1.01271	1.15886	1.18856	0.936752	0.0742509	0.141148	0.96685	0.276309	0.330062	-0.0810327	-1.95521	-1.52645	0.0182157	0.212709	0.249209
4623	DENND6A	0	0	0	-1.02065	1.03881	1.18819	0.835096	0.57852	0.0330787	0.904922	0.779032	0.114182	0.212747	-0.571025	-2.27393	-0.0294929	0.0549279	0.248762
11963	MIR421	0	0	0	-1.18284	-1.09958	1.18816	0.314029	0.506497	0.173466	0.521835	0.728178	0.379278	1.05085	0.684776	-1.40677	-0.242259	-0.136957	0.248724
8258	IFITM4P	0	0	0	-1.21431	-1.16496	1.188	0.186192	0.412716	0.317502	0.394521	0.655884	0.557988	1.4022	0.848593	-1.02283	-0.280141	-0.220282	0.24854
3242	CEP55	0	0	0	-1.05933	1.0789	1.18797	0.185775	0.247393	0.0925437	0.39398	0.507036	0.243918	1.40363	-1.21592	-1.75864	-0.0831557	0.109566	0.248501
22488	ZNF654	0	0	0	-1.20043	1.06087	1.18786	0.110254	0.635174	0.117085	0.302963	0.81472	0.289185	1.72451	-0.486794	-1.63119	-0.263547	0.0852529	0.248369
12463	MIR572	0	0	0	1.15764	1.10559	1.18784	0.317494	0.269036	0.0681637	0.524787	0.529287	0.194694	-1.04303	-1.15891	-1.91814	0.211186	0.144814	0.248343
18665	SNORD104	0	0	0	1.14787	1.11465	1.18779	0.520787	0.528107	0.127258	0.691995	0.742975	0.307196	-0.661508	-0.649732	-1.58491	0.198954	0.156587	0.248284
16170	PSMD1	0	0	0	1.16892	1.17454	1.18751	0.0954966	0.0217621	0.0556543	0.282689	0.154305	0.168543	-1.80936	-2.63529	-2.02064	0.225177	0.232101	0.247939
13083	MSX1	0	0	0	-1.1066	-1.05373	1.18751	0.377998	0.576557	0.0741489	0.577008	0.778073	0.206567	0.915423	0.574018	-1.87487	-0.146138	-0.0754986	0.247935
15947	PRKAG1	0	0	0	1.00609	1.10281	1.18739	0.958535	0.127754	0.0326985	0.978483	0.363177	0.113231	-0.0530887	-1.63612	-2.27942	0.00876214	0.14118	0.247789
7762	HIGD1A	0	0	0	-1.03997	1.12461	1.18722	0.673838	0.28684	0.0661661	0.799182	0.546896	0.190693	0.431383	-1.11462	-1.93333	-0.0565486	0.169426	0.247586
15700	POU4F2	0	0	0	1.08692	1.15422	1.18721	0.377042	0.00687697	0.0218224	0.576052	0.095408	0.0828572	-0.917322	-3.2562	-2.46832	0.120247	0.206923	0.24758
12062	MIR4435-2HG	0	0	0	-1.01742	1.09244	1.1872	0.873535	0.454744	0.244771	0.929525	0.688003	0.474201	0.162606	-0.772536	-1.1951	-0.0249086	0.12755	0.247561
21949	ZBTB37	0	0	0	-1.03124	1.22309	1.18719	0.733684	0.0221509	0.0593075	0.841125	0.155846	0.176459	0.348252	-2.6257	-1.98876	-0.0443843	0.290531	0.247551
16867	RHOG	0	0	0	-1.20939	-1.13091	1.18709	0.0834857	0.190181	0.0827148	0.265123	0.441454	0.224618	1.88766	1.38863	-1.81796	-0.274276	-0.177485	0.247429
10976	MAML3	0	0	0	-1.13147	-1.00295	1.18706	0.0562904	0.972176	0.0374626	0.220568	0.989738	0.12576	2.1124	0.0356141	-2.21447	-0.178192	-0.00424714	0.247394
11982	MIR4267	0	0	0	-1.10345	-1.08928	1.18703	0.349002	0.444737	0.0735462	0.553505	0.680188	0.205443	0.974588	0.790216	-1.87908	-0.142023	-0.12338	0.247361
4783	DLGAP5	0	0	0	1.40631	1.36974	1.18697	0.00395269	0.00505485	0.0620428	0.0866234	0.0851561	0.181947	-3.55601	-3.42254	-1.96601	0.491916	0.453897	0.247282
12750	MISP	0	0	0	1.04347	1.03758	1.18696	0.427801	0.469046	0.000210721	0.618672	0.699351	0.00222713	-0.820734	-0.74769	-4.43062	0.0613871	0.0532186	0.247273
17632	SEC14L6	0	0	0	1.00663	1.13358	1.18694	0.922376	0.182969	0.0333017	0.95765	0.432856	0.114719	-0.0995101	-1.41333	-2.27074	0.00952857	0.18089	0.247247
20435	TMEM86B	1	1	0	1.52083	1.58676	1.18686	0.0312748	0.00209989	0.260837	0.171923	0.0602916	0.494091	-2.43795	-3.90267	-1.15411	0.604861	0.666086	0.247155
1832	BTBD10	0	0	0	-1.09396	1.08085	1.18672	0.373886	0.396428	0.0691565	0.573467	0.64305	0.196677	0.923615	-0.879448	-1.91074	-0.129557	0.11217	0.24698
8103	HSF5	0	1	0	1.36085	1.6192	1.18668	0.0403872	0.000465118	0.069883	0.191258	0.0366826	0.198225	-2.2974	-4.75875	-1.90538	0.444509	0.695281	0.246935
19114	SPINK8	0	0	0	-1.05666	1.07059	1.18666	0.197653	0.445041	0.00740337	0.406631	0.680463	0.0360688	1.36384	-0.789675	-2.94997	-0.079515	0.0984107	0.246908
15030	PDE6H	0	0	0	-1.03623	1.12201	1.18654	0.589073	0.154418	0.034625	0.740736	0.398877	0.118135	0.555027	-1.51998	-2.25218	-0.0513379	0.166086	0.246757
16561	RASA2	0	0	0	-1.28237	-1.07161	1.18637	0.0245939	0.414801	0.161155	0.157294	0.657538	0.361733	2.56893	0.844702	-1.45004	-0.358813	-0.0997757	0.246556
1009	ARF1	0	0	0	1.04356	1.14787	1.18626	0.621315	0.0913929	0.00677986	0.76312	0.306544	0.0336372	-0.50704	-1.83506	-2.98804	0.0615071	0.198957	0.246416
6496	FOXM1	0	0	0	1.17287	1.14087	1.18595	0.0300983	0.0532615	0.0235211	0.16958	0.23607	0.0876596	-2.45891	-2.14346	-2.43374	0.230044	0.190133	0.246043
20874	TSC22D3	-1	0	0	-1.63033	-1.07202	1.1859	0.0241824	0.692993	0.335772	0.156204	0.849846	0.57649	2.57809	0.404457	-0.984089	-0.705166	-0.100329	0.245986
3205	CENPF	0	0	0	1.3148	1.30423	1.18585	0.000726559	0.00889447	0.066914	0.0608888	0.105319	0.192212	-4.50007	-3.11759	-1.9276	0.394849	0.383199	0.245925
1821	BSG	1	1	0	1.65815	1.70691	1.18576	0.0120391	0.0150597	0.448816	0.123511	0.131902	0.681054	-2.95468	-2.83414	-0.771159	0.729579	0.771386	0.245817
17637	SEC22B	0	0	0	-1.00037	1.00294	1.18553	0.996833	0.96136	0.0548385	0.998588	0.984184	0.166585	0.00405313	-0.0494688	-2.02801	-0.000531429	0.00423429	0.245528
12224	MIR4713	0	0	0	1.06275	1.02093	1.18551	0.434899	0.754192	0.0228897	0.623895	0.885003	0.0858408	-0.807851	-0.320378	-2.44632	0.0878043	0.0298836	0.245505
8839	KCNJ15	0	0	0	-1.34315	-1.1857	1.18547	0.157521	0.404875	0.532593	0.361886	0.649786	0.747916	1.50761	0.863341	-0.634039	-0.42562	-0.245737	0.245465
188	ACP5	0	1	0	1.33777	1.5542	1.18527	0.0625317	0.0416126	0.405458	0.232014	0.209801	0.645352	-2.05307	-2.28087	-0.848205	0.419833	0.636169	0.24522
3878	COX6B2	0	0	0	1.04548	1.04796	1.1852	0.540499	0.589682	0.0258706	0.706531	0.787271	0.0943685	-0.630011	-0.554108	-2.38955	0.0641707	0.0675857	0.245127
7849	HIVEP1	0	0	0	-1.02043	1.16058	1.18503	0.84256	0.226153	0.171602	0.909822	0.484429	0.376798	0.20297	-1.27585	-1.41316	-0.0291743	0.214843	0.244918
21134	UBA3	0	0	0	-1.10563	1.01783	1.185	0.404634	0.817978	0.0970798	0.599533	0.916935	0.252659	0.863799	-0.235254	-1.73307	-0.144866	0.0254993	0.244885
19632	TACSTD2	0	0	0	1.03729	1.05829	1.18499	0.679159	0.349344	0.0387806	0.803019	0.602425	0.129229	-0.42387	-0.973871	-2.19783	0.0528129	0.0817286	0.244875
17008	RNF186	0	0	0	-1.0922	-1.10068	1.18491	0.413536	0.323905	0.0987853	0.606706	0.581492	0.256044	0.847061	1.02871	-1.72372	-0.127236	-0.138393	0.244778
16403	RAB1B	0	0	0	1.03248	1.23588	1.18481	0.684402	0.012963	0.0288496	0.806156	0.124107	0.102561	-0.416494	-2.91488	-2.33856	0.0461136	0.305539	0.244662
2826	CCL22	0	0	0	-1.04688	1.05196	1.18479	0.505386	0.53605	0.0136454	0.680428	0.749092	0.0576535	0.6866	-0.63706	-2.68107	-0.0660929	0.0730764	0.244631
16449	RAB6B	0	1	0	1.23282	1.79004	1.18475	0.361181	0.00798262	0.330931	0.563837	0.101338	0.571683	-0.949329	-3.17584	-0.994209	0.301957	0.83999	0.244585
15878	PRAMEF4	0	0	0	-1.01206	1.1082	1.18472	0.836978	0.367228	0.043073	0.905905	0.617412	0.139302	0.210279	-0.937013	-2.14699	-0.0172943	0.148215	0.244545
849	ANP32D	0	0	0	1.24622	1.24349	1.18469	0.0123974	0.0246111	0.165215	0.124425	0.163482	0.367642	-2.9389	-2.56855	-1.43549	0.317561	0.314394	0.244505
8753	KANSL1L	0	0	0	1.10086	1.227	1.18458	0.21739	0.00637359	0.0469933	0.427405	0.0927889	0.148682	-1.30189	-3.29721	-2.10442	0.138625	0.295134	0.244375
6968	GK5	0	0	0	-1.05092	-1.04924	1.18455	0.576627	0.496602	0.136736	0.731771	0.721305	0.322938	0.573912	0.701116	-1.54448	-0.0716579	-0.0693386	0.244338
19700	TAS2R39	0	0	0	-1.01511	-1.1028	1.18449	0.850196	0.0928568	0.0657353	0.914892	0.308565	0.189762	0.192988	1.82577	-1.93666	-0.0216329	-0.141171	0.244268
15835	PPP4R1	0	0	0	-1.33788	-1.31151	1.18411	0.0551908	0.0695911	0.291952	0.218287	0.268151	0.52943	2.12349	1.99228	-1.07974	-0.419944	-0.391224	0.243805
2718	CCDC17	0	0	0	-1.10365	1.0039	1.18396	0.0497369	0.94532	0.00365163	0.208987	0.977047	0.0206935	2.18176	-0.070034	-3.25237	-0.142283	0.00562143	0.243618
12088	MIR4472-1	0	0	0	1.19431	1.26864	1.18388	0.092355	0.0103395	0.0426024	0.277811	0.113385	0.138292	-1.82894	-3.03658	-2.15234	0.256181	0.34328	0.243525
3239	CEP350	0	0	0	1.06238	1.15164	1.18377	0.42218	0.0696732	0.0241244	0.61423	0.268331	0.08943	-0.831037	-1.9916	-2.42202	0.0872957	0.203696	0.243383
15924	PRG2	0	0	0	1.38199	1.39378	1.18374	0.000205162	2.67074e-05	0.044791	0.0512209	0.0167966	0.143531	-5.24772	-6.5649	-2.12792	0.46675	0.478999	0.243352
7502	GUK1	0	0	0	1.36759	1.30857	1.18359	0.0513676	0.0466526	0.298853	0.212033	0.221031	0.537226	-2.16373	-2.21744	-1.06403	0.451637	0.387993	0.243173
10842	LY6K	0	0	0	-1.05205	-1.01981	1.18354	0.426301	0.77163	0.000918792	0.617693	0.893241	0.00700992	0.823476	0.296886	-3.82702	-0.0731993	-0.0282986	0.24311
569	AKR1C1	0	0	0	-1.0278	1.00476	1.18322	0.559441	0.916841	0.182374	0.719082	0.963552	0.393303	0.600349	-0.106635	-1.37696	-0.0395586	0.00684857	0.242724
5769	FAM109A	0	0	0	-1.16533	-1.11612	1.18316	0.157636	0.286037	0.0423401	0.362026	0.545964	0.137755	1.50716	1.11657	-2.15534	-0.220741	-0.158494	0.242649
11483	MIR1249	0	0	0	1.17099	1.20578	1.18297	0.172923	0.0493148	0.023038	0.378608	0.226969	0.0862614	-1.44914	-2.18652	-2.44333	0.227729	0.269971	0.242415
19451	STX7	0	0	0	-1.04811	1.01572	1.18277	0.570446	0.765256	0.0119916	0.726852	0.889786	0.0521373	0.58337	-0.305451	-2.73858	-0.0677964	0.0224957	0.242175
8790	KCNA5	0	0	0	1.04425	-1.02851	1.18265	0.650229	0.801812	0.124696	0.782817	0.908677	0.303007	-0.46504	0.256629	-1.59626	0.0624679	-0.0405571	0.242024
21408	USP32P1	0	0	0	1.09866	1.15473	1.18258	0.53641	0.414441	0.250425	0.703706	0.65738	0.481252	-0.636489	-0.845373	-1.18046	0.13574	0.207557	0.241938
14641	OSR1	0	0	0	-1.09845	-1.02041	1.18235	0.353575	0.771276	0.12586	0.557101	0.893105	0.304729	0.965032	0.29736	-1.59108	-0.135468	-0.0291429	0.241656
1493	B3GNT4	0	0	0	1.07885	-1.13349	1.18231	0.577025	0.343799	0.0647993	0.731989	0.597444	0.187656	-0.573304	0.98557	-1.94396	0.109488	-0.180773	0.241612
3012	CDC25C	0	0	0	1.42128	1.34206	1.1823	0.0501576	0.000138006	0.0415846	0.209707	0.0254818	0.135939	-2.17706	-5.49205	-2.16408	0.507191	0.424454	0.241599
10752	LRRC75A	0	1	0	1.38758	1.67813	1.1821	0.0308067	0.00303879	0.246179	0.171132	0.0683879	0.475991	-2.4462	-3.69946	-1.19143	0.472569	0.746851	0.241351
8162	HTR5A	0	0	0	-1.06783	-1.16328	1.18191	0.62597	0.143768	0.0954826	0.765888	0.384367	0.249683	0.500215	1.56411	-1.74195	-0.0946779	-0.218195	0.241122
1891	C10orf53	0	0	0	1.12752	-1.03223	1.18175	0.0776377	0.780925	0.0254443	0.256025	0.898418	0.0931673	-1.92958	0.284436	-2.39728	0.173154	-0.04576	0.240924
20915	TSPAN7	0	0	0	1.49359	1.68003	1.18156	0.275008	0.0500001	0.454902	0.485177	0.228778	0.686479	-1.14381	-2.17881	-0.760718	0.578783	0.748483	0.240697
19949	TEX38	0	0	0	-1.00101	-1.01387	1.18156	0.986737	0.802634	0.0110099	0.993219	0.90885	0.0486608	0.016973	0.255539	-2.77637	-0.001455	-0.0198679	0.240693
9022	KIF13A	0	0	0	-1.08864	1.13473	1.18152	0.456527	0.368396	0.263302	0.640842	0.618697	0.496846	0.769413	-0.93465	-1.14799	-0.122529	0.182346	0.240643
5420	EML4	0	0	0	-1.11299	1.049	1.18138	0.489247	0.68529	0.111214	0.668123	0.845482	0.278829	0.71339	-0.415246	-1.65945	-0.15444	0.0690086	0.24047
18251	SLC38A5	1	1	0	2.39643	2.15625	1.18136	0.00197932	0.00269587	0.434802	0.07124	0.0653508	0.669445	-3.93539	-3.76507	-0.795536	1.26088	1.10853	0.240445
1554	BASP1	0	0	0	-1.31659	-1.34792	1.1813	0.0795545	0.0717065	0.182736	0.259393	0.271666	0.393635	1.91553	1.97517	-1.37578	-0.396801	-0.43073	0.240375
11296	MET	0	0	0	1.01274	1.07558	1.18129	0.822558	0.109719	0.000147776	0.897397	0.336188	0.00169689	-0.22922	-1.7274	-4.57593	0.0182629	0.105116	0.240366
7759	HIF1A-AS2	0	0	0	-1.14414	-1.17071	1.18125	0.0684457	0.10404	0.214838	0.242772	0.327763	0.437358	2.00174	1.75892	-1.27723	-0.194263	-0.227387	0.240309
9687	LINC00260	0	0	0	-1.09959	-1.03341	1.18113	0.397258	0.701788	0.217839	0.592728	0.85538	0.441043	0.877855	0.392199	-1.26861	-0.136971	-0.0474107	0.240165
7839	HIST2H2BA	0	0	0	1.11703	1.07822	1.18109	0.376353	0.418456	0.138008	0.575571	0.660507	0.324977	-0.918693	-0.837913	-1.53923	0.159667	0.108652	0.240114
19910	TERC	0	0	0	1.21544	1.11034	1.18107	0.0891966	0.316559	0.116102	0.273432	0.57515	0.287446	-1.84924	-1.04513	-1.63583	0.281476	0.151001	0.240094
4118	CT47A6	0	0	0	-1.14162	1.02763	1.18097	0.374387	0.848808	0.307163	0.573731	0.931089	0.546626	0.922614	-0.194801	-1.04546	-0.191087	0.0393229	0.239977
143	ACAP1	0	0	0	-1.17209	-1.10319	1.18095	0.134979	0.228947	0.0702552	0.334723	0.487402	0.198966	1.60271	1.26771	-1.90266	-0.229079	-0.141682	0.239947
13749	NLRP3	0	0	0	1.07019	1.08152	1.18089	0.420608	0.47267	0.171086	0.612712	0.702862	0.375927	-0.833935	-0.741471	-1.41494	0.0978686	0.113054	0.239878
8777	KBTBD13	0	0	0	1.00736	-1.05155	1.18075	0.954155	0.675502	0.0311685	0.97628	0.839241	0.109215	-0.058703	0.429031	-2.30212	0.0105757	-0.0725107	0.239701
11754	MIR3154	0	0	0	1.13303	1.03663	1.18043	0.26211	0.678236	0.175377	0.472594	0.840798	0.382388	-1.17675	-0.425172	-1.40027	0.18018	0.0519007	0.239312
21632	WASF1	0	0	0	1.11365	1.30243	1.18028	0.0828491	0.000102555	0.0508181	0.264207	0.0237667	0.157596	-1.89209	-5.67848	-2.06585	0.155294	0.381203	0.239127
16962	RNF111	0	0	0	1.05797	1.19419	1.18024	0.453693	0.0709653	0.028825	0.638719	0.270387	0.102506	-0.774382	-1.98111	-2.33896	0.0812957	0.256027	0.239082
6272	FER1L6-AS2	0	0	0	1.07842	1.05662	1.18009	0.273814	0.464116	0.0289989	0.483998	0.69492	0.102979	-1.14681	-0.7562	-2.33613	0.108917	0.0794543	0.238901
12589	MIR6769A	0	0	0	-1.03727	1.0928	1.18008	0.637362	0.387951	0.0801039	0.773588	0.636248	0.219129	0.483618	-0.895849	-1.83474	-0.0527979	0.128031	0.23889
8584	IRF2	0	0	0	1.07034	1.20968	1.17994	0.356277	0.0059197	0.0910083	0.559597	0.0907981	0.24117	-0.959425	-3.33711	-1.76753	0.0980671	0.274629	0.23871
21409	USP32P2	0	0	0	-1.05993	1.1198	1.17985	0.477512	0.246447	0.0138116	0.658057	0.506172	0.0581146	0.733207	-1.2185	-2.67566	-0.08397	0.163239	0.238604
17816	SFXN5	0	0	0	1.02095	1.08121	1.17968	0.794118	0.322933	0.00128786	0.880352	0.580507	0.00914672	-0.266846	-1.03087	-3.68769	0.0299071	0.11265	0.238401
16284	PTPRE	0	0	0	-1.09265	-1.01135	1.17968	0.457244	0.915944	0.26305	0.641294	0.963323	0.496702	0.768158	0.10779	-1.14862	-0.127836	-0.0162814	0.23839
87	ABCG2	1	1	0	1.74456	1.82271	1.17966	0.00235631	0.0125746	0.215017	0.0735939	0.122951	0.437575	-3.8391	-2.93126	-1.27671	0.802867	0.866086	0.238367
6239	FCHO2	0	0	0	1.43557	1.38386	1.17954	0.00353413	0.00586025	0.0424207	0.0843899	0.0906006	0.137865	-3.61697	-3.34256	-2.15442	0.521627	0.468699	0.238225
16516	RALGPS2	0	0	0	-1.44682	-1.07306	1.17946	0.018752	0.682172	0.171769	0.14354	0.843605	0.376983	2.71583	0.419628	-1.41258	-0.53289	-0.101731	0.238131
16737	REL	0	0	0	1.06327	1.24042	1.17937	0.587554	0.0131147	0.166247	0.739655	0.12458	0.369035	-0.557321	-2.90862	-1.43183	0.0885114	0.310824	0.238014
19684	TARM1	0	0	0	1.06846	1.1084	1.1793	0.444587	0.339961	0.00781969	0.631987	0.595286	0.0375414	-0.790484	-0.993749	-2.92622	0.0955357	0.14848	0.237936
17912	SHOX2	0	0	0	1.06873	1.10166	1.17902	0.27652	0.0924534	0.00903409	0.486751	0.307875	0.0418929	-1.14002	-1.82832	-2.86329	0.0958943	0.139684	0.237588
3935	CPSF4L	0	0	0	-1.07978	1.00935	1.17901	0.0812658	0.837344	0.00457052	0.261844	0.925894	0.0246229	1.90325	-0.209799	-3.15713	-0.110732	0.0134279	0.237579
4743	DISC1-IT1	0	0	0	-1.03552	-1.04139	1.17854	0.690208	0.697099	0.175988	0.81001	0.852456	0.383388	0.408352	0.398726	-1.39821	-0.0503529	-0.0585086	0.236998
7989	HOXA9	0	0	0	1.01919	1.03652	1.17847	0.774472	0.67356	0.0657565	0.868197	0.83825	0.189773	-0.293074	-0.431776	-1.9365	0.02743	0.051745	0.236917
9874	LINC00578	0	0	0	1.10807	1.03788	1.17847	0.0683368	0.455092	0.00309635	0.242615	0.688122	0.0181677	-2.00265	-0.771926	-3.32197	0.148051	0.0536457	0.236914
5423	EMP1	0	0	0	-1.00811	-1.05037	1.17845	0.927761	0.433388	0.216677	0.961064	0.671582	0.439645	0.0925856	0.810582	-1.27194	-0.0116571	-0.0709021	0.236894
1401	ATP6V1A	0	0	0	-1.11645	-1.1108	1.17843	0.470508	0.386664	0.207549	0.652402	0.635055	0.427811	0.745178	0.898361	-1.29854	-0.158924	-0.151594	0.236866
3916	CPNE2	0	0	0	-1.04033	1.14704	1.17837	0.701598	0.359179	0.131303	0.818387	0.611373	0.313713	0.392463	-0.95344	-1.56736	-0.0570379	0.197916	0.23679
12568	MIR6732	0	0	0	-1.03508	1.05224	1.17836	0.628109	0.335023	0.0612569	0.767182	0.591474	0.180201	0.497089	-1.00437	-1.97245	-0.0497386	0.07347	0.236786
239	ACTR10	0	0	0	1.16501	1.14918	1.17826	0.0576822	0.109233	0.00437283	0.223559	0.335315	0.0238235	-2.09866	-1.73004	-3.17594	0.220344	0.200603	0.236655
20290	TMEM183A	0	0	0	1.30897	1.31353	1.17819	0.0560158	0.0178057	0.171677	0.219927	0.141393	0.376909	-2.11515	-2.7438	-1.4129	0.388427	0.39345	0.236574
19978	TFPI	0	0	0	1.0288	-1.00628	1.17815	0.876603	0.969154	0.396796	0.931078	0.988095	0.63656	-0.158625	0.0394835	-0.864214	0.04096	-0.00903714	0.236528
2876	CCP110	0	0	0	-1.07267	1.1072	1.17806	0.457399	0.070625	0.0508096	0.641428	0.269901	0.157596	0.767887	-1.98386	-2.06593	-0.101203	0.14692	0.236409
10374	LINC01429	0	0	0	1.05031	1.0251	1.17795	0.497696	0.686433	0.0183011	0.674882	0.846012	0.0721656	-0.699299	-0.413642	-2.5488	0.0708129	0.03576	0.236283
6695	GADD45G	0	0	0	1.11552	1.1373	1.17792	0.116228	0.0762039	0.0046981	0.310321	0.279953	0.025103	-1.69302	-1.9403	-3.1454	0.157716	0.185619	0.236246
20032	THEGL	0	0	0	1.4758	1.38243	1.17779	0.001208	0.0101389	0.0157686	0.0650284	0.112335	0.0643579	-4.21103	-3.04711	-2.61621	0.561499	0.46721	0.236087
12545	MIR6513	0	0	0	1.16042	1.33528	1.17732	0.0642607	0.00293535	0.0174547	0.235201	0.0673703	0.0694184	-2.03761	-3.71842	-2.5703	0.21465	0.41714	0.23551
21505	VEGFA	0	0	0	-1.00969	1.28429	1.1773	0.931834	0.04883	0.0440114	0.96357	0.226116	0.141711	0.0873497	-2.19203	-2.13649	-0.0139171	0.360974	0.235479
1451	AURKA	1	1	0	1.90378	1.60501	1.1773	8.15451e-05	0.00416576	0.256602	0.0384212	0.0782536	0.488902	-5.82457	-3.52747	-1.16473	0.92887	0.682586	0.235477
5696	EXTL3-AS1	0	0	0	1.10309	-1.00854	1.17713	0.0996062	0.936821	0.00276248	0.288393	0.972624	0.0166149	-1.78461	0.0809432	-3.36992	0.141544	-0.0122629	0.23528
17595	SDCBP	0	0	0	-1.28151	-1.25189	1.17689	0.0884614	0.0346887	0.201318	0.271972	0.192565	0.419459	1.85406	2.38117	-1.31723	-0.35785	-0.324107	0.234984
9516	LDHAL6B	0	0	0	-1.01987	1.07853	1.17685	0.732345	0.359977	0.0254379	0.840141	0.611751	0.0931589	0.350083	-0.9518	-2.3974	-0.0283864	0.109071	0.234934
874	AOAH-IT1	0	0	0	1.09374	1.11997	1.17657	0.383002	0.410622	0.365542	0.581247	0.654537	0.605364	-0.905538	-0.852512	-0.923938	0.129273	0.163457	0.234588
20270	TMEM167A	0	0	0	-1.04538	1.00157	1.17639	0.746484	0.983749	0.0625753	0.849808	0.994988	0.183107	0.330822	-0.020798	-1.96168	-0.0640293	0.00225643	0.234366
14084	NUPR2	0	0	0	-1.14596	-1.06731	1.17631	0.227234	0.39741	0.0132754	0.43809	0.64404	0.056349	1.27269	0.877564	-2.69334	-0.196562	-0.0939736	0.234266
5782	FAM118B	0	0	0	-1.04316	1.0255	1.17621	0.654625	0.824203	0.290098	0.785659	0.920279	0.527372	0.458731	-0.227056	-1.08401	-0.0609629	0.03633	0.234141
19671	TANK	0	0	0	1.37877	1.30713	1.1761	0.131898	0.0689338	0.078506	0.331144	0.267177	0.215742	-1.61676	-1.99769	-1.84524	0.463384	0.3864	0.234017
7419	GSTA5	0	0	0	1.07201	1.13034	1.17606	0.326109	0.0706276	0.00242058	0.533278	0.269901	0.0150668	-1.02384	-1.98384	-3.42529	0.100324	0.176758	0.233963
11584	MIR149	0	0	0	1.14896	1.05823	1.17594	0.0928474	0.405181	0.111153	0.278441	0.650093	0.278747	-1.82583	-0.862763	-1.65975	0.200331	0.0816493	0.233809
11395	MICAL2	0	1	0	1.37788	1.5786	1.17582	0.0565993	0.0428417	0.353058	0.221345	0.212207	0.593957	-2.10933	-2.26476	-0.948741	0.462449	0.658643	0.233669
10810	LTB4R2	0	0	0	1.02184	-1.09659	1.17572	0.843074	0.230584	0.0530607	0.910204	0.489054	0.162778	-0.202296	1.26299	-2.04443	0.0311714	-0.13303	0.233549
19535	SVILP1	0	0	0	-1.1132	1.00757	1.17554	0.235085	0.945875	0.0842914	0.446398	0.977261	0.227864	1.25012	-0.0693227	-1.80805	-0.154712	0.0108786	0.233327
5778	FAM114A2	0	0	0	1.08833	1.11942	1.17554	0.175942	0.0435421	0.00025599	0.381792	0.213779	0.00258644	-1.4382	-2.25577	-4.35097	0.122121	0.16275	0.233327
19981	TFR2	0	0	0	1.3203	1.37321	1.17551	0.0224194	0.00532609	0.0908721	0.152384	0.086979	0.240978	-2.61917	-3.39424	-1.76833	0.400861	0.45755	0.233292
3426	CHRNA2	0	0	0	1.01896	1.04558	1.17536	0.768307	0.477106	0.033174	0.864038	0.707005	0.114407	-0.301349	-0.733898	-2.27256	0.0270943	0.06431	0.233101
98	ABHD14A	0	0	0	1.14968	1.11915	1.17512	0.242323	0.265972	0.0641431	0.453439	0.526215	0.186254	-1.22984	-1.16676	-1.94913	0.201239	0.162408	0.232814
14356	OR2T35	0	0	0	-1.06963	1.08036	1.17508	0.570135	0.530978	0.151999	0.726656	0.745382	0.347145	0.583848	-0.645139	-1.48399	-0.0971129	0.111516	0.232763
21934	ZBTB16	0	0	0	-1.18165	1.01126	1.17495	0.0337434	0.93213	0.127245	0.177176	0.971201	0.307196	2.39634	-0.0869693	-1.58496	-0.240797	0.0161543	0.232604
8517	INSR	0	0	0	-1.01844	1.07651	1.17491	0.757559	0.331671	0.0168877	0.856861	0.588068	0.0677565	0.315828	-1.01165	-2.58526	-0.0263614	0.106361	0.232554
19969	TFDP3	0	0	0	1.26421	1.42949	1.17488	0.0325304	0.0277808	0.219559	0.174698	0.173234	0.443104	-2.4164	-2.50263	-1.26372	0.33824	0.515496	0.232509
6575	FSD1L	0	0	0	1.00637	1.04313	1.17482	0.945038	0.454955	0.170318	0.971781	0.688007	0.375103	-0.0703956	-0.772166	-1.41759	0.00915714	0.0609129	0.232441
12206	MIR4692	0	0	0	1.00778	1.02321	1.17478	0.946504	0.814222	0.032535	0.972452	0.915118	0.112768	-0.0685148	-0.24021	-2.2818	0.0111836	0.0331021	0.232394
2690	CCDC140	0	0	0	-1.12167	1.02686	1.17451	0.0585213	0.635567	0.00775208	0.225202	0.81491	0.0373036	2.09052	-0.486224	-2.92999	-0.165653	0.03824	0.232055
5275	EGR3	0	0	0	1.08238	1.01698	1.17447	0.238472	0.816816	0.251847	0.44916	0.916354	0.482633	-1.24057	-0.236787	-1.17681	0.114211	0.024295	0.232011
12240	MIR4730	0	0	0	-1.1967	-1.07501	1.1744	0.0468758	0.469021	0.165817	0.203232	0.699351	0.368441	2.21478	0.747733	-1.43335	-0.259064	-0.104356	0.231919
920	APCDD1	0	0	0	1.06453	1.18312	1.17438	0.439913	0.00678215	0.0236181	0.628158	0.0949627	0.0878543	-0.798832	-3.26368	-2.43184	0.090215	0.242591	0.231898
8703	JAG1	0	0	0	1.01419	1.13415	1.17437	0.813311	0.103022	0.0118054	0.891494	0.325775	0.0514854	-0.241413	-1.76473	-2.74551	0.0203243	0.181606	0.231887
12733	MIR98	0	0	0	1.08145	1.22026	1.17431	0.0893224	0.0090629	0.00851773	0.273589	0.106481	0.0400379	-1.84842	-3.1075	-2.889	0.112969	0.287186	0.231816
18619	SNORA46	0	0	0	1.03575	1.06565	1.17418	0.693983	0.601868	0.0835263	0.812802	0.793834	0.226361	-0.403074	-0.535828	-1.81284	0.0506743	0.0917357	0.231648
17665	SELPLG	0	0	0	-1.07683	-1.01728	1.17414	0.61718	0.890554	0.240718	0.760088	0.951168	0.469791	0.513123	0.140554	-1.20576	-0.106793	-0.0247143	0.231604
5490	EPB41L4B	0	0	0	-1.06055	-1.02348	1.17389	0.127759	0.501881	0.217916	0.325649	0.724525	0.441043	1.6361	0.692374	-1.26839	-0.0848143	-0.0334886	0.231292
13847	NPBWR2	0	0	0	1.00682	1.06142	1.17388	0.92144	0.504777	0.0380963	0.957048	0.727116	0.127472	-0.100715	-0.687602	-2.20641	0.00980357	0.08599	0.231287
14322	OR2D3	0	0	0	1.03261	1.04737	1.17369	0.50429	0.452082	0.00734979	0.679455	0.686135	0.035877	-0.688403	-0.777215	-2.95312	0.04629	0.0667714	0.23105
18225	SLC35E4	0	0	0	1.07773	1.19152	1.17363	0.506553	0.084701	0.0581773	0.681253	0.294721	0.174118	-0.684683	-1.87929	-1.99843	0.107994	0.252804	0.230975
19825	TCF15	0	0	0	1.19096	-1.03393	1.17361	0.152536	0.759409	0.0624634	0.355518	0.887121	0.18284	-1.52758	0.313331	-1.96259	0.252129	-0.04814	0.230952
12840	MNX1-AS1	0	0	0	-1.07421	-1.01555	1.17353	0.206519	0.718726	0.00349419	0.416192	0.865528	0.0199908	1.33542	0.368766	-3.27099	-0.10327	-0.02226	0.230857
8773	KAZN	0	0	0	-1.11099	-1.02409	1.17333	0.448898	0.866543	0.355283	0.635514	0.938699	0.596263	0.782835	0.171689	-0.944279	-0.151842	-0.0343471	0.230614
18319	SLC6A10P	0	1	0	1.4859	1.66692	1.17324	0.12167	0.0228469	0.40022	0.317394	0.158277	0.639884	-1.66557	-2.60892	-0.857859	0.571339	0.737184	0.230502
9796	LINC00458	0	0	0	1.14294	1.22528	1.17314	0.00462776	0.000747382	0.0375048	0.0907314	0.0433005	0.125864	-3.47038	-4.48385	-2.21393	0.192746	0.293116	0.230378
15986	PRM1	0	0	0	1.15184	1.06677	1.17313	0.0955554	0.367659	0.0264036	0.28272	0.617917	0.0958609	-1.809	-0.93614	-2.38004	0.203938	0.093255	0.230361
2024	C17orf62	0	0	0	-1.21475	-1.10604	1.17312	0.0607574	0.284854	0.0427485	0.228156	0.545037	0.138608	2.06935	1.11945	-2.15067	-0.280654	-0.145401	0.230352
5338	EIF4EBP1	0	0	0	1.1265	-1.0021	1.17301	0.0213735	0.966764	0.00653946	0.150291	0.986881	0.0327232	-2.64505	0.0425454	-3.00362	0.171853	-0.00303	0.23021
14690	OXCT2P1	0	0	0	1.15615	-1.00352	1.173	0.103314	0.975456	0.121605	0.293825	0.991168	0.297661	-1.76306	0.0314138	-1.61023	0.209324	-0.00507571	0.230197
6212	FBXO9	1	0	0	1.55616	1.25112	1.17296	0.0277389	0.30734	0.444394	0.164957	0.566369	0.677647	-2.50346	-1.06614	-0.7788	0.637993	0.323217	0.230154
7532	H1F0	0	0	0	1.18473	1.37649	1.1728	0.391055	0.1249	0.390065	0.587346	0.358747	0.630079	-0.889815	-1.64977	-0.876808	0.244553	0.46099	0.229961
2655	CC2D2B	0	0	0	-1.05294	-1.04986	1.17239	0.27845	0.458058	0.0245061	0.488855	0.689896	0.0904134	1.13522	0.766736	-2.41474	-0.0744171	-0.070195	0.229451
19335	STAM	0	0	0	1.19171	1.25421	1.1721	0.00127708	0.00298125	0.00352503	0.0654577	0.0677081	0.0201469	-4.17975	-3.70992	-3.26728	0.253028	0.326784	0.229092
17559	SCN5A	0	0	0	-1.03689	-1.15917	1.17209	0.568987	0.0798071	0.0616646	0.726052	0.286425	0.181189	0.58561	1.91371	-1.9691	-0.0522621	-0.213091	0.229088
3148	CDYL2	0	0	0	-1.0254	1.06125	1.17168	0.724008	0.334966	0.0213941	0.834482	0.591418	0.0815035	0.361504	-1.0045	-2.47744	-0.0361936	0.08576	0.22858
2108	C1orf226	0	0	0	-1.02123	-1.07038	1.17158	0.747641	0.348484	0.00745573	0.850256	0.601583	0.0362384	0.329252	0.975675	-2.94691	-0.0303129	-0.0981257	0.228451
10621	LOXL3	0	0	0	1.07298	1.27101	1.17149	0.308637	0.00327541	0.0299393	0.517151	0.070445	0.10569	-1.06316	-3.65846	-2.32111	0.101621	0.345974	0.22835
9171	KLLN	0	0	0	-1.10278	1.00781	1.17146	0.115654	0.88897	0.0292478	0.309669	0.95036	0.103652	1.69598	-0.142604	-2.33212	-0.141148	0.0112293	0.228305
10412	LINC01484	0	0	0	1.13569	1.02347	1.17141	0.186203	0.757547	0.083401	0.394521	0.886251	0.226103	-1.40216	-0.315843	-1.81362	0.183566	0.0334621	0.228241
16991	RNF149	-1	0	0	-1.50672	-1.33038	1.17131	0.0163344	0.0520089	0.320978	0.135588	0.233107	0.561575	2.79034	2.15679	-1.01535	-0.59141	-0.411844	0.228122
55	ABCB10	1	1	0	1.66413	1.66728	1.17121	0.00313892	0.00532115	0.295043	0.0809899	0.086979	0.532688	-3.68172	-3.39474	-1.07267	0.73477	0.737499	0.228005
6276	FERMT3	0	0	0	-1.21905	-1.05902	1.17101	0.0685256	0.444411	0.12241	0.242795	0.67987	0.298974	2.00108	0.790798	-1.60656	-0.285755	-0.0827286	0.227752
21233	UBXN2B	0	0	0	-1.17449	-1.14248	1.17096	0.19662	0.255334	0.219055	0.405456	0.515228	0.442416	1.36722	1.19457	-1.26515	-0.232029	-0.19217	0.227694
16434	RAB3GAP1	0	0	0	-1.00483	1.1444	1.17091	0.96163	0.0445566	0.0474804	0.980144	0.216131	0.149698	0.0491222	-2.24299	-2.09935	-0.00695	0.194594	0.227625
7604	HBD	1	1	0	1.60874	1.88125	1.17087	0.0469341	0.00308358	0.519594	0.203233	0.0684849	0.738057	-2.21409	-3.69145	-0.654469	0.685935	0.911689	0.227581
5736	FABP4	0	0	0	1.03329	-1.00214	1.17056	0.483001	0.966805	0.173877	0.662806	0.986881	0.379919	-0.7239	0.0424923	-1.40537	0.0472464	-0.003085	0.227201
845	ANP32A-IT1	0	0	0	-1.14843	1.05945	1.17037	0.156712	0.719906	0.466435	0.360889	0.866315	0.695747	1.51082	-0.367142	-0.741159	-0.199661	0.083315	0.226962
3470	CIDEB	0	0	0	1.19842	1.37458	1.17032	0.135247	0.0280161	0.329153	0.334874	0.173906	0.570051	-1.6015	-2.49804	-0.997953	0.261129	0.45899	0.226902
22122	ZMYM2	0	0	0	-1.13149	1.07331	1.17026	0.265968	0.288513	0.227352	0.476072	0.548778	0.453512	1.16677	-1.11057	-1.2419	-0.178226	0.102066	0.226834
9638	LIN54	0	0	0	1.27635	1.18496	1.17024	0.0187689	0.0512261	0.00737353	0.14354	0.23143	0.0359697	-2.71534	-2.16527	-2.95172	0.352023	0.244833	0.226805
10977	MAMLD1	0	1	0	1.31934	1.6638	1.17021	0.00541566	0.00113199	0.195569	0.0949152	0.0497885	0.411691	-3.38522	-4.24766	-1.33487	0.399817	0.734482	0.226761
7931	HN1	0	0	0	-1.26657	-1.16271	1.17019	0.0682281	0.112309	0.0715409	0.242346	0.340088	0.201452	2.00355	1.71351	-1.89333	-0.340923	-0.217491	0.226745
2239	C4A	0	1	0	1.55637	2.24317	1.17013	0.169738	0.0162442	0.304683	0.374843	0.135741	0.544004	-1.46086	-2.79332	-1.05096	0.638187	1.16554	0.226674
20255	TMEM150B	0	0	0	1.09296	1.05848	1.17004	0.323082	0.690264	0.25261	0.530243	0.848598	0.483443	-1.03054	-0.408273	-1.17486	0.128239	0.082	0.226559
18963	SOX21	0	0	0	-1.02844	-1.06038	1.17002	0.6978	0.367181	0.0466621	0.815666	0.617412	0.147815	0.397749	0.937109	-2.10789	-0.0404529	-0.0845771	0.226532
8748	KANK2	0	0	0	1.01252	1.20452	1.16998	0.942945	0.270407	0.20635	0.971019	0.530238	0.426463	-0.0730822	-1.15542	-1.3021	0.0179571	0.268459	0.226483
16988	RNF145	0	0	0	-1.21517	-1.03106	1.16995	0.142662	0.789304	0.176115	0.344351	0.902522	0.383555	1.56885	0.273254	-1.39778	-0.281164	-0.0441257	0.226449
12093	MIR4476	0	0	0	-1.02128	-1.01	1.16987	0.809441	0.907724	0.0606177	0.88997	0.959566	0.178969	0.246527	0.118381	-1.97775	-0.0303743	-0.0143614	0.226354
1799	BRI3	0	0	0	-1.2087	-1.10205	1.16984	0.146691	0.361073	0.219964	0.349104	0.612252	0.44352	1.55172	0.949551	-1.26257	-0.273462	-0.140194	0.226311
9945	LINC00682	0	0	0	1.13986	1.03025	1.16979	0.165696	0.743604	0.0964941	0.370498	0.878978	0.251594	-1.476	-0.334734	-1.73631	0.188856	0.0430014	0.226245
8218	IDH1	0	0	0	-1.00912	1.13568	1.16976	0.949407	0.216799	0.285371	0.973755	0.473591	0.522376	0.0647915	-1.30368	-1.09497	-0.0131014	0.183556	0.226213
12536	MIR646HG	0	0	0	-1.11726	-1.05029	1.16967	0.30852	0.621536	0.124597	0.517091	0.806319	0.302834	1.06343	0.506716	-1.5967	-0.159971	-0.0707893	0.226098
12904	MPP7	0	0	0	-1.20543	-1.03811	1.16959	0.222658	0.64167	0.245787	0.433129	0.818293	0.475557	1.28614	0.477378	-1.19245	-0.269547	-0.0539593	0.225998
21684	WDR47	0	0	0	1.04058	1.14511	1.16947	0.638243	0.0882466	0.0953221	0.774271	0.301114	0.249401	-0.48234	-1.85547	-1.74285	0.0573886	0.195487	0.225851
961	APOE	0	0	0	1.06092	1.0154	1.1694	0.518319	0.81642	0.0230471	0.689856	0.916067	0.0862814	-0.665499	-0.23731	-2.44315	0.0853193	0.0220514	0.225772
1497	B3GNT8	0	0	0	1.03021	1.09479	1.16938	0.796497	0.241003	0.109715	0.881712	0.500632	0.275965	-0.263684	-1.2335	-1.66687	0.0429414	0.130654	0.225747
14466	OR52W1	0	0	0	-1.07824	-1.17752	1.16926	0.358649	0.0369096	0.0725869	0.561746	0.197701	0.203733	0.954531	2.34706	-1.88586	-0.108677	-0.23575	0.225595
1754	BOLA3	1	1	0	1.99958	1.69596	1.16922	0.00241368	0.0152273	0.361041	0.0743859	0.132526	0.601283	-3.82585	-2.82817	-0.932814	0.999694	0.762101	0.225541
5772	FAM110B	0	0	0	-1.0407	1.03658	1.16921	0.454891	0.585118	0.00896131	0.639652	0.78352	0.0416063	0.772279	-0.561005	-2.86683	-0.0575479	0.0518371	0.225529
234	ACTN1	0	0	0	-1.25993	-1.09222	1.1689	0.0919662	0.435528	0.112657	0.27734	0.672978	0.281092	1.8314	0.806715	-1.65239	-0.333346	-0.127259	0.225149
16775	RFNG	0	0	0	1.18747	1.28351	1.1688	0.0299984	0.00623101	0.00954796	0.169434	0.0920927	0.0437841	-2.46073	-3.30943	-2.83906	0.247891	0.360094	0.225026
18641	SNORA70B	0	0	0	-1.09028	1.01191	1.1687	0.432689	0.923157	0.12189	0.622501	0.966166	0.298082	0.811847	-0.0985064	-1.60892	-0.124702	0.0170786	0.224904
19672	TAOK1	0	0	0	-1.06432	1.03277	1.16863	0.383076	0.681937	0.0425888	0.581321	0.843452	0.138292	0.905392	-0.419959	-2.15249	-0.0899271	0.0465207	0.224819
4714	DIAPH3	0	1	0	1.48605	1.62013	1.16854	0.00424054	0.000735014	0.0560097	0.0895337	0.0432409	0.169347	-3.5178	-4.49343	-2.01746	0.571486	0.696106	0.224702
12562	MIR668	0	0	0	1.05701	-1.03824	1.16852	0.559292	0.543192	0.0212753	0.719068	0.75496	0.0811144	-0.60058	0.625759	-2.47999	0.0799836	-0.0541429	0.224688
17528	SCGB1A1	0	0	0	1.03773	1.12603	1.16845	0.622223	0.0941519	0.0107105	0.763566	0.310778	0.0476429	-0.505707	-1.81767	-2.78854	0.0534257	0.171241	0.224601
70	ABCC4	0	0	0	1.28808	1.48257	1.16838	0.108016	0.0701921	0.296976	0.299897	0.269105	0.535037	-1.73669	-1.98737	-1.06828	0.365224	0.568099	0.224504
14764	PAGE2	0	0	0	1.34125	1.3407	1.16828	0.0143415	0.0127632	0.030366	0.129819	0.123403	0.10698	-2.86046	-2.92324	-2.31444	0.423576	0.422984	0.224389
19357	STAT3	0	0	0	-1.25776	-1.09667	1.16823	0.0728309	0.33678	0.150975	0.248715	0.592654	0.345745	1.96627	1.00058	-1.48789	-0.330851	-0.133133	0.224323
9333	KRTAP24-1	0	0	0	-1.02617	1.05075	1.1682	0.780757	0.722182	0.0818816	0.872412	0.867251	0.222861	0.284661	-0.364011	-1.82326	-0.0372657	0.0714171	0.224284
1779	BRAF	0	0	0	1.24393	1.36873	1.16815	0.0208815	0.00525289	0.0029687	0.14934	0.0865109	0.0175777	-2.65766	-3.40173	-3.33968	0.314905	0.452834	0.22422
6754	GAPVD1	0	0	0	1.11232	1.22771	1.16801	0.207581	0.00379227	0.00920653	0.417311	0.0762802	0.0425113	-1.33208	-3.57856	-2.85502	0.153576	0.295971	0.224058
21527	VIPAS39	0	0	0	-1.02965	1.18862	1.16794	0.765557	0.0171147	0.055532	0.862017	0.138384	0.168308	0.305046	-2.76516	-2.02174	-0.0421536	0.249288	0.223961
14941	PCDHGA1	0	0	0	1.27637	1.23959	1.16776	0.0371008	0.0632049	0.130059	0.184165	0.256169	0.311606	-2.34421	-2.04701	-1.57271	0.352043	0.309859	0.223743
10767	LRRK1	0	0	0	1.04454	1.28385	1.16769	0.542433	0.112536	0.0763057	0.708003	0.340103	0.210982	-0.626956	-1.71231	-1.86002	0.0628736	0.360479	0.223655
8720	JDP2	0	0	0	-1.0715	1.10876	1.16765	0.439831	0.217879	0.157615	0.628081	0.47456	0.356105	0.798978	-1.30042	-1.46297	-0.0996336	0.148953	0.223614
15313	PIKFYVE	0	0	0	-1.05523	1.09464	1.16764	0.517929	0.324017	0.0541386	0.689586	0.581536	0.165209	0.666131	-1.02846	-2.03442	-0.0775571	0.130451	0.223594
2450	CACUL1	0	0	0	-1.03971	1.16597	1.16761	0.675446	0.152598	0.129985	0.800337	0.396412	0.311527	0.42911	-1.52733	-1.57303	-0.0561793	0.221532	0.223564
5924	FAM209A	0	0	0	-1.04477	1.00503	1.16749	0.651273	0.949894	0.072217	0.783841	0.978891	0.202953	0.463538	-0.0641673	-1.88849	-0.0631807	0.00723357	0.223409
12534	MIR645	0	0	0	-1.2553	-1.02765	1.16748	0.0880515	0.663755	0.086774	0.271298	0.831749	0.232994	1.85676	0.445692	-1.79276	-0.328034	-0.0393471	0.223399
15240	PHLPP2	1	1	0	1.86437	1.79158	1.16745	0.0012929	0.00842906	0.267558	0.0654577	0.103197	0.502246	-4.17283	-3.14653	-1.13752	0.898687	0.84123	0.223355
4369	D2HGDH	0	0	0	1.04242	1.09931	1.16742	0.462414	0.142325	0.00637735	0.645833	0.382706	0.0320817	-0.759151	-1.5703	-3.01445	0.0599407	0.136594	0.223326
13610	NEUROD4	0	0	0	1.17655	1.00175	1.16725	0.0192055	0.967664	0.0403061	0.144095	0.987314	0.133121	-2.70292	-0.0413919	-2.17921	0.234561	0.00252286	0.223119
5653	EVI5	0	0	0	1.23982	1.33204	1.16715	0.0290572	0.0125234	0.0483217	0.16779	0.122754	0.15176	-2.47814	-2.93345	-2.09071	0.31013	0.41364	0.222985
8497	INPP1	0	0	0	1.10854	1.15408	1.1671	0.175367	0.046731	0.00719466	0.381052	0.22106	0.0352866	-1.44027	-2.21651	-2.96236	0.148667	0.206749	0.22293
19376	STIL	1	1	0	1.60134	1.60174	1.1669	0.000952869	0.00706231	0.17405	0.0638777	0.0964806	0.380238	-4.34519	-3.24185	-1.40478	0.67928	0.67964	0.222687
1662	BGLT3	0	0	0	1.0487	1.05756	1.16688	0.453777	0.233916	0.00922995	0.638795	0.493036	0.0425924	-0.774233	-1.25344	-2.8539	0.0685986	0.0807336	0.222661
10290	LINC01298	0	0	0	1.1124	1.08355	1.16672	0.198895	0.17722	0.0281333	0.408083	0.425684	0.100534	-1.3598	-1.43362	-2.35036	0.153671	0.11576	0.222458
17639	SEC23A	0	0	0	-1.10883	1.05582	1.16669	0.311859	0.371395	0.0549779	0.520016	0.621395	0.16694	1.05579	-0.928608	-2.02675	-0.149044	0.0783693	0.222427
20862	TRPV4	0	0	0	1.06259	1.09405	1.16659	0.202984	0.126268	0.0004147	0.412603	0.36063	0.00378276	-1.34663	-1.6432	-4.15353	0.08759	0.129681	0.222298
6284	FEZF2	0	0	0	1.15737	1.11606	1.16638	0.270816	0.354488	0.0385809	0.480808	0.60701	0.128733	-1.15438	-0.963135	-2.20032	0.210846	0.158414	0.222036
13097	MT1M	0	0	0	-1.12052	1.1991	1.16631	0.10327	0.0103459	0.0330744	0.293759	0.113388	0.114182	1.76331	-3.03624	-2.27399	-0.164166	0.261952	0.221948
13618	NF1P2	0	0	0	-1.01767	1.01086	1.16624	0.510112	0.705513	0.000215886	0.684176	0.857665	0.00227115	0.678853	-0.387026	-4.42071	-0.0252686	0.0155771	0.221861
1008	AREL1	0	0	0	-1.13591	-1.05084	1.16606	0.282064	0.6555	0.192029	0.492122	0.827377	0.406709	1.12629	0.457478	-1.34594	-0.183854	-0.0715414	0.221645
9055	KIF5B	0	0	0	-1.08206	1.06828	1.16606	0.374416	0.237385	0.0433694	0.573737	0.496596	0.140061	0.922556	-1.24362	-2.14366	-0.11378	0.0952879	0.221644
18890	SNX10	0	0	0	-1.25923	-1.08768	1.166	0.0939177	0.386028	0.333011	0.280137	0.634607	0.573774	1.81913	0.899603	-0.989849	-0.33254	-0.121259	0.221566
12761	MKNK1-AS1	0	0	0	-1.12321	-1.13986	1.16599	0.00276599	0.0066172	0.0229079	0.0779012	0.0940446	0.0858876	3.75099	3.27697	-2.44595	-0.167633	-0.188856	0.221549
16532	RANBP9	0	0	0	1.47933	1.24451	1.16596	0.00197143	0.048261	0.0287702	0.0711814	0.224878	0.102375	-3.9376	-2.19856	-2.33985	0.564947	0.315573	0.221524
2280	C5orf66-AS2	0	0	0	-1.17118	-1.00785	1.16595	0.182626	0.95803	0.244773	0.390132	0.982742	0.474201	1.41453	0.0537358	-1.1951	-0.227957	-0.0112843	0.221505
7676	HEBP2	0	0	0	-1.37005	-1.1552	1.16589	0.0159654	0.183915	0.0880511	0.134694	0.433875	0.23549	2.80266	1.41005	-1.78504	-0.454224	-0.208141	0.221428
9596	LHX4	0	0	0	-1.2127	-1.07293	1.16582	0.00188916	0.144175	0.015104	0.0704478	0.385002	0.0623284	3.96122	1.56237	-2.63558	-0.278229	-0.101553	0.221348
8027	HPCAL1	0	0	0	1.12241	1.41305	1.16582	0.264483	0.00368506	0.110641	0.474836	0.0751132	0.277708	-1.1706	-3.59418	-1.66228	0.166604	0.49881	0.221345
18984	SP9	0	0	0	-1.10833	-1.06942	1.1658	0.0745119	0.336542	0.0325209	0.251452	0.592628	0.112737	1.95319	1.00109	-2.282	-0.148389	-0.0968343	0.221317
1597	BCKDK	0	0	0	1.0108	1.10874	1.16563	0.890182	0.261986	0.0947073	0.937966	0.52211	0.248336	-0.141035	-1.17707	-1.74631	0.0154993	0.148921	0.221109
18022	SLC12A9	0	0	0	-1.10806	-1.08476	1.16559	0.313797	0.452469	0.201694	0.521636	0.68614	0.420075	1.05138	0.776533	-1.31609	-0.14804	-0.117379	0.221056
9053	KIF4B	0	0	0	1.16519	1.29325	1.16553	0.00493164	0.000184335	0.00342399	0.0923815	0.027574	0.0196984	-3.4359	-5.31318	-3.27956	0.220566	0.370996	0.220985
11419	MIIP	0	0	0	1.08466	1.24632	1.16519	0.198449	0.000810213	0.00448062	0.407466	0.0446436	0.0242363	-1.36125	-4.43762	-3.16558	0.117249	0.31767	0.220568
5612	ESPNL	0	0	0	1.03333	1.00734	1.16509	0.545472	0.887606	0.048018	0.709805	0.949559	0.151057	-0.622167	-0.144368	-2.09381	0.0472979	0.0105479	0.220445
21523	VIM	0	0	0	-1.1959	-1.07455	1.16495	0.307903	0.541119	0.104255	0.516416	0.753577	0.265766	1.06485	0.62903	-1.69464	-0.258093	-0.103736	0.220269
14722	P4HA1	0	0	0	-1.02643	1.12234	1.16483	0.765627	0.281789	0.280352	0.862037	0.542625	0.516114	0.304953	-1.12696	-1.10676	-0.0376286	0.166504	0.220122
996	AQP7P3	0	0	0	-1.13653	1.00642	1.16483	0.024862	0.919962	0.0536832	0.157943	0.964823	0.164172	2.56304	-0.102617	-2.03863	-0.184633	0.00923571	0.220115
450	AFTPH	0	0	0	-1.02453	1.08529	1.16477	0.75602	0.146933	0.0774441	0.855668	0.388475	0.21346	0.317906	-1.55071	-1.85233	-0.03496	0.118076	0.22004
19559	SYN2	0	0	0	-1.0595	-1.08061	1.16467	0.282801	0.0555723	0.0137495	0.492925	0.240823	0.0579541	1.12448	2.11962	-2.67768	-0.0833871	-0.11185	0.219921
21144	UBAP1	0	0	0	1.19751	1.18938	1.16461	0.118348	0.165592	0.0664423	0.312817	0.412599	0.191288	-1.68219	-1.4764	-1.93121	0.260036	0.250212	0.219844
6950	GJA8	0	0	0	1.09798	1.13125	1.16459	0.177378	0.27778	0.0905443	0.383735	0.538207	0.240389	-1.43305	-1.13688	-1.77025	0.134849	0.177923	0.219827
351	ADD3-AS1	0	0	0	1.01165	1.07392	1.16458	0.841065	0.211575	0.0310408	0.90864	0.467193	0.108851	-0.204926	-1.31965	-2.30406	0.0167129	0.10288	0.219811
3060	CDH26	0	0	0	-1.10711	-1.00304	1.16448	0.219348	0.960269	0.0444546	0.429475	0.983702	0.142726	1.296	0.050866	-2.1316	-0.146801	-0.00438429	0.219691
22697	ZSWIM1	0	0	0	1.27091	1.35063	1.16446	0.000212002	0.000309813	0.0125325	0.0512209	0.0327675	0.0539522	-5.22775	-4.99903	-2.71898	0.345857	0.433636	0.219656
19100	SPIDR	0	0	0	1.12249	1.15056	1.16434	0.142423	0.227704	0.115508	0.344066	0.486169	0.286288	-1.56988	-1.27132	-1.63866	0.166703	0.202336	0.219513
8814	KCNE5	0	0	0	-1.10098	-1.07822	1.16432	0.213347	0.375088	0.0560532	0.422963	0.624488	0.169435	1.3142	0.921213	-2.01707	-0.138794	-0.108647	0.21949
937	APLP2	0	0	0	-1.04361	1.07792	1.16432	0.78948	0.530837	0.221969	0.877625	0.745382	0.446	0.27302	-0.645364	-1.25691	-0.06158	0.108249	0.219487
7791	HIST1H2AD	0	0	0	-1.13058	-1.04241	1.16428	0.417921	0.801556	0.315724	0.61038	0.908571	0.555917	0.838905	0.256969	-1.02669	-0.177067	-0.0599229	0.219432
21633	WASF2	0	1	0	1.43232	1.63749	1.16414	0.0135892	0.00110802	0.215702	0.127469	0.0497885	0.43842	-2.88948	-4.25974	-1.27474	0.518356	0.711483	0.219262
9024	KIF14	0	0	0	1.40853	1.49415	1.1641	0.00904376	0.0147106	0.128169	0.112994	0.130221	0.308746	-3.10863	-2.84677	-1.58091	0.494188	0.579321	0.21922
9466	LBX1	0	0	0	-1.0171	-1.06668	1.16395	0.821555	0.415015	0.202968	0.896652	0.65774	0.421699	0.230541	0.844303	-1.31223	-0.0244629	-0.09313	0.21903
8167	HTRA1	0	0	0	1.05302	1.19287	1.16385	0.586392	0.0397313	0.0665471	0.738862	0.205223	0.191497	-0.559077	-2.30644	-1.93041	0.0745386	0.254433	0.218909
13707	NKILA	0	0	0	1.14143	1.03894	1.16384	0.0509494	0.49894	0.0165309	0.211276	0.722765	0.066704	-2.1683	-0.697237	-2.59491	0.190841	0.05511	0.218895
353	ADGRA1	0	0	0	1.0041	1.04094	1.16379	0.953802	0.512532	0.0442209	0.976148	0.731764	0.142225	-0.0591552	-0.674903	-2.13418	0.00589714	0.0578829	0.218836
17006	RNF183	0	0	0	-1.00405	1.01031	1.1636	0.963975	0.922215	0.0758866	0.981521	0.965849	0.210171	0.0461181	-0.0997177	-1.86288	-0.00583429	0.0148021	0.218592
22062	ZFP36	0	0	0	-1.16878	-1.01089	1.16353	0.184082	0.914073	0.208259	0.391679	0.96248	0.428731	1.40947	0.110199	-1.29644	-0.225007	-0.0156214	0.218511
11026	MAP3K5	0	0	0	-1.18357	-1.08959	1.16345	0.16023	0.415675	0.117373	0.365066	0.658372	0.289803	1.49699	0.843075	-1.62983	-0.243144	-0.123791	0.218415
3045	CDH1	1	1	0	1.70331	1.5816	1.16321	0.00434615	0.00865977	0.105256	0.0897532	0.10417	0.267509	-3.50444	-3.13199	-1.68946	0.768344	0.661385	0.218111
12524	MIR634	0	0	0	1.01116	1.16504	1.16307	0.887174	0.0131774	0.0916131	0.936782	0.124591	0.242236	-0.144927	-2.90605	-1.76401	0.0160143	0.220382	0.217938
1530	BAG4	0	0	0	1.13564	1.26522	1.16304	0.133895	0.00855711	0.0618055	0.333211	0.10387	0.181509	-1.60762	-3.13841	-1.96794	0.183508	0.339391	0.217904
19088	SPG11	0	0	0	-1.09857	1.09407	1.16299	0.342233	0.216665	0.101681	0.547009	0.473506	0.261156	0.9889	-1.30409	-1.70816	-0.135633	0.129709	0.217842
5561	EREG	0	0	0	-1.01938	1.00307	1.16293	0.819997	0.974243	0.0516368	0.895722	0.990555	0.159525	0.232593	-0.0329672	-2.05793	-0.0276879	0.00442571	0.217769
4389	DANT2	0	0	0	1.2602	1.27963	1.16289	0.122831	0.0916539	0.328343	0.319433	0.307039	0.569256	-1.65985	-1.83339	-0.999663	0.333654	0.355729	0.21772
12623	MIR6821	0	0	0	-1.02146	-1.00214	1.16286	0.623546	0.964652	0.0329834	0.764651	0.98545	0.113957	0.503767	0.0452499	-2.2753	-0.0306271	-0.00308286	0.217684
6921	GID8	0	1	0	1.32631	1.59434	1.1628	0.045006	0.00299214	0.197714	0.199844	0.0678867	0.414574	-2.23742	-3.70792	-1.32824	0.40742	0.672956	0.217601
2022	C17orf53	0	0	0	-1.04135	-1.01633	1.16262	0.453814	0.579869	0.0014197	0.638795	0.779671	0.00988194	0.77417	0.568971	-3.64735	-0.0584614	-0.0233686	0.21738
14086	NUSAP1	0	0	0	1.39893	1.38927	1.16261	0.00127346	0.00411531	0.163892	0.0654577	0.0779506	0.365809	-4.18134	-3.53409	-1.4402	0.484323	0.474327	0.217368
4127	CTAGE10P	0	0	0	-1.05052	1.08672	1.16259	0.631895	0.345047	0.0634713	0.769943	0.59822	0.185013	0.491565	-0.982926	-1.95448	-0.0710986	0.119976	0.217346
13916	NR2F6	0	0	0	1.0219	-1.00864	1.16255	0.862782	0.935053	0.0391006	0.922274	0.971986	0.129915	-0.176582	0.0832147	-2.19387	0.0312607	-0.0124164	0.217291
5777	FAM114A1	0	0	0	-1.00808	1.08976	1.16239	0.90511	0.266356	0.0248502	0.947322	0.526454	0.0913898	0.121753	-1.16577	-2.40826	-0.0116107	0.124011	0.217092
8527	INTS6	0	0	0	-1.11705	1.0038	1.16235	0.157014	0.962652	0.0704001	0.361329	0.984783	0.199252	1.50962	-0.0478125	-1.9016	-0.159693	0.00546714	0.217048
19613	TAAR1	0	0	0	-1.06651	-1.01023	1.16231	0.382264	0.881639	0.125546	0.580709	0.946798	0.304194	0.90699	0.152096	-1.59248	-0.0928971	-0.0146786	0.216999
2025	C17orf64	0	0	0	1.01744	1.04495	1.16212	0.848405	0.53919	0.0340739	0.913571	0.751596	0.116906	-0.195327	-0.632081	-2.25983	0.0249386	0.06344	0.216763
2576	CASC4	0	0	0	-1.08017	1.05356	1.16209	0.501239	0.559751	0.168176	0.67728	0.766229	0.3719	0.693435	-0.599869	-1.42505	-0.111256	0.0752786	0.216721
958	APOC2	0	0	0	1.03367	-1.0703	1.16205	0.696358	0.179213	0.0303523	0.814576	0.428116	0.106956	-0.399759	1.42653	-2.31465	0.0477714	-0.09801	0.216677
242	ACTR2	0	0	0	-1.2068	-1.09752	1.16204	0.18285	0.365	0.128307	0.390401	0.615908	0.30882	1.41375	0.941535	-1.58031	-0.271187	-0.134243	0.216659
8641	ITGA9	0	0	0	-1.04406	1.08206	1.16198	0.377348	0.290526	0.0137558	0.576327	0.550441	0.0579657	0.916714	-1.10571	-2.67747	-0.0621979	0.113784	0.216585
3486	CIT	0	0	0	-1.00918	1.18834	1.16195	0.935929	0.0757605	0.13654	0.966309	0.279137	0.322642	0.0820888	-1.94365	-1.54529	-0.01318	0.248953	0.216546
13666	NHLRC4	0	0	0	1.26583	1.24749	1.16191	0.00523042	0.00932875	0.206498	0.0943835	0.107984	0.426668	-3.40405	-3.09193	-1.30166	0.340087	0.319025	0.216495
2755	CCDC40	0	0	0	1.06727	1.08455	1.1619	0.459363	0.406113	0.139117	0.643193	0.650749	0.326524	-0.764459	-0.861	-1.53469	0.0939207	0.117092	0.216491
1782	BRCA1	0	0	0	1.31182	1.29662	1.16179	0.00143458	0.00252482	0.017111	0.0672531	0.0638544	0.0684351	-4.11454	-3.80109	-2.57931	0.391572	0.374756	0.216351
13558	NECAP1	0	0	0	1.02322	1.0712	1.16177	0.798162	0.393362	0.280879	0.88251	0.640956	0.516819	-0.261472	-0.885353	-1.10552	0.0331129	0.0992314	0.216326
7796	HIST1H2AJ	0	0	0	-1.03968	-1.07077	1.16177	0.679908	0.582253	0.324864	0.803695	0.781432	0.565694	0.422816	0.565348	-1.00704	-0.0561457	-0.0986429	0.216323
14688	OXCT1-AS1	0	0	0	1.01078	1.10976	1.16167	0.878794	0.0942008	0.0190375	0.932486	0.310778	0.0743719	-0.155783	-1.81737	-2.53084	0.0154636	0.150247	0.216206
2214	C2orf82	0	0	0	1.06393	1.02386	1.16149	0.516168	0.737654	0.0399816	0.688333	0.875188	0.132222	-0.668986	-0.342834	-2.18311	0.0894014	0.0340157	0.21598
20232	TMEM131	0	0	0	-1.03136	1.17069	1.16147	0.765266	0.156069	0.0914269	0.862016	0.401027	0.242017	0.305438	-1.51337	-1.76509	-0.0445514	0.22736	0.215952
11045	MAPK1	0	0	0	-1.03987	1.08154	1.16146	0.634469	0.234232	0.061907	0.771512	0.493429	0.181666	0.487819	-1.25254	-1.96711	-0.0563993	0.113086	0.215941
3969	CREB5	0	0	0	-1.12288	1.02631	1.16144	0.434985	0.891298	0.475853	0.623946	0.951682	0.702962	0.807695	-0.139592	-0.7254	-0.167205	0.0374614	0.215916
20661	TPSB2	0	0	0	1.15812	-1.00754	1.16143	0.0704857	0.913924	0.0694416	0.245446	0.962446	0.197277	-1.98499	0.110392	-1.90863	0.21179	-0.0108329	0.215904
16354	PYDC1	0	0	0	-1.08774	1.01321	1.16137	0.40364	0.89555	0.0939039	0.598776	0.953326	0.246647	0.865682	-0.134095	-1.75086	-0.121334	0.0189357	0.215833
18032	SLC15A2	0	0	0	-1.00538	1.12482	1.16119	0.942851	0.221416	0.0337514	0.970983	0.478789	0.11599	0.0732031	-1.28982	-2.26435	-0.00774714	0.169695	0.21561
7456	GTF2IP1	0	0	0	-1.06769	-1.051	1.16105	0.484814	0.742694	0.0618696	0.664411	0.878544	0.181603	0.72084	0.335971	-1.96742	-0.0944886	-0.0717636	0.21543
9305	KRTAP13-2	0	0	0	-1.0756	1.05769	1.16101	0.487802	0.610516	0.158886	0.666995	0.799265	0.35805	0.715814	-0.52297	-1.4583	-0.105139	0.0809186	0.215386
19207	SRI	0	0	0	-1.05862	1.13356	1.16093	0.584344	0.226347	0.0909426	0.737403	0.484549	0.241069	0.562176	-1.27528	-1.76792	-0.0821857	0.180857	0.215277
18456	SMCO4	0	0	0	1.04192	1.18776	1.16093	0.716206	0.11172	0.251796	0.828955	0.339436	0.48262	-0.372238	-1.71664	-1.17694	0.0592386	0.248249	0.215276
14061	NUP153	0	0	0	1.10889	1.15068	1.16082	0.107594	0.0148972	0.0114385	0.2992	0.131187	0.0501939	-1.73902	-2.83998	-2.75949	0.14912	0.202484	0.215142
10811	LTBP1	0	0	0	-1.34264	-1.04896	1.16072	0.114662	0.758881	0.505922	0.308578	0.886868	0.727601	1.70113	0.314043	-0.676263	-0.425071	-0.0689586	0.215018
2514	CAPN1	0	0	0	1.00887	1.20908	1.1607	0.903874	0.069279	0.187964	0.946465	0.267766	0.400867	-0.123347	-1.99484	-1.35885	0.0127386	0.273906	0.215
15215	PHF20L1	0	0	0	-1.08456	1.00758	1.16067	0.383987	0.946348	0.168555	0.581906	0.977377	0.372455	0.903603	-0.0687147	-1.42373	-0.117104	0.0108879	0.214952
18381	SLCO4A1	0	0	0	-1.0407	-1.07318	1.16057	0.279056	0.0304891	0.00851636	0.489422	0.181077	0.0400379	1.13371	2.45186	-2.88907	-0.0575514	-0.101899	0.214832
1871	BUD31	0	0	0	-1.05945	1.05996	1.16045	0.451322	0.229827	0.015118	0.637274	0.488223	0.0623525	0.778554	-1.26517	-2.63516	-0.0833136	0.0840071	0.214685
2936	CD274	0	0	0	-1.14665	1.08021	1.16033	0.278666	0.554271	0.572599	0.489086	0.762942	0.776769	1.13468	-0.608389	-0.572784	-0.19743	0.111311	0.214531
21249	UCN3	0	0	0	1.27346	1.11583	1.16029	0.00343998	0.0207941	0.0112789	0.0842547	0.151537	0.0496373	-3.6317	-2.65993	-2.76571	0.348749	0.158119	0.21448
7327	GRB2	0	0	0	-1.13897	1.00479	1.16006	0.295044	0.956127	0.198114	0.504684	0.981939	0.415184	1.09492	-0.0561748	-1.32701	-0.187734	0.0069	0.214202
11080	MARCH4	0	0	0	-1.09763	-1.02248	1.15997	0.269211	0.759572	0.00445415	0.47927	0.887151	0.0241402	1.15846	0.31311	-3.1681	-0.134393	-0.0320757	0.214084
4422	DBNL	0	0	0	-1.01298	1.05914	1.15992	0.892681	0.362392	0.0378207	0.93951	0.613376	0.126662	0.137803	-0.946851	-2.2099	-0.0186093	0.0828907	0.214021
3590	CLIP1	0	0	0	-1.23063	1.01695	1.15991	0.0643661	0.882629	0.15767	0.235366	0.947336	0.356158	2.03668	-0.150813	-1.46277	-0.299397	0.0242486	0.214012
18341	SLC7A11	0	0	0	1.01713	1.27971	1.1599	0.825516	0.0602563	0.0797906	0.899112	0.250225	0.218475	-0.225328	-2.07403	-1.83678	0.0245043	0.355814	0.214005
21210	UBN2	0	0	0	1.38276	1.44764	1.15986	0.00151546	0.000149087	0.0264136	0.0672845	0.0263308	0.0958816	-4.08388	-5.44405	-2.37986	0.467549	0.533703	0.213946
19668	TANC2	0	0	0	-1.21565	-1.04701	1.15968	0.175006	0.767489	0.221645	0.380668	0.890945	0.445729	1.44158	0.302448	-1.25782	-0.28173	-0.0662714	0.213724
19624	TAC4	0	0	0	1.21082	1.19432	1.1594	0.0274143	0.0114045	0.0582911	0.16428	0.118158	0.174359	-2.50987	-2.98382	-1.99745	0.275989	0.256186	0.213382
6465	FOXC2	0	0	0	1.09236	1.28156	1.15928	0.40291	0.0201348	0.326144	0.598189	0.149433	0.56698	-0.867068	-2.67736	-1.00432	0.127448	0.357903	0.213227
14142	OCSTAMP	0	0	0	1.0649	-1.08329	1.15926	0.413195	0.350423	0.0568145	0.606441	0.603097	0.171258	-0.847699	0.971608	-2.01032	0.0907114	-0.115423	0.213209
10538	LINC-ROR	0	0	0	-1.36525	-1.27629	1.15916	0.107424	0.199855	0.33223	0.298985	0.453165	0.572965	1.73996	1.35669	-0.991483	-0.449164	-0.351959	0.213074
4880	DNAJC27-AS1	0	0	0	1.05228	1.08886	1.15912	0.301878	0.0585812	0.00294517	0.510952	0.246832	0.017484	-1.07881	-2.08994	-3.34302	0.0735229	0.122823	0.213034
4074	CSNK1G1	0	0	0	1.09136	1.23199	1.15899	0.140865	0.000316972	0.00632066	0.342011	0.0327675	0.03186	-1.57663	-4.9854	-3.01829	0.126124	0.300992	0.212863
11133	MBD6	0	0	0	-1.11244	-1.01873	1.15898	0.12333	0.841197	0.0727259	0.320134	0.92733	0.203979	1.6574	0.204753	-1.88487	-0.153724	-0.0267786	0.212856
469	AGBL5	0	0	0	1.34385	1.35617	1.15885	0.0723959	0.0182779	0.0951296	0.248043	0.143092	0.249094	-1.9697	-2.72966	-1.74393	0.426371	0.439536	0.212696
6289	FGA	0	0	0	-1.01261	1.00084	1.15882	0.739976	0.978784	0.328292	0.845012	0.992341	0.569242	0.33967	-0.0271529	-0.999769	-0.01808	0.00120571	0.212659
10395	LINC01461	0	0	0	1.03176	1.13465	1.15867	0.613836	0.0294192	0.00877959	0.758033	0.178044	0.0409889	-0.518057	-2.47138	-2.87578	0.045105	0.182243	0.212468
9617	LILRB2	0	0	0	-1.00868	1.13169	1.15852	0.944436	0.228297	0.268432	0.97147	0.486611	0.502713	0.0711683	-1.2696	-1.13539	-0.0124686	0.178484	0.212277
2735	CCDC185	0	0	0	1.07704	1.01643	1.15843	0.21375	0.859814	0.0246055	0.423315	0.93584	0.0906877	-1.31296	-0.180445	-2.41286	0.107074	0.0235143	0.212165
13825	NOTCH2	0	0	0	-1.00096	1.13174	1.15842	0.994322	0.382247	0.449286	0.997617	0.631062	0.681389	0.0072654	-0.907023	-0.77035	-0.00138643	0.178537	0.212163
20922	TSPO2	0	0	0	1.395	1.33023	1.1582	0.0604484	0.0451252	0.179941	0.22782	0.217634	0.389772	-2.07224	-2.23595	-1.38499	0.480269	0.411677	0.211878
9164	KLK4	0	0	0	-1.02969	-1.07549	1.15817	0.674971	0.16892	0.00235503	0.800048	0.416293	0.014745	0.429781	1.4639	-3.43678	-0.0422071	-0.10499	0.211847
11970	MIR4253	0	0	0	-1.06932	-1.09422	1.15806	0.498399	0.25958	0.232645	0.675447	0.519046	0.460404	0.698134	1.18336	-1.2274	-0.0966921	-0.129906	0.211705
13261	MYL6B	0	0	0	1.0181	-1.01323	1.15773	0.695965	0.817869	0.0189168	0.814157	0.916895	0.0739895	-0.400308	0.235398	-2.53374	0.0258843	-0.01896	0.211298
7303	GPSM2	0	1	0	1.40053	1.50037	1.1577	0.0140562	0.00639669	0.156404	0.128721	0.0929464	0.354033	-2.87129	-3.29526	-1.46745	0.485973	0.585319	0.211265
770	ANKRD20A4	0	0	0	-1.11342	1.05267	1.15769	0.435836	0.575298	0.358629	0.624632	0.777159	0.599347	0.80616	-0.57594	-0.937602	-0.155002	0.07405	0.211253
7482	GTSE1	0	0	0	1.04775	1.10124	1.15761	0.386202	0.104731	0.00840383	0.583335	0.328664	0.0396009	-0.899264	-1.755	-2.89487	0.0672971	0.139127	0.211144
9771	LINC00403	0	0	0	1.29395	1.3259	1.15754	0.180464	0.0296502	0.236481	0.387669	0.178956	0.4652	-1.42211	-2.46711	-1.21705	0.371777	0.406976	0.211062
12351	MIR514B	0	0	0	1.19338	1.13639	1.15754	0.0235423	0.133022	0.0272491	0.15493	0.370593	0.0982239	-2.59266	-1.6116	-2.36531	0.255059	0.184454	0.211058
8292	IFT20	0	0	0	1.04802	1.08468	1.15753	0.511147	0.198806	0.010131	0.684734	0.452114	0.0457285	-0.677161	-1.36009	-2.81303	0.0676671	0.117269	0.211055
11831	MIR34B	0	0	0	1.09389	1.07464	1.15752	0.223978	0.51911	0.0701922	0.434358	0.735832	0.198887	-1.28223	-0.664219	-1.90312	0.12947	0.103859	0.21104
3285	CFAP126	0	0	0	-1.16368	-1.12653	1.15748	0.00744765	0.0355569	0.110181	0.104962	0.194654	0.276769	3.21321	2.36759	-1.66456	-0.218694	-0.171881	0.210985
17293	RSPH1	0	0	0	1.13181	1.14119	1.15742	0.125011	0.0199801	0.0151301	0.321822	0.148825	0.0623799	-1.64924	-2.68154	-2.6348	0.178627	0.190545	0.210907
21061	TUBB6	0	0	0	1.11561	1.10285	1.15739	0.189666	0.222501	0.0480612	0.398105	0.479888	0.151138	-1.39037	-1.2866	-2.09337	0.157832	0.141236	0.210878
21644	WBP2	0	1	0	1.4339	1.68252	1.15735	0.0144599	0.00289968	0.220948	0.130111	0.0672809	0.444775	-2.85603	-3.72511	-1.25978	0.519946	0.750625	0.21083
12012	MIR4297	0	0	0	1.02344	1.12937	1.15721	0.851747	0.187237	0.0578707	0.91578	0.437934	0.173314	-0.190964	-1.39862	-2.00108	0.0334321	0.175523	0.210654
9205	KPNA6	0	0	0	1.24313	1.38293	1.15719	0.0426175	0.00116255	0.135963	0.195287	0.050005	0.321743	-2.26766	-4.23263	-1.54769	0.313975	0.467732	0.210632
3586	CLIC4	0	0	0	-1.25794	1.1798	1.15711	0.163838	0.360149	0.368404	0.368736	0.611814	0.60771	1.48307	-0.951446	-0.918333	-0.331064	0.238541	0.210525
16699	RCHY1	0	0	0	-1.19363	-1.01596	1.15703	0.0417653	0.81349	0.10386	0.193905	0.914748	0.264994	2.27885	0.241177	-1.69669	-0.255361	-0.02285	0.210431
113	ABI1	0	0	0	-1.23376	-1.06368	1.157	0.0456807	0.175831	0.1226	0.20124	0.424054	0.299324	2.22915	1.4386	-1.6057	-0.303062	-0.0890693	0.210393
10487	LINC01568	0	0	0	1.06193	1.13664	1.1569	0.546644	0.239938	0.0514005	0.710759	0.499517	0.159055	-0.620326	-1.23647	-2.0602	0.0866914	0.18478	0.210262
3883	COX7B	0	0	0	-1.11061	-1.04577	1.15682	0.213209	0.583436	0.0457295	0.422824	0.782175	0.145694	1.31462	0.563554	-2.11778	-0.151346	-0.0645707	0.210165
9915	LINC00639	0	0	0	-1.00513	-1.01348	1.15678	0.95843	0.886278	0.029066	0.978483	0.949027	0.103153	0.0532229	0.146087	-2.33505	-0.00737571	-0.0193229	0.210118
7982	HOXA11-AS	0	0	0	1.13499	1.17424	1.15677	0.106267	0.0615621	0.00887096	0.297397	0.252873	0.0412938	-1.74638	-2.06192	-2.87126	0.182675	0.231724	0.210098
12161	MIR4642	0	0	0	-1.118	-1.03655	1.15672	0.175115	0.594615	0.0118127	0.380668	0.789556	0.0514973	1.44118	0.546685	-2.74524	-0.160917	-0.0517921	0.210039
4775	DLGAP1-AS2	0	0	0	-1.16713	1.03957	1.15669	0.256144	0.769846	0.307765	0.467214	0.892345	0.547398	1.19242	-0.299281	-1.04413	-0.222964	0.0559914	0.210006
8930	KDM3B	0	0	0	-1.11575	1.07331	1.1566	0.297304	0.501505	0.138271	0.506739	0.724305	0.325311	1.08956	-0.692994	-1.53815	-0.158013	0.102064	0.209893
1099	ARHGEF7-AS1	0	0	0	-1.06971	-1.04412	1.15659	0.526556	0.624955	0.0711663	0.696686	0.808692	0.20078	0.652219	0.501702	-1.89604	-0.0972164	-0.0622914	0.209876
4043	CSAG4	0	0	0	-1.00961	-1.09803	1.15647	0.913898	0.258336	0.130958	0.952281	0.518184	0.313233	0.110424	1.18663	-1.56884	-0.0137914	-0.134911	0.209729
[truncated: 20,717 more rows]

## Sheet: Counting
	significant_up	significant_down
AC_v_HS	181	282
AD_v_HS	301	241
ACLF_v_HS	483	1359
ACLF_v_AC	648	613

## Sheet: ACLF_AC
Table S6. Lists of genes that were differentially expressed or not in ACLF vs AC
Gene ID	Sig_ACLF_vs_AC	fc_ACLF_vs_AC	p_ACLF_vs_AC	fdr_ACLF_vs_AC
CD177	1	15.5269	1.25989e-07	0.000102204
IL1R2	1	8.78039	4.89445e-10	2.77931e-06
ARG1	1	8.3917	1.63961e-08	2.86478e-05
PFKFB2	1	7.34894	1.25611e-09	4.75521e-06
MMP8	1	7.20087	0.00155376	0.0243227
IL18RAP	1	6.64824	1.3149e-08	2.71515e-05
MCEMP1	1	6.10152	1.07588e-10	1.4788e-06
VNN1	1	5.67558	1.82821e-06	0.000591923
ANXA3	1	5.30071	1.95316e-10	1.4788e-06
FKBP5	1	4.88308	1.33874e-10	1.4788e-06
GYG1	1	4.71934	6.47653e-08	6.68672e-05
CLEC4D	1	4.70641	6.95671e-09	1.58015e-05
OLAH	1	4.6249	4.45166e-05	0.00363629
VSIG4	1	4.62196	0.000143109	0.0072396
MMP9	1	4.56631	4.33717e-07	0.000214162
SAMSN1	1	4.549	3.66724e-07	0.000203165
CD163	1	4.38103	3.1764e-05	0.0031369
GPR84	1	4.33589	6.19542e-05	0.00438389
HPGD	1	4.25253	0.000514397	0.0137638
GRB10	1	4.24283	1.78164e-09	5.78115e-06
TPST1	1	4.07644	7.57855e-06	0.00138386
BMX	1	4.0645	3.59554e-08	4.08345e-05
NSUN7	1	4.0444	1.11342e-07	9.36672e-05
ANKRD22	1	3.86934	9.08255e-05	0.00547858
IL1RAP	1	3.80586	1.38908e-06	0.000508896
FCAR	1	3.79005	3.11526e-08	4.08345e-05
KLHL2	1	3.7217	1.02626e-07	8.96554e-05
MIR4668	1	3.55499	2.08979e-06	0.000643783
PFKFB3	1	3.55139	2.16104e-07	0.00014437
DHRS9	1	3.48129	0.000681104	0.015759
KCNMA1	1	3.45393	5.45954e-05	0.00407165
OLFM4	1	3.44172	0.0211197	0.0978675
NAIP	1	3.42851	7.29033e-08	7.19968e-05
RETN	1	3.41515	0.00106843	0.0201089
SLC2A14	1	3.32755	1.7313e-07	0.000131083
THBS1	1	3.30762	0.0012222	0.021371
CEACAM1	1	3.23253	4.91741e-05	0.00383828
S100A12	1	3.18127	3.24643e-09	8.19326e-06
ST6GALNAC3	1	3.17853	3.79147e-07	0.000203341
DAAM2	1	3.17492	0.00011331	0.0061941
SORT1	1	3.16024	3.41332e-06	0.000846928
SERPINB1	1	3.11067	8.20875e-08	7.7689e-05
KCNE1	1	3.08322	6.21741e-06	0.00127227
IRAK3	1	3.07061	1.89574e-07	0.000137068
B3GNT5	1	3.02535	1.56645e-06	0.000540472
CST7	1	3.02411	2.77711e-05	0.00286724
AGFG1	1	2.9772	1.93105e-07	0.000137068
NLRC4	1	2.97616	6.90146e-07	0.000295773
ALPL	1	2.97291	1.56897e-06	0.000540472
SLC2A3	1	2.94143	3.84946e-07	0.000203341
MAP2K6	1	2.90103	2.2936e-06	0.000667907
BCL2A1	1	2.89246	4.82901e-07	0.000227582
ETS2	1	2.88065	8.57424e-06	0.00149208
ACSL1	1	2.86793	7.77326e-07	0.000304417
GADD45A	1	2.85842	5.67095e-06	0.00122675
MCTP2	1	2.83053	2.56921e-07	0.000166735
CLEC4E	1	2.80002	5.26089e-06	0.00116015
TLR5	1	2.79822	4.37774e-05	0.00363629
ATP9A	1	2.77946	3.21464e-09	8.19326e-06
MGAM	1	2.7761	3.6168e-06	0.000846928
SLC51A	1	2.75694	0.000278145	0.0100282
LCN2	1	2.73762	0.0261201	0.110653
MKNK1	1	2.72584	2.17044e-06	0.000655607
KIF1B	1	2.70539	2.81352e-07	0.000168175
LRG1	1	2.70344	9.54712e-08	8.67413e-05
SLC37A3	1	2.68723	4.59296e-05	0.00364771
ADGRG3	1	2.66438	2.09738e-06	0.000643783
ASPH	1	2.66433	1.02366e-06	0.000387525
LDHA	1	2.64155	2.31632e-05	0.00254168
ATP11B	1	2.64082	9.02461e-07	0.000347432
IDI1	1	2.62813	3.43721e-05	0.00328037
MAPK14	1	2.60806	2.09697e-06	0.000643783
ZDHHC19	1	2.59804	7.52705e-10	3.41939e-06
GALNT14	1	2.59747	0.000312873	0.0106546
ATP6V1C1	1	2.5898	1.55259e-06	0.000540472
IL1R1	1	2.57481	0.000227396	0.00907002
CSGALNACT2	1	2.57252	3.58184e-06	0.000846928
RNASE2	1	2.55719	0.000315598	0.0106846
SULT1B1	1	2.54696	1.7434e-05	0.00219719
HP	1	2.5457	0.000956054	0.0189084
GPR160	1	2.5383	3.31216e-05	0.00322886
ORM1	1	2.53549	0.0304255	0.120084
WDFY3	1	2.52282	3.57323e-06	0.000846928
CR1	1	2.5211	1.05574e-05	0.00168875
CA4	1	2.49353	2.49415e-06	0.000717116
FPR2	1	2.48661	3.59442e-05	0.00335112
PSTPIP2	1	2.48513	1.84345e-06	0.000591923
WSB1	1	2.48434	1.79731e-05	0.00219722
SIPA1L2	1	2.47918	1.32194e-06	0.000492237
ROPN1L	1	2.47655	6.53035e-06	0.00128983
CYSTM1	1	2.46622	1.37633e-05	0.00203281
HGF	1	2.42887	0.000431419	0.0127479
ADM	1	2.41906	1.30674e-05	0.00195272
LRRN1	1	2.41851	7.50465e-06	0.00138386
HK3	1	2.41446	2.19363e-06	0.000655607
DPY19L3	1	2.40966	1.02116e-05	0.00165894
ADAM9	1	2.40587	1.6196e-05	0.00218843
CLEC1B	1	2.39602	0.00595188	0.0496114
ALOX5AP	1	2.3955	5.1383e-08	5.55769e-05
TMCO3	1	2.34244	6.16413e-07	0.000269254
ENTPD7	1	2.32632	0.000255641	0.00956236
NABP1	1	2.31919	3.38851e-05	0.00325632
IL4R	1	2.30455	6.64109e-05	0.00455728
S100P	1	2.30313	0.000531617	0.0140083
UBE2J1	1	2.30279	2.43218e-05	0.00256792
DYSF	1	2.29865	4.95784e-06	0.00112612
TMED8	1	2.29794	3.503e-08	4.08345e-05
SLC26A8	1	2.29659	3.02394e-05	0.00303919
PYGL	1	2.29502	3.85156e-05	0.00343076
GAS7	1	2.29355	3.17808e-06	0.000811088
SRPK1	1	2.29005	5.27428e-05	0.0040473
C4orf3	1	2.28767	1.4015e-05	0.00204062
CEACAM8	0	2.28009	0.0569355	0.17023
RALGAPA2	1	2.28008	6.84199e-06	0.00133143
TNFAIP6	1	2.26986	0.000676376	0.015759
ADAMTS2	1	2.26972	4.16288e-05	0.00360343
ACSL4	1	2.26536	9.78659e-05	0.0056723
PROK2	1	2.24844	0.000418267	0.0125007
LINC01127	1	2.24391	0.000928308	0.0186268
MSL3	1	2.23509	1.66898e-05	0.00218843
CYYR1	1	2.23489	4.43741e-05	0.00363629
PHTF1	1	2.23177	2.9916e-07	0.000174234
GCA	1	2.2261	3.81066e-06	0.000883217
OSBPL1A	1	2.21682	0.000941461	0.0187253
MEF2A	1	2.21208	3.38654e-05	0.00325632
PPP1R3D	1	2.21076	4.57068e-05	0.00364771
LILRA5	1	2.20882	7.46823e-05	0.00486055
FCER1G	1	2.19424	7.46056e-07	0.000297297
ZNF438	1	2.19339	2.67975e-07	0.000167101
NFKBIA	1	2.18421	7.38918e-05	0.00484041
XIST	0	2.18388	0.150779	0.304372
CRISP3	1	2.17835	0.00883343	0.0612836
CPD	1	2.17563	8.61469e-05	0.00533241
DACH1	1	2.16766	2.69535e-06	0.000755829
MSL3P1	1	2.16606	7.67659e-06	0.00138386
METTL7B	1	2.16382	0.00341712	0.0375148
AGTPBP1	1	2.16091	1.96392e-05	0.00231131
SLC1A3	1	2.15507	0.00159858	0.0246338
ECHDC3	1	2.14928	2.96222e-05	0.00299545
IRS2	1	2.14783	0.000152936	0.0075195
DUSP1	1	2.14604	0.000453454	0.0130251
PGD	1	2.14258	2.34947e-05	0.00256567
CAB39	1	2.14084	2.42004e-05	0.00256792
ERLIN1	1	2.13893	6.28474e-06	0.00127457
BPI	1	2.13447	0.0421538	0.143766
LTF	0	2.13042	0.0992717	0.236482
MIR4441	1	2.12613	1.64732e-05	0.00218843
FAM126B	1	2.12577	0.00183324	0.026393
TBC1D8	1	2.12418	3.57611e-06	0.000846928
LIPN	1	2.11625	8.23594e-05	0.00515347
GK	1	2.11385	0.000432914	0.0127538
C5orf30	1	2.11248	0.000468775	0.0131547
B4GALT5	1	2.11196	3.46646e-05	0.00328072
CD63	1	2.10581	2.73267e-06	0.00075695
GNG5	1	2.10236	5.83661e-07	0.000259946
ALPK1	1	2.0996	3.67591e-05	0.00335112
PLBD1	1	2.09666	1.02251e-05	0.00165894
CNIH4	1	2.0941	3.33629e-06	0.000842004
TLR4	1	2.09157	0.000525348	0.0139239
BCL6	1	2.0913	0.000400359	0.0122136
CARD6	1	2.08367	1.79926e-05	0.00219722
MIR3945HG	1	2.07784	1.61916e-05	0.00218843
SMPDL3A	1	2.0723	0.00507277	0.0460707
SLCO4C1	1	2.0703	0.000195311	0.00831216
RAB32	1	2.06931	1.58817e-05	0.00217312
ADGRE1	1	2.06711	0.000934011	0.018689
MIR223	1	2.05706	1.66199e-05	0.00218843
APMAP	1	2.04429	0.000169482	0.00782441
FAM157B	1	2.04256	7.50375e-05	0.00486972
ZNF254	1	2.03629	2.29706e-05	0.00253279
KL	1	2.0309	6.01552e-06	0.00124215
GK3P	1	2.02972	0.000411657	0.0123519
TLR2	1	2.02938	0.00112004	0.0205199
ORM2	1	2.02592	0.0189287	0.0923369
CSGALNACT1	1	2.02526	0.00518528	0.0465627
PLSCR1	1	2.02454	0.000194737	0.00831216
ANKS1A	1	2.02365	3.67561e-05	0.00335112
TDRD9	1	2.01683	0.000133375	0.00690399
HMGB2	1	2.01472	4.11088e-05	0.00360343
CDADC1	1	2.00799	0.000190005	0.00825824
FGD4	1	2.00191	1.79284e-05	0.00219722
NECAB1	1	1.99938	9.64927e-05	0.00561984
ALOX5	1	1.99655	5.05388e-05	0.0039313
KCTD7	1	1.99524	3.64311e-05	0.00335112
MMRN1	1	1.99329	0.00734934	0.0552946
TIPARP	1	1.99005	0.000233294	0.00917461
PAG1	1	1.9896	0.000378848	0.0118528
HS3ST3B1	1	1.98788	0.00114466	0.0207411
MS4A4A	1	1.9794	0.00386084	0.0397891
KLF7	1	1.97607	0.000128456	0.00675358
MGAM2	1	1.97379	0.00236072	0.0303806
HRH2	1	1.97201	0.00101518	0.019658
LINC00862	1	1.97183	0.0137409	0.0782431
RNF144B	1	1.97177	0.0014352	0.0232354
LYVE1	1	1.9696	0.00376101	0.0392911
RALB	1	1.96691	0.000307378	0.0105809
SH3GLB1	1	1.96345	0.000178803	0.00804911
TIMP1	1	1.96278	0.00156213	0.0243884
LIMK2	1	1.96132	0.00105747	0.0200328
TRIB1	1	1.95996	0.00025387	0.00951875
DNAJC25	1	1.95404	0.000139594	0.00714131
ANKRD34B	1	1.95163	0.00239251	0.0306307
HIP1	1	1.94978	1.71236e-05	0.00219719
POR	1	1.94677	1.4757e-05	0.00206296
BNIP2	1	1.94595	0.000126154	0.0066794
PCNX1	1	1.9438	0.000644426	0.0153608
MYO10	1	1.94272	0.000116906	0.00632237
CYP1B1	1	1.94111	0.00777773	0.0570649
RBM47	1	1.93941	6.3461e-05	0.00443524
DHRS13	1	1.93671	0.000409179	0.01231
TSC22D3	1	1.93342	0.00162889	0.0249317
SLA	1	1.9291	8.66201e-05	0.00534313
EBLN2	1	1.92474	0.000343703	0.0112979
ACSL3	1	1.92358	5.51677e-06	0.00120488
UPP1	1	1.92302	2.82669e-08	4.08345e-05
PPARG	1	1.91649	0.000589044	0.0146545
GNAQ	1	1.91571	3.71601e-05	0.00335112
ITGAM	1	1.91256	7.31158e-05	0.00484041
ZNF354A	1	1.91255	0.000174486	0.00795838
RBPJ	1	1.91249	0.000179303	0.00804911
PGLYRP1	1	1.91	0.000317018	0.0107067
NFIL3	1	1.90776	0.00120464	0.0211946
FGF13	1	1.9077	0.00288963	0.0339172
FLT3	1	1.90622	0.00293769	0.0341686
MIR4772	1	1.89763	0.00175625	0.0259372
TPK1	1	1.89288	0.000173356	0.00793873
SELP	1	1.89273	0.0156822	0.0837539
TCN1	1	1.8878	0.0337842	0.127006
F5	1	1.88528	0.00165068	0.025087
SLC11A1	1	1.88511	0.0165181	0.0862368
FLOT1	1	1.8841	5.67977e-05	0.00414691
BCAT1	1	1.88393	0.00464193	0.043932
EXOC6	1	1.88272	8.68412e-06	0.00149433
QSOX1	1	1.88095	0.000346298	0.0112991
MIR3605	1	1.88092	0.00109975	0.0203469
CEBPB	1	1.88054	3.07654e-05	0.00306493
ITGA2B	1	1.88049	0.0327768	0.124831
LTB4R	1	1.87999	7.90071e-05	0.00501276
SLC25A40	1	1.87556	0.000163861	0.00762693
MANSC1	1	1.87302	0.00414285	0.0413026
GTDC1	1	1.86824	5.58116e-05	0.0041026
DDX60L	1	1.86493	0.00370281	0.0390144
SLC39A8	1	1.8593	0.0318076	0.122932
FCGR1CP	1	1.85882	0.014021	0.0790725
TBC1D14	1	1.8588	3.05178e-05	0.00305366
RGL4	1	1.85869	2.00252e-07	0.000137834
CPNE5	1	1.85851	0.00118481	0.0210733
PLXNC1	1	1.85707	0.00344714	0.0376834
CKAP4	1	1.85583	1.4493e-05	0.00205384
FAM89A	1	1.85167	0.00122198	0.021371
TMEM260	1	1.85161	5.5032e-05	0.00407165
PGS1	1	1.84959	9.94092e-05	0.00571641
NQO2	1	1.84935	0.000900697	0.0183484
DHCR7	1	1.8455	0.000637749	0.0152643
TMEM2	1	1.84294	0.000175539	0.00799037
CD55	1	1.83998	2.58201e-06	0.000733098
MREG	1	1.83684	0.000256959	0.00956236
MERTK	1	1.83566	0.0171265	0.0878722
FPR1	1	1.83415	0.000609317	0.0148498
CACNA1E	1	1.8321	0.000464832	0.0131484
PCYT1A	1	1.8299	0.000124339	0.00661416
CASP5	0	1.829	0.0511532	0.159974
MYL12A	1	1.82891	5.6383e-05	0.00413123
SOCS3	1	1.82587	7.34687e-07	0.000297297
FAM129A	1	1.82541	0.00642508	0.0514662
RNASE1	0	1.82123	0.0581274	0.172049
GMFG	1	1.8202	7.09421e-05	0.00478154
ZNF608	1	1.81809	0.0165519	0.086269
EFCAB13	1	1.81756	0.0437342	0.147049
HIF1A	1	1.81697	0.000249128	0.00947855
SAT1	1	1.81572	0.000818303	0.0174042
PPP1R3B	1	1.8156	0.00260353	0.0321919
FAM157A	1	1.81367	0.00240634	0.030672
IFITM1	1	1.81224	0.00236074	0.0303806
NEDD4	1	1.81027	4.87567e-05	0.00383204
CDC42EP3	1	1.80861	0.00140261	0.0229334
DDAH2	1	1.80568	7.15961e-06	0.001344
CEBPD	1	1.80503	0.000454311	0.0130251
GPR141	1	1.80407	0.000148676	0.00743628
FLOT2	1	1.8036	4.49763e-05	0.00363629
ARID5A	1	1.80254	2.37674e-05	0.00256792
MIR1343	1	1.80185	0.0298449	0.118633
TLR8	1	1.80106	0.00206898	0.0280743
ST3GAL4	1	1.80038	0.00185438	0.0265408
ZDHHC20	1	1.79952	9.52396e-05	0.00560433
ERO1A	1	1.7979	0.00248295	0.0312626
DEFA1	0	1.79785	0.215917	0.380149
FEM1C	1	1.79731	0.000462125	0.0131358
SPTLC2	1	1.7956	0.000223328	0.0090261
TMTC1	1	1.79541	0.0204991	0.0961948
LIN7A	1	1.79472	0.00021375	0.00889216
SSH1	1	1.79361	0.000162523	0.00759579
TNPO3	1	1.79297	1.44723e-05	0.00205384
KIF3C	1	1.79279	1.57045e-06	0.000540472
IFNGR1	1	1.79278	0.000702315	0.0160004
PDSS1	1	1.79224	0.00376368	0.0392911
SOS2	1	1.79114	0.000555057	0.0142298
FCGR1A	1	1.79068	0.0122839	0.0739706
FNDC3B	1	1.79038	0.000230699	0.00916101
H3F3C	1	1.79032	0.0035724	0.0382671
IDNK	1	1.78936	0.0013144	0.0222634
AIM2	1	1.78612	0.031826	0.122932
FCRL1	1	1.7815	0.0133399	0.0768652
EMB	1	1.781	5.40635e-05	0.00407165
IVNS1ABP	1	1.77975	0.00285684	0.0337795
HSPA1B	1	1.77909	0.000268796	0.00986338
S100A9	1	1.77529	2.85466e-06	0.000771914
LAMTOR5	1	1.77501	1.75288e-05	0.00219719
CD59	1	1.77355	0.000883198	0.0181292
BAZ1A	1	1.77207	0.000320789	0.0107586
TTN-AS1	1	1.76883	0.000240231	0.00927995
PGK1	1	1.76847	0.000177728	0.00804601
RBMS1	1	1.76833	4.1868e-05	0.00360343
CD82	1	1.76813	0.000369984	0.0116558
MACF1	1	1.76764	0.000231886	0.00917461
IGF1R	1	1.76561	0.000241372	0.00930817
RNF149	1	1.76483	0.00230417	0.0299269
VNN2	1	1.7605	0.00556326	0.0480411
B3GNT2	1	1.76039	0.00164724	0.025087
PCOLCE2	1	1.7589	0.0135342	0.0775322
STXBP5	1	1.7582	0.00011912	0.00642683
IL10RB-AS1	1	1.7569	0.000315636	0.0106846
FBXW2	1	1.75661	0.000130783	0.00682471
C1QB	1	1.75608	0.00131981	0.0223385
ELANE	1	1.7537	0.0162132	0.0851878
ANO10	1	1.75291	4.67019e-05	0.00368329
MTF1	1	1.7528	0.000250508	0.00950226
AIG1	1	1.75268	0.000970965	0.0191401
TECPR2	1	1.75247	0.00222259	0.0292271
HPR	1	1.75221	0.00609787	0.0503176
MAP3K8	1	1.75126	0.00044486	0.012938
HAT1	1	1.74969	9.40922e-06	0.00158312
FCGR1B	1	1.74734	0.0169455	0.0872392
RAB27A	1	1.74669	0.000466264	0.0131547
ARHGAP24	1	1.74498	0.000849389	0.0177173
RNF141	1	1.74455	0.00304094	0.0348672
GLT1D1	1	1.74336	0.00527221	0.0467968
CKLF	1	1.74331	0.000154946	0.00752393
MMADHC	1	1.74306	0.000202586	0.00851662
C6orf229	1	1.74291	0.000161784	0.00759579
OSTF1	1	1.74049	0.000296405	0.0104058
FBXO38	1	1.73954	0.000273251	0.00996249
KREMEN1	1	1.73901	0.0204027	0.0961619
DGAT2	1	1.73867	0.0379403	0.135713
FAM160B1	1	1.73851	0.00093081	0.0186606
TP53I11	1	1.73695	0.000554684	0.0142298
FAM217B	1	1.73447	0.00142149	0.0231185
CLIC1	1	1.73142	0.000261955	0.00969065
APH1B	1	1.73045	0.000156843	0.00752393
SEMA4A	1	1.73027	0.00159685	0.0246238
ADAM17	1	1.72929	0.00533668	0.0470947
LINC01061	1	1.72841	0.00127954	0.021917
DOCK4	1	1.72557	0.0286291	0.116018
GRAMD1A	1	1.7208	0.00057633	0.0144649
TMEM165	1	1.71727	0.000103319	0.00589647
VAPA	1	1.7168	0.000936378	0.018689
FOLR3	0	1.71557	0.0712953	0.193951
CD24	1	1.71353	0.0263761	0.111131
FAR2	1	1.71312	0.00224747	0.0294741
RPS6KA3	1	1.71294	0.00177767	0.0261008
ECE1	1	1.71068	0.00650405	0.0517635
ELMO2	1	1.71047	0.000682698	0.015759
RSBN1	1	1.7099	0.000493236	0.0134918
SLC31A2	1	1.70844	0.0151929	0.0825577
MIR3614	1	1.7071	0.000460708	0.0131134
RAB31	1	1.70704	0.000266887	0.00985701
RALGPS2	1	1.70648	0.000294921	0.0104058
METTL9	1	1.7062	0.000923139	0.0185923
CD58	1	1.70535	0.000907476	0.0184583
CGB3	1	1.70382	0.000669028	0.0156915
PDZD8	1	1.70342	8.68066e-05	0.00534313
FAM49B	1	1.70169	0.000821355	0.0174195
SNORA71C	1	1.70143	0.00066965	0.0156915
MILR1	1	1.69968	0.00512094	0.0462677
ANXA1	1	1.69796	0.00573344	0.0487306
AP3B2	1	1.6965	0.00122624	0.0214253
TXN	1	1.69409	0.000526224	0.0139308
BST1	1	1.69337	0.00043687	0.0127719
DRAM1	1	1.69309	0.000739672	0.0165201
PIK3CB	1	1.692	5.26017e-05	0.0040473
IL10	1	1.69193	0.00210933	0.0283876
XPO6	1	1.6909	0.00628893	0.0509663
LMNB1	1	1.69072	0.00542912	0.0474989
CCDC71L	1	1.69048	0.00277642	0.0332263
FAM20A	1	1.69004	0.00419773	0.0416348
MIR596	1	1.68739	0.00495168	0.0454538
MIR4734	0	1.68486	0.0821377	0.210787
MTHFS	1	1.68457	0.00283199	0.033608
CDC123	1	1.68338	0.00144769	0.0233377
SH3PXD2B	1	1.68239	0.000617554	0.0149514
IHH	1	1.68109	9.24539e-05	0.00552631
N4BP1	1	1.6801	0.0037	0.0390144
FFAR2	1	1.68	0.0121579	0.0735376
KAT6A	1	1.67957	0.00389084	0.0399912
FAM105A	1	1.6778	0.00495426	0.0454538
SLC15A4	1	1.67771	0.0293077	0.117469
LINC00211	1	1.67687	0.00600304	0.0499011
PADI4	1	1.67601	0.00222051	0.0292218
PDE4D	1	1.67597	0.010916	0.0691201
JAK3	1	1.67481	0.000156269	0.00752393
P2RX1	1	1.67478	0.0014462	0.0233302
TGFBR1	1	1.67355	0.000802648	0.0172418
RNASE3	1	1.66959	0.000677124	0.015759
GALNT2	1	1.66785	0.00546048	0.047549
SLC25A24	1	1.66636	0.00273834	0.0329443
CHSY1	1	1.66534	0.0065593	0.05205
ARPC3	1	1.66412	0.000196124	0.00831216
OSBPL9	1	1.66372	0.000211982	0.00885101
MIR502	1	1.66369	0.00848256	0.0597806
EXOSC4	1	1.66352	0.0022078	0.0291681
FAR1	1	1.66241	0.00133342	0.0224019
VPS9D1	1	1.66141	0.00116492	0.0209833
PJA2	1	1.66082	0.00408608	0.0410856
PXYLP1	1	1.66067	0.00347456	0.0377432
IRF2BPL	1	1.66061	0.0130889	0.0762504
SLC16A6	1	1.65956	0.00934744	0.0632232
SDHAF3	1	1.65752	7.77602e-05	0.00497534
TIMP3	1	1.65742	0.00410644	0.0411533
IL1RN	1	1.65704	0.00320034	0.036022
TWF1	1	1.65363	1.65882e-05	0.00218843
CNTNAP3B	0	1.65187	0.101232	0.238942
NME8	1	1.65047	0.00182702	0.0263485
CNR1	1	1.64844	0.0072528	0.054917
TENM1	1	1.64765	0.00240093	0.0306455
C4BPA	1	1.64732	0.0354916	0.130367
SGTB	1	1.64724	0.000355331	0.01144
FAM157C	1	1.64565	0.00125543	0.021685
SGMS2	1	1.64482	0.00402909	0.0407415
TNFSF13B	1	1.6439	0.00231969	0.0300739
BTBD19	1	1.64389	0.000357513	0.0114518
DOK3	1	1.64286	0.000608681	0.0148498
ATP13A3	1	1.64158	0.0111061	0.0698016
CYP19A1	1	1.64095	0.00492518	0.0453468
KIAA0825	1	1.63955	0.0240542	0.105395
TRPM6	1	1.63936	0.0283054	0.115251
KLF9	1	1.63904	0.000680455	0.015759
PROS1	1	1.63778	0.00657109	0.0520907
MFGE8	1	1.63764	0.0282945	0.115242
DEFA4	0	1.6359	0.152746	0.306573
GPCPD1	1	1.63526	0.00581737	0.0489754
TMLHE	1	1.6351	5.71274e-05	0.00414691
MIR3176	1	1.63483	0.0126754	0.075074
MIR604	1	1.63454	0.00640858	0.0514226
AQP9	1	1.63344	0.0185352	0.0912656
CDK14	1	1.63273	0.00172862	0.0257806
PLIN3	1	1.63224	0.000292608	0.0103686
NTNG2	1	1.63114	0.000248614	0.00947486
RTN4	1	1.63111	0.00189412	0.0268558
JAK2	1	1.62964	0.00275949	0.033124
LYRM1	1	1.62953	0.000252691	0.00951845
AGO4	1	1.62931	0.00370322	0.0390144
GPAT4	1	1.62924	0.000225222	0.00907002
RTN3	1	1.62804	0.00158727	0.0245929
NOP10	1	1.62787	0.000397564	0.0121951
SSFA2	1	1.62738	0.00195861	0.0273267
IMPA2	1	1.62624	0.000441104	0.0128617
SMAP2	1	1.62615	0.008823	0.0612299
HSDL2	1	1.62568	0.003154	0.0356604
ACER3	1	1.62531	0.00299424	0.0345761
SLC12A6	1	1.62472	0.00412672	0.0412728
TREML4	1	1.6236	0.0384298	0.136808
MAK	0	1.62298	0.0907809	0.223838
SLC22A4	1	1.6218	0.00109138	0.0203386
EPAS1	1	1.62158	0.00704722	0.0540801
PRUNE2	1	1.6209	0.0459839	0.150762
ZNF281	1	1.62067	0.00102472	0.0196774
COL4A3BP	1	1.61962	0.00147617	0.0235792
LY96	1	1.6184	0.0229948	0.102634
LPCAT2	1	1.61639	0.00183359	0.026393
LILRA6	1	1.61615	0.00307025	0.0350264
DUSP5P1	1	1.6159	0.0199066	0.0948625
IRAK4	1	1.6157	0.00406653	0.0409658
RIT1	1	1.61484	0.00551625	0.0478229
UBE2D1	1	1.61375	0.00572924	0.0487211
LRRC10B	1	1.61354	0.000321137	0.0107586
MLKL	1	1.61265	0.00262666	0.0322822
ATP11A	1	1.6125	0.000684087	0.015759
EMC2	1	1.60992	0.00010937	0.00605479
MIR938	1	1.60834	0.0028185	0.0335356
RFX2	1	1.60767	0.00150543	0.0238004
MAOA	0	1.60666	0.0553537	0.167217
KLF5	1	1.60658	0.000189722	0.00825824
ZFAS1	1	1.60548	0.00872669	0.0607278
MIR4802	1	1.60518	0.00723811	0.054857
LINC00398	1	1.60428	0.000489163	0.013436
JMJD6	1	1.60422	9.51461e-05	0.00560433
SQRDL	1	1.60392	0.000161564	0.00759579
SH3BP5	1	1.60376	0.00168457	0.0254073
IFITM3	0	1.60317	0.0566463	0.169745
LINC00265	1	1.60277	0.00295214	0.0342291
FGR	1	1.6017	0.00205082	0.0279774
QPCT	1	1.59975	0.00895306	0.0616428
LINC01002	1	1.59788	0.00236626	0.030415
TSHZ3	1	1.59761	0.014825	0.0816833
MIR6883	1	1.59735	0.000158336	0.00752393
RILPL2	1	1.59732	0.00519555	0.0466006
HEBP2	1	1.59732	0.000237626	0.00921395
HIPK2	1	1.59714	0.00019411	0.00831216
TLR1	1	1.59687	0.0217027	0.0994665
AJUBA	1	1.5968	0.0117198	0.0720053
TNFAIP3	1	1.59492	0.0149408	0.0819327
TGFB1I1	1	1.5949	0.0231826	0.103188
CFLAR	1	1.59329	0.0103239	0.0669989
USB1	1	1.59232	0.000990918	0.0193865
KCNJ15	0	1.59227	0.0921943	0.22612
OSM	1	1.59124	0.000428413	0.0127202
PLP2	1	1.5912	0.00054872	0.0141679
CXCL16	1	1.591	0.0362246	0.131917
MSRA	1	1.58937	0.000593138	0.0147204
EDNRB	1	1.58903	0.00735356	0.0553075
SSH2	1	1.58889	0.00412837	0.0412728
CHIT1	1	1.58873	0.000307168	0.0105809
LHX4-AS1	1	1.58782	0.0346248	0.128638
LGALS8	1	1.58697	0.00162065	0.0248486
SEMA6B	1	1.58434	1.94216e-05	0.00230964
PPP4R1	1	1.58419	0.0108479	0.0688739
SLC38A2	1	1.58368	0.00462636	0.0438944
NF1	1	1.58343	0.000399646	0.0122136
LBR	1	1.58319	0.00643905	0.0515169
RGL1	1	1.58313	0.0230359	0.102797
LINC-ROR	1	1.58254	0.0120221	0.0731111
RNF146	1	1.58119	0.0016656	0.0252216
SLPI	0	1.58058	0.140963	0.29166
CHD7	1	1.58046	0.0142451	0.0797742
G0S2	1	1.57833	0.0284385	0.115596
ZFYVE16	1	1.57704	0.00647477	0.0516522
UBE2W	1	1.57698	0.00118258	0.0210733
GGT1	1	1.57675	0.00065264	0.0154492
SORL1	1	1.57581	0.0152012	0.0825632
PPM1M	1	1.57471	0.000359208	0.0114518
TRIQK	1	1.57462	0.004067	0.0409658
FAM101B	1	1.5733	0.00780082	0.057098
LINC01001	1	1.57324	0.00461244	0.0438285
KBTBD7	1	1.57273	0.000332157	0.010998
MTMR1	1	1.57262	0.00111232	0.0204577
MLLT1	1	1.57225	1.77021e-05	0.00219719
SLC9A8	1	1.5721	0.00431648	0.0422606
EIF4E3	1	1.57184	0.00260103	0.0321915
GPAT3	1	1.57047	0.0105274	0.0677197
SPATC1	1	1.57006	0.00336047	0.0371253
KLF14	1	1.56943	1.55846e-08	2.86478e-05
TREML2	1	1.56892	0.00316678	0.0357151
PIK3AP1	1	1.56875	0.0117041	0.0719829
DICER1	1	1.56815	0.00473681	0.0443604
BCL3	1	1.56732	0.00039621	0.0121951
NDST2	1	1.56655	0.0019265	0.0270225
MARCH5	1	1.56518	0.00268982	0.0326527
PRTN3	1	1.5632	0.0150267	0.0820873
MIR4451	1	1.56301	0.000162508	0.00759579
MMP25	1	1.56128	0.000604352	0.0148079
CLEC5A	1	1.56105	0.0301211	0.119194
TGFA	1	1.56039	0.000269259	0.00986442
CHMP2B	1	1.56004	0.00234955	0.0303236
MYADM	1	1.55998	0.0143886	0.0802411
LTBP1	0	1.55843	0.0573233	0.170821
MIR4440	1	1.55842	0.00113079	0.0205972
H3F3B	1	1.5575	0.0238734	0.104927
FFAR3	1	1.55636	0.0294124	0.117722
CCDC126	1	1.55629	0.000160705	0.00759579
CASP4	1	1.55625	0.0189189	0.0923369
BASP1	1	1.55528	0.00150294	0.0238004
ACVR1B	1	1.555	0.000268483	0.00986338
SERPINA1	1	1.55464	0.00323452	0.0361503
HSPA1A	1	1.55383	0.00423898	0.041881
KCNJ2-AS1	1	1.55354	0.00557528	0.0480411
SEC24A	1	1.55274	0.00100215	0.0195054
CMTM6	1	1.55036	0.00898698	0.0617267
RAB1A	1	1.54985	0.000570184	0.0143742
HS3ST3A1	1	1.54978	7.95226e-05	0.00502598
KRAS	1	1.54973	0.00728231	0.055024
LPGAT1	1	1.54929	0.00756619	0.0564216
PTENP1	1	1.54753	0.00118161	0.0210733
KLHL8	1	1.54729	7.31951e-05	0.00484041
AIM1	1	1.54639	0.00794142	0.0576298
MAPRE1	1	1.54499	0.00112539	0.0205483
CD300LD	1	1.54443	0.0467242	0.151646
LAIR1	1	1.54422	0.0173911	0.0884616
ALCAM	1	1.54205	0.0406769	0.141145
CLU	1	1.54146	0.0479606	0.154085
PPP1R12A	1	1.5411	0.00268179	0.0326325
MB21D1	1	1.54091	0.000295611	0.0104058
TREML1	1	1.54084	0.0266007	0.111496
DGKD	1	1.54043	7.70826e-05	0.00497402
DACT2	1	1.53969	0.000511568	0.0137349
GNAI3	1	1.53789	0.00117801	0.0210522
LINC00999	1	1.53779	0.00454325	0.0434873
E2F3	1	1.53669	0.00365093	0.0387148
SAMD8	1	1.53644	0.00534243	0.0470947
TMEM185B	1	1.5358	0.00505193	0.0459549
CLK4	1	1.53473	0.0148779	0.0817966
MBD2	1	1.53432	0.00518643	0.0465627
TRPS1	1	1.53317	0.0131055	0.0762611
KDM6B	1	1.53256	0.00596273	0.0496836
FAM65B	1	1.53213	0.00770939	0.0568912
RAB18	1	1.53151	0.00557455	0.0480411
CEACAM4	1	1.53123	0.00310228	0.035215
PACSIN2	1	1.53108	0.00108547	0.0203386
SF3B6	1	1.5309	0.00219955	0.0290936
PIAS2	1	1.53061	0.0486962	0.155589
FUT7	1	1.53031	0.000441703	0.0128626
SNORD12B	1	1.52916	0.0294318	0.117754
POMP	1	1.52916	0.00019478	0.00831216
MIR3180-5	1	1.52895	0.0131871	0.076548
PXK	1	1.52859	0.00524922	0.0466839
OLFML2B	1	1.52852	0.00257231	0.0320854
SBNO2	1	1.52782	0.00154668	0.0242619
IQGAP1	1	1.52732	0.00991811	0.0653364
ARL8A	1	1.52667	0.00581012	0.0489754
RASGEF1A	1	1.52535	0.000156779	0.00752393
WFDC1	1	1.52458	0.00284192	0.0336731
SLC40A1	1	1.52437	0.000679234	0.015759
ZNF788	1	1.52396	0.0110047	0.0693262
TREML5P	1	1.52278	0.00374552	0.0392234
MSL1	1	1.52268	0.0255527	0.109263
YIPF1	1	1.52267	0.00165119	0.025087
ADD3	1	1.52222	0.00262931	0.0322822
CNEP1R1	1	1.5222	0.0131102	0.0762611
RASA2	1	1.52137	0.0033468	0.0370391
PDGFC	1	1.52035	0.0156917	0.0837575
C9orf84	1	1.51904	0.000996785	0.0194343
RB1CC1	1	1.51875	0.00236847	0.030415
SNORA74B	1	1.51819	0.0445057	0.148313
GOLGA1	1	1.51717	0.000467057	0.0131547
EMILIN2	1	1.51668	0.00449336	0.0431917
CCND3	1	1.51641	0.000587757	0.0146385
APBB1IP	1	1.51574	0.0148867	0.0817985
TALDO1	1	1.51503	7.11221e-06	0.001344
ARHGAP26-IT1	1	1.5149	0.0137915	0.0783646
VAV3	1	1.51453	0.00419884	0.0416348
PARP4	1	1.5145	0.00436304	0.042588
AZIN1	1	1.51386	0.00169703	0.0255274
PRKAA1	1	1.51359	0.000981917	0.0192935
MIR6787	1	1.51312	0.020155	0.0955742
ATF6	1	1.51282	0.00636331	0.0512358
RP2	1	1.51265	0.0053798	0.0472349
SLC22A15	1	1.51208	0.0324476	0.124077
PTEN	1	1.51184	0.00673067	0.0527902
INSIG2	1	1.51098	0.00173467	0.025803
GP1BA	1	1.51029	0.0200132	0.0951402
MRVI1	1	1.51029	0.000285687	0.010219
DIRC2	1	1.51018	0.0446577	0.14867
TREML3P	1	1.50969	0.00609863	0.0503176
MIR4462	1	1.50946	0.000431895	0.0127479
EXT1	1	1.50942	0.00348429	0.0377767
SFT2D1	1	1.50936	0.000705278	0.0160202
MPO	0	1.50861	0.0606502	0.176008
SDCBP	1	1.50821	0.00829908	0.0590371
ALOX15B	1	1.5081	0.000811399	0.0173162
DLC1	1	1.50777	0.0090223	0.0618426
TIFA	1	1.50721	0.0234486	0.103712
CEACAM6	1	1.50716	0.0417281	0.143001
DNAJC13	1	1.50682	0.00137971	0.0227866
TCAF2	1	1.50656	0.00687484	0.0533864
SLC36A4	1	1.50646	0.00129899	0.0221138
STAT5B	1	1.50639	0.0150393	0.0820934
MIR181A1HG	1	1.50609	0.0211262	0.0978679
VAMP3	1	1.50608	0.00132427	0.0223534
STXBP3	1	1.50586	0.00752626	0.056234
NORAD	1	1.50491	0.00981958	0.06507
MIR3190	1	1.50446	0.00592985	0.0495114
B4GALT4	1	1.50233	0.0017283	0.0257806
PGM1	1	1.50232	0.00153833	0.0241476
HCK	1	1.50169	0.00431339	0.0422547
LINC01270	0	1.50146	0.0820251	0.210641
CNTNAP3	0	1.50123	0.167497	0.324259
GBE1	1	1.5003	0.00292917	0.0341686
TSPAN2	1	1.50013	0.0496943	0.157124
TPM4	0	1.49975	0.00105892	0.0200338
HLX	0	1.49933	0.000146389	0.00735635
PKNOX1	0	1.49735	0.000664754	0.0156469
UPB1	0	1.49722	0.00178199	0.0261185
LIPC-AS1	0	1.49709	0.00472153	0.0443343
PTPN12	0	1.49614	0.00333577	0.0369831
MIR210	0	1.4954	7.19258e-05	0.00481924
SYNE1	0	1.49444	0.00179712	0.0262006
MIR3690	0	1.49414	0.0201709	0.0955996
SNAR-G2	0	1.49375	0.0153423	0.0829726
KIAA0391	0	1.49365	0.00447419	0.0431573
JUNB	0	1.49355	0.00309196	0.035133
CCPG1	0	1.49315	0.00402729	0.0407415
H3F3A	0	1.49307	0.00366296	0.0387717
GCLM	0	1.49276	0.00022383	0.00903031
ROCK1	0	1.49231	0.00591944	0.0494498
FBXL5	0	1.49184	0.0209464	0.0973952
LITAF	0	1.49135	0.0461503	0.150937
PTPN1	0	1.4913	0.00498841	0.0456514
PIK3CG	0	1.49106	0.00522559	0.0466382
SKIL	0	1.49071	0.0199143	0.0948625
SNORD12C	0	1.49034	0.0606504	0.176008
TP53I3	0	1.49016	0.00179187	0.0261984
GMFB	0	1.48972	0.00387366	0.0398643
PLIN4	0	1.48969	0.000112687	0.0061941
NFKBIZ	0	1.48957	0.0078383	0.0572657
ITGAX	0	1.48949	0.039061	0.138164
NCF4	0	1.48923	0.00208166	0.0281613
C1orf162	0	1.48913	0.00837147	0.0593581
C19orf38	0	1.48783	0.00117545	0.021047
UBL3	0	1.48712	0.0154677	0.0832605
C1QC	0	1.48536	0.00111724	0.020515
NLRP12	0	1.48513	0.00799394	0.0577894
PTGER2	0	1.4847	0.0321085	0.123555
CDKL5	0	1.48442	0.00344008	0.0376834
CLTC	0	1.48406	0.0041933	0.0416348
VCPKMT	0	1.48371	0.0199863	0.0950321
FBXO30	0	1.4824	0.00247262	0.0311821
HN1	0	1.48213	0.00106608	0.0200954
ASAP1-IT1	0	1.48043	0.016717	0.0866326
ATP8B4	0	1.48034	0.00892126	0.0616003
MIR4435-1	0	1.47997	0.0018655	0.0266329
SESN2	0	1.47886	0.0123047	0.0740172
GLRX	0	1.47862	0.0174566	0.0885658
FAM107B	0	1.47737	0.00887164	0.0614699
SLMAP	0	1.47729	0.000163195	0.00761154
IL1RL1	0	1.47666	0.0425204	0.144604
VASP	0	1.47655	0.00212508	0.0284437
RNF24	0	1.47629	0.0210216	0.0976297
C9orf72	0	1.47482	0.0551793	0.16689
MRVI1-AS1	0	1.47472	0.072477	0.195725
ZBTB42	0	1.47462	0.0175995	0.0889926
TPST2	0	1.47444	0.00138134	0.0227866
CCNJL	0	1.4744	0.06153	0.177573
ASAP1-IT2	0	1.47404	0.0101527	0.06633
FRMD4B	0	1.47364	0.0128631	0.0755165
XRCC4	0	1.47353	0.00110787	0.0204114
MIR2355	0	1.47352	0.00021959	0.00899183
HIST2H3D	0	1.47336	0.0213274	0.0984413
ACTN1	0	1.47273	0.0024966	0.0313823
SIGLEC9	0	1.47205	0.00757259	0.0564248
CEBPZOS	0	1.47196	0.00341551	0.0375148
LINC00574	0	1.47128	0.0181832	0.0903249
AKAP13	0	1.47057	0.00211599	0.0283949
PCSK6	0	1.47049	0.0202637	0.0957677
MFSD1	0	1.47012	0.00166497	0.0252216
POM121L4P	0	1.47	4.51701e-07	0.000218297
RASGRP4	0	1.46989	0.00282359	0.0335583
RAP2C	0	1.46953	0.00140707	0.0229434
STAT3	0	1.46935	0.00425256	0.0418976
CSF3R	0	1.46933	0.0400547	0.13984
STK17B	0	1.46913	0.0133375	0.0768652
SLC6A6	0	1.46842	0.0392948	0.138385
SNX10	0	1.46826	0.0299144	0.118727
TIMP4	0	1.46808	0.000448593	0.01298
SHKBP1	0	1.46791	0.022845	0.102267
CD44	0	1.46719	0.00470914	0.0443054
S100A11	0	1.46713	0.00503591	0.0458276
PSMD6	0	1.4667	0.000332677	0.0109992
RCVRN	0	1.46641	0.000908532	0.0184583
NTSR1	0	1.46579	0.00945839	0.0636204
XRN2	0	1.46557	0.00983099	0.0650988
MIR645	0	1.46554	0.00203206	0.0278308
AP3S1	0	1.46552	0.000251571	0.00950778
FCGR2A	0	1.4649	0.0240828	0.105439
MARCH7	0	1.46464	0.0129207	0.0756931
KIAA1109	0	1.46464	0.00444848	0.0430518
CYTIP	0	1.4635	0.0384406	0.136808
MICAL1	0	1.46317	0.00095993	0.0189599
CEACAM21	0	1.4627	0.000104482	0.00594482
LCE1D	0	1.46185	0.000296154	0.0104058
OSCAR	0	1.46175	0.000682946	0.015759
TOR1AIP2	0	1.46162	0.000638935	0.0152766
ARID3A	0	1.46118	1.71074e-06	0.000571438
TYW5	0	1.45968	0.00101865	0.0196581
CNN2	0	1.45967	0.0070138	0.0540039
RAB19	0	1.45917	0.0164034	0.0859486
CXCR1	0	1.45849	0.0529664	0.162888
CALCB	0	1.4582	0.00143013	0.0232028
PPP1R14B	0	1.458	0.00403045	0.0407415
CEACAM5	0	1.45787	0.00210964	0.0283876
PCMT1	0	1.45785	0.000626521	0.015107
RABAC1	0	1.45734	0.000186717	0.00823514
ENTPD1	0	1.4565	0.0191671	0.0930262
CLIC4	0	1.45557	0.0345345	0.128467
IPMK	0	1.45551	0.100833	0.238436
SUB1	0	1.45522	0.00260847	0.0322179
IFNA2	0	1.45519	0.00534364	0.0470947
IER3	0	1.45517	0.0024124	0.0306804
GSN	0	1.45393	0.00321001	0.0360773
HCLS1	0	1.45361	0.0128203	0.0753778
CMTM5	0	1.45351	0.029995	0.118858
SELL	0	1.45224	0.00870408	0.0606416
SKAP2	0	1.45213	0.00810633	0.0582426
AKTIP	0	1.45163	0.0343255	0.128051
DISC1	0	1.45156	0.0340803	0.127592
IFNAR1	0	1.45135	0.0257236	0.1097
STRN	0	1.45117	0.000783865	0.0170871
FMN1	0	1.45088	1.15634e-05	0.00181138
MYLK	0	1.45084	0.0661678	0.18541
TMEM88	0	1.45066	0.00658337	0.052139
MS4A6A	0	1.44998	0.0523949	0.161852
DNAJC3	0	1.44882	0.0187896	0.0919293
ANXA11	0	1.44847	0.00239823	0.0306375
CTSL	0	1.44765	0.12389	0.270217
TUBA4A	0	1.44749	0.00144603	0.0233302
SERPINB10	0	1.44732	0.0844989	0.214504
SRGN	0	1.44671	0.00573471	0.0487306
KRTAP2-3	0	1.44639	0.0291736	0.117124
DLD	0	1.44566	0.00384246	0.0397257
SVIL	0	1.44547	0.0105148	0.0676775
AMPH	0	1.44485	0.0145504	0.0807223
CHUK	0	1.44443	0.00354202	0.0381744
LINC01000	0	1.44439	0.0111269	0.069853
RPL23AP87	0	1.44429	0.0419381	0.143397
UGP2	0	1.44414	0.000759064	0.0167881
STX3	0	1.44392	0.0273916	0.113257
LINC00884	0	1.44372	0.000496115	0.0135117
SNORA20	0	1.44329	0.123559	0.269831
C16orf72	0	1.44287	0.00766453	0.0566706
IFRD1	0	1.44284	0.0461881	0.151017
DNTTIP1	0	1.44279	0.00677344	0.0530034
IFITM4P	0	1.44261	0.0470921	0.152242
SLK	0	1.44212	0.00591654	0.0494498
FAM177A1	0	1.44163	5.52351e-05	0.00407341
ROCK1P1	0	1.44161	0.00203531	0.027844
SNORA1	0	1.44114	0.0960046	0.231736
C19orf35	0	1.44113	0.0013325	0.0224019
SNAR-A1	0	1.44098	0.0700793	0.192058
FOXN2	0	1.44066	0.00113226	0.0206076
CTDP1	0	1.44022	0.000394668	0.0121851
ERMN	0	1.44021	0.0153512	0.082981
EIF1B-AS1	0	1.44006	0.00279592	0.0333368
MXD1	0	1.43957	0.035207	0.129793
ABHD5	0	1.43953	0.0387696	0.137574
ACOX1	0	1.43856	0.0452876	0.14958
SNORA2A	0	1.43848	0.0186137	0.0914937
H2AFZ	0	1.43834	3.94951e-05	0.00350426
ZSWIM6	0	1.43762	0.0253084	0.108525
ZNF429	0	1.43694	0.146556	0.298875
MIR3661	0	1.43684	0.019742	0.0944272
TBKBP1	0	1.43682	0.000704421	0.0160202
FOS	0	1.43644	0.0620838	0.1787
TET2	0	1.43623	0.0140841	0.0793023
STEAP4	0	1.43623	0.134696	0.283411
RHOG	0	1.43565	0.00279535	0.0333368
SPRR1A	0	1.43546	0.0259465	0.110324
GLDN	0	1.43542	0.000914469	0.0185458
CHIC2	0	1.43517	0.00924729	0.0628307
CD53	0	1.43431	0.0145294	0.0807223
RPS6KA1	0	1.43425	0.00693078	0.0536191
GALNT3	0	1.4342	0.0248696	0.107352
CCNG2	0	1.43402	0.0308047	0.120846
PGAM1	0	1.43377	0.0112957	0.0705254
MIR6846	0	1.43278	0.000556679	0.014244
ITIH4	0	1.43186	0.0108488	0.0688739
FKBP9	0	1.4317	8.25152e-06	0.00147579
MT1L	0	1.43168	0.145566	0.297775
IFITM2	0	1.43158	0.00265684	0.0324448
MIR5006	0	1.42992	0.0253383	0.108591
S100A6	0	1.42867	0.00777186	0.0570649
MCL1	0	1.42867	0.0468738	0.151831
CYP1B1-AS1	0	1.42859	0.00608203	0.0502634
TMEM120A	0	1.42808	0.00362662	0.038529
PELI1	0	1.42769	0.133269	0.28193
FERMT3	0	1.42752	0.0020937	0.0282111
ABI1	0	1.42746	0.00309836	0.0351881
CLIP1	0	1.42742	0.00484112	0.0448638
SNORD12	0	1.42722	0.116047	0.259534
EFEMP2	0	1.42596	0.000306324	0.0105809
ZNF654	0	1.42594	0.00581582	0.0489754
KBTBD2	0	1.42593	0.0174259	0.0884892
HMGB3	0	1.42588	0.00534724	0.0470947
ZC3H3	0	1.42567	6.80025e-05	0.00463797
C17orf62	0	1.42504	0.000539469	0.0141007
LINC01093	0	1.42469	0.00552795	0.0478513
UBR5	0	1.4242	0.0183074	0.0905789
TMEM169	0	1.4242	0.00271018	0.032757
RAB33B	0	1.4242	0.0727426	0.196209
P2RY1	0	1.42328	0.002251	0.0295033
MIR619	0	1.42306	0.000535933	0.014073
AKIRIN2	0	1.42277	0.00484863	0.0448785
DENND5A	0	1.42267	0.0378817	0.135631
ARPC2	0	1.42257	0.00228173	0.0298372
ARPC5	0	1.42245	0.0106475	0.0682416
SNTB2	0	1.42243	0.0062136	0.0506953
ENO1	0	1.42171	0.0154826	0.0832752
RNF145	0	1.4217	0.0102289	0.0665728
UBE2R2	0	1.42155	0.00935846	0.0632455
SCARNA3	0	1.42069	0.0046056	0.0438132
TUBA1A	0	1.42001	0.0232444	0.103302
PGAM4	0	1.41993	0.0090587	0.0619512
ALDOA	0	1.41992	0.00692873	0.0536191
ADGRE5	0	1.41935	0.0413871	0.142456
CMAHP	0	1.41924	0.0379962	0.13587
VPS54	0	1.41915	0.000150683	0.0074893
ZNF106	0	1.41879	0.0704629	0.192645
KIAA1033	0	1.41827	0.0233428	0.103455
ANTXRL	0	1.4181	0.00944757	0.0636204
FBXO11	0	1.41732	0.00445296	0.0430586
LINC00654	0	1.4165	0.000840724	0.017623
DSE	0	1.41632	0.0188507	0.0921203
MYL12B	0	1.41627	0.00132286	0.0223534
SBF2	0	1.41573	0.0180588	0.0899533
PTGFR	0	1.41527	0.0670668	0.186915
MPL	0	1.41499	0.023779	0.104613
MTX1	0	1.41493	0.00551571	0.0478229
IQSEC1	0	1.4149	0.00279114	0.0333322
BEND7	0	1.41467	0.0547521	0.16604
DSC2	0	1.41461	0.303394	0.472307
BRI3	0	1.41399	0.0239892	0.105252
LHX4	0	1.4138	1.38719e-05	0.00203281
ANKRD55	0	1.41379	0.0293782	0.117627
SPRY1	0	1.41358	0.013312	0.0768019
PCGF3	0	1.41261	0.000989795	0.0193812
TMEM266	0	1.41186	0.00192244	0.0270212
SNAR-A12	0	1.41142	0.00616848	0.0505759
GALNT1	0	1.41134	0.00673875	0.0528171
MFF	0	1.41082	0.00247317	0.0311821
MPP7	0	1.40985	0.038548	0.137056
TANC2	0	1.40976	0.00700863	0.0539963
PPP4R2	0	1.40936	0.00768544	0.0567698
KRTAP3-3	0	1.40936	0.0447068	0.14867
SAP30	0	1.40926	0.00579727	0.0489513
LYPLA1	0	1.4091	0.00422725	0.0418117
C1RL	0	1.40871	0.0194047	0.0936453
RAB11A	0	1.40827	0.00763381	0.0566257
VCPIP1	0	1.4078	0.0317903	0.122908
C14orf2	0	1.4072	0.000137809	0.00708186
DYNLT1	0	1.40703	0.00357962	0.0382671
NBEAL2	0	1.40656	0.000802725	0.0172418
GABRR2	0	1.40634	0.0329498	0.12528
HHEX	0	1.40566	0.00714191	0.0544487
ARG2	0	1.40541	0.0221397	0.100424
MIR4730	0	1.4054	0.00644841	0.0515627
MIR421	0	1.4054	0.0355328	0.130429
RHBDD2	0	1.40498	0.0108523	0.0688739
LSM6	0	1.40494	0.0106599	0.0682633
MTMR6	0	1.40458	0.0297692	0.118502
ARL11	0	1.40454	0.0271474	0.112708
ARFGEF1	0	1.40409	0.0111409	0.0698598
MIR618	0	1.40407	0.0154745	0.0832605
MIR99AHG	0	1.40403	0.00817558	0.0584146
LRRC4	0	1.404	0.0184677	0.0911109
IL17RA	0	1.40374	0.0245363	0.106543
RLIM	0	1.40354	0.00659867	0.0522238
DPYD	0	1.40341	0.045525	0.150037
ARL3	0	1.40329	0.00455609	0.0435552
TDP2	0	1.40319	0.105206	0.244565
CAPZA2	0	1.40293	0.0217022	0.0994665
ACTR2	0	1.40235	0.0084065	0.059503
VWA5A	0	1.40204	0.00938947	0.0633763
CCDC186	0	1.40194	0.00196503	0.0273632
NR2E1	0	1.40173	0.00106946	0.0201089
RTP2	0	1.40142	0.0150873	0.0822003
CBS	0	1.40131	0.00280397	0.0333976
S100A8	0	1.4005	1.82132e-05	0.00221227
TMOD3	0	1.40045	0.00276656	0.0331783
GPER1	0	1.40031	0.0044004	0.0428243
CBL	0	1.40022	0.0222224	0.10071
THBS3	0	1.39968	0.00149986	0.0238004
CAPNS2	0	1.39967	0.00721437	0.0547604
CAMKK2	0	1.39904	0.0231112	0.102998
MIR4519	0	1.39904	0.0214188	0.0987027
TKT	0	1.39896	0.0316044	0.122527
NUMB	0	1.39892	0.0901665	0.222813
FLT1	0	1.39783	0.015283	0.082814
SNAP23	0	1.39782	0.00476947	0.0445268
REPS2	0	1.39732	0.0534916	0.163674
DENND3	0	1.39726	0.0106427	0.06823
MAPK6	0	1.3971	0.0313177	0.12212
SPRY3	0	1.39691	0.00493505	0.0453825
SYCP2	0	1.39676	0.0322085	0.123746
ADAM19	0	1.39635	0.0070323	0.054069
PHF21A	0	1.39604	0.00449317	0.0431917
CD9	0	1.39595	0.105545	0.244953
ADAMTS3	0	1.39569	0.00692232	0.0535925
EFHC2	0	1.3954	0.0265702	0.111452
RAB21	0	1.39525	0.00811561	0.0582426
MCTP1	0	1.39519	0.0146181	0.080866
LRIF1	0	1.3951	0.0225722	0.101564
ARHGAP15	0	1.39503	0.0206094	0.0964406
ATXN1	0	1.39467	0.0174493	0.0885486
LILRA3	0	1.39433	0.0546391	0.165852
STK3	0	1.39429	0.00268719	0.0326527
PPP4R1L	0	1.39418	0.0450015	0.149069
LIG4	0	1.39376	0.00397452	0.0404649
TCN2	0	1.39326	0.110092	0.251421
DDIT4	0	1.39321	0.0151816	0.0825163
TMEM170B	0	1.3932	0.00965637	0.0643777
VIM	0	1.39316	0.0170688	0.0876752
VPS8	0	1.39295	0.0405467	0.14088
C10orf131	0	1.39217	0.00128791	0.0219621
NDUFAF1	0	1.39199	0.00256338	0.0319916
MIR4755	0	1.3913	0.00611624	0.0503378
USP32	0	1.39119	0.000781495	0.0170865
TMEM30A	0	1.39114	0.0287619	0.116266
KRTAP5-10	0	1.39092	0.00139059	0.0228552
LRPAP1	0	1.39057	0.000226929	0.00907002
AFDN	0	1.3901	0.0789951	0.205889
NECTIN2	0	1.3899	0.0554793	0.167441
H2AFY	0	1.38968	0.00846925	0.0597238
RAB8B	0	1.38941	0.0160626	0.0848477
CATIP-AS1	0	1.38941	0.00543365	0.0474989
SNAR-A3	0	1.38927	0.0460617	0.150865
MPZL3	0	1.3887	0.0197535	0.0944311
ZBTB16	0	1.38838	0.00342892	0.0376072
C6orf132	0	1.38812	0.078741	0.205507
PDLIM1	0	1.3878	0.198896	0.360581
LPCAT3	0	1.38748	0.029891	0.118676
PRKAR2A	0	1.38722	0.00296464	0.034304
AMN1	0	1.38702	0.00589822	0.0493816
AQP10	0	1.38689	0.0107536	0.0684771
LINC00858	0	1.38638	0.049821	0.157187
VPS35	0	1.3863	0.0063341	0.0510977
TMEM8A	0	1.38624	0.00109789	0.0203469
HDAC4	0	1.38594	0.000157371	0.00752393
HIPK3	0	1.38583	0.0325601	0.124318
ABCA13	0	1.38569	0.0196995	0.0943004
HK2	0	1.38536	0.0122045	0.0736682
MIR6852	0	1.38524	0.00516019	0.046456
IL6ST	0	1.38432	0.0110077	0.0693262
ACAP1	0	1.38418	0.00234788	0.0303236
LGALS1	0	1.38406	0.106656	0.246423
MIR2467	0	1.38387	0.0114737	0.071109
MAPKAPK2	0	1.38368	0.000286296	0.0102247
MIR181B1	0	1.38355	0.0264816	0.111401
VAV1	0	1.38353	0.0182395	0.0904708
LRRFIP2	0	1.38301	0.000381946	0.0119333
LAPTM4A	0	1.38268	0.0247872	0.107157
TLX2	0	1.38214	0.00809937	0.0582426
CSRNP1	0	1.38198	0.023493	0.103817
CHMP2A	0	1.38193	0.000360035	0.0114536
MIR152	0	1.38178	0.00160275	0.0246812
GAPDH	0	1.38167	0.00263406	0.0322882
RCHY1	0	1.38108	0.00305567	0.0349479
MIR4733	0	1.38047	1.48186e-05	0.00206296
S100A3	0	1.38045	0.00146556	0.0234925
APOA2	0	1.38014	0.036238	0.131917
DHRS7	0	1.3798	0.0189278	0.0923369
FAM172A	0	1.37978	0.0122941	0.0739926
FAM109A	0	1.37878	0.00162862	0.0249317
MIR3689D2	0	1.37877	0.00262168	0.0322758
SPOCD1	0	1.37872	0.016142	0.085039
JPH4	0	1.3787	0.00373206	0.0391491
SIRPA	0	1.37803	0.0523476	0.16182
MIR6886	0	1.37798	0.10736	0.247321
CECR6	0	1.37777	0.107317	0.247277
PIK3CA	0	1.37737	0.00880766	0.0611422
MAP3K5	0	1.37703	0.00512606	0.0462771
DGKH	0	1.37644	0.00764154	0.0566269
NDUFB3	0	1.37569	0.0127424	0.0752189
SNX13	0	1.37556	0.0299626	0.118775
GSAP	0	1.37549	0.0109998	0.0693262
UBXN2B	0	1.37528	0.0287929	0.116308
ATP2C2	0	1.37489	0.000473718	0.013235
ICA1	0	1.37406	0.00384937	0.0397257
CAP1	0	1.374	0.00554275	0.0479246
TLR9	0	1.37397	0.0255008	0.109123
DOCK11	0	1.37335	0.0365179	0.132397
PLEKHG1	0	1.37245	0.0789962	0.205889
C1QA	0	1.37243	0.00225486	0.0295368
NUFIP2	0	1.37235	0.0444186	0.148175
MIR4799	0	1.37229	0.0720455	0.195034
PTBP2	0	1.372	0.00372225	0.0391157
TGFA-IT1	0	1.37197	0.00495272	0.0454538
USP9X	0	1.3706	0.00522081	0.0466192
TMEM167B	0	1.37053	0.0211385	0.0978679
MFSD13A	0	1.37007	0.000644485	0.0153608
PGM2	0	1.37006	0.0315901	0.122509
ERI1	0	1.37005	0.00101858	0.0196581
LHFP	0	1.36985	0.0178011	0.0893799
CUL4B	0	1.36973	0.0267332	0.111659
DNAJB14	0	1.3694	0.0104802	0.0675884
MIR504	0	1.3693	0.0236211	0.104241
MAFA-AS1	0	1.36923	0.000758965	0.0167881
SPOPL	0	1.36883	0.0696034	0.191262
KRTAP13-1	0	1.36824	0.0115445	0.0714112
C2orf27B	0	1.36809	0.000501725	0.0136098
MIR4656	0	1.36784	0.0440605	0.147452
CAPZA1	0	1.36784	0.0231185	0.103004
GADD45B	0	1.36765	0.00858698	0.0601921
IFNGR2	0	1.36711	0.0410436	0.141785
TRPM2	0	1.36622	0.000397841	0.0121951
WDFY3-AS2	0	1.36557	0.00482959	0.0447961
C5orf66-AS2	0	1.36553	0.0327684	0.124831
KIAA1107	0	1.36526	0.00359496	0.0382822
MIR761	0	1.36512	0.00166339	0.0252216
USP38	0	1.36511	0.006075	0.0502504
MIR7844	0	1.36502	0.153552	0.307646
LACTB	0	1.36461	0.0199007	0.0948625
ITPKC	0	1.36449	0.00011458	0.00623137
ARMC12	0	1.36436	0.000432152	0.0127479
KBTBD6	0	1.36401	0.0126238	0.0749053
CCNA1	0	1.36366	0.0806805	0.208627
IL13RA1	0	1.36337	0.18719	0.347089
PTPRJ	0	1.36332	0.0324447	0.124077
ELF1	0	1.36296	0.0273417	0.113143
TCAIM	0	1.36286	0.00632155	0.0510977
ERGIC2	0	1.36236	0.0477898	0.153753
APPL2	0	1.36219	0.00305088	0.0349283
MIR1307	0	1.36157	0.00909551	0.062078
GBA	0	1.36133	0.0414419	0.142558
F8	0	1.36109	0.017802	0.0893799
PTBP3	0	1.36098	0.0396765	0.139181
SOCS5	0	1.36076	0.00465681	0.0439812
MSRB1	0	1.36069	0.0288615	0.116502
ZFP36	0	1.35992	0.0259938	0.11034
SNORD88A	0	1.35978	0.000755523	0.0167587
FAM63B	0	1.3595	0.00705322	0.0541057
C6orf25	0	1.35911	0.160143	0.315454
AREG	0	1.35891	0.00429271	0.0421551
LAMC1	0	1.35886	0.0462757	0.15117
LYN	0	1.35875	0.0942693	0.229254
NDNF	0	1.35855	0.00025617	0.00956236
CHD1	0	1.35843	0.01487	0.0817923
FAM198B	0	1.35761	0.171669	0.32961
RIPK3	0	1.35756	0.00507855	0.0460863
NT5C2	0	1.35754	0.0738339	0.197837
KRTAP10-6	0	1.35753	0.0622058	0.178876
C10orf62	0	1.35741	0.0249822	0.107654
ZNF443	0	1.35651	0.0130853	0.0762504
MIR3130-2	0	1.35637	0.00836839	0.0593581
C17orf47	0	1.35632	0.0089572	0.0616527
NIN	0	1.35631	0.0262052	0.110746
PSMB3	0	1.35602	0.015951	0.0845729
MYL9	0	1.356	0.175549	0.333592
MBOAT7	0	1.35599	0.00478794	0.0446259
EGLN1	0	1.35595	0.178567	0.336986
EFNA1	0	1.35593	0.00766272	0.0566706
CARD19	0	1.35573	0.00841503	0.0595448
MIR6892	0	1.35553	0.0119734	0.072948
STX11	0	1.3553	0.106083	0.245678
FAM27B	0	1.35526	0.0594232	0.174032
EGR4	0	1.35513	0.00743004	0.0557351
ZNF292	0	1.35513	0.0468693	0.151831
FAM53C	0	1.35513	0.000833156	0.017555
MAN1A1	0	1.35458	0.021367	0.0985442
HPSE	0	1.35456	0.0653355	0.184188
GJB6	0	1.35425	0.0588962	0.17318
CSNK1A1L	0	1.35376	0.0223691	0.101148
FAM45A	0	1.35348	0.0101311	0.066278
PREX1	0	1.35335	0.0877643	0.219769
MIR371B	0	1.35305	0.00510356	0.0461657
FXYD3	0	1.35293	0.00372317	0.0391157
MIR4681	0	1.35246	0.00622403	0.0507088
GTF2H2C	0	1.35166	0.0586904	0.172905
PDE1B	0	1.35151	0.00395305	0.0403995
HIF1A-AS2	0	1.35151	0.0349291	0.129156
OAT	0	1.35134	0.0346728	0.128728
MIR3945	0	1.35073	0.00522142	0.0466192
KCNK7	0	1.35049	0.0123038	0.0740172
DLGAP1-AS2	0	1.35001	0.0391047	0.138164
GGTLC1	0	1.3499	0.0140049	0.0790468
CEP295NL	0	1.34961	0.0041959	0.0416348
NARF	0	1.34949	0.000604406	0.0148079
SYTL3	0	1.34908	0.0153587	0.0830019
TSPO	0	1.34901	0.0078144	0.0571373
TLR6	0	1.34851	0.241954	0.408303
CT47A6	0	1.34823	0.0716245	0.194417
NUPR2	0	1.34801	0.00216224	0.0287043
KDM5B	0	1.34798	0.0199644	0.0949855
C1GALT1C1	0	1.34785	0.00118305	0.0210733
HIST1H3G	0	1.34781	0.0377463	0.135282
TSPAN14	0	1.34765	0.0145648	0.0807286
DYNC1LI2	0	1.34762	0.00667954	0.052662
SIRPD	0	1.34746	0.0828172	0.211826
PLEKHA6	0	1.34706	0.0103588	0.0670993
CFAP126	0	1.34693	0.00288892	0.0339172
HS2ST1	0	1.34665	0.0498952	0.157293
FRMPD2	0	1.34636	0.00240985	0.0306804
CCDC96	0	1.34618	0.0078565	0.0573401
MAPK3	0	1.34581	0.00471737	0.0443136
MIR548J	0	1.34543	0.00966729	0.0644017
POLD3	0	1.34503	0.0440392	0.147452
ARPC1A	0	1.345	0.0108515	0.0688739
PTPN6	0	1.34471	0.0542929	0.165243
ANKRD28	0	1.34455	0.0464154	0.151216
SPI1	0	1.34431	0.0417536	0.143045
ANP32A-IT1	0	1.34408	0.178668	0.337092
TOM1	0	1.34358	0.042597	0.144756
PAPSS1	0	1.3433	0.126392	0.273156
REXO1L2P	0	1.34329	0.000515775	0.0137827
CYB5R4	0	1.34321	0.0505383	0.158751
MAML3	0	1.34312	0.00127888	0.021917
MIR3943	0	1.3431	0.0167861	0.0867018
CEP170P1	0	1.34274	0.0129717	0.0758955
MIR548O2	0	1.3427	0.152166	0.305813
BCL10	0	1.34258	0.0259403	0.110324
ARHGAP26	0	1.34206	0.0626835	0.179659
TMEM65	0	1.34188	0.0224782	0.101384
MIR3200	0	1.34178	0.010314	0.0669921
ZNF445	0	1.34107	0.00316103	0.035679
HNF1A	0	1.34101	0.0145077	0.0806877
MAD2L2	0	1.34088	0.00109457	0.0203386
TTC26	0	1.34074	0.0298876	0.118676
KRTAP4-12	0	1.34072	0.00814854	0.058371
ACTG1	0	1.34059	0.0126826	0.0750968
ELFN2	0	1.34055	0.00018903	0.00825824
CUTC	0	1.3405	0.00756875	0.0564216
ZC3HAV1	0	1.34043	0.0111644	0.0699551
BMP2	0	1.33982	0.0509969	0.159705
MIR3065	0	1.3395	0.000268502	0.00986338
MED12L	0	1.33912	0.000322445	0.0107716
ISY1	0	1.3389	0.0187242	0.0917498
MIR6818	0	1.33884	0.000777669	0.0170337
CATIP-AS2	0	1.33878	0.000798098	0.0172418
IMPDH1	0	1.33863	0.022467	0.101384
ALB	0	1.33857	0.27587	0.444587
MAST4	0	1.33814	0.00471408	0.0443054
VPS29	0	1.33813	0.00375327	0.0392684
DEGS1	0	1.33773	0.0497873	0.157131
EBI3	0	1.3375	0.00293093	0.0341686
MIR6823	0	1.33739	0.0328569	0.125073
COLGALT1	0	1.33716	0.0332004	0.125749
CHKA	0	1.33657	0.030663	0.120623
SCGB1D4	0	1.33624	0.000277917	0.0100282
FSTL1	0	1.33583	0.0573957	0.170865
NAMPT	0	1.33574	0.115219	0.258351
ARPC4	0	1.33569	0.00139689	0.0229334
MIR3612	0	1.33561	0.00647779	0.0516522
PPM1N	0	1.33481	0.039159	0.138179
CORO2A	0	1.3348	0.00697215	0.0537743
MT1B	0	1.33397	0.0365533	0.132431
FAM160A2	0	1.33368	0.0216864	0.0994608
IGLL1	0	1.33342	0.0519077	0.161224
TTTY16	0	1.33341	7.34127e-05	0.00484041
SLC28A3	0	1.33335	0.00500725	0.0456765
TOR1AIP1	0	1.33317	0.0210008	0.097584
LINC00552	0	1.33255	0.0111126	0.0698042
EHD3	0	1.33243	0.131424	0.279561
MAFG-AS1	0	1.33213	0.0787926	0.205587
ARFGAP3	0	1.33189	0.0613748	0.177409
ADGRE2	0	1.33185	0.240922	0.407135
LINC01506	0	1.3318	0.2555	0.422634
FAM212A	0	1.33164	0.00303226	0.0347853
IFNAR2	0	1.33147	0.105445	0.244846
ZNF467	0	1.33115	0.0342623	0.12797
DDN	0	1.33096	0.0241427	0.105619
CD274	0	1.33049	0.290027	0.459232
SERTAD3	0	1.33034	0.00598343	0.049783
LRFN1	0	1.32997	0.0195765	0.0940286
ARL6IP6	0	1.3299	0.014506	0.0806877
KIAA0754	0	1.32986	0.0843217	0.21419
ETV6	0	1.32972	0.0233825	0.103591
BATF	0	1.32954	0.00239609	0.0306307
TMEM41B	0	1.32947	0.0123795	0.0741984
SLC8A1	0	1.32912	0.211422	0.375175
AP5B1	0	1.32841	0.02245	0.101338
COPA	0	1.32812	0.00575677	0.0488454
DPRX	0	1.32762	0.00184537	0.0264823
TBXA2R	0	1.32733	0.00644931	0.0515627
ECSCR	0	1.32721	0.000330709	0.010966
LINC01347	0	1.3269	0.0268975	0.112081
LINC00839	0	1.32685	0.000322474	0.0107716
FOXP4	0	1.32676	0.00106895	0.0201089
SIRPB1	0	1.32665	0.112261	0.254454
SLC9A1	0	1.32655	0.0122614	0.0739131
HTATIP2	0	1.3264	0.0273132	0.113066
SNORA14A	0	1.32639	0.0128071	0.0753778
MIR4714	0	1.32633	0.00212875	0.028474
TUNAR	0	1.32625	0.000401607	0.0122136
CCDC28A	0	1.32613	0.00481425	0.0447792
CRIPAK	0	1.32574	0.0873328	0.218973
GSKIP	0	1.32545	0.00821095	0.0585324
GP9	0	1.32545	0.0172861	0.0881337
PLTP	0	1.32526	0.00333834	0.0369888
AREL1	0	1.32455	0.0349304	0.129156
ZMYM2	0	1.32414	0.0555737	0.167658
AQP7P3	0	1.32386	0.00182218	0.026338
KIAA0040	0	1.32254	0.0435792	0.146776
MIR505	0	1.32232	0.0103719	0.0671383
CTBS	0	1.32192	0.158929	0.314288
RRAGD	0	1.32183	0.0374986	0.134681
SIGLEC12	0	1.32171	0.000220663	0.00899183
SLC25A44	0	1.32135	0.0305724	0.120517
KIAA1958	0	1.3213	0.00142188	0.0231185
GRB2	0	1.32128	0.0384926	0.136891
ABHD13	0	1.32087	0.00891645	0.0615962
TBXAS1	0	1.32073	0.0640564	0.181986
MBOAT1	0	1.32063	0.0374861	0.134661
MAEA	0	1.32026	0.0187685	0.0918768
MIR375	0	1.32013	0.0275462	0.113562
MROH6	0	1.32	0.00054521	0.0141352
BEAN1-AS1	0	1.32	0.0237472	0.104574
MOSPD2	0	1.31991	0.122563	0.26838
TIMP2	0	1.31987	0.0204519	0.0961948
CAPG	0	1.31951	0.0295225	0.117893
VOPP1	0	1.31942	0.0433442	0.146223
F2RL3	0	1.31941	0.00615063	0.0505597
OR10P1	0	1.3188	0.000976399	0.0192183
FKBP9P1	0	1.31854	0.000954059	0.0188932
MYOG	0	1.31839	0.0165511	0.086269
FAM151B	0	1.31789	0.00384944	0.0397257
MAP1S	0	1.31749	5.9972e-06	0.00124215
HIST1H2BK	0	1.31748	0.0320045	0.123275
CCDC140	0	1.31741	7.75944e-05	0.00497534
COQ10B	0	1.31738	0.00990825	0.0652904
SYNJ1	0	1.31734	0.0085385	0.0599887
ACAP2	0	1.31684	0.0644977	0.182714
LHFPL2	0	1.31679	0.124781	0.271017
DPRXP4	0	1.31677	0.0441284	0.147576
MFN2	0	1.31677	0.00823703	0.0586691
TCTEX1D1	0	1.31664	0.00582831	0.0490312
ADORA2A	0	1.31653	0.0332369	0.125845
HIST1H2AD	0	1.31631	0.081032	0.20899
NBPF13P	0	1.31599	0.00137091	0.0227622
ATP6V1A	0	1.31566	0.0675792	0.187859
NRBF2	0	1.31554	0.207887	0.371456
ZNF385C	0	1.31551	8.05994e-05	0.00507129
U2AF1	0	1.31536	0.0135682	0.0776274
ABHD12B	0	1.31521	0.0013349	0.0224102
SEL1L3	0	1.31519	0.0576387	0.171227
TMEM40	0	1.31504	0.158113	0.313356
TDRD7	0	1.31498	0.0148137	0.0816499
EML4	0	1.31486	0.0332962	0.125964
KIAA0368	0	1.31475	0.00968002	0.0644531
HOXC9	0	1.3145	0.012855	0.0754884
APAF1	0	1.31446	0.0301173	0.119194
SCARNA20	0	1.31443	0.0164306	0.0859919
FBXL18	0	1.31419	0.134477	0.283219
MSX1	0	1.3141	0.011809	0.0722408
SIGLEC5	0	1.31359	0.0781584	0.204691
ITGB5	0	1.31346	0.0693528	0.190852
KRTAP22-1	0	1.31319	0.00303019	0.0347791
LRRC26	0	1.31316	0.0636023	0.181304
ABHD2	0	1.31303	0.0838861	0.213489
SRA1	0	1.31295	0.0083277	0.0592221
SLCO3A1	0	1.31267	0.0752204	0.199925
YWHAZ	0	1.31264	0.0240806	0.105439
PLIN2	0	1.31263	0.15453	0.308979
ERG	0	1.31164	0.0171696	0.0879283
CPEB3	0	1.31156	0.0348408	0.129035
ASGR2	0	1.31094	0.12945	0.277155
MIR3975	0	1.31093	0.00126346	0.0217907
FBN1	0	1.31088	0.0885021	0.220493
PRKCD	0	1.31071	0.0715027	0.194225
DDX59	0	1.31059	0.023804	0.104702
OR56B1	0	1.31057	0.270089	0.438827
BTBD8	0	1.31041	0.0126504	0.075024
MIR921	0	1.31027	0.0386716	0.137338
UBA3	0	1.31017	0.0315745	0.122509
PHLPP1	0	1.31014	0.0498992	0.157293
MFSD14B	0	1.30998	0.0463998	0.151187
MIR4267	0	1.30983	0.00474371	0.0443775
LAT2	0	1.30983	0.0338113	0.127006
MKNK1-AS1	0	1.30965	0.000351873	0.0113853
OTUD7A	0	1.30962	0.00358242	0.0382671
STXBP2	0	1.30948	0.000928028	0.0186268
DAND5	0	1.30937	0.0272212	0.112891
RBP4	0	1.30925	0.0823149	0.211066
LRRN4CL	0	1.30909	0.0111344	0.069853
VCL	0	1.30891	0.0610028	0.176664
LPP-AS2	0	1.3089	0.00537966	0.0472349
SVILP1	0	1.30861	0.0089811	0.0617236
STK38L	0	1.30844	0.0811317	0.20912
GNS	0	1.30837	0.0892152	0.221532
APOPT1	0	1.30837	0.0393698	0.138515
RHOV	0	1.30807	0.023896	0.104965
GUCY1B3	0	1.30771	0.192107	0.352893
SRP54	0	1.30767	0.0237271	0.104567
ZC3H7A	0	1.30739	0.0433319	0.146205
GGH	0	1.3071	0.000433826	0.0127641
MT1M	0	1.30687	0.0013701	0.0227622
MIR646HG	0	1.30683	0.0204554	0.0961948
ATP2B4	0	1.30679	0.174016	0.33192
MIR1538	0	1.30679	0.0257222	0.1097
HSPA5	0	1.30675	0.0452772	0.149568
CCDC17	0	1.30668	3.24657e-05	0.00319232
TMX4	0	1.30666	0.164808	0.320941
THAP5	0	1.3066	0.0392498	0.138317
PKHD1L1	0	1.30644	0.0123899	0.0741984
NDUFAF7	0	1.30623	0.0142803	0.0799317
MIR4417	0	1.30619	0.0045905	0.0437919
EIF4G3	0	1.30595	0.0013884	0.0228523
PHACTR2	0	1.30593	0.0457716	0.150479
MIR1271	0	1.30563	0.0528896	0.162823
FES	0	1.30552	0.0107487	0.0684771
MTIF3	0	1.3053	0.00825658	0.0587716
CTNNB1	0	1.30514	0.017361	0.0884351
FAM71C	0	1.30502	0.00953845	0.063959
MCMBP	0	1.3046	0.0398092	0.139348
PHIP	0	1.30443	0.0490363	0.156031
HOOK3	0	1.30432	0.0309984	0.121291
OR10H1	0	1.3043	0.0383531	0.13674
ZYG11B	0	1.30429	0.0374222	0.134492
MIR3939	0	1.30422	0.27903	0.447875
CREB5	0	1.30416	0.200974	0.363102
ALOX12	0	1.30411	0.156734	0.311411
CDA	0	1.30401	0.0523679	0.16182
TMEM33	0	1.304	0.0178777	0.0895853
CCNL1	0	1.30389	0.0626634	0.179659
CLEC4A	0	1.30387	0.179952	0.338476
C1QTNF2	0	1.30377	0.0316984	0.122678
RHBDF2	0	1.30364	0.0239669	0.105237
KAZN	0	1.30356	0.106388	0.246099
C16orf90	0	1.30354	0.0179466	0.0897094
ZNF319	0	1.30348	0.018312	0.0905789
DUBR	0	1.30341	0.066105	0.185349
TBL1X	0	1.30337	0.102331	0.240518
STH	0	1.30324	0.00579128	0.0489474
HSD17B12	0	1.30306	0.0755407	0.200448
P2RY13	0	1.30301	0.0455433	0.150054
ZMPSTE24	0	1.30245	0.0424711	0.144505
HIST1H2BM	0	1.30243	0.250208	0.416964
AATK	0	1.30243	0.00323483	0.0361503
ITGA7	0	1.3023	0.000449316	0.0129844
CCDC171	0	1.30221	4.50549e-05	0.00363629
PLK1	0	1.30194	0.0360701	0.131763
CTDSPL	0	1.30171	0.127684	0.274719
BASP1P1	0	1.30159	0.0272991	0.113066
SRP14	0	1.30136	0.0201955	0.0956466
TSEN34	0	1.3013	0.0123653	0.0741984
KCNJ2	0	1.30112	0.32226	0.490966
CAPN3	0	1.30086	0.124581	0.270845
NXPE3	0	1.30067	0.0123938	0.0741984
GP1BB	0	1.30041	0.11475	0.257767
AZI2	0	1.30002	0.0596348	0.174465
BCORL1	0	1.29945	0.000763435	0.0168284
PIK3CD-AS1	0	1.29941	0.00133265	0.0224019
NDEL1	0	1.29933	0.0351545	0.129721
STAB1	0	1.29931	0.104435	0.243718
LINC00671	0	1.29926	0.00598131	0.049783
OR8S1	0	1.29907	0.0878597	0.219884
MIR3147	0	1.29903	0.112835	0.255149
PTX3	0	1.29897	0.00501801	0.045738
GRM6	0	1.29896	0.00150353	0.0238004
LINC00260	0	1.29876	0.0713019	0.193951
OSR1	0	1.29875	0.0263212	0.110981
OLFML2A	0	1.29858	0.00334777	0.0370391
NDUFB1	0	1.29846	0.0298874	0.118676
ADAM33	0	1.29846	0.000356084	0.01144
INTS6	0	1.29841	0.00694492	0.0536863
COL6A3	0	1.29832	0.000469687	0.0131547
BTBD10	0	1.29822	0.0208865	0.0972424
CAPN13	0	1.29821	0.0167113	0.0866326
MIDN	0	1.29817	0.0172348	0.0880698
SCPEP1	0	1.29811	0.0885466	0.220507
MARC1	0	1.29772	0.225174	0.389567
CD300LF	0	1.2977	0.0990457	0.236142
SNORA77	0	1.29767	0.12528	0.271761
KIAA0232	0	1.29765	0.0497551	0.157124
GRPEL1	0	1.2975	0.028342	0.115328
MT1G	0	1.29739	0.0768896	0.202612
LINC00159	0	1.29736	0.0165998	0.0863435
RHOA	0	1.29735	0.0605125	0.175817
ADAM10	0	1.29715	0.0463496	0.151187
FCRLB	0	1.29713	0.00102864	0.0196861
BHLHE23	0	1.29687	0.00821016	0.0585324
CPEB4	0	1.29686	0.00402151	0.0407415
NDRG1	0	1.2965	0.0663711	0.185792
MIR4746	0	1.29645	0.0192169	0.0931484
LGALS7	0	1.29627	0.0364755	0.13233
MIR4710	0	1.29568	0.0123409	0.0741761
ALDH2	0	1.29543	0.219354	0.383746
MAGEL2	0	1.29492	0.00861592	0.0603274
PF4	0	1.29454	0.328559	0.497128
RNF186	0	1.29416	0.0141436	0.0794799
PTCHD4	0	1.29411	0.0291155	0.117027
FNDC4	0	1.29403	5.89247e-05	0.00422213
CAPZB	0	1.29402	0.0172019	0.0879416
DHRS7B	0	1.29394	0.00811329	0.0582426
MIR541	0	1.29382	0.00179537	0.0262006
MARCO	0	1.29375	0.028308	0.115251
SEC23A	0	1.29367	0.013366	0.0769569
PLBD1-AS1	0	1.29345	0.0363174	0.132092
TRIM27	0	1.29344	0.0584296	0.172517
ZCCHC6	0	1.29342	0.246339	0.413185
MIR21	0	1.29321	0.196866	0.358562
MIR4642	0	1.29321	0.000886523	0.0181292
PXN	0	1.29321	0.076885	0.202612
NCF2	0	1.29294	0.0921152	0.226073
LMTK2	0	1.29288	0.0415644	0.142765
SQLE	0	1.29284	0.119376	0.264162
TMEM71	0	1.29284	0.159259	0.314639
MIR338	0	1.29248	0.0525183	0.162057
FAM225A	0	1.29232	0.000195	0.00831216
SP9	0	1.29209	0.000785622	0.0171089
TBC1D15	0	1.29199	0.0134538	0.0772277
FNDC3A	0	1.29197	0.00525583	0.0466917
KLLN	0	1.29186	0.00159486	0.0246238
CCNO	0	1.29167	0.0177187	0.089259
SLC12A9	0	1.29154	0.0536425	0.163942
MMP14	0	1.29141	0.0193162	0.0933903
LRRC25	0	1.29135	0.0846182	0.214694
LCP1	0	1.29126	0.0143193	0.0800117
SLC9A6	0	1.29122	0.023109	0.102998
LNPK	0	1.2912	0.00825569	0.0587716
HMGN2	0	1.29068	0.060048	0.175042
SNAR-E	0	1.29059	0.0109834	0.0693262
EHD2	0	1.29055	0.0104488	0.0675042
KDM3B	0	1.29048	0.0275985	0.113708
AKR1B15	0	1.29025	0.00276849	0.0331809
MIR139	0	1.29005	0.00512016	0.0462677
OSBPL11	0	1.28999	0.0896514	0.222123
AGTRAP	0	1.28998	0.0480321	0.154162
PRL	0	1.28992	0.00124568	0.0215823
HIST2H2AA3	0	1.28975	0.0721856	0.195217
ATP6V0E1	0	1.28975	0.0294358	0.117754
MBD6	0	1.28929	0.00380074	0.0395809
MAP3K2	0	1.28925	0.158681	0.314016
CDH26	0	1.28921	0.00349954	0.0378517
TCAM1P	0	1.28907	0.000801881	0.0172418
ANKRD20A4	0	1.289	0.133141	0.281738
PTPRE	0	1.28898	0.114755	0.257767
NRADDP	0	1.28888	0.00174061	0.0258576
COQ7	0	1.28885	0.0124255	0.074213
KIF20A	0	1.28866	0.00758729	0.0564486
PTGER4P2-CDK2AP2P2	0	1.28855	0.0030048	0.0346022
LINC00029	0	1.28837	0.00578591	0.0489474
CDC42P3	0	1.28825	0.00402185	0.0407415
PRR29-AS1	0	1.28808	0.00145494	0.0234047
SNORA52	0	1.28793	0.0449568	0.149051
FAM74A1	0	1.28791	0.00129001	0.0219814
SUMO2	0	1.28778	0.0513855	0.160392
SLC2A10	0	1.28739	0.00714892	0.0544718
WIPI1	0	1.2873	0.0354904	0.130367
BCL2L10	0	1.28729	0.0036629	0.0387717
CARS	0	1.28708	0.0159218	0.0844772
FABP2	0	1.28695	0.0500862	0.157723
LLPH	0	1.28689	0.0802542	0.207832
JOSD2	0	1.28679	0.000801231	0.0172418
PIP5K1A	0	1.28675	0.0361298	0.131832
HIST1H2AC	0	1.28667	0.0858744	0.216776
KRTAP12-2	0	1.28661	0.00602524	0.0500159
SLC44A1	0	1.2866	0.110324	0.251722
YWHAH	0	1.28654	0.0636528	0.181338
KIF13A	0	1.28625	0.115474	0.258769
WFDC2	0	1.28623	0.0019096	0.0269083
RGS18	0	1.28619	0.0502029	0.157981
CELF2-AS1	0	1.28618	0.00838457	0.0593848
IFNB1	0	1.28589	0.0116322	0.0717386
MLNR	0	1.28579	0.00857361	0.060161
PLEC	0	1.28573	0.0232951	0.103338
OMG	0	1.28571	0.0223716	0.101148
PDK3	0	1.28551	0.124445	0.270844
ADCY3	0	1.28522	0.0923742	0.226366
SCARNA9	0	1.28517	0.240912	0.407135
GTF2IP12	0	1.28515	0.0106038	0.0680957
SESTD1	0	1.28513	0.0402587	0.140229
LONRF1	0	1.28501	0.024411	0.106241
ARID4A	0	1.28498	0.106202	0.2458
UBA1	0	1.28494	0.0158328	0.0841047
PYCARD-AS1	0	1.2849	0.0190869	0.0927556
NFAT5	0	1.28488	0.00626299	0.0508944
COX7B	0	1.28477	0.00324781	0.0362154
MMP2	0	1.28468	0.000404634	0.0122382
FBXO33	0	1.28463	0.0622743	0.178982
CPNE3	0	1.28455	0.058537	0.172744
SLC36A1	0	1.28445	0.0131222	0.0762845
ZIC2	0	1.28439	0.00234553	0.0303224
FAM8A1	0	1.2843	0.0969132	0.233113
STAU2	0	1.28416	0.00289066	0.0339172
ZNF516	0	1.28394	0.0282496	0.115175
SNAR-C3	0	1.28369	0.0159828	0.0846243
MTMR10	0	1.28366	0.0470495	0.152191
OR2W5	0	1.28344	0.0295478	0.117911
ATP6AP1	0	1.28298	0.0222998	0.10098
FRAT1	0	1.28269	0.0358737	0.131234
ZNF230	0	1.28257	0.0620974	0.1787
DYTN	0	1.28256	0.000169469	0.00782441
GALR3	0	1.28251	0.0400795	0.139863
KCNE5	0	1.2819	0.0075295	0.0562397
KMT5A	0	1.28171	0.000854456	0.0177567
HERC2	0	1.28171	0.0731559	0.19667
KLF6	0	1.28143	0.107843	0.248018
C1QTNF9	0	1.28134	0.114613	0.257601
MIR3155B	0	1.2811	0.00689712	0.0535067
RPS15AP10	0	1.28106	0.0258038	0.109964
LINC00514	0	1.28092	0.00864742	0.0604734
AVL9	0	1.28088	0.0340288	0.127434
SEC24D	0	1.28073	0.0382726	0.136557
CAV3	0	1.28072	0.00273748	0.0329443
ENY2	0	1.27984	0.0638859	0.181754
WNT8B	0	1.27979	0.00103344	0.0197422
MIR3936	0	1.27976	0.00668738	0.0526829
CYTH4	0	1.27967	0.189033	0.349308
CRADD	0	1.27964	0.0259799	0.11034
ADRB3	0	1.2796	0.0819428	0.210549
CWF19L1	0	1.27959	0.0224501	0.101338
AMPD3	0	1.27943	0.0219651	0.0999875
RTFDC1	0	1.27908	0.0102162	0.0665093
GGTLC2	0	1.27854	0.0142418	0.0797742
MIR646	0	1.27848	0.0274044	0.113257
PTPN22	0	1.27823	0.0908067	0.223877
UBR5-AS1	0	1.27814	0.0764611	0.201923
NPTN	0	1.27811	0.013571	0.0776274
SSTR1	0	1.27794	0.175666	0.333689
C18orf25	0	1.27793	0.224673	0.389189
MDFI	0	1.27778	9.7893e-05	0.0056723
SPG11	0	1.27763	0.0264547	0.111341
LINC01184	0	1.27763	0.0373486	0.134345
GSTO1	0	1.27752	0.0287725	0.116277
FRAT2	0	1.27728	0.130081	0.277928
KYAT3	0	1.27728	0.046691	0.151592
MIR640	0	1.27708	0.0235026	0.103839
TPD52L2	0	1.27707	0.0566207	0.169735
CDX2	0	1.27702	0.00775714	0.0570092
PAN3-AS1	0	1.2767	0.0242252	0.105838
PROKR2	0	1.27667	0.0744513	0.198822
TTR	0	1.2764	0.0220809	0.100279
REG1A	0	1.27621	0.056635	0.169745
CMIP	0	1.27615	0.0152938	0.082814
KCNJ11	0	1.27608	0.000693675	0.0158512
PHLDA2	0	1.27584	0.0517233	0.160919
PPP2R3C	0	1.27578	0.0298599	0.118656
GPR6	0	1.27566	0.0557103	0.167937
RNF13	0	1.27555	0.0725779	0.195835
KDM6A	0	1.2745	0.0259599	0.11034
TNFRSF10C	0	1.27425	0.236323	0.401945
SNORA70B	0	1.27421	0.021843	0.0998402
CDC42SE1	0	1.2742	0.132328	0.28067
FBXO34	0	1.27415	0.00070875	0.0160664
LGI4	0	1.27404	0.0132145	0.0766052
ZBTB7C	0	1.27379	0.00367346	0.0388269
MARCH4	0	1.27322	0.000924131	0.0185923
KPNA4	0	1.27321	0.0511339	0.159958
GLA	0	1.27317	0.0355047	0.130367
KLHL5	0	1.27311	0.130024	0.277848
CPSF4L	0	1.27307	0.000155895	0.00752393
RAC2	0	1.27281	0.0355799	0.130506
TRAPPC8	0	1.27276	0.0341417	0.127716
SIX3	0	1.27263	0.00132645	0.0223675
MIR33B	0	1.27255	0.0338022	0.127006
SNORA71A	0	1.27245	0.0800013	0.207485
RSRP1	0	1.27199	0.143051	0.294489
MIR1205	0	1.27184	0.0308194	0.120883
LARP4B	0	1.27161	0.0289912	0.11672
MIR4644	0	1.27144	0.0455889	0.150117
MEGF9	0	1.27144	0.0399722	0.139681
NBN	0	1.271	0.106799	0.246629
CDKN2D	0	1.27099	0.0266672	0.111567
COPB2	0	1.27081	0.0316271	0.122527
EBPL	0	1.27053	0.0086813	0.0606072
MYADML	0	1.2704	0.0117829	0.072148
UHRF1BP1L	0	1.27011	0.108401	0.248743
MIR219A2	0	1.26978	0.00118652	0.0210733
TAF7	0	1.26973	0.0218645	0.0998794
SP7	0	1.2695	0.0270822	0.112521
NEIL1	0	1.26947	0.0287541	0.116266
KRTAP19-7	0	1.26935	0.0278548	0.114498
ITPRIP	0	1.26933	0.074825	0.19934
MYBPC3	0	1.269	0.000297421	0.0104253
CELF2	0	1.26889	0.0997698	0.237038
GGT3P	0	1.26862	0.01629	0.0854924
PRR7-AS1	0	1.26858	0.00157756	0.024543
ZNF282	0	1.26856	0.00084104	0.017623
HIST1H4L	0	1.26851	0.137685	0.287733
PCDHB8	0	1.26849	0.00375078	0.0392605
ARHGEF40	0	1.26835	0.208334	0.371874
NPEPPS	0	1.26823	0.0688991	0.190231
TMSB4X	0	1.2682	0.0120989	0.0733621
SEC24B-AS1	0	1.26779	0.0035092	0.0379381
TUBA1B	0	1.26773	0.0264271	0.111284
CDKN2C	0	1.2676	0.0849997	0.215334
CTSG	0	1.26747	0.18509	0.344686
MIR4767	0	1.26703	0.123672	0.269974
RTN4RL2	0	1.26698	0.00117222	0.0210209
PAX8-AS1	0	1.2667	0.0350302	0.129484
HHIP-AS1	0	1.26643	0.000109447	0.00605479
H2AFB1	0	1.26634	0.00430062	0.0422145
OR4C6	0	1.26619	0.00138532	0.0228181
CREM	0	1.26616	0.0294629	0.11782
ASAH1	0	1.26607	0.178794	0.337203
PPP1R2P3	0	1.26606	0.0151485	0.0824152
LILRB5	0	1.26594	0.0046376	0.0439276
SCARNA10	0	1.26579	0.0776238	0.203808
PACRG-AS3	0	1.26512	0.0549063	0.166352
MRC1	0	1.26498	0.0515888	0.160737
MIR339	0	1.2649	0.188654	0.348949
PDK4	0	1.26479	0.421685	0.585676
SYNDIG1	0	1.26452	0.0011626	0.0209821
MIR4526	0	1.26435	0.0194435	0.0936721
SELPLG	0	1.26435	0.123324	0.269447
MIR490	0	1.26422	0.00213517	0.0284827
BACH1-IT2	0	1.26405	0.0565887	0.169661
LEP	0	1.26388	0.00615246	0.0505597
CCP110	0	1.26366	0.0182706	0.0905182
CEL	0	1.26354	0.00749109	0.0560081
KCNK9	0	1.2635	0.00663163	0.0524481
ANKRD50	0	1.26342	0.135234	0.284101
PYDC1	0	1.26327	0.00768386	0.0567698
SPTLC1	0	1.26327	0.0354864	0.130367
AQP2	0	1.26318	0.0530398	0.163046
MARCKS	0	1.26316	0.026726	0.111653
LINC01531	0	1.26287	0.000606595	0.0148153
ADIRF	0	1.26274	0.00545476	0.047549
HIST1H2AM	0	1.26263	0.190202	0.350755
CLTCL1	0	1.26262	0.0204875	0.0961948
CCNA2	0	1.26257	0.0795904	0.20682
BIN3-IT1	0	1.26257	0.00384696	0.0397257
C20orf141	0	1.26242	0.0351907	0.129781
MGST1	0	1.26218	0.314388	0.483416
HTR5A	0	1.26208	0.0394369	0.138661
DNAJC5	0	1.26198	0.0257207	0.1097
ZNF219	0	1.26195	0.00719734	0.0547256
NMRK1	0	1.26194	0.0364879	0.13233
PEX2	0	1.26189	0.0116994	0.0719775
KIF5B	0	1.26175	0.0124366	0.074252
TAPBP	0	1.26151	0.0525086	0.162057
SIVA1	0	1.26145	0.0153393	0.0829726
PLEKHF2	0	1.26115	0.0330459	0.125435
MKRN3	0	1.26114	0.0624121	0.17923
SYNPO2L	0	1.26104	0.0300658	0.119037
GPR182	0	1.26097	0.0280347	0.114878
CHCHD7	0	1.26097	0.00712825	0.0544487
NT5DC2	0	1.2609	0.00500022	0.0456658
GTF2B	0	1.26083	0.0268728	0.112034
OR52W1	0	1.26074	0.00731807	0.0551685
MNX1-AS1	0	1.26061	0.000233955	0.00917798
FERD3L	0	1.26043	0.0137662	0.0783084
ENDOV	0	1.26019	0.021716	0.0995074
PEAK1	0	1.26015	0.00241695	0.0307039
PLA2G2F	0	1.25974	0.0052481	0.0466839
NCKAP1L	0	1.25968	0.0867008	0.218121
WBSCR28	0	1.25954	0.00277516	0.0332263
CEP170	0	1.25952	0.1126	0.254892
CLEC2B	0	1.25937	0.238162	0.40399
CA1	0	1.25935	0.310388	0.479113
ERGIC1	0	1.25923	0.335827	0.503995
SPAG11A	0	1.25912	0.0707966	0.193172
NMB	0	1.25898	0.00549905	0.0477677
ATL3	0	1.25897	0.0809996	0.208952
PHF20L1	0	1.25881	0.0408733	0.141567
RXFP4	0	1.25878	0.0302275	0.119493
SNORA22	0	1.25862	0.246839	0.413687
E2F1	0	1.25851	0.013279	0.0767476
H1FNT	0	1.2585	0.0156901	0.0837575
CEP55	0	1.25846	0.0283967	0.115488
LINC01120	0	1.25828	0.00228962	0.0298814
TLE3	0	1.25827	0.092544	0.226538
ARID4B	0	1.25817	0.0820614	0.210686
HCG14	0	1.25815	0.0102724	0.0667988
DIP2B	0	1.25809	0.102322	0.240518
ALPP	0	1.25807	0.000853823	0.0177567
SNORD60	0	1.25794	0.107691	0.247807
MIR6867	0	1.25782	0.00577682	0.0489474
MIR202	0	1.25781	0.061663	0.177765
MIR371A	0	1.2577	0.00148692	0.0237175
SMIM3	0	1.25764	0.0203488	0.0959721
FOXC1	0	1.25747	0.0261176	0.110653
RNU4ATAC	0	1.25737	0.120558	0.265808
UQCRFS1	0	1.25719	0.00498378	0.0456504
KRTAP10-9	0	1.25719	0.078482	0.205167
WDR90	0	1.25713	0.0581247	0.172049
LOR	0	1.25699	0.0440363	0.147452
OR2T35	0	1.2569	0.0390337	0.138123
LINC00963	0	1.25689	0.1156	0.258975
KRTAP4-7	0	1.25689	0.0321578	0.123635
POTEI	0	1.25682	0.0105797	0.0679985
METTL12	0	1.25636	0.0578771	0.171629
OR1F2P	0	1.25635	0.0238271	0.104784
FLVCR2	0	1.25635	0.199007	0.360667
RIN3	0	1.25621	0.0442304	0.147763
TXNDC17	0	1.25605	0.00755866	0.0564146
DHFR	0	1.25586	0.0880719	0.220146
PSCA	0	1.25581	0.0454869	0.150037
C5AR1	0	1.2557	0.232368	0.397364
AZU1	0	1.25566	0.186386	0.346107
EPPK1	0	1.2556	0.0165832	0.0863435
SRF	0	1.25544	7.31231e-05	0.00484041
ERP44	0	1.2554	0.0170233	0.0875011
VCX2	0	1.2554	0.0780231	0.2045
HYPM	0	1.25536	0.0133944	0.0770621
CASC4	0	1.25525	0.0676013	0.18786
MIR4780	0	1.25524	0.0379745	0.135814
OR52B2	0	1.25511	0.0423406	0.144208
NRN1	0	1.25471	0.0447279	0.14867
HERC4	0	1.25464	0.0291531	0.117076
HIST1H2BD	0	1.25458	0.0713506	0.194021
LINC00661	0	1.25434	0.0117288	0.0720218
PRCD	0	1.25429	0.012671	0.0750676
MAN2A2	0	1.25424	0.0437734	0.147049
CHST13	0	1.25399	0.00238768	0.0306117
SPINK8	0	1.2539	0.000760018	0.0167929
KRTAP10-1	0	1.2539	0.00520629	0.0466154
IFNW1	0	1.2536	0.0495961	0.157068
GLIPR2	0	1.25356	0.0832767	0.212414
DDX42	0	1.2535	0.117882	0.262148
LDLRAD3	0	1.25345	0.0721797	0.195217
NUDT16	0	1.25343	0.0324426	0.124077
ATXN7L3	0	1.25316	0.0153236	0.0829307
MRGPRG-AS1	0	1.25313	0.00263208	0.0322882
PSMC1	0	1.2531	0.0219153	0.0999875
PRR30	0	1.25297	0.00119053	0.02109
IQGAP2	0	1.25283	0.210836	0.374603
VPS9D1-AS1	0	1.25281	0.00132209	0.0223534
TLR10	0	1.25251	0.183731	0.342844
SFRP5	0	1.25248	0.0427176	0.144927
OR2A25	0	1.25244	0.0698239	0.191682
CBX3	0	1.25235	0.021115	0.0978675
MBL2	0	1.25229	0.00140289	0.0229334
ADRA1B	0	1.25228	0.101199	0.238942
DMBX1	0	1.25224	0.00360316	0.0383335
PCOLCE-AS1	0	1.25215	0.000373498	0.0117502
FNDC8	0	1.25208	0.00109453	0.0203386
SCN1B	0	1.25184	0.015009	0.0820873
MYO5A	0	1.25178	0.0707752	0.19315
CFAP77	0	1.25156	0.00560802	0.0481226
OR1E1	0	1.25153	5.43251e-05	0.00407165
NLRC5	0	1.25138	0.0821367	0.210787
KRTAP1-3	0	1.25128	0.0575193	0.171035
CRK	0	1.25124	0.0835056	0.212831
MFAP3	0	1.25121	0.0443118	0.147897
JDP2	0	1.25114	0.0584116	0.172488
C11orf52	0	1.25113	0.0175776	0.088916
LHX6	0	1.25113	0.00293895	0.0341686
PDK1	0	1.25088	0.0805876	0.208481
PLD1	0	1.25079	0.00652943	0.0518927
PTTG1IP	0	1.25068	0.0799934	0.207485
NEXN	0	1.25063	0.300631	0.469832
ZNF267	0	1.25057	0.179081	0.337461
USP32P2	0	1.25056	0.000884843	0.0181292
SYN1	0	1.25052	0.00123602	0.0214968
SAP30L	0	1.25044	0.040117	0.139886
ZNF442	0	1.25039	0.00439878	0.0428243
AP1G1	0	1.25002	0.0430255	0.145602
HBEGF	0	1.24985	0.106769	0.246585
EXOC8	0	1.24958	0.0905243	0.223424
PLPP3	0	1.24951	0.0129259	0.0756931
PPP1R10	0	1.24945	0.0224111	0.101242
MAPK8IP1	0	1.24939	0.201518	0.363796
NXNL1	0	1.24939	0.0100178	0.0657644
CETP	0	1.24932	0.00798709	0.0577767
SSTR5-AS1	0	1.24926	0.15466	0.309211
DTNBP1	0	1.24894	0.0319514	0.123174
KRTAP4-3	0	1.24886	0.00540871	0.0473972
KCNK13	0	1.2488	0.0387986	0.137591
KRTAP13-2	0	1.24878	0.0268014	0.111844
FAM57A	0	1.24877	0.036912	0.133294
CMTM4	0	1.24864	0.0116834	0.0718986
H6PD	0	1.24841	0.0282584	0.115175
HOXB13	0	1.24838	0.165383	0.321654
DTD2	0	1.24822	0.138021	0.28805
C1QTNF9B	0	1.24809	0.00253878	0.0317719
ACTL7A	0	1.24802	0.0148338	0.0817008
SPPL2A	0	1.24802	0.0943163	0.229344
LINC00676	0	1.24773	0.036492	0.13233
PAFAH1B1	0	1.24753	0.0410449	0.141785
MIR6737	0	1.24739	0.0581359	0.172052
TMEM88B	0	1.24734	0.0132183	0.0766052
CLASP1	0	1.24728	0.000691195	0.0158192
PAQR6	0	1.24722	0.0157596	0.0838914
NDP	0	1.24701	0.0268274	0.111916
TMED5	0	1.24694	0.0374067	0.134482
PAPLN	0	1.24693	0.00608542	0.0502634
BRE	0	1.24677	0.0226228	0.101644
NMI	0	1.24637	0.133327	0.281972
SLC46A3	0	1.24635	0.213247	0.377217
BIK	0	1.24633	0.00358524	0.0382671
NKX1-2	0	1.24621	0.0467059	0.151619
MIR610	0	1.24611	0.0682423	0.188962
LSMEM1	0	1.24584	0.117914	0.262166
SNAR-F	0	1.24581	0.138851	0.289
TXNL4A	0	1.24569	0.0459246	0.150654
MRGPRX4	0	1.24538	0.00955161	0.063959
OR51S1	0	1.2453	0.00524495	0.0466839
LY6K	0	1.24514	0.00017401	0.00795265
EPB41L4B	0	1.24497	0.0962664	0.232098
GK5	0	1.24487	0.073358	0.196957
ATP11A-AS1	0	1.24487	0.0160718	0.0848508
NPEPL1	0	1.2445	0.0481861	0.154525
MIR617	0	1.24446	0.0456575	0.150257
LY6G6C	0	1.24445	0.0156536	0.0836404
THBD	0	1.24424	0.303642	0.472425
MIR614	0	1.24401	0.0287324	0.11625
NR4A2	0	1.24394	0.00493218	0.0453825
ZDHHC17	0	1.24392	0.0106404	0.06823
FIG4	0	1.24384	0.121246	0.266503
TAOK1	0	1.24379	0.0128427	0.0754357
CSNK1A1	0	1.2437	0.0282632	0.115175
SAMD14	0	1.24369	0.00874481	0.0607988
MALSU1	0	1.24356	0.0448104	0.148848
LMBR1	0	1.2435	0.0491714	0.156229
RARA	0	1.24348	0.0515888	0.160737
CCDC8	0	1.2434	0.00587108	0.0492269
FAM182B	0	1.24333	0.00259866	0.0321843
TMUB2	0	1.24331	0.00550246	0.0477763
STRADA	0	1.24328	0.0194274	0.0936569
MIR662	0	1.24326	0.0951872	0.230499
TLE1	0	1.24322	0.0164873	0.0861889
PRDX3	0	1.2432	0.0806118	0.208496
ASAP1	0	1.24313	0.0187482	0.0918166
HERC3	0	1.24311	0.175703	0.333689
LINC00266-3	0	1.24311	0.22619	0.390774
MMGT1	0	1.243	0.0913463	0.224775
PPP1R35	0	1.24299	0.0442364	0.147763
C8G	0	1.24298	0.000237091	0.00921395
ZSCAN12P1	0	1.24288	0.00526855	0.0467826
CD1E	0	1.24288	0.0160925	0.0849073
ZNFX1	0	1.24279	0.125776	0.272473
PPP2R5A	0	1.24272	0.217543	0.381677
CELP	0	1.2427	0.0162982	0.0854991
DOK6	0	1.24266	0.00810106	0.0582426
APOBEC3A	0	1.24266	0.276247	0.444824
SPRR1B	0	1.24265	0.065626	0.184598
HOXA4	0	1.24256	0.0193216	0.0933965
RAB2A	0	1.24249	0.121733	0.267206
CTSD	0	1.2424	0.0967847	0.232952
POU5F1	0	1.24235	0.0144063	0.0803203
LINC00431	0	1.24234	0.00764708	0.0566269
TPBGL	0	1.24233	0.00118448	0.0210733
RNF175	0	1.24233	0.0803067	0.207907
GRK6	0	1.24232	0.00164067	0.025019
C19orf81	0	1.24226	0.00463543	0.0439276
MIR23B	0	1.24201	0.0155958	0.0834495
MIR545	0	1.24194	0.0750057	0.199602
C19orf73	0	1.24173	0.0203289	0.095938
ACAA1	0	1.24155	0.0433301	0.146205
TET2-AS1	0	1.24134	0.0338049	0.127006
MIAT	0	1.24132	0.148879	0.301873
AP3S2	0	1.24132	0.0470493	0.152191
GAS2L1	0	1.24131	0.000258826	0.00959049
SAMD15	0	1.2412	0.00332655	0.0369122
OR51E2	0	1.24111	0.0197427	0.0944272
SOX4	0	1.24099	0.071505	0.194225
PRND	0	1.24095	0.00520868	0.0466154
CDK5R1	0	1.24087	0.114002	0.256787
MIR1286	0	1.24087	0.0383645	0.13674
SP100	0	1.24083	0.00235128	0.0303236
CDC20	0	1.2408	0.0146486	0.0809611
HTR1F	0	1.24079	0.0349148	0.129141
TSPAN9	0	1.24065	0.0186865	0.0916926
MTMR9LP	0	1.24063	0.00259537	0.0321786
PWWP2B	0	1.24061	0.0161699	0.0851023
ZNF486	0	1.24035	0.254461	0.421577
CCL22	0	1.24033	0.00549936	0.0477677
CLDN18	0	1.24031	0.00960352	0.0641891
MIR196A2	0	1.24023	0.0229133	0.102439
KRTAP26-1	0	1.24019	0.0175462	0.0888558
TMEM37	0	1.24012	0.000437452	0.0127719
LINC01043	0	1.24007	0.00534125	0.0470947
N4BP2L2-IT2	0	1.23998	0.232161	0.3972
SLC35G4	0	1.23997	0.0778816	0.20432
ANKRD20A3	0	1.23986	0.175233	0.333271
DOK7	0	1.23977	0.00389818	0.0400155
STX7	0	1.23968	0.00803622	0.0579843
ARHGAP18	0	1.23964	0.110235	0.251596
GTF2IP1	0	1.23964	0.0105137	0.0676775
TAAR1	0	1.23962	0.0469048	0.151831
SSH3	0	1.23935	0.00894682	0.0616428
POLR2A	0	1.23934	0.0922142	0.22612
RARA-AS1	0	1.23934	0.0412136	0.142074
RRBP1	0	1.23929	5.7789e-06	0.00122675
SDC2	0	1.23903	0.221534	0.386155
HNRNPH2	0	1.23902	0.136826	0.286491
MIR4540	0	1.239	0.122599	0.268433
OR10Q1	0	1.23887	0.0144263	0.0803725
CASC22	0	1.23885	0.00185002	0.0265119
MIR8078	0	1.23854	0.109446	0.250433
ARTN	0	1.2385	0.00893061	0.0616003
PRSS35	0	1.23847	0.00271514	0.0327576
C2orf57	0	1.2384	0.108657	0.249095
THOC5	0	1.23839	0.105563	0.244966
RASAL2-AS1	0	1.23835	0.0121284	0.0734429
MIR4253	0	1.23833	0.110729	0.252152
NGLY1	0	1.23832	0.0282619	0.115175
USP27X-AS1	0	1.2382	0.0694348	0.191007
FGF2	0	1.23798	0.0119215	0.0727523
GPR26	0	1.23796	0.0213051	0.0983801
CLEC12B	0	1.23791	0.430842	0.593424
RRM2	0	1.23786	0.159121	0.314477
MIR1184-1	0	1.23785	0.0644813	0.18269
MIR3196	0	1.23773	0.199374	0.36113
HES3	0	1.23761	0.00481744	0.0447906
MIR2117	0	1.23759	0.0247157	0.107054
CCDC157	0	1.23758	0.0012843	0.021917
SMIM17	0	1.23748	0.0159713	0.0846243
LRRC30	0	1.23737	0.0171927	0.0879338
EN2	0	1.23734	0.0818616	0.210388
JUN	0	1.23728	0.203426	0.366047
PURA	0	1.23724	0.0895022	0.221865
ARHGEF7-AS1	0	1.23721	0.0321354	0.123632
CPZ	0	1.23721	0.0203385	0.0959523
PITX2	0	1.23719	0.00442313	0.042953
MED7	0	1.2371	0.0487076	0.155604
CYP8B1	0	1.23701	0.0453412	0.149714
LINC00051	0	1.23685	0.000825334	0.0174712
LGALSL	0	1.23664	0.129851	0.277725
HSD17B13	0	1.23664	0.0569089	0.170195
HIST1H1C	0	1.23658	0.264142	0.432288
TBC1D7	0	1.2365	0.164562	0.320696
CELSR3-AS1	0	1.23632	0.0210987	0.0978231
RLF	0	1.2363	0.0810424	0.208992
TLCD2	0	1.23615	0.0154199	0.083115
KRTAP10-8	0	1.23613	0.127768	0.274848
MIR26B	0	1.2361	0.0155887	0.0834495
JSRP1	0	1.23605	0.000127842	0.00673736
SYP-AS1	0	1.23603	0.00251501	0.031509
TCEB3C	0	1.23601	0.0120741	0.0732703
MIR597	0	1.23594	0.029129	0.117027
ANP32C	0	1.23591	0.169202	0.32653
PRLHR	0	1.23579	0.040593	0.140972
RXFP3	0	1.23575	0.127781	0.274851
LINC01580	0	1.23543	0.0342094	0.127831
CDC42	0	1.23529	0.00760696	0.056545
RASSF2	0	1.2352	0.166235	0.322787
TBC1D16	0	1.2352	0.000191103	0.00825824
PLOD2	0	1.235	0.0830966	0.212145
NPFF	0	1.23494	0.00392934	0.0402032
MT1JP	0	1.23488	0.11586	0.25933
FRMD6-AS1	0	1.23482	0.00984059	0.0650988
FOLR1	0	1.23479	0.0011171	0.020515
TNIP2	0	1.23471	0.00559923	0.0481121
HIGD1A	0	1.23468	0.0220045	0.100082
TMEM216	0	1.23458	0.0195613	0.0939754
KRTAP10-5	0	1.23458	0.0602823	0.175388
LINC00550	0	1.23447	0.000346457	0.0112991
CC2D2B	0	1.23445	0.00410734	0.0411533
MSRB3	0	1.23441	0.033444	0.126292
C2CD4C	0	1.23441	0.071036	0.193513
[truncated: 20,717 more rows]

## Sheet: ALL_alternative
	id	Sig_AC_v_HS	Sig_AD_v_HS	Sig_ACLF_v_HS	Sig_ACLF_v_AC	fc_AC_v_HS	fc_AD_v_HS	fc_ACLF_v_HS	fc_ACLF_v_AC	p_AC_v_HS	p_AD_v_HS	p_ACLF_v_HS	p_ACLF_v_AC	fdr_AC_v_HS	fdr_AD_v_HS	fdr_ACLF_v_HS	fdr_ACLF_v_AC	t_AC_v_HS	t_AD_v_HS	t_ACLF_v_HS	t_ACLF_v_AC	log2r_AC_v_HS	log2r_AD_v_HS	log2r_ACLF_v_HS	log2r_ACLF_v_AD	log2r_ACLF_v_AC
11161	MCEMP1	0	0	1	1	1.1194	1.19062	6.83003	6.10152	0.54102	0.489234	6.04161e-12	1.07588e-10	0.706805	0.715915	1.37223e-07	1.4788e-06	-0.629187	-0.713411	-13.222	-11.3898	0.162722	0.251708	2.77189	2.52018	2.60917
10313	LINC01336	0	-1	-1	0	-1.45807	-1.56504	-2.11278	-1.44903	0.00152545	0.000232654	1.96696e-11	5.89211e-05	0.0672845	0.0287716	2.23378e-07	0.00422213	4.08021	5.1713	12.4458	4.95382	-0.544057	-0.646196	-1.07914	-0.432945	-0.535083
592	ALDH1A1	0	0	-1	-1	-1.25547	-1.32562	-2.31033	-1.84022	0.134988	0.102411	1.9337e-10	1.85025e-06	0.334723	0.32501	2.27716e-07	0.000591923	1.60267	1.76824	11.0411	6.41975	-0.328223	-0.406668	-1.2081	-0.801433	-0.879878
842	ANO9	0	0	-1	0	-1.22341	-1.2751	-1.53765	-1.25685	0.011057	0.00228157	1.57943e-10	0.00024503	0.120395	0.0614186	2.27716e-07	0.00940136	3.00047	3.85687	11.1606	4.36888	-0.290911	-0.350616	-0.620725	-0.270109	-0.329814
1983	C15orf54	-1	-1	-1	0	-1.80877	-2.15234	-2.06753	-1.14305	0.00145195	8.17008e-07	9.52872e-11	0.178512	0.0672531	0.00309251	2.27716e-07	0.336945	4.10781	9.25945	11.4629	1.38974	-0.855012	-1.1059	-1.0479	0.0579995	-0.192893
2267	C5orf45	0	0	-1	0	-1.27144	-1.31904	-1.66881	-1.31253	0.00522133	0.0156995	7.0574e-11	7.38765e-05	0.0943835	0.133892	2.27716e-07	0.00484041	3.40499	2.81171	11.6454	4.86061	-0.346467	-0.399493	-0.738819	-0.339327	-0.392352
5443	ENKUR	-1	-1	-1	-1	-2.22898	-2.39118	-3.63572	-1.63111	0.00574275	4.0482e-05	7.96652e-11	0.00664546	0.0963247	0.0191616	2.27716e-07	0.0525026	3.35351	6.28318	11.5715	2.99669	-1.15639	-1.25772	-1.86224	-0.60452	-0.705856
5446	ENO2	0	0	0	0	-1.3584	-1.37577	-1.46573	-1.07901	1.79636e-06	0.000517744	8.21969e-11	0.0564664	0.00823653	0.0377071	2.27716e-07	0.169468	8.59235	4.69612	11.5525	2.0134	-0.441909	-0.460235	-0.551621	-0.0913859	-0.109712
5516	EPHX2	0	0	0	0	-1.23357	-1.24251	-1.48649	-1.20503	6.90756e-05	0.00105704	1.69731e-10	4.58595e-05	0.0384212	0.0485637	2.27716e-07	0.00364771	5.93154	4.28637	11.118	5.05734	-0.302837	-0.313261	-0.57191	-0.258649	-0.269073
5758	FAM102A	-1	-1	-1	-1	-1.67192	-1.7846	-2.54125	-1.51996	0.000433577	0.00108894	1.34806e-10	0.000160978	0.0582826	0.0492781	2.27716e-07	0.00759579	4.79995	4.26956	11.2547	4.54087	-0.741506	-0.835604	-1.34554	-0.509934	-0.604033
6379	FKBP5	0	0	1	1	-1.07224	1.37876	4.55409	4.88308	0.666031	0.163515	1.52193e-10	1.33874e-10	0.793777	0.41025	2.27716e-07	1.4788e-06	0.442454	-1.4843	-11.1826	-11.2589	-0.100629	0.46337	2.18716	1.72379	2.28779
6780	GATA3	0	-1	-1	-1	-1.3589	-1.56667	-2.30182	-1.69388	0.003138	0.000260311	4.27972e-11	2.26213e-06	0.0809899	0.0311589	2.27716e-07	0.000667299	3.68188	5.10344	11.954	6.33189	-0.442443	-0.647697	-1.20278	-0.555078	-0.760332
7529	GZMK	-1	-1	-1	-1	-2.19727	-2.38203	-4.64325	-2.11319	0.00031792	0.000508709	1.31065e-10	6.98839e-05	0.0568471	0.0376884	2.27716e-07	0.00473833	4.98362	4.70638	11.2715	4.88349	-1.13571	-1.25219	-2.21513	-0.962944	-1.07942
8279	IFNG-AS1	0	0	-1	0	-1.36886	-1.40901	-1.92183	-1.40396	0.0169289	0.00714025	1.26683e-10	0.000290409	0.138051	0.0969715	2.27716e-07	0.0103391	2.77105	3.23594	11.2918	4.29935	-0.452979	-0.494681	-0.94248	-0.447798	-0.489501
13589	NELL2	-1	-1	-1	-1	-1.75404	-2.04829	-3.74641	-2.13587	0.010099	0.00111459	2.00516e-10	2.95624e-05	0.116544	0.0497885	2.27716e-07	0.00299545	3.04924	4.2564	11.0198	5.23942	-0.810686	-1.03442	-1.90551	-0.871086	-1.09482
14709	P2RY10	0	-1	-1	-1	-1.48633	-1.82041	-3.64878	-2.4549	0.00605227	0.00953731	5.43188e-11	3.04849e-08	0.0978314	0.109119	2.27716e-07	4.08345e-05	3.32514	3.08003	11.8062	8.32179	-0.571753	-0.864261	-1.86741	-1.00315	-1.29566
17161	RPL36AL	0	0	-1	0	-1.38621	-1.45723	-1.57192	-1.13397	6.5604e-05	3.96807e-06	1.87851e-10	0.00834313	0.0384212	0.00819262	2.27716e-07	0.0592947	5.96499	7.95797	11.0581	2.89802	-0.471146	-0.543233	-0.652525	-0.109292	-0.181379
19128	SPOCK2	-1	-1	-1	-1	-1.53684	-1.82794	-2.76228	-1.79738	0.00660798	0.000196225	1.92441e-10	2.83311e-05	0.101128	0.027574	2.27716e-07	0.00291183	3.27772	5.27491	11.0439	5.25712	-0.619965	-0.870216	-1.46586	-0.595646	-0.845897
20084	TIGIT	0	0	-1	-1	-1.25055	-1.49234	-1.9668	-1.57274	0.0113539	0.00112288	1.59553e-10	2.33506e-08	0.121402	0.0497885	2.27716e-07	3.78846e-05	2.98621	4.25222	11.1546	8.45355	-0.322563	-0.577576	-0.975847	-0.398272	-0.653284
20910	TSPAN32	0	0	-1	0	-1.14974	-1.10614	-1.54563	-1.34433	0.0115514	0.159214	4.23157e-11	4.92818e-07	0.12202	0.404737	2.27716e-07	0.000227582	2.97693	1.50095	11.9611	7.00901	-0.20131	-0.145532	-0.628197	-0.482664	-0.426887
15141	PFKFB2	0	1	1	1	1.18146	1.66684	8.68251	7.34894	0.121586	0.0111942	2.28822e-10	1.25611e-09	0.31736	0.117319	2.47488e-07	4.75521e-06	-1.66598	-2.99384	-10.9424	-9.97817	0.240576	0.737117	3.11811	2.38099	2.87754
16417	RAB30	-1	-1	-1	0	-1.88323	-1.7947	-2.29539	-1.21886	0.000557222	0.00322712	2.44188e-10	0.0408245	0.0606216	0.0698676	2.52101e-07	0.141484	4.65335	3.66658	10.9045	2.17302	-0.913213	-0.843741	-1.19874	-0.355001	-0.285529
20371	TMEM263	0	0	-1	0	-1.29513	-1.28155	-1.71854	-1.32692	0.0159036	0.00289205	3.44469e-10	0.000457167	0.13447	0.0672809	3.40171e-07	0.0130617	2.80475	3.72656	10.7052	4.1136	-0.373099	-0.357892	-0.781182	-0.42329	-0.408083
17370	S100A12	0	0	1	1	1.14454	1.10803	3.64109	3.18127	0.439431	0.686458	3.71834e-10	3.24643e-09	0.627775	0.846012	3.47669e-07	8.19326e-06	-0.799695	-0.413607	-10.6613	-9.46581	0.194767	0.148001	1.86437	1.71637	1.6696
20315	TMEM204	-1	-1	-1	0	-1.81503	-1.8461	-2.41229	-1.32906	0.000356737	0.000268785	3.82676e-10	0.00953585	0.0574219	0.0311589	3.47669e-07	0.063959	4.9151	5.08416	10.6448	2.83962	-0.859996	-0.884478	-1.2704	-0.385926	-0.410408
17844	SH2D1A	0	-1	-1	-1	-1.45971	-1.66935	-2.43126	-1.66558	0.00191511	0.000493332	4.41577e-10	1.68608e-05	0.0706072	0.0374322	3.85751e-07	0.00218843	3.95366	4.7243	10.563	5.47387	-0.54568	-0.739287	-1.2817	-0.542416	-0.736023
22613	ZNF827	0	0	-1	0	-1.32171	-1.2572	-1.63648	-1.23816	0.00196896	0.0154544	4.68132e-10	0.000541142	0.0711814	0.132918	3.93803e-07	0.0141119	3.93829	2.82019	10.5297	4.04449	-0.402406	-0.330216	-0.710599	-0.380384	-0.308194
22021	ZDHHC19	0	0	1	1	1.01521	1.13764	2.63755	2.59804	0.819321	0.226418	4.99754e-10	7.52705e-10	0.895537	0.484564	4.0539e-07	3.41939e-06	-0.233484	-1.27507	-10.4925	-10.2618	0.0217764	0.186044	1.3992	1.21316	1.37742
9204	KPNA5	0	0	-1	0	-1.12879	-1.20447	-1.55295	-1.37576	0.0864162	0.017218	5.22018e-10	6.97546e-06	0.269337	0.138764	4.08848e-07	0.00133143	1.86766	2.76191	10.4678	5.84673	-0.174774	-0.268399	-0.635007	-0.366609	-0.460233
7867	HLA-DPB2	0	-1	-1	-1	-1.42698	-1.55872	-2.50704	-1.75688	0.0297397	0.00893935	5.85992e-10	1.72026e-05	0.169235	0.105466	4.43655e-07	0.00219719	2.46546	3.11489	10.4025	5.46545	-0.512969	-0.640364	-1.32598	-0.68562	-0.813016
2541	CARD11	0	0	-1	-1	-1.26122	-1.35727	-1.94589	-1.54287	0.0135992	0.0116127	6.09998e-10	3.06604e-06	0.127469	0.11911	4.46932e-07	0.000792402	2.88909	2.97409	10.3798	6.19972	-0.334818	-0.440706	-0.960432	-0.519727	-0.625614
3379	CHIC1	0	0	-1	0	-1.30432	-1.31071	-1.67733	-1.28598	0.0105613	0.00379537	6.6938e-10	0.00145171	0.118918	0.0762802	4.67598e-07	0.0233859	3.02515	3.57812	10.3276	3.63811	-0.383301	-0.390347	-0.746168	-0.355821	-0.362867
14945	PCED1B-AS1	-1	-1	-1	0	-1.58992	-1.64882	-2.31327	-1.45496	0.00125146	0.00149707	6.79379e-10	0.000732938	0.0654577	0.0547405	4.67598e-07	0.0164343	4.19114	4.0907	10.3192	3.91998	-0.668953	-0.721434	-1.20993	-0.488499	-0.540981
9049	KIF3A	0	0	-1	0	-1.26901	-1.27658	-1.60943	-1.26826	0.00349726	0.00206321	7.23368e-10	0.00019543	0.0842547	0.0599968	4.69425e-07	0.00831216	3.62269	3.91242	10.2841	4.46146	-0.343704	-0.35228	-0.68655	-0.33427	-0.342846
16046	PRR12	0	0	0	0	-1.25474	-1.16991	-1.40407	-1.11901	0.000935983	0.00443141	7.18053e-10	0.00578605	0.0638777	0.0807512	4.69425e-07	0.0489474	4.35535	3.4939	10.2882	3.0563	-0.327391	-0.226403	-0.489614	-0.263211	-0.162222
7325	GRB10	0	0	1	1	-1.03898	1.3608	4.08364	4.24283	0.745546	0.109445	7.66461e-10	1.78164e-09	0.849195	0.335702	4.70504e-07	5.78115e-06	0.332095	-1.72889	-10.2517	-9.78756	-0.0551707	0.444453	2.02986	1.5854	2.08503
13591	NEMP1	0	0	-1	0	-1.21161	-1.22471	-1.70273	-1.40534	0.00219337	0.031532	7.6119e-10	3.52303e-06	0.0730873	0.183412	4.70504e-07	0.000846928	3.87862	2.43347	10.2556	6.13963	-0.276929	-0.292434	-0.767851	-0.475416	-0.490922
12646	MIR6855	0	0	0	0	-1.14284	-1.061	-1.35797	-1.18824	0.00816649	0.151694	8.65704e-10	5.48748e-05	0.108398	0.395008	5.1744e-07	0.00407165	3.16357	1.53101	10.1838	4.98318	-0.19262	-0.0854307	-0.441451	-0.35602	-0.248831
13215	MYBL1	0	-1	-1	-1	-1.48601	-1.84866	-3.6537	-2.45873	0.00747609	0.00268245	1.35955e-09	3.06997e-06	0.105002	0.0652959	7.91782e-07	0.000792402	3.21116	3.76782	9.9348	6.19917	-0.571445	-0.886477	-1.86936	-0.98288	-1.29791
1482	B3GALT2	0	0	-1	0	-1.33529	-1.4773	-1.68312	-1.26049	0.0277009	6.79963e-06	1.51196e-09	0.00673059	0.16492	0.0102951	8.58526e-07	0.0527902	2.5042	7.54633	9.87677	2.99119	-0.417156	-0.562963	-0.751141	-0.188178	-0.333985
1023	ARG1	0	0	1	1	1.37846	2.23639	11.5677	8.3917	0.136004	0.056057	1.56525e-09	1.63961e-08	0.335739	0.241623	8.58741e-07	2.86478e-05	-1.5981	-2.11474	-9.8579	-8.63005	0.463061	1.16117	3.53202	2.37085	3.06896
1596	BCKDHB	0	0	-1	0	-1.34004	-1.29923	-1.85137	-1.38158	0.0067725	0.00770863	1.6133e-09	0.000453097	0.101794	0.100038	8.58741e-07	0.0130251	3.26445	3.19465	9.84144	4.11726	-0.422274	-0.377659	-0.888591	-0.510931	-0.466317
1601	BCL2	-1	-1	-1	-1	-1.52488	-1.63782	-3.15792	-2.07093	0.00308641	0.000861719	1.7036e-09	4.64674e-06	0.0806801	0.0451328	8.58741e-07	0.00106612	3.69095	4.40243	9.81185	6.02043	-0.608699	-0.711774	-1.65898	-0.947201	-1.05028
3955	CRAMP1	0	0	-1	0	-1.26761	-1.39074	-1.63385	-1.28892	0.0220981	0.0018484	1.8148e-09	0.000708407	0.151838	0.0581945	8.58741e-07	0.0160664	2.62699	3.97332	9.77757	3.93397	-0.342113	-0.475854	-0.708272	-0.232418	-0.366159
8580	IRAK3	0	0	1	1	1.19509	1.48305	3.66966	3.07061	0.299609	0.0596932	1.64861e-09	1.89574e-07	0.508803	0.249035	8.58741e-07	0.000137068	-1.08413	-2.07934	-9.82967	-7.44762	0.257121	0.568566	1.87565	1.30708	1.61852
11044	MAP9	0	0	0	0	-1.14584	-1.17763	-1.24913	-1.09014	0.00351107	0.00646139	1.79038e-09	0.00763502	0.0843751	0.0933399	8.58741e-07	0.0566257	3.62054	3.28983	9.78491	2.9366	-0.196402	-0.235883	-0.32092	-0.0850372	-0.124518
17083	RORA-AS1	0	0	-1	0	-1.17958	-1.12769	-1.52854	-1.29583	0.0216734	0.190059	1.81089e-09	5.02029e-06	0.150804	0.441409	8.58741e-07	0.00112902	2.6375	1.38904	9.77874	5.98726	-0.238279	-0.173364	-0.612153	-0.438789	-0.373874
19728	TBC1D19	0	0	-1	0	-1.21896	-1.24475	-1.58089	-1.29692	0.0411995	0.00220373	1.71084e-09	0.00115308	0.193004	0.0608129	8.58741e-07	0.0208362	2.28639	3.87601	9.80955	3.73337	-0.285648	-0.315857	-0.66074	-0.344883	-0.375092
6833	GCNT4	-1	-1	-1	-1	-1.59513	-1.76481	-2.58213	-1.61876	0.0117889	0.00104812	1.92812e-09	0.00118921	0.122929	0.048382	8.93744e-07	0.0210864	2.96598	4.29116	9.7448	3.72063	-0.673678	-0.819509	-1.36856	-0.549055	-0.694886
5994	FAM43A	0	0	-1	0	-1.42997	-1.25434	-2.04819	-1.43233	0.00426641	0.121865	2.06398e-09	0.000604991	0.0896971	0.353425	9.37585e-07	0.0148079	3.5145	1.6646	9.70804	3.99875	-0.515981	-0.326926	-1.03435	-0.707423	-0.518368
5857	FAM169A	0	0	-1	0	-1.27454	-1.37943	-1.64253	-1.28873	0.00556356	0.000935613	2.16033e-09	0.00019252	0.0957228	0.046598	9.62111e-07	0.00828201	3.37065	4.35558	9.68346	4.4676	-0.349976	-0.464073	-0.715922	-0.251849	-0.365946
9038	KIF22	0	0	-1	0	-1.25462	-1.20388	-1.51918	-1.21087	0.0014076	0.018513	2.44153e-09	0.000987755	0.0664617	0.144034	1.05708e-06	0.0193579	4.12517	2.72276	9.61775	3.79721	-0.327251	-0.267686	-0.603294	-0.335609	-0.276043
13776	NMT2	0	0	-1	-1	-1.33968	-1.40292	-2.44297	-1.82354	0.0160944	0.0364715	2.46666e-09	1.01318e-05	0.134964	0.196887	1.05708e-06	0.00165894	2.79832	2.35363	9.61226	5.68832	-0.421889	-0.488429	-1.28863	-0.800206	-0.866745
6405	FLT3LG	0	0	-1	-1	-1.28273	-1.42221	-2.5201	-1.96465	0.010908	0.00569097	2.85036e-09	2.722e-07	0.119851	0.0893979	1.19889e-06	0.000167101	3.00777	3.3584	9.535	7.28015	-0.359214	-0.508138	-1.33348	-0.825346	-0.974269
8425	IL2RB	0	0	-1	-1	-1.40413	-1.47739	-4.07759	-2.90398	0.0888273	0.096163	2.96591e-09	3.3579e-07	0.272726	0.313922	1.22481e-06	0.000190678	1.85166	1.80528	9.51383	7.18375	-0.489681	-0.563049	-2.02772	-1.46467	-1.53803
2935	CD27	-1	-1	-1	-1	-1.73294	-2.25382	-3.94134	-2.27437	0.0148639	0.00086657	3.11607e-09	6.37975e-05	0.131403	0.0451598	1.26385e-06	0.00444508	2.84119	4.39922	9.48757	4.92103	-0.793219	-1.17237	-1.97869	-0.806318	-1.18547
14634	OSGEPL1	0	0	-1	0	-1.23986	-1.26035	-1.56973	-1.26606	0.00981012	0.0226228	3.25824e-09	0.000450799	0.115469	0.157534	1.29832e-06	0.0130107	3.06486	2.61427	9.46388	4.11934	-0.310177	-0.333823	-0.650521	-0.316698	-0.340344
1618	BCL9L	0	0	-1	0	-1.20997	-1.25991	-1.65235	-1.36561	0.00517852	0.00230925	3.31782e-09	7.34855e-07	0.0940127	0.0614186	1.29927e-06	0.000297297	3.40945	3.85022	9.45427	6.82896	-0.274971	-0.333321	-0.72452	-0.391199	-0.449549
1457	AVEN	0	0	0	0	-1.26652	-1.22039	-1.45043	-1.14522	0.000419924	0.00500832	3.54876e-09	0.00727316	0.0580339	0.0850739	1.30593e-06	0.055005	4.81876	3.42754	9.41864	2.95766	-0.340866	-0.287347	-0.536486	-0.249138	-0.19562
7321	GRAP	0	-1	-1	0	-1.37837	-1.50732	-1.93472	-1.40363	0.0276622	0.0027806	3.56483e-09	0.000648358	0.16492	0.0659877	1.30593e-06	0.0154139	2.50497	3.7481	9.41625	3.97034	-0.462966	-0.591983	-0.952127	-0.360144	-0.489161
[truncated: 22,655 more rows]
