# Supplementary material for: Characterization of Blood Immune Cells in Patients With Decompensated Cirrhosis Including ACLF
Source: Front Immunol. 2021 Feb 5;11:619039. doi: 10.3389/fimmu.2020.619039 (PMC7893087; doi:10.3389/fimmu.2020.619039)
Supplement: Supplementary file 1 [file DataSheet_1.zip › Supplementary material/Table S10. DEGs in neutrophils and enrichment analysis.xls]

## Sheet: S10A
Table S10A. List of differentially expressed neutrophil genes in AC versus HS and ACLF versus HS
id	Sig_AC_v_HS	Sig_ACLF_v_HS	fc_AC_v_HS	fc_ACLF_v_HS	p_AC_v_HS	p_ACLF_v_HS	fdr_AC_v_HS	fdr_ACLF_v_HS	t_AC_v_HS	t_ACLF_v_HS	log2r_AC_v_HS	log2r_ACLF_v_HS
PPBP	0	-1	-3.02427	-8.00552	0.0645705	0.00186566	0.964153	0.157281	2.14204	4.55355	-1.59659	-3.001
GRAMD1C	0	-1	-1.46433	-7.15956	0.211617	0.00014104	0.97529	0.0932626	1.35769	6.77741	-0.550245	-2.83987
CD4	0	-1	-1.45762	-4.7635	0.439458	0.0193661	0.981171	0.304641	0.813523	2.91747	-0.54361	-2.25202
CACNB4	0	-1	-1.55784	-4.0971	0.169547	0.000923342	0.966948	0.117901	1.50975	5.10569	-0.639546	-2.0346
HIST1H4B	0	-1	1.11119	-3.59825	0.672276	0.0173388	0.99178	0.296203	-0.439001	2.98982	0.152111	-1.8473
HLA-DRB6	0	-1	-2.49226	-3.44725	0.058204	0.031145	0.964153	0.361936	2.20864	2.6097	-1.31745	-1.78544
MAP3K7CL	0	-1	-2.4888	-3.37174	0.0835704	0.0342149	0.966948	0.367453	1.97595	2.54924	-1.31545	-1.75349
MEF2C	0	-1	-1.07829	-3.24411	0.839056	0.019442	0.994231	0.305005	0.209816	2.91492	-0.10874	-1.69782
ANGPT1	-1	-1	-1.94122	-3.15707	0.0142981	0.00242258	0.963481	0.171855	3.11678	4.35694	-0.956967	-1.65859
NAAA	0	-1	-1.53145	-2.93325	0.281164	0.0047129	0.981171	0.210264	1.15567	3.87425	-0.614902	-1.5525
TUBB1	0	-1	-1.88518	-2.86495	0.141783	0.0155564	0.966948	0.287525	1.62984	3.06111	-0.914706	-1.51851
KIAA1324	0	-1	1.35759	-2.84961	0.0398672	0.00421908	0.963481	0.199786	-2.45112	3.95286	0.44105	-1.51076
DGKG	-1	-1	-1.57035	-2.80897	0.0316416	0.000134517	0.963481	0.0932626	2.59952	6.82384	-0.651087	-1.49004
F13A1	0	-1	-1.28049	-2.7695	0.39493	0.00699168	0.981171	0.232034	0.898951	3.59908	-0.356697	-1.46963
ARL17A	0	-1	-1.4655	-2.76596	0.460248	0.0271233	0.981171	0.341997	0.775686	2.69883	-0.551394	-1.46778
ARRB1	0	-1	-1.16311	-2.72801	0.426366	0.0189949	0.981171	0.304098	0.837983	2.93011	-0.217982	-1.44785
CDK2	-1	-1	-1.66534	-2.6903	0.00226846	0.0014474	0.963481	0.142677	4.40601	4.74884	-0.735819	-1.42777
HLA-DMB	0	-1	-1.39837	-2.62052	0.333194	0.0208428	0.981171	0.311914	1.02988	2.86957	-0.483743	-1.38985
RTN1	0	-1	-1.17153	-2.57886	0.192101	0.00267101	0.968983	0.177891	1.42457	4.28455	-0.228393	-1.36674
MAML2	0	-1	-1.19817	-2.54259	0.170077	0.00209532	0.966948	0.160395	1.50764	4.46564	-0.260832	-1.3463
RNASE6	-1	-1	-2.58371	-2.48799	0.02103	0.0320636	0.963481	0.36336	2.86375	2.59099	-1.36944	-1.31498
HIST1H1C	0	-1	1.0385	-2.46342	0.869552	0.0174338	0.994298	0.296203	-0.169578	2.98623	0.054504	-1.30066
PHOSPHO1	0	-1	-1.17729	-2.40061	0.351603	0.00639988	0.981171	0.226551	0.989055	3.66014	-0.23547	-1.2634
FAM174A	0	-1	-1.37769	-2.39671	0.183047	0.00193629	0.966948	0.158826	1.45764	4.52532	-0.462247	-1.26105
AGAP9	0	-1	-1.04437	-2.3957	0.7928	0.000113756	0.99385	0.0915736	0.27161	6.99011	-0.062638	-1.26045
SDC2	0	-1	-1.35963	-2.3585	0.259387	0.0221921	0.981171	0.318266	1.21394	2.82877	-0.443213	-1.23787
TNFRSF10B	0	-1	-1.17949	-2.35573	0.389181	5.49988e-05	0.981171	0.0858246	0.910475	7.74688	-0.238169	-1.23618
EPHB1	0	-1	-1.01001	-2.34849	0.938385	0.0179733	0.998493	0.297652	0.0797636	2.96627	-0.014371	-1.23174
LOC101930094	0	-1	-1.34781	-2.32554	0.221278	0.00519521	0.977644	0.215671	1.32654	3.80558	-0.430616	-1.21757
PRKAR2B	-1	-1	-1.93508	-2.28361	0.0264535	0.0130614	0.963481	0.271898	2.71498	3.17674	-0.952392	-1.19132
RPS6KA5	0	-1	-1.07644	-2.27112	0.678164	0.00263303	0.992256	0.176633	0.430544	4.29513	-0.106264	-1.18341
HIST1H3A	0	-1	-1.04288	-2.25379	0.793159	0.00945368	0.99385	0.250654	0.271126	3.3933	-0.060572	-1.17235
RPGRIP1	0	-1	-1.18009	-2.23573	0.543263	0.00475997	0.981171	0.211853	0.634832	3.86723	-0.238903	-1.16075
FAM111A	0	-1	-1.1781	-2.21945	0.197839	0.00319659	0.970242	0.184701	1.40431	4.15281	-0.236466	-1.1502
FAM135A	0	-1	-1.01789	-2.19348	0.907484	0.000600366	0.997896	0.108978	0.119946	5.46164	-0.025582	-1.13322
UBFD1	-1	-1	-1.59945	-2.18809	0.0051232	0.00613656	0.963481	0.224759	3.81539	3.68928	-0.677576	-1.12967
CAMKMT	0	-1	-1.49189	-2.17678	0.0125453	0.00159235	0.963481	0.149656	3.20355	4.67491	-0.577137	-1.1222
JARID2	0	-1	1.0705	-2.1564	0.574865	0.00649897	0.981171	0.227822	-0.584699	3.64951	0.098286	-1.10862
NOV	0	-1	-1.03576	-2.14552	0.876328	0.0381746	0.994517	0.382337	0.160681	2.47894	-0.050684	-1.10133
SNAPC1	0	-1	-1.2194	-2.1277	0.104058	0.00078912	0.966948	0.11414	1.83362	5.2339	-0.286174	-1.0893
TCTN1	0	-1	1.0069	-2.10677	0.970389	0.00351788	0.998872	0.193567	-0.0382968	4.08333	0.009915	-1.07503
LINC01359	0	-1	-1.06146	-2.10328	0.798918	0.0129755	0.99385	0.271458	0.263376	3.18113	-0.086046	-1.07264
DNM3	-1	-1	-1.80064	-2.08401	0.0391598	0.00992102	0.963481	0.252968	2.4626	3.36073	-0.848513	-1.05936
BTN3A2	0	-1	-1.31729	-2.07744	0.104234	0.0111708	0.966948	0.260817	1.83252	3.28102	-0.397574	-1.05481
DNAJB5	0	-1	-1.64174	-2.0685	0.131098	0.0406159	0.966948	0.390448	1.68187	2.43919	-0.715222	-1.04859
AOC2	0	-1	-1.02998	-2.06055	0.89015	0.0202783	0.996736	0.309525	0.142577	2.88745	-0.042622	-1.04303
TOPORS	0	-1	-1.45356	-2.04577	0.0239473	0.00116041	0.963481	0.134282	2.77938	4.92246	-0.539595	-1.03264
CLEC9A	0	-1	1.28657	-2.03008	0.113769	0.00860864	0.966948	0.241133	-1.77527	3.45677	0.363526	-1.02154
ANKUB1	0	-1	-1.032	-2.02772	0.880249	0.000847895	0.99459	0.11414	0.155539	5.17503	-0.045448	-1.01985
NHS	0	-1	-1.21523	-2.02719	0.339207	0.012428	0.981171	0.267563	1.01636	3.2098	-0.281227	-1.01948
PRR5L	0	-1	-1.15227	-2.02715	0.615252	0.0323721	0.983509	0.363762	0.52284	2.58483	-0.204479	-1.01945
CD27	0	-1	1.13573	-2.01818	0.600752	0.0139565	0.981916	0.277555	-0.544788	3.13278	0.183624	-1.01306
SCML1	0	-1	1.0768	-2.00927	0.59906	0.0194616	0.981322	0.305005	-0.547367	2.91426	0.106752	-1.00668
FLVCR1	0	-1	-1.09262	-1.99976	0.705436	0.0298051	0.993242	0.354983	0.3918	2.63801	-0.127789	-0.999828
GPX3	0	-1	-1.19377	-1.99863	0.380619	0.00388509	0.981171	0.195133	0.927866	4.01184	-0.255529	-0.99901
FCGR2B	0	-1	-1.06091	-1.99084	0.874282	0.0394552	0.994467	0.386368	0.163365	2.45778	-0.085301	-0.993379
HACD2	0	-1	-1.45257	-1.98884	0.105985	0.0132011	0.966948	0.272762	1.82164	3.16968	-0.53861	-0.991925
TTF1	0	-1	-1.12697	-1.98468	0.584047	0.0150236	0.981171	0.285858	0.570431	3.08409	-0.172452	-0.988908
HVCN1	0	-1	-1.23021	-1.97479	0.335693	0.0163913	0.981171	0.29167	1.02424	3.02671	-0.29891	-0.981701
RGS10	0	-1	-1.52522	-1.96159	0.0541113	0.00745707	0.964153	0.236499	2.25538	3.5548	-0.60902	-0.972027
RSPH3	0	-1	-1.4119	-1.96063	0.142294	0.00445312	0.966948	0.2058	1.62744	3.91444	-0.49764	-0.971319
SMC4	0	-1	-1.40408	-1.95766	0.0298467	0.000792324	0.963481	0.11414	2.63712	5.23057	-0.489625	-0.969131
PLEKHO1	0	-1	1.10917	-1.95632	0.312228	0.0255459	0.981171	0.335071	-1.07856	2.73755	0.149484	-0.968145
TEK	-1	-1	-1.66262	-1.95236	0.0273236	0.00291455	0.963481	0.183547	2.69407	4.22032	-0.733462	-0.965217
MCM7	0	-1	-1.33904	-1.94951	0.0568016	0.0107267	0.964153	0.260422	2.22428	3.30822	-0.421202	-0.963114
CD226	0	-1	-1.28943	-1.94374	0.376596	0.0250576	0.981171	0.332484	0.936139	2.75004	-0.366738	-0.958838
NRGN	0	-1	-1.21319	-1.93804	0.283146	0.00446835	0.981171	0.2058	1.15055	3.91201	-0.278806	-0.954602
CRTAP	0	-1	-1.41571	-1.93261	0.0604295	0.00100601	0.964153	0.123172	2.18458	5.03649	-0.501528	-0.950554
SRSF7	-1	-1	-1.65679	-1.92407	0.00360234	0.00364614	0.963481	0.194779	4.0662	4.05748	-0.728389	-0.944158
TTLL5	-1	-1	-1.53451	-1.92202	0.00539421	0.000288042	0.963481	0.0983401	3.77921	6.10449	-0.617777	-0.942626
RAB27B	0	-1	-1.60179	-1.91377	0.0902997	0.0234837	0.966948	0.324008	1.92583	2.79206	-0.679689	-0.936418
LEF1	0	-1	-1.40558	-1.91254	0.209031	0.0395241	0.974235	0.386368	1.36623	2.45666	-0.491166	-0.935489
SLC23A2	0	-1	1.18967	-1.9097	0.196923	0.00380799	0.970242	0.195133	-1.40751	4.02623	0.250556	-0.933348
DDX27	0	-1	-1.29361	-1.9068	0.0161317	0.00129709	0.963481	0.139894	3.0372	4.83455	-0.371403	-0.931154
CLIP4	0	-1	-1.25252	-1.90327	0.261477	0.0197076	0.981171	0.306041	1.20818	2.90607	-0.324832	-0.928481
SSBP3	0	-1	-1.4514	-1.89779	0.0341926	0.00683528	0.963481	0.229683	2.54966	3.61466	-0.53745	-0.924323
PRKAG2	0	-1	-1.15733	-1.89466	0.265472	0.0228812	0.981171	0.321243	1.19727	2.80892	-0.210805	-0.921939
CHRNE	0	-1	-1.02381	-1.88298	0.90421	0.00538009	0.997835	0.218195	0.124214	3.78105	-0.033952	-0.913019
USP28	0	-1	-1.4236	-1.88174	0.214445	0.0382147	0.975875	0.382337	1.34844	2.47827	-0.509541	-0.912068
HIST1H1E	0	-1	-1.05883	-1.87656	0.69055	0.0387086	0.992256	0.382337	0.412864	2.47003	-0.082475	-0.908093
HIST1H4A	0	-1	-1.02775	-1.86054	0.879613	0.00862822	0.994517	0.241247	0.156373	3.45522	-0.039494	-0.895723
VPS41	0	-1	-1.15645	-1.85111	0.424028	0.0166515	0.981171	0.292535	0.842406	3.01636	-0.209706	-0.888388
SMS	0	-1	-1.1543	-1.84786	0.303306	0.0104145	0.981171	0.258862	1.10005	3.32806	-0.207012	-0.885852
SEC61A2	0	-1	-1.15249	-1.84749	0.463364	0.00639731	0.981171	0.226551	0.770115	3.66042	-0.204757	-0.885564
PA2G4	0	-1	-1.19038	-1.84598	0.316235	0.0347402	0.981171	0.369772	1.06906	2.53945	-0.251426	-0.884384
BTN3A1	0	-1	-1.19531	-1.84353	0.252866	0.0109573	0.981171	0.260817	1.23218	3.29395	-0.257386	-0.882472
CCDC58	0	-1	1.08745	-1.84324	0.657987	0.00831	0.989652	0.240941	-0.459669	3.48079	0.12095	-0.882246
CD28	0	-1	-1.01435	-1.83784	0.946189	0.0314201	0.998493	0.363061	0.0696404	2.60404	-0.02056	-0.87801
CEP104	0	-1	-1.32284	-1.83772	0.268059	0.0157548	0.981171	0.287672	1.19027	3.05276	-0.403638	-0.877915
FNBP1L	0	-1	-1.11243	-1.83742	0.624217	0.012052	0.985014	0.264695	0.509408	3.23028	-0.153719	-0.877685
MPRIP	0	-1	-1.17878	-1.83569	0.543559	0.0405759	0.981171	0.390448	0.634354	2.43982	-0.237296	-0.876322
NEMP1	0	-1	-1.2186	-1.83469	0.091506	0.000449546	0.966948	0.102667	1.91723	5.70928	-0.285225	-0.875537
NOD2	0	-1	-1.57746	-1.83215	0.0547307	0.0114506	0.964153	0.261416	2.24808	3.26446	-0.657606	-0.873537
SDE2	0	-1	-1.17371	-1.832	0.0873557	0.000242747	0.966948	0.0936346	1.9473	6.2612	-0.231073	-0.873416
DDX18	0	-1	-1.21902	-1.83028	0.239599	0.0207197	0.980755	0.311022	1.27053	2.87342	-0.28572	-0.872064
KIF27	0	-1	-1.13808	-1.82891	0.545775	0.0418916	0.981171	0.396941	0.630786	2.41936	-0.186601	-0.870981
ZNF841	0	-1	-1.15573	-1.82703	0.0065183	0.000313737	0.963481	0.0983401	3.64745	6.02724	-0.208803	-0.8695
FAM27E3	0	-1	1.07969	-1.82627	0.403841	0.0377442	0.981171	0.380987	-0.881328	2.48622	0.110619	-0.868904
NAA35	0	-1	-1.3355	-1.82579	0.0339388	0.00877831	0.963481	0.24404	2.55445	3.44351	-0.417383	-0.868524
CLCC1	0	-1	-1.48047	-1.8252	0.0678742	0.0368081	0.964153	0.378735	2.10999	2.50233	-0.566056	-0.868051
STAG3L4	0	-1	-1.44176	-1.82399	0.041437	0.00974123	0.963931	0.252202	2.42636	3.37307	-0.527834	-0.867098
VSIG1	0	-1	-1.03656	-1.82025	0.927297	0.0385916	0.998493	0.382337	0.0941603	2.47197	-0.051799	-0.86414
FANCD2	0	-1	-1.35572	-1.81511	0.033317	0.000411911	0.963481	0.102667	2.56633	5.78552	-0.439054	-0.86006
UTP6	0	-1	-1.03768	-1.81399	0.813012	0.00485135	0.99385	0.212813	0.244482	3.8538	-0.053359	-0.859163
IFT88	0	-1	-1.28503	-1.81368	0.237744	0.00875926	0.980226	0.24404	1.27603	3.44498	-0.361798	-0.858919
MICB	0	-1	-1.49864	-1.8087	0.0498439	0.00980185	0.964153	0.252421	2.30801	3.36888	-0.58365	-0.854956
SNRPA1	0	-1	-1.50624	-1.80728	0.156866	0.0277008	0.966948	0.345606	1.5622	2.68523	-0.590948	-0.853818
HLA-DQB1	0	-1	-1.85768	-1.79864	0.0613567	0.0353346	0.964153	0.372662	2.17481	2.52856	-0.893504	-0.846906
MRRF	0	-1	-1.07237	-1.79608	0.729708	0.0217854	0.993777	0.315021	0.357857	2.84079	-0.100797	-0.844852
TRANK1	0	-1	-1.11414	-1.79572	0.344895	0.0108997	0.981171	0.260817	1.00374	3.29748	-0.15593	-0.844564
C14orf28	0	-1	-1.34465	-1.79483	0.0130103	0.000827973	0.963481	0.11414	3.17934	5.19447	-0.427227	-0.843848
CALU	-1	-1	-1.58298	-1.79163	0.0189892	0.0174128	0.963481	0.296203	2.93031	2.98703	-0.662647	-0.841275
ZSCAN12	0	-1	-1.26558	-1.79118	0.24015	0.0359068	0.980755	0.375389	1.2689	2.51825	-0.3398	-0.840912
RIF1	-1	-1	-1.51562	-1.78791	0.00481879	0.00629314	0.963481	0.226152	3.85855	3.6718	-0.599909	-0.838273
BAIAP2	0	-1	-1.14601	-1.78565	0.178301	0.00149566	0.966948	0.145145	1.47556	4.72337	-0.196624	-0.836452
SIK2	0	-1	-1.4145	-1.78065	0.0166666	0.00301285	0.963481	0.183812	3.01576	4.19602	-0.500292	-0.832407
ERVV-2	0	-1	-1.35337	-1.78028	0.108032	0.0163933	0.966948	0.29167	1.80914	3.02663	-0.436558	-0.832108
RABGAP1L	-1	-1	-1.52286	-1.77658	0.0276414	0.00284438	0.963481	0.181857	2.68661	4.23821	-0.606786	-0.829102
LUC7L3	0	-1	-1.35885	-1.76479	0.0403716	0.0020031	0.963481	0.158826	2.44306	4.49962	-0.442383	-0.819494
HIST1H4E	0	-1	1.01186	-1.76399	0.923031	0.00608725	0.998493	0.224759	-0.0997054	3.69488	0.017016	-0.818842
LXN	0	-1	-1.02525	-1.76117	0.941412	0.0420374	0.998493	0.397306	0.0758352	2.41714	-0.035974	-0.816536
ERV3-1	0	-1	-1.02783	-1.75901	0.874012	0.0138103	0.994467	0.276151	0.16372	3.13976	-0.039596	-0.814762
MED1	0	-1	-1.32765	-1.75606	0.0340067	0.00183768	0.963481	0.157281	2.55317	4.56505	-0.408875	-0.812343
MOK	0	-1	-1.34922	-1.75148	0.04897	0.0072273	0.964153	0.23476	2.31934	3.57628	-0.432122	-0.808572
PDPR	0	-1	-1.06225	-1.75064	0.784337	0.00922431	0.99385	0.247161	0.283034	3.40991	-0.087118	-0.807884
PDE9A	0	-1	-1.19074	-1.74651	0.292863	0.0470843	0.981171	0.408513	1.12586	2.34449	-0.251862	-0.804477
NHSL2	0	-1	-1.46182	-1.74552	0.123577	0.00571048	0.966948	0.222192	1.7209	3.73937	-0.547767	-0.803653
PRLR	0	-1	-1.17126	-1.74295	0.40327	0.00773942	0.981171	0.239298	0.882448	3.52934	-0.228058	-0.80153
THAP9	0	-1	-1.15546	-1.74092	0.481262	0.017053	0.981171	0.294264	0.738586	3.00072	-0.208473	-0.799851
SPICE1	0	-1	1.10985	-1.7399	0.556994	0.01552	0.981171	0.287525	-0.612846	3.06265	0.150368	-0.799008
ACRBP	0	-1	-1.10218	-1.73526	0.689907	0.0153431	0.992256	0.28714	0.413779	3.0702	-0.140364	-0.795152
ELP4	0	-1	-1.28559	-1.73379	0.203685	0.00769189	0.972461	0.239298	1.3842	3.53356	-0.362427	-0.793933
MFSD8	0	-1	-1.08553	-1.73158	0.468081	0.00996024	0.981171	0.252968	0.761728	3.35807	-0.118398	-0.792093
HNRNPR	0	-1	-1.29623	-1.72982	0.0927139	0.00764488	0.966948	0.239096	1.90872	3.53776	-0.374321	-0.790626
SPATA18	0	-1	-1.06453	-1.7298	0.769856	0.0260517	0.99385	0.3366	0.302678	2.72487	-0.090212	-0.790606
ELOVL7	0	-1	-1.27312	-1.72895	0.167988	0.0152776	0.966948	0.287007	1.516	3.07303	-0.348366	-0.789893
FUZ	0	-1	-1.47716	-1.72894	0.0905024	0.044371	0.966948	0.401977	1.92438	2.38252	-0.562823	-0.789889
EIF1AX	0	-1	-1.45657	-1.72698	0.00566407	0.000217721	0.963481	0.0936346	3.74507	6.36231	-0.542578	-0.788248
COX18	0	-1	-1.36428	-1.72263	0.0247338	0.00131916	0.963481	0.140061	2.75845	4.82131	-0.448135	-0.784613
TBC1D30	0	-1	-1.15224	-1.72015	0.470089	0.037181	0.981171	0.379313	0.758175	2.49586	-0.204435	-0.782531
RPRD1A	0	-1	-1.23233	-1.7201	0.16474	0.0161541	0.966948	0.289358	1.5292	3.03629	-0.301388	-0.78249
SET	0	-1	-1.11689	-1.71776	0.178966	6.34674e-05	0.966948	0.0858246	1.47302	7.59295	-0.159483	-0.780531
CEP295	0	-1	-1.20596	-1.71573	0.393459	0.0324508	0.981171	0.363867	0.901887	2.58327	-0.270187	-0.778824
LYRM2	0	-1	-1.14612	-1.71205	0.476013	0.0288493	0.981171	0.350719	0.747751	2.65902	-0.196764	-0.775728
RPA1	-1	-1	-1.50447	-1.70869	0.0210044	0.00830105	0.963481	0.240941	2.86454	3.48152	-0.589258	-0.772893
OXNAD1	0	-1	-1.29685	-1.70813	0.00134263	0.00046514	0.963481	0.102667	4.80749	5.67972	-0.375014	-0.772422
SSBP2	0	-1	-1.06453	-1.70718	0.739122	0.0120849	0.99385	0.264695	0.344817	3.22846	-0.090223	-0.771614
SLC25A16	0	-1	-1.08777	-1.70638	0.524925	0.0210897	0.981171	0.31361	0.664718	2.8619	-0.121375	-0.770939
SCAP	0	-1	-1.23123	-1.70297	0.257693	0.0280973	0.981171	0.348314	1.21864	2.67605	-0.300102	-0.768054
METTL4	0	-1	-1.23476	-1.70107	0.177276	0.00741728	0.966948	0.23637	1.47948	3.55847	-0.304228	-0.766444
ZNF234	0	-1	-1.34891	-1.69973	0.0819644	0.0278704	0.966948	0.346788	1.98849	2.68129	-0.431798	-0.765306
CRY1	0	-1	-1.36571	-1.69915	0.0940985	0.0271669	0.966948	0.341997	1.8991	2.69779	-0.449651	-0.764811
TOMM34	0	-1	-1.28526	-1.699	0.0752892	0.00128846	0.966581	0.139894	2.04328	4.8398	-0.362055	-0.764689
RFXAP	-1	-1	-1.59541	-1.69818	0.0188861	0.0113475	0.963481	0.260858	2.93387	3.27051	-0.673925	-0.763986
SASS6	0	-1	-1.20828	-1.69811	0.172088	0.00107846	0.966948	0.127182	1.49967	4.98077	-0.272951	-0.76393
PMPCA	0	-1	-1.02876	-1.69775	0.830377	0.00627959	0.994231	0.226152	0.221334	3.67329	-0.040912	-0.763627
CYCS	0	-1	-1.4105	-1.69766	0.0727395	0.0126721	0.964904	0.268769	2.06547	3.19685	-0.496202	-0.763544
RAN	0	-1	-1.38618	-1.69721	0.143493	0.0137058	0.966948	0.276151	1.62185	3.14479	-0.471118	-0.763166
HIST1H1T	0	-1	-1.18085	-1.69664	0.426136	0.0159168	0.981171	0.288073	0.838417	3.04603	-0.239823	-0.762683
PCID2	-1	-1	-1.52846	-1.6954	0.0341474	0.0154815	0.963481	0.287525	2.55051	3.06429	-0.612077	-0.761624
GSPT1	0	-1	-1.38666	-1.6951	0.086625	0.0458952	0.966948	0.404689	1.95274	2.36088	-0.471614	-0.761374
TXNDC16	0	-1	1.11451	-1.69481	0.218715	0.00200387	0.977069	0.158826	-1.33469	4.49933	0.156404	-0.761122
SMC6	0	-1	-1.33742	-1.6858	0.240661	0.018955	0.981134	0.304098	1.26739	2.93149	-0.419455	-0.753433
DDX50	0	-1	-1.11122	-1.68196	0.368104	0.00301803	0.981171	0.183812	0.953816	4.19476	-0.152147	-0.750147
CTDSPL2	0	-1	-1.29743	-1.68175	0.0315606	0.00284842	0.963481	0.181857	2.60117	4.23717	-0.375657	-0.749964
NUDT5	0	-1	-1.23358	-1.68045	0.406766	0.0460682	0.981171	0.404689	0.875605	2.35847	-0.302857	-0.748847
BUB3	0	-1	-1.38952	-1.67585	0.00389045	0.000658231	0.963481	0.111829	4.01085	5.38432	-0.474582	-0.744892
MCM5	0	-1	-1.27638	-1.67492	0.0714486	0.000212192	0.964451	0.0936346	2.07699	6.38638	-0.352054	-0.744089
HSPA14	0	-1	-1.08157	-1.67477	0.487707	0.00096814	0.981171	0.121116	0.727422	5.06739	-0.113129	-0.743962
LPIN2	0	-1	-1.10769	-1.67461	0.215671	0.00780286	0.975875	0.239298	1.34447	3.52376	-0.14755	-0.743824
ECT2	-1	-1	-1.62166	-1.67418	0.0203076	0.0415748	0.963481	0.395092	2.88651	2.42423	-0.697475	-0.743458
DNAJB11	0	-1	-1.23347	-1.67407	0.171905	0.0264336	0.966948	0.337763	1.50039	2.71546	-0.302725	-0.743363
CYP21A2	0	-1	-1.13102	-1.67202	0.389123	0.00552563	0.981171	0.219459	0.91059	3.76236	-0.177625	-0.741592
FBXO22	0	-1	-1.14518	-1.66956	0.105207	0.000329636	0.966948	0.0983401	1.82645	5.98286	-0.195571	-0.739471
AP3M1	0	-1	-1.32552	-1.66934	0.0751666	0.00698723	0.966581	0.232034	2.04433	3.59951	-0.406553	-0.739282
AMPD2	0	-1	1.07658	-1.66924	0.516967	0.0191294	0.981171	0.304098	-0.677885	2.9255	0.10646	-0.739195
POC5	0	-1	-1.34665	-1.6687	0.0916478	0.00892621	0.966948	0.244188	1.91622	3.43217	-0.429372	-0.738725
HSPA9	0	-1	-1.23858	-1.66707	0.0466796	0.0285705	0.964153	0.350319	2.35002	2.66528	-0.308692	-0.737317
BCOR	0	-1	-1.19765	-1.66683	0.10344	0.00372022	0.966948	0.195133	1.83751	4.043	-0.260209	-0.737103
LRRC37A4P	0	-1	-1.35272	-1.66591	0.0437876	0.00165043	0.964153	0.150868	2.391	4.64732	-0.435858	-0.736311
LOC389765	0	-1	-1.18492	-1.66574	0.360135	0.017466	0.981171	0.296203	0.970683	2.98502	-0.244789	-0.736159
DSN1	0	-1	-1.21384	-1.6638	0.233409	0.0116387	0.97908	0.263436	1.28903	3.25357	-0.279576	-0.734486
WBP11	0	-1	-1.08171	-1.66288	0.491907	0.00481723	0.981171	0.212118	0.720197	3.85878	-0.11331	-0.733684
SLC37A1	0	-1	-1.19559	-1.66241	0.288849	0.0130226	0.981171	0.271898	1.13598	3.17872	-0.257725	-0.733277
DGLUCY	0	-1	-1.38097	-1.66181	0.018139	0.0167403	0.963481	0.292852	2.96026	3.01287	-0.465681	-0.732754
TTC21A	0	-1	-1.20474	-1.66146	0.263624	0.0100009	0.981171	0.252988	1.2023	3.35533	-0.268727	-0.732448
APOLD1	0	-1	-1.2829	-1.66046	0.0961026	0.00831124	0.966948	0.240941	1.88541	3.48069	-0.359413	-0.731584
ANAPC1	0	-1	1.00254	-1.65969	0.994541	0.041097	1	0.393032	-0.00705869	2.43164	0.003653	-0.730918
PARD6A	0	-1	-1.15285	-1.6591	0.189672	0.00821782	0.966948	0.240941	1.4333	3.48839	-0.205204	-0.7304
H1FX	0	-1	-1.08426	-1.65521	0.451593	0.00511621	0.981171	0.214314	0.791293	3.81635	-0.116711	-0.727016
FARP2	0	-1	-1.17432	-1.65347	0.259813	0.033391	0.981171	0.365827	1.21277	2.56491	-0.231828	-0.725498
PPP1R13L	0	-1	-1.48384	-1.65129	0.0152179	0.00756798	0.963481	0.237558	3.07561	3.54468	-0.569338	-0.72359
ITGA5	0	-1	-1.06877	-1.6492	0.515304	0.00314268	0.981171	0.184701	0.680653	4.16521	-0.095946	-0.721767
BRI3BP	0	-1	-1.35604	-1.64894	0.160994	0.0204603	0.966948	0.31056	1.54472	2.88163	-0.439396	-0.721536
SNX29P2	0	-1	-1.19531	-1.6433	0.184854	0.00313004	0.966948	0.184701	1.45093	4.16815	-0.257382	-0.7166
LZTFL1	0	-1	-1.22247	-1.64321	0.301656	0.00841209	0.981171	0.240941	1.10408	3.47247	-0.289803	-0.716515
ADAT1	0	-1	-1.27992	-1.6423	0.0730485	0.0226945	0.966171	0.321243	2.06274	2.81423	-0.356057	-0.71572
GPR19	0	-1	1.03616	-1.63982	0.831571	0.016654	0.994231	0.292535	-0.219748	3.01626	0.051249	-0.713537
MPHOSPH8	0	-1	-1.40458	-1.63844	0.012225	0.00847621	0.963481	0.240941	3.22077	3.46731	-0.490136	-0.712322
DBT	0	-1	-1.06855	-1.63822	0.668655	0.0061387	0.990867	0.224759	0.444219	3.68904	-0.09565	-0.712126
ACAD9	0	-1	-1.42387	-1.63709	0.00791511	0.00163276	0.963481	0.150868	3.514	4.6556	-0.509818	-0.711136
PPP1CC	0	-1	-1.22995	-1.63626	0.200902	0.0100662	0.971164	0.252988	1.39371	3.35094	-0.298605	-0.710405
TSPYL2	0	-1	1.00466	-1.63423	0.965791	0.0273442	0.998625	0.343239	-0.0442487	2.69359	0.006707	-0.70861
OR2A12	0	-1	-1.29195	-1.63406	0.147835	0.0151074	0.966948	0.286886	1.60195	3.08041	-0.369553	-0.708463
CD33	0	-1	1.08907	-1.63395	0.19878	0.0154932	0.970242	0.287525	-1.40104	3.06379	0.123096	-0.708368
SH3BGRL2	0	-1	-1.37192	-1.6304	0.159157	0.037286	0.966948	0.379313	1.55245	2.49405	-0.456198	-0.705229
NFX1	0	-1	-1.19235	-1.63019	0.16319	0.00922132	0.966948	0.247161	1.53559	3.41013	-0.253809	-0.705039
RUNX2	0	-1	-1.13608	-1.62977	0.312917	0.00982964	0.981171	0.252421	1.07692	3.36697	-0.184068	-0.704667
RFC5	0	-1	-1.18171	-1.62866	0.35732	0.0144603	0.981171	0.282113	0.976709	3.10932	-0.240877	-0.703686
MED25	0	-1	-1.19302	-1.6277	0.34779	0.0113266	0.981171	0.260858	0.997375	3.27175	-0.254624	-0.702836
PHOSPHO2	0	-1	-1.2127	-1.62641	0.337325	0.0245152	0.981171	0.32914	1.02057	2.7642	-0.278226	-0.70169
CDK19	0	-1	-1.24056	-1.62517	0.199729	0.0133975	0.970682	0.274094	1.39775	3.15987	-0.310996	-0.700592
PTGER4	0	-1	-1.19001	-1.6249	0.202418	0.0226673	0.971534	0.321243	1.38851	2.81501	-0.250971	-0.700349
PREPL	0	-1	-1.41938	-1.62408	0.0295131	0.00779394	0.963481	0.239298	2.64436	3.52454	-0.505265	-0.699621
HSPD1	0	-1	-1.17173	-1.62363	0.2155	0.00134195	0.975875	0.140061	1.34502	4.80789	-0.228644	-0.699226
ERMP1	0	-1	-1.21354	-1.62211	0.44428	0.0245481	0.981171	0.32914	0.80464	2.76333	-0.279224	-0.697868
GOPC	0	-1	-1.54837	-1.62141	0.125284	0.0150046	0.966948	0.285858	1.71185	3.08492	-0.630748	-0.697247
KIF20B	0	-1	-1.2934	-1.62041	0.102699	0.0132934	0.966948	0.273058	1.84219	3.16505	-0.37117	-0.696355
NUP37	0	-1	-1.26988	-1.62014	0.148344	0.00850596	0.966948	0.240941	1.59965	3.46492	-0.344688	-0.69612
SCLT1	0	-1	-1.01602	-1.61938	0.871173	0.00939324	0.994298	0.249879	0.167448	3.39764	-0.02293	-0.695443
DHDDS	0	-1	-1.46929	-1.619	0.0130583	0.00835332	0.963481	0.240941	3.1769	3.47725	-0.555124	-0.6951
RGPD5	0	-1	-1.05926	-1.61861	0.817199	0.019098	0.99385	0.304098	0.238887	2.92658	-0.08305	-0.694751
PSMG4	0	-1	-1.29729	-1.61685	0.0689035	0.00144425	0.964451	0.142677	2.10032	4.75054	-0.375498	-0.693182
CFAP54	0	-1	-1.45416	-1.61612	0.0767704	0.0125192	0.966948	0.268589	2.03073	3.20493	-0.540183	-0.692533
INPP5F	0	-1	1.0201	-1.61528	0.892101	0.0331219	0.996924	0.365181	-0.140026	2.57011	0.028711	-0.691781
RFPL2	0	-1	-1.17415	-1.61503	0.386151	0.0191355	0.981171	0.304098	0.916597	2.92529	-0.231618	-0.691558
GPX4	0	-1	-1.16677	-1.61375	0.437832	0.026639	0.981171	0.338983	0.816532	2.71046	-0.222525	-0.690414
THADA	0	-1	-1.3116	-1.61301	0.153154	0.00586764	0.966948	0.223299	1.57828	3.72045	-0.391326	-0.689754
CYTH2	0	-1	-1.24396	-1.612	0.228345	0.0450157	0.978088	0.40342	1.30448	2.37328	-0.314939	-0.688853
MAPK9	-1	-1	-1.6372	-1.61156	0.0242951	0.0234846	0.963481	0.324008	2.77004	2.79203	-0.711231	-0.688455
MRE11	0	-1	-1.32761	-1.61117	0.0830373	0.030812	0.966948	0.360206	1.98009	2.61662	-0.408826	-0.688106
EED	0	-1	-1.14784	-1.61043	0.312068	0.00674088	0.981171	0.229563	1.07894	3.62426	-0.198919	-0.687448
ZNF33A	0	-1	-1.28417	-1.60761	0.109851	0.00993467	0.966948	0.252968	1.79822	3.3598	-0.360841	-0.684921
CTDSPL	0	-1	-1.43736	-1.60674	0.10377	0.032629	0.966948	0.36422	1.83543	2.57975	-0.523426	-0.684138
NDC80	0	-1	-1.1478	-1.60673	0.498534	0.0308164	0.981171	0.360206	0.708877	2.61652	-0.198876	-0.684124
INTS9	0	-1	-1.32067	-1.60383	0.127004	0.0319188	0.966948	0.36336	1.70285	2.5939	-0.401266	-0.68152
UPF3B	0	-1	-1.24801	-1.60209	0.0720878	0.00898102	0.964451	0.244677	2.07126	3.42802	-0.319624	-0.679956
CRIPT	0	-1	-1.10511	-1.60124	0.412704	0.00277686	0.981171	0.181477	0.864073	4.25589	-0.144189	-0.679189
ZNF184	0	-1	-1.45411	-1.60022	0.0484967	0.00699076	0.964153	0.232034	2.32556	3.59917	-0.54014	-0.678272
DNAJC10	0	-1	-1.03692	-1.5994	0.697095	0.0262871	0.992568	0.337387	0.403578	2.71906	-0.052305	-0.677533
PKN2	0	-1	-1.07459	-1.59922	0.213446	5.51906e-05	0.97529	0.0858246	1.3517	7.74311	-0.10378	-0.67737
HIST1H4F	0	-1	1.26911	-1.59891	0.257135	0.0320544	0.981171	0.36336	-1.2202	2.59118	0.343818	-0.677086
HIST2H2BF	0	-1	1.05472	-1.59886	0.646117	0.00693965	0.987717	0.232034	-0.477005	3.60422	0.07686	-0.67704
CCDC149	0	-1	-1.28221	-1.59855	0.109385	0.0196619	0.966948	0.305915	1.80101	2.90758	-0.358633	-0.676767
OLFML3	0	-1	-1.46976	-1.59838	0.0124474	0.0013519	0.963481	0.140061	3.20876	4.8021	-0.555585	-0.676606
FN1	0	-1	-1.34603	-1.59617	0.161803	0.031123	0.966948	0.361936	1.54134	2.61015	-0.428712	-0.674612
C12orf29	0	-1	-1.20011	-1.59517	0.191658	0.00844599	0.968008	0.240941	1.42615	3.46974	-0.26317	-0.673714
PPARD	0	-1	1.00451	-1.59437	0.972316	0.0079299	0.999237	0.239527	-0.0358033	3.51272	0.006493	-0.672983
PRPF4	0	-1	-1.32874	-1.59284	0.054251	0.00643257	0.964153	0.226855	2.25373	3.65662	-0.410058	-0.671603
ATF7IP	0	-1	-1.43634	-1.59121	0.116245	0.0015883	0.966948	0.149656	1.76114	4.67687	-0.522398	-0.670122
SRGAP2	0	-1	-1.11317	-1.59103	0.594642	0.0344258	0.981171	0.368555	0.554121	2.5453	-0.154673	-0.669965
BAG5	0	-1	-1.01025	-1.59032	0.927793	0.0141821	0.998493	0.280094	0.0935165	3.12217	-0.014709	-0.669313
SENP7	0	-1	-1.07696	-1.58961	0.619902	0.0158679	0.984407	0.287727	0.515861	3.04805	-0.106971	-0.668671
BANP	0	-1	-1.14092	-1.58956	0.0770327	0.0144825	0.966948	0.282113	2.02853	3.10831	-0.1902	-0.66863
EPB41	0	-1	1.01666	-1.589	0.886431	0.00824245	0.996511	0.240941	-0.147443	3.48635	0.02384	-0.66812
IQCB1	-1	-1	-1.82698	-1.58852	0.00121529	0.00857827	0.963481	0.241133	4.88587	3.45917	-0.869461	-0.667685
EIF2A	0	-1	-1.17128	-1.58843	0.184598	0.0328972	0.966948	0.364726	1.45187	2.57449	-0.228086	-0.667602
ANKRD40	0	-1	-1.26565	-1.58806	0.241952	0.0499012	0.981171	0.419392	1.2636	2.30727	-0.339874	-0.667265
DCUN1D3	0	-1	-1.26239	-1.58586	0.144417	0.00920896	0.966948	0.247161	1.61757	3.41104	-0.336159	-0.665266
TATDN3	0	-1	-1.24986	-1.58461	0.249034	0.0209809	0.981171	0.312771	1.24308	2.86527	-0.321771	-0.66413
SAE1	0	-1	-1.34298	-1.58461	0.0369562	0.0246306	0.963481	0.329744	2.49975	2.76116	-0.425438	-0.664126
OR6K3	0	-1	1.02105	-1.5842	0.919805	0.0150174	0.998493	0.285858	-0.103902	3.08436	0.030052	-0.663756
DXO	0	-1	-1.07625	-1.5839	0.725375	0.0353441	0.993587	0.372662	0.363882	2.52839	-0.106019	-0.663483
EFL1	0	-1	-1.36175	-1.58248	0.105515	0.0433081	0.966948	0.400324	1.82455	2.39805	-0.445457	-0.662187
HEBP1	0	-1	-1.26066	-1.5814	0.193407	0.0173913	0.96993	0.296203	1.41991	2.98783	-0.334183	-0.661206
GABPB2	0	-1	-1.28499	-1.57934	0.0877108	0.00545482	0.966948	0.218606	1.94467	3.77139	-0.361762	-0.659325
RPAP3	0	-1	-1.01953	-1.57855	0.918871	0.0270277	0.998268	0.34135	0.105117	2.70111	-0.027902	-0.6586
CPSF1	0	-1	-1.33425	-1.57816	0.170793	0.0175388	0.966948	0.296203	1.50479	2.9823	-0.416026	-0.658245
CHAF1A	0	-1	-1.293	-1.57771	0.0723683	0.00863875	0.964451	0.241247	2.06876	3.45439	-0.370726	-0.657835
FAM122C	0	-1	-1.35387	-1.57723	0.00353333	0.000580749	0.963481	0.107301	4.08017	5.48972	-0.437087	-0.657396
CCR7	0	-1	-1.28491	-1.57538	0.132347	0.0404093	0.966948	0.390083	1.67559	2.44246	-0.36167	-0.6557
MRPL37	0	-1	-1.17982	-1.57505	0.443232	0.0207292	0.981171	0.311022	0.806564	2.87313	-0.238565	-0.655398
CIITA	0	-1	-1.09573	-1.57425	0.604465	0.0206481	0.982771	0.31056	0.539141	2.87568	-0.131896	-0.654662
MLH1	0	-1	-1.3549	-1.57277	0.0575266	0.0191795	0.964153	0.304098	2.21615	2.92379	-0.438189	-0.653304
RAD18	0	-1	-1.02045	-1.57028	0.876565	0.010748	0.994517	0.260422	0.16037	3.30689	-0.029201	-0.651025
DCAF16	0	-1	-1.04834	-1.56596	0.553833	0.00957714	0.981171	0.251414	0.61788	3.38453	-0.068102	-0.64705
GSTP1	0	-1	-1.06459	-1.56545	0.690976	0.0311423	0.992256	0.361936	0.412259	2.60975	-0.090292	-0.646577
MGA	0	-1	-1.36316	-1.56512	0.114331	0.037213	0.966948	0.379313	1.77203	2.49531	-0.446958	-0.646273
PTPN4	0	-1	-1.28885	-1.56297	0.0864333	0.00582616	0.966948	0.223299	1.95417	3.72539	-0.366082	-0.644286
MSANTD4	0	-1	-1.21242	-1.56028	0.265805	0.0261115	0.981171	0.3366	1.19637	2.72339	-0.277884	-0.641805
CHCHD4	0	-1	-1.32445	-1.55899	0.0113766	0.000218054	0.963481	0.0936346	3.2688	6.36088	-0.405391	-0.640614
ERO1B	0	-1	-1.31574	-1.55886	0.0173533	0.0148791	0.963481	0.284594	2.98927	3.09046	-0.39587	-0.640494
SLC35A3	0	-1	-1.38511	-1.55829	0.0200663	0.0290922	0.963481	0.351403	2.8943	2.65362	-0.47	-0.639962
ZNF160	0	-1	-1.21625	-1.55784	0.157628	0.0397133	0.966948	0.386995	1.55894	2.4536	-0.282436	-0.639547
TNS3	0	-1	-1.3918	-1.55537	0.163226	0.0486047	0.966948	0.414511	1.53544	2.32414	-0.476951	-0.637262
ASCC2	0	-1	-1.20319	-1.55526	0.150983	0.0100697	0.966948	0.252988	1.58785	3.35071	-0.26686	-0.637152
ZNF266	0	-1	-1.42917	-1.55493	0.0084974	0.0444811	0.963481	0.401977	3.46561	2.38093	-0.515182	-0.636852
SPATA31D4	0	-1	-1.29121	-1.5545	0.0175092	0.00665286	0.963481	0.229381	2.9834	3.63333	-0.368728	-0.63645
AMMECR1L	0	-1	-1.14866	-1.55388	0.322255	0.0254152	0.981171	0.334622	1.05497	2.74086	-0.199951	-0.635871
MAP7	0	-1	-1.31631	-1.5531	0.0872948	0.0421725	0.966948	0.397515	1.94775	2.41508	-0.396504	-0.635151
ZGRF1	0	-1	-1.06025	-1.55269	0.557799	0.000470735	0.981171	0.102667	0.611567	5.66938	-0.0844	-0.634767
SLC25A14	0	-1	-1.24584	-1.55148	0.245519	0.044303	0.981171	0.401977	1.2532	2.3835	-0.31712	-0.633643
MGAT5	0	-1	-1.06496	-1.54825	0.701496	0.0350799	0.993086	0.371146	0.397356	2.53321	-0.090803	-0.630642
HEMGN	0	-1	1.07909	-1.54752	0.784256	0.0347777	0.99385	0.369772	-0.283142	2.53876	0.10981	-0.629957
TMEM75	0	-1	1.0091	-1.54745	0.952091	0.00378418	0.998493	0.195133	-0.0619909	4.03074	0.013069	-0.629894
SMYD4	0	-1	-1.10865	-1.54682	0.467157	0.0147165	0.981171	0.283533	0.763366	3.09772	-0.1488	-0.629302
ERAP1	0	-1	-1.17912	-1.54658	0.135441	0.00192932	0.966948	0.158826	1.66026	4.52805	-0.237715	-0.629084
PRMT3	0	-1	-1.2348	-1.54526	0.0672599	0.00566189	0.964153	0.222097	2.11583	3.74534	-0.304277	-0.627848
MSH2	0	-1	-1.33105	-1.54273	0.0900947	0.0257305	0.966948	0.335829	1.9273	2.73289	-0.412569	-0.625485
ODC1	0	-1	-1.20059	-1.54185	0.14874	0.024029	0.966948	0.327789	1.59787	2.77718	-0.263742	-0.624661
CNOT10	0	-1	-1.15502	-1.54122	0.319576	0.0120982	0.981171	0.264695	1.06122	3.22772	-0.207917	-0.624072
NARS	0	-1	-1.21023	-1.54017	0.112204	0.0119416	0.966948	0.264695	1.78435	3.23641	-0.275282	-0.623093
PAICS	0	-1	-1.16095	-1.53972	0.41313	0.0442059	0.981171	0.401977	0.863252	2.38491	-0.2153	-0.622666
ING5	0	-1	-1.20813	-1.5394	0.0234719	0.00384165	0.963481	0.195133	2.79238	4.01991	-0.27277	-0.622372
VPS50	-1	-1	-1.549	-1.53805	0.0176055	0.0112231	0.963481	0.260858	2.97981	3.27789	-0.631335	-0.6211
ZNF831	0	-1	-1.19436	-1.53667	0.151963	0.0115301	0.966948	0.261938	1.58351	3.25984	-0.256238	-0.619808
AVIL	0	-1	-1.14432	-1.53664	0.472985	0.0293344	0.981171	0.352366	0.753069	2.64827	-0.194493	-0.61978
IQCN	0	-1	-1.14572	-1.53642	0.517444	0.0188723	0.981171	0.304098	0.677093	2.93434	-0.19625	-0.619575
TBC1D22A	0	-1	-1.16946	-1.53599	0.0550712	0.0031323	0.964153	0.184701	2.24411	4.16762	-0.225841	-0.619167
PRDM12	0	-1	-1.34821	-1.53598	0.0344748	0.00741651	0.963481	0.23637	2.54438	3.55854	-0.431041	-0.619155
ENTPD6	0	-1	-1.28568	-1.53367	0.130791	0.0196099	0.966948	0.305878	1.68342	2.90931	-0.362535	-0.616986
ZNF28	0	-1	-1.23721	-1.53352	0.253645	0.0275358	0.981171	0.344364	1.22998	2.68908	-0.307096	-0.616844
NUP160	0	-1	-1.29957	-1.53193	0.0172392	0.00616675	0.963481	0.224759	2.99359	3.68587	-0.378034	-0.615354
CCNT1	0	-1	-1.01922	-1.53193	0.833409	0.00403137	0.994231	0.197334	0.217307	3.98536	-0.027462	-0.615349
RELL1	0	-1	-1.251	-1.53083	0.276845	0.0434167	0.981171	0.400728	1.16692	2.39645	-0.32308	-0.61431
ZNF808	0	-1	-1.07095	-1.52982	0.393926	0.0053964	0.981171	0.218195	0.900955	3.77893	-0.098892	-0.613358
ZNF322	0	-1	-1.1202	-1.52924	0.499477	0.0242409	0.981171	0.327983	0.707275	2.77149	-0.163752	-0.612815
EIF3A	0	-1	-1.35308	-1.52905	0.0665818	0.00611486	0.964153	0.224759	2.12234	3.69174	-0.436242	-0.612633
AMBRA1	0	-1	-1.13977	-1.52854	0.00457972	0.000293552	0.963481	0.0983401	3.89455	6.08731	-0.188744	-0.612157
UBE3C	0	-1	-1.42577	-1.52821	0.0211484	0.00518461	0.963481	0.215671	2.86009	3.80702	-0.511742	-0.611846
TAF3	0	-1	-1.11358	-1.52711	0.298033	0.00143467	0.981171	0.142677	1.11299	4.75572	-0.155208	-0.610807
SETX	0	-1	1.02432	-1.5266	0.799106	0.0469719	0.99385	0.408186	-0.263123	2.34602	0.034672	-0.610318
DNASE2	0	-1	1.00416	-1.52594	0.990854	0.0232053	1	0.323068	-0.0118258	2.79979	0.005991	-0.609701
CFAP20	0	-1	-1.16443	-1.52593	0.237364	0.00836749	0.980226	0.240941	1.27716	3.47609	-0.219618	-0.609686
CORO1B	0	-1	-1.19513	-1.52583	0.0738074	0.0258273	0.966581	0.335829	2.05609	2.73046	-0.257173	-0.609594
CCDC25	0	-1	-1.19519	-1.52529	0.373813	0.0437217	0.981171	0.401977	0.941899	2.39196	-0.257245	-0.609083
NDE1	0	-1	-1.17031	-1.52483	0.113866	0.00585158	0.966948	0.223299	1.77471	3.72235	-0.22689	-0.60865
DPEP3	0	-1	-1.01777	-1.52449	0.77129	0.000585329	0.99385	0.107301	0.300727	5.48307	-0.025409	-0.608322
DIS3L	0	-1	-1.08714	-1.52392	0.51407	0.00627675	0.981171	0.226152	0.68271	3.67361	-0.120536	-0.60779
TARDBP	0	-1	-1.28206	-1.52346	0.0180924	0.00168507	0.963481	0.152936	2.96195	4.63136	-0.35846	-0.60735
TBP	0	-1	-1.06287	-1.52315	0.521141	0.0404756	0.981171	0.390448	0.670963	2.44141	-0.087971	-0.607057
CEP63	0	-1	-1.09245	-1.52279	0.183555	0.00727752	0.966948	0.235002	1.45575	3.57152	-0.12757	-0.606717
PPTC7	0	-1	-1.18598	-1.52271	0.269421	0.00963504	0.981171	0.251437	1.18661	3.38046	-0.246075	-0.606643
NELFE	0	-1	-1.18446	-1.52196	0.0900401	0.000804612	0.966948	0.11414	1.9277	5.21793	-0.244229	-0.605928
TMEM106A	0	-1	-1.27607	-1.51875	0.0625897	0.00373164	0.964153	0.195133	2.16204	4.04079	-0.351713	-0.602881
BAZ1B	0	-1	-1.34778	-1.51789	0.0128183	0.000567868	0.963481	0.107301	3.18922	5.50873	-0.430585	-0.602064
RCN3	0	-1	-1.26726	-1.51718	0.0552748	0.0117991	0.964153	0.263523	2.24174	3.24443	-0.341718	-0.601396
WDR63	0	-1	1.00379	-1.51714	0.978323	0.000480201	0.999341	0.102667	-0.0280329	5.65219	0.005459	-0.601356
GPATCH8	0	-1	-1.37923	-1.51708	0.000671813	0.00141614	0.963481	0.142499	5.36725	4.76584	-0.463862	-0.601295
FAM214A	0	-1	-1.17095	-1.5169	0.185918	0.0117552	0.966948	0.263523	1.447	3.24692	-0.22768	-0.601128
DHX15	0	-1	-1.48944	-1.51488	0.000581635	9.17174e-05	0.963481	0.0858246	5.48843	7.20815	-0.574774	-0.599199
ZNF321P	0	-1	-1.14609	-1.51445	0.418456	0.0181061	0.981171	0.298258	0.853017	2.96145	-0.196723	-0.598795
MED21	0	-1	-1.26328	-1.51417	0.0744142	0.0146148	0.966581	0.283101	2.05081	3.1023	-0.337171	-0.59853
KIAA0753	0	-1	-1.24179	-1.51373	0.157824	0.0372675	0.966948	0.379313	1.55811	2.49437	-0.312418	-0.59811
SMARCC2	0	-1	-1.07896	-1.51284	0.422228	0.00322817	0.981171	0.184701	0.845823	4.14566	-0.10964	-0.597258
CCT2	0	-1	-1.18775	-1.51256	0.259361	0.0227696	0.981171	0.321243	1.21402	2.81209	-0.248237	-0.596995
USP37	0	-1	-1.45129	-1.51147	0.0294791	0.0169905	0.963481	0.294264	2.6451	3.00313	-0.537336	-0.59595
MRPS21	0	-1	-1.34249	-1.51047	0.117409	0.0323781	0.966948	0.363762	1.7546	2.58471	-0.424906	-0.595002
CCR6	0	-1	1.00298	-1.51	0.986455	0.0416595	1	0.395349	-0.0175149	2.42293	0.004298	-0.59455
BRWD1	0	-1	-1.13779	-1.50966	0.31068	0.0213119	0.981171	0.313731	1.08225	2.85508	-0.18623	-0.594221
RSRP1	0	-1	-1.19892	-1.50941	0.0681184	0.000912328	0.964153	0.117901	2.10768	5.11542	-0.26174	-0.59398
PRKRA	0	-1	-1.19956	-1.50891	0.0484696	0.0105838	0.964153	0.259892	2.32592	3.31722	-0.262509	-0.593511
PATL2	0	-1	-1.02712	-1.50852	0.684643	0.0232071	0.992256	0.323068	0.421278	2.79974	-0.03861	-0.593135
XPO7	0	-1	-1.12596	-1.50769	0.400334	0.0035035	0.981171	0.193567	0.88823	4.0863	-0.171159	-0.592339
TRAK2	0	-1	-1.17624	-1.50618	0.239789	0.0166689	0.980755	0.292535	1.26996	3.01567	-0.23418	-0.590898
TAF15	0	-1	-1.19298	-1.5056	0.0419889	0.000192774	0.964153	0.0936346	2.41788	6.47676	-0.254565	-0.590342
GP5	0	-1	-1.30272	-1.50553	0.0450665	0.0259551	0.964153	0.3366	2.37255	2.72727	-0.381523	-0.590276
ELP2	0	-1	-1.13799	-1.50523	0.313452	0.0113284	0.981171	0.260858	1.07565	3.27164	-0.186487	-0.589986
C6orf203	0	-1	-1.19827	-1.50518	0.0905913	0.035308	0.966948	0.372662	1.92374	2.52904	-0.260953	-0.589936
COG5	0	-1	-1.34757	-1.50476	0.00763779	0.00179847	0.963481	0.157281	3.53839	4.5815	-0.430357	-0.589537
OGFOD1	0	-1	1.01572	-1.50463	0.917654	0.0163811	0.998037	0.29167	-0.1067	3.02712	0.022503	-0.589411
SLC39A9	0	-1	-1.3211	-1.50405	0.0392376	0.0104804	0.963481	0.259072	2.46133	3.32381	-0.401745	-0.588851
TRERF1	0	-1	-1.03258	-1.50389	0.552245	0.00448759	0.981171	0.206173	0.620413	3.90896	-0.046249	-0.588698
ZNF177	0	-1	-1.0667	-1.5035	0.570796	0.00024044	0.981171	0.0936346	0.591063	6.27003	-0.093153	-0.588322
PCNX2	0	-1	-1.11473	-1.50302	0.487634	0.0241542	0.981171	0.327894	0.727548	2.77381	-0.156694	-0.587865
MRPS27	0	-1	-1.06861	-1.50272	0.725329	0.030111	0.993587	0.356822	0.363947	2.63144	-0.095731	-0.587577
MICAL2	0	-1	-1.0083	-1.50249	0.944471	0.00661781	0.998493	0.229026	0.0718677	3.63698	-0.011918	-0.587358
PTS	0	-1	-1.20471	-1.50221	0.188396	0.0331655	0.966948	0.365181	1.43793	2.56926	-0.26868	-0.587082
CALM3	0	-1	-1.02821	-1.50156	0.790332	0.00960032	0.99385	0.251414	0.274937	3.3829	-0.040135	-0.586458
IDH2	0	-1	-1.1124	-1.50138	0.328998	0.0393269	0.981171	0.386368	1.03943	2.45987	-0.153674	-0.586292
SEC31A	0	-1	-1.21401	-1.50132	0.119042	0.0459702	0.966948	0.404689	1.74552	2.35983	-0.279778	-0.586229

## Sheet: S10B
Table S10B. Enrichment of Reactome gene sets with upregulated neutrophil genes in ACLF versus HS.
ID	GeneRatio	BgRatio	pvalue	p.adjust	geneID	Count
REACTOME_NEUTROPHIL_DEGRANULATION	48/275	479/10807	1.39997e-16	1.39997e-16	AGA/ALOX5/ARG1/ATP11B/BPI/BRI3/CD177/CD44/CD59/CD63/CEACAM1/CFD/CFP/CKAP4/CLEC4D/CR1/CRISP3/CTSH/CYSTM1/DEGS1/DNAJC13/FCAR/FCER1G/FGR/GYG1/HK3/HP/ITGAM/MAPK14/MCEMP1/MGAM/MMP8/MMP9/NFKB1/ORM1/ORM2/PGLYRP1/PKM/PLEKHO2/PRCP/PYGL/QSOX1/RAB3A/S100A12/SERPINB1/SLCO4C1/STOM/TNFAIP6	48
REACTOME_RESPONSE_TO_ELEVATED_PLATELET_CYTOSOLIC_CA2	12/275	132/10807	0.000133936	0.000133936	ANXA5/CD63/CFD/F5/F8/FERMT3/HGF/ITIH4/ORM1/ORM2/QSOX1/TIMP1	12
REACTOME_PLATELET_ACTIVATION_SIGNALING_AND_AGGREGATION	17/275	261/10807	0.000365215	0.000365215	ANXA5/CD63/CFD/DGKD/F5/F8/FCER1G/FERMT3/GNG5/HGF/ITIH4/MAPK14/ORM1/ORM2/QSOX1/TIMP1/VAV3	17
REACTOME_INTERLEUKIN_4_AND_INTERLEUKIN_13_SIGNALING	10/275	111/10807	0.000518869	0.000518869	ALOX5/BATF/HGF/IL4R/ITGAM/JAK2/MMP9/PIM1/TIMP1/VIM	10
REACTOME_METABOLISM_OF_CARBOHYDRATES	17/275	293/10807	0.00133662	0.00133662	CD44/CSGALNACT2/ENO1/EXT1/FUT7/GYG1/HK2/HK3/HS3ST3B1/PFKFB2/PFKFB3/PGD/PKM/PRKACG/PYGL/SLC2A1/TKT	17
REACTOME_CARGO_CONCENTRATION_IN_THE_ER	5/275	33/10807	0.00136142	0.00136142	AREG/CD59/F5/F8/SEC24A	5
REACTOME_INFLAMMASOMES	4/275	20/10807	0.00144049	0.00144049	AIM2/NFKB1/NLRC4/TXN	4
REACTOME_GLYCOLYSIS	7/275	72/10807	0.00229846	0.00229846	ENO1/HK2/HK3/PFKFB2/PFKFB3/PKM/PRKACG	7
REACTOME_NUCLEOTIDE_BINDING_DOMAIN_LEUCINE_RICH_REPEAT_CONTAINING_RECEPTOR_NLR_SIGNALING_PATHWAYS	6/275	55/10807	0.00261877	0.00261877	AIM2/MAP2K6/MAPK14/NFKB1/NLRC4/TXN	6
REACTOME_REGULATION_OF_GLYCOLYSIS_BY_FRUCTOSE_2_6_BISPHOSPHATE_METABOLISM	3/275	12/10807	0.00302366	0.00302366	PFKFB2/PFKFB3/PRKACG	3
REACTOME_TOLL_LIKE_RECEPTOR_4_TLR4_CASCADE	9/275	127/10807	0.00508893	0.00508893	BPI/IRAK3/ITGAM/MAP2K6/MAPK14/MAPKAPK2/MEF2A/NFKB1/S100A12	9
REACTOME_TOLL_LIKE_RECEPTOR_10_TLR10_CASCADE	7/275	84/10807	0.0054639	0.0054639	MAP2K6/MAPK14/MAPKAPK2/MEF2A/NFKB1/S100A12/TLR5	7
REACTOME_TOLL_LIKE_RECEPTOR_CASCADES	10/275	153/10807	0.00569911	0.00569911	BPI/IRAK3/ITGAM/MAP2K6/MAPK14/MAPKAPK2/MEF2A/NFKB1/S100A12/TLR5	10
REACTOME_ALTERNATIVE_COMPLEMENT_ACTIVATION	2/275	5/10807	0.00613235	0.00613235	CFD/CFP	2
REACTOME_SURFACTANT_METABOLISM	4/275	30/10807	0.00667565	0.00667565	ADORA2A/CKAP4/CTSH/ZDHHC2	4
REACTOME_SIGNALING_BY_INTERLEUKINS	21/275	462/10807	0.00726813	0.00726813	ALOX5/BATF/HGF/IL18RAP/IL1R2/IL2RA/IL4R/IL6ST/IRAK3/ITGAM/JAK2/MAP2K6/MAPK14/MAPKAPK2/MEF2A/MMP9/NFKB1/PIM1/S100A12/TIMP1/VIM	21
REACTOME_GLUCOSE_METABOLISM	7/275	92/10807	0.00890869	0.00890869	ENO1/HK2/HK3/PFKFB2/PFKFB3/PKM/PRKACG	7
REACTOME_PROTEIN_REPAIR	2/275	6/10807	0.00904455	0.00904455	PCMT1/TXN	2
REACTOME_ABC_TRANSPORTERS_IN_LIPID_HOMEOSTASIS	3/275	18/10807	0.0100195	0.0100195	ABCA2/ABCD1/ABCG1	3
REACTOME_PLASMA_LIPOPROTEIN_ASSEMBLY	3/275	19/10807	0.0116777	0.0116777	ABCA1/APOA2/PRKACG	3
REACTOME_TOLL_LIKE_RECEPTOR_TLR1_TLR2_CASCADE	7/275	97/10807	0.0117442	0.0117442	IRAK3/MAP2K6/MAPK14/MAPKAPK2/MEF2A/NFKB1/S100A12	7
REACTOME_REGULATION_OF_INSULIN_SECRETION	6/275	78/10807	0.0143131	0.0143131	ACSL3/ACSL4/GNG5/KCNG2/PRKACG/SLC2A1	6
REACTOME_METABOLISM_OF_STEROIDS	9/275	151/10807	0.0150103	0.0150103	AKR1C3/DHCR7/MSMO1/MTF1/OSBPL1A/OSBPL9/SEC24A/SMARCD3/TSPO	9
REACTOME_APOPTOTIC_CLEAVAGE_OF_CELLULAR_PROTEINS	4/275	38/10807	0.0153507	0.0153507	BCAP31/BMX/PLEC/VIM	4
REACTOME_HDL_ASSEMBLY	2/275	8/10807	0.0163244	0.0163244	ABCA1/PRKACG	2
REACTOME_INTERLEUKIN_18_SIGNALING	2/275	8/10807	0.0163244	0.0163244	ALOX5/IL18RAP	2
REACTOME_FORMATION_OF_FIBRIN_CLOT_CLOTTING_CASCADE	4/275	39/10807	0.0167717	0.0167717	CD177/F5/F8/PRCP	4
REACTOME_COMMON_PATHWAY_OF_FIBRIN_CLOT_FORMATION	3/275	22/10807	0.017549	0.017549	CD177/F5/F8	3
REACTOME_NUCLEAR_EVENTS_KINASE_AND_TRANSCRIPTION_FACTOR_ACTIVATION	5/275	61/10807	0.019207	0.019207	CDK5R1/ID1/MAPK14/MAPKAPK2/MEF2A	5
REACTOME_ACTIVATED_TAK1_MEDIATES_P38_MAPK_ACTIVATION	3/275	23/10807	0.0198094	0.0198094	MAP2K6/MAPK14/MAPKAPK2	3
REACTOME_INTEGRATION_OF_ENERGY_METABOLISM	7/275	108/10807	0.0201857	0.0201857	ACSL3/ACSL4/GNG5/KCNG2/PRKACG/SLC2A1/TKT	7
REACTOME_MAPK1_ERK2_ACTIVATION	2/275	9/10807	0.0206395	0.0206395	IL6ST/JAK2	2
REACTOME_DISEASES_OF_PROGRAMMED_CELL_DEATH	3/275	24/10807	0.0222227	0.0222227	CAPNS1/CAST/CDK5R1	3
REACTOME_MAPK3_ERK1_ACTIVATION	2/275	10/10807	0.0253711	0.0253711	IL6ST/JAK2	2
REACTOME_RUNX1_AND_FOXP3_CONTROL_THE_DEVELOPMENT_OF_REGULATORY_T_LYMPHOCYTES_TREGS	2/275	10/10807	0.0253711	0.0253711	CR1/IL2RA	2
REACTOME_CELLULAR_SENESCENCE	10/275	197/10807	0.0291476	0.0291476	ANAPC15/ETS2/ID1/IGFBP7/MAP2K6/MAPK14/MAPKAPK2/NFKB1/TFDP1/TXN	10
REACTOME_COPII_MEDIATED_VESICLE_TRANSPORT	5/275	68/10807	0.0292014	0.0292014	AREG/CD59/F5/F8/SEC24A	5
REACTOME_FREE_FATTY_ACIDS_REGULATE_INSULIN_SECRETION	2/275	11/10807	0.0304956	0.0304956	ACSL3/ACSL4	2
REACTOME_INTERLEUKIN_27_SIGNALING	2/275	11/10807	0.0304956	0.0304956	IL6ST/JAK2	2
REACTOME_INTERLEUKIN_6_SIGNALING	2/275	11/10807	0.0304956	0.0304956	IL6ST/JAK2	2
REACTOME_MET_ACTIVATES_RAS_SIGNALING	2/275	11/10807	0.0304956	0.0304956	HGF/RANBP9	2
REACTOME_SYNTHESIS_OF_PC	3/275	28/10807	0.033402	0.033402	CHKA/CHPT1/PCYT1A	3
REACTOME_TOLL_LIKE_RECEPTOR_9_TLR9_CASCADE	6/275	95/10807	0.0340226	0.0340226	MAP2K6/MAPK14/MAPKAPK2/MEF2A/NFKB1/S100A12	6
REACTOME_INTERLEUKIN_17_SIGNALING	5/275	71/10807	0.0343285	0.0343285	MAP2K6/MAPK14/MAPKAPK2/MEF2A/NFKB1	5
REACTOME_PLASMA_LIPOPROTEIN_ASSEMBLY_REMODELING_AND_CLEARANCE	5/275	71/10807	0.0343285	0.0343285	ABCA1/ABCG1/APOA2/MYLIP/PRKACG	5
REACTOME_CASPASE_MEDIATED_CLEAVAGE_OF_CYTOSKELETAL_PROTEINS	2/275	12/10807	0.03599	0.03599	PLEC/VIM	2
REACTOME_INTERLEUKIN_35_SIGNALLING	2/275	12/10807	0.03599	0.03599	IL6ST/JAK2	2
REACTOME_PYRIMIDINE_CATABOLISM	2/275	12/10807	0.03599	0.03599	UPB1/UPP1	2
REACTOME_MYOGENESIS	3/275	29/10807	0.0365752	0.0365752	MAP2K6/MAPK14/MEF2A	3
REACTOME_MYD88_INDEPENDENT_TLR4_CASCADE	6/275	97/10807	0.0371183	0.0371183	MAP2K6/MAPK14/MAPKAPK2/MEF2A/NFKB1/S100A12	6
REACTOME_P38MAPK_EVENTS	2/275	13/10807	0.0418323	0.0418323	MAPK14/MAPKAPK2	2
REACTOME_APOPTOTIC_EXECUTION_PHASE	4/275	52/10807	0.0428143	0.0428143	BCAP31/BMX/PLEC/VIM	4
REACTOME_MAPK_TARGETS_NUCLEAR_EVENTS_MEDIATED_BY_MAP_KINASES	3/275	31/10807	0.0433669	0.0433669	MAPK14/MAPKAPK2/MEF2A	3
REACTOME_GLYCEROPHOSPHOLIPID_BIOSYNTHESIS	7/275	128/10807	0.0449113	0.0449113	CHKA/CHPT1/GPAT3/GPAT4/LPCAT3/PCYT1A/PLBD1	7
REACTOME_ACTIVATION_OF_MATRIX_METALLOPROTEINASES	3/275	33/10807	0.0507412	0.0507412	MMP8/MMP9/TIMP1	3
REACTOME_NEGATIVE_REGULATION_OF_FGFR1_SIGNALING	3/275	33/10807	0.0507412	0.0507412	ANOS1/KL/MKNK1	3
REACTOME_REGULATION_OF_CHOLESTEROL_BIOSYNTHESIS_BY_SREBP_SREBF	4/275	55/10807	0.0508884	0.0508884	DHCR7/MTF1/SEC24A/SMARCD3	4
REACTOME_GLYCOGEN_BREAKDOWN_GLYCOGENOLYSIS	2/275	15/10807	0.054477	0.054477	GYG1/PYGL	2
REACTOME_PENTOSE_PHOSPHATE_PATHWAY	2/275	15/10807	0.054477	0.054477	PGD/TKT	2
REACTOME_RESPONSE_OF_EIF2AK1_HRI_TO_HEME_DEFICIENCY	2/275	15/10807	0.054477	0.054477	ASNS/GRB10	2
REACTOME_THE_NLRP3_INFLAMMASOME	2/275	15/10807	0.054477	0.054477	NFKB1/TXN	2
REACTOME_LATE_ENDOSOMAL_MICROAUTOPHAGY	3/275	34/10807	0.0546417	0.0546417	PLIN3/UBAP1/VIM	3
REACTOME_SYNTHESIS_OF_BILE_ACIDS_AND_BILE_SALTS	3/275	34/10807	0.0546417	0.0546417	AKR1C3/OSBPL1A/OSBPL9	3
REACTOME_SELECTIVE_AUTOPHAGY	5/275	82/10807	0.0576773	0.0576773	DYNC1I1/EPAS1/MFN2/PLIN3/VIM	5
REACTOME_ONCOGENE_INDUCED_SENESCENCE	3/275	35/10807	0.0586813	0.0586813	ETS2/ID1/TFDP1	3
REACTOME_FGFR1_LIGAND_BINDING_AND_ACTIVATION	2/275	16/10807	0.0612396	0.0612396	ANOS1/KL	2
REACTOME_INTERLEUKIN_1_FAMILY_SIGNALING	7/275	139/10807	0.0644215	0.0644215	ALOX5/IL18RAP/IL1R2/IRAK3/MAP2K6/NFKB1/S100A12	7
REACTOME_DEGRADATION_OF_THE_EXTRACELLULAR_MATRIX	7/275	140/10807	0.0664149	0.0664149	ADAM9/CAPNS1/CAST/CD44/MMP8/MMP9/TIMP1	7
REACTOME_PLATELET_HOMEOSTASIS	5/275	86/10807	0.0679666	0.0679666	FGR/GNG5/KCNMA1/MAPK14/SRI	5
REACTOME_BUTYRATE_RESPONSE_FACTOR_1_BRF1_BINDS_AND_DESTABILIZES_MRNA	2/275	17/10807	0.0682706	0.0682706	EXOSC4/MAPKAPK2	2
REACTOME_GAB1_SIGNALOSOME	2/275	17/10807	0.0682706	0.0682706	AREG/PAG1	2
REACTOME_IL_6_TYPE_CYTOKINE_RECEPTOR_LIGAND_INTERACTIONS	2/275	17/10807	0.0682706	0.0682706	IL6ST/JAK2	2
REACTOME_KSRP_KHSRP_BINDS_AND_DESTABILIZES_MRNA	2/275	17/10807	0.0682706	0.0682706	EXOSC4/MAPK14	2
REACTOME_PLATELET_SENSITIZATION_BY_LDL	2/275	17/10807	0.0682706	0.0682706	FGR/MAPK14	2
REACTOME_TRISTETRAPROLIN_TTP_ZFP36_BINDS_AND_DESTABILIZES_MRNA	2/275	17/10807	0.0682706	0.0682706	EXOSC4/MAPKAPK2	2
REACTOME_TP53_REGULATES_TRANSCRIPTION_OF_GENES_INVOLVED_IN_G2_CELL_CYCLE_ARREST	2/275	18/10807	0.075552	0.075552	GADD45A/TFDP1	2
REACTOME_EXTRACELLULAR_MATRIX_ORGANIZATION	12/275	301/10807	0.0832582	0.0832582	ADAM9/CAPNS1/CAST/CD44/CEACAM1/COLGALT1/ITGAM/LOXL1/MMP8/MMP9/PLEC/TIMP1	12
REACTOME_RAB_GERANYLGERANYLATION	4/275	65/10807	0.0833236	0.0833236	RAB19/RAB20/RAB32/RAB3A	4
REACTOME_ACTIVATION_OF_GENE_EXPRESSION_BY_SREBF_SREBP	3/275	42/10807	0.090628	0.090628	DHCR7/MTF1/SMARCD3	3
REACTOME_GLUCAGON_LIKE_PEPTIDE_1_GLP1_REGULATES_INSULIN_SECRETION	3/275	42/10807	0.090628	0.090628	GNG5/KCNG2/PRKACG	3
REACTOME_AUTOPHAGY	7/275	151/10807	0.090778	0.090778	DYNC1I1/EPAS1/LAMTOR5/MFN2/PLIN3/UBAP1/VIM	7
REACTOME_SIGNALLING_TO_RAS	2/275	20/10807	0.0907979	0.0907979	MAPK14/MAPKAPK2	2
REACTOME_MITOCHONDRIAL_BIOGENESIS	5/275	94/10807	0.0913829	0.0913829	CRTC3/MAPK14/SIRT5/SMARCD3/TMEM11	5
REACTOME_ION_CHANNEL_TRANSPORT	8/275	183/10807	0.0955472	0.0955472	ANO10/ASPH/ATP11B/ATP6V1C1/ATP9A/CLCA4/SRI/STOM	8
REACTOME_BILE_ACID_AND_BILE_SALT_METABOLISM	3/275	43/10807	0.0956804	0.0956804	AKR1C3/OSBPL1A/OSBPL9	3
REACTOME_SIGNALING_BY_SCF_KIT	3/275	43/10807	0.0956804	0.0956804	GRB10/JAK2/MMP9	3
REACTOME_REGULATION_OF_INSULIN_LIKE_GROWTH_FACTOR_IGF_TRANSPORT_AND_UPTAKE_BY_INSULIN_LIKE_GROWTH_FACTOR_BINDING_PROTEINS_IGFBPS	6/275	124/10807	0.0965417	0.0965417	APOA2/CKAP4/F5/IGFBP7/QSOX1/TIMP1	6
REACTOME_BRANCHED_CHAIN_AMINO_ACID_CATABOLISM	2/275	21/10807	0.0987303	0.0987303	ACAD8/BCAT1	2
REACTOME_CD209_DC_SIGN_SIGNALING	2/275	21/10807	0.0987303	0.0987303	NFKB1/PRKACG	2
REACTOME_SYNAPTIC_ADHESION_LIKE_MOLECULES	2/275	21/10807	0.0987303	0.0987303	FLOT1/FLOT2	2
REACTOME_SYNTHESIS_OF_LEUKOTRIENES_LT_AND_EOXINS_EX	2/275	21/10807	0.0987303	0.0987303	ALOX5/MAPKAPK2	2
REACTOME_SPHINGOLIPID_DE_NOVO_BIOSYNTHESIS	3/275	44/10807	0.100845	0.100845	DEGS1/SGMS2/SPTLC2	3
REACTOME_SLC_MEDIATED_TRANSMEMBRANE_TRANSPORT	10/275	250/10807	0.105773	0.105773	EMB/SLC22A4/SLC26A6/SLC2A1/SLC30A1/SLC36A1/SLC40A1/SLC7A11/SLCO4C1/SRI	10
REACTOME_CHAPERONE_MEDIATED_AUTOPHAGY	2/275	22/10807	0.106848	0.106848	PLIN3/VIM	2
REACTOME_ERK_MAPK_TARGETS	2/275	22/10807	0.106848	0.106848	MAPK14/MEF2A	2
REACTOME_INTRINSIC_PATHWAY_OF_FIBRIN_CLOT_FORMATION	2/275	23/10807	0.115138	0.115138	F8/PRCP	2
REACTOME_RAF_INDEPENDENT_MAPK1_3_ACTIVATION	2/275	23/10807	0.115138	0.115138	IL6ST/JAK2	2
REACTOME_NR1H2_AND_NR1H3_MEDIATED_SIGNALING	3/275	47/10807	0.116982	0.116982	ABCA1/ABCG1/MYLIP	3
REACTOME_INTERLEUKIN_1_SIGNALING	5/275	102/10807	0.118419	0.118419	IL1R2/IRAK3/MAP2K6/NFKB1/S100A12	5
REACTOME_ACTIVATION_OF_NOXA_AND_TRANSLOCATION_TO_MITOCHONDRIA	1/275	5/10807	0.120941	0.120941	TFDP1	1
REACTOME_IRS_ACTIVATION	1/275	5/10807	0.120941	0.120941	GRB10	1
REACTOME_LEUKOTRIENE_RECEPTORS	1/275	5/10807	0.120941	0.120941	LTB4R	1
REACTOME_MET_ACTIVATES_PTPN11	1/275	5/10807	0.120941	0.120941	HGF	1
REACTOME_MET_INTERACTS_WITH_TNS_PROTEINS	1/275	5/10807	0.120941	0.120941	HGF	1
REACTOME_NGF_INDEPENDANT_TRKA_ACTIVATION	1/275	5/10807	0.120941	0.120941	ADORA2A	1
REACTOME_NR1H2_NR1H3_REGULATE_GENE_EXPRESSION_TO_LIMIT_CHOLESTEROL_UPTAKE	1/275	5/10807	0.120941	0.120941	MYLIP	1
REACTOME_PKA_MEDIATED_PHOSPHORYLATION_OF_KEY_METABOLIC_FACTORS	1/275	5/10807	0.120941	0.120941	PRKACG	1
REACTOME_PTK6_EXPRESSION	1/275	5/10807	0.120941	0.120941	EPAS1	1
REACTOME_RUNX2_REGULATES_CHONDROCYTE_MATURATION	1/275	5/10807	0.120941	0.120941	HDAC4	1
REACTOME_DISEASES_OF_IMMUNE_SYSTEM	2/275	24/10807	0.123585	0.123585	NFKB1/TLR5	2
REACTOME_INTERLEUKIN_6_FAMILY_SIGNALING	2/275	24/10807	0.123585	0.123585	IL6ST/JAK2	2
REACTOME_PURINERGIC_SIGNALING_IN_LEISHMANIASIS_INFECTION	2/275	24/10807	0.123585	0.123585	NFKB1/TXN	2
REACTOME_SYNTHESIS_OF_VERY_LONG_CHAIN_FATTY_ACYL_COAS	2/275	24/10807	0.123585	0.123585	ACSL3/ACSL4	2
REACTOME_TRAF6_MEDIATED_NF_KB_ACTIVATION	2/275	24/10807	0.123585	0.123585	NFKB1/S100A12	2
REACTOME_TRIGLYCERIDE_CATABOLISM	2/275	24/10807	0.123585	0.123585	PLIN3/PRKACG	2
REACTOME_SIGNALING_BY_NTRKS	6/275	134/10807	0.126804	0.126804	ADORA2A/CDK5R1/ID1/MAPK14/MAPKAPK2/MEF2A	6
REACTOME_ADP_SIGNALLING_THROUGH_P2Y_PURINOCEPTOR_1	2/275	25/10807	0.132176	0.132176	GNG5/MAPK14	2
REACTOME_ANTIGEN_PRESENTATION_FOLDING_ASSEMBLY_AND_PEPTIDE_LOADING_OF_CLASS_I_MHC	2/275	25/10807	0.132176	0.132176	BCAP31/SEC24A	2
REACTOME_CHOLESTEROL_BIOSYNTHESIS	2/275	25/10807	0.132176	0.132176	DHCR7/MSMO1	2
REACTOME_GLUCURONIDATION	2/275	25/10807	0.132176	0.132176	UGT2B15/UGT2B7	2
REACTOME_SIGNALING_BY_VEGF	5/275	106/10807	0.133205	0.133205	ELMO2/MAPK14/MAPKAPK2/PRKACG/VAV3	5
REACTOME_STIMULI_SENSING_CHANNELS	5/275	106/10807	0.133205	0.133205	ANO10/ASPH/CLCA4/SRI/STOM	5
REACTOME_SIGNALING_BY_FGFR1	3/275	50/10807	0.134008	0.134008	ANOS1/KL/MKNK1	3
REACTOME_DECTIN_2_FAMILY	2/275	26/10807	0.140898	0.140898	CLEC4D/FCER1G	2
REACTOME_METAL_ION_SLC_TRANSPORTERS	2/275	26/10807	0.140898	0.140898	SLC30A1/SLC40A1	2
REACTOME_ACTIVATED_NTRK2_SIGNALS_THROUGH_CDK5	1/275	6/10807	0.14332	0.14332	CDK5R1	1
REACTOME_ACTIVATION_OF_TRKA_RECEPTORS	1/275	6/10807	0.14332	0.14332	ADORA2A	1
REACTOME_BIOSYNTHESIS_OF_EPA_DERIVED_SPMS	1/275	6/10807	0.14332	0.14332	ALOX5	1
REACTOME_CLEC7A_INFLAMMASOME_PATHWAY	1/275	6/10807	0.14332	0.14332	NFKB1	1
REACTOME_FIBRONECTIN_MATRIX_FORMATION	1/275	6/10807	0.14332	0.14332	CEACAM1	1
REACTOME_MET_ACTIVATES_PI3K_AKT_SIGNALING	1/275	6/10807	0.14332	0.14332	HGF	1
REACTOME_MET_RECEPTOR_ACTIVATION	1/275	6/10807	0.14332	0.14332	HGF	1
REACTOME_MISSPLICED_LRP5_MUTANTS_HAVE_ENHANCED_BETA_CATENIN_DEPENDENT_SIGNALING	1/275	6/10807	0.14332	0.14332	KREMEN1	1
REACTOME_MOLYBDENUM_COFACTOR_BIOSYNTHESIS	1/275	6/10807	0.14332	0.14332	MOCS1	1
REACTOME_PROTON_COUPLED_MONOCARBOXYLATE_TRANSPORT	1/275	6/10807	0.14332	0.14332	EMB	1
REACTOME_SYNTHESIS_OF_LIPOXINS_LX	1/275	6/10807	0.14332	0.14332	ALOX5	1
REACTOME_SYNTHESIS_OF_WYBUTOSINE_AT_G37_OF_TRNA_PHE	1/275	6/10807	0.14332	0.14332	TYW5	1
REACTOME_ACYL_CHAIN_REMODELLING_OF_PC	2/275	27/10807	0.149739	0.149739	LPCAT3/PLBD1	2
REACTOME_ATF4_ACTIVATES_GENES_IN_RESPONSE_TO_ENDOPLASMIC_RETICULUM_STRESS	2/275	27/10807	0.149739	0.149739	ASNS/EXOSC4	2
REACTOME_GLYCOGEN_METABOLISM	2/275	27/10807	0.149739	0.149739	GYG1/PYGL	2
REACTOME_INTERLEUKIN_RECEPTOR_SHC_SIGNALING	2/275	27/10807	0.149739	0.149739	IL2RA/JAK2	2
REACTOME_ION_TRANSPORT_BY_P_TYPE_ATPASES	3/275	55/10807	0.164107	0.164107	ATP11B/ATP9A/SRI	3
REACTOME_TRANSCRIPTIONAL_ACTIVATION_OF_MITOCHONDRIAL_BIOGENESIS	3/275	55/10807	0.164107	0.164107	CRTC3/SIRT5/SMARCD3	3
REACTOME_CREB_PHOSPHORYLATION	1/275	7/10807	0.165132	0.165132	MAPKAPK2	1
REACTOME_DEX_H_BOX_HELICASES_ACTIVATE_TYPE_I_IFN_AND_INFLAMMATORY_CYTOKINES_PRODUCTION	1/275	7/10807	0.165132	0.165132	NFKB1	1
REACTOME_ERYTHROPOIETIN_ACTIVATES_PHOSPHOLIPASE_C_GAMMA_PLCG	1/275	7/10807	0.165132	0.165132	JAK2	1
REACTOME_ERYTHROPOIETIN_ACTIVATES_STAT5	1/275	7/10807	0.165132	0.165132	JAK2	1
REACTOME_IKBA_VARIANT_LEADS_TO_EDA_ID	1/275	7/10807	0.165132	0.165132	NFKB1	1
REACTOME_LOSS_OF_FUNCTION_OF_SMAD2_3_IN_CANCER	1/275	7/10807	0.165132	0.165132	TGFBR1	1
REACTOME_ZINC_EFFLUX_AND_COMPARTMENTALIZATION_BY_THE_SLC30_FAMILY	1/275	7/10807	0.165132	0.165132	SLC30A1	1
REACTOME_TRANSCRIPTIONAL_REGULATION_OF_WHITE_ADIPOCYTE_DIFFERENTIATION	4/275	84/10807	0.165673	0.165673	KLF5/NFKB1/SMARCD3/ZNF467	4
REACTOME_ACYL_CHAIN_REMODELLING_OF_PE	2/275	29/10807	0.167734	0.167734	LPCAT3/PLBD1	2
REACTOME_INTERCONVERSION_OF_NUCLEOTIDE_DI_AND_TRIPHOSPHATES	2/275	29/10807	0.167734	0.167734	GSR/TXN	2
REACTOME_PHOSPHOLIPID_METABOLISM	8/275	211/10807	0.17019	0.17019	BMX/CHKA/CHPT1/GPAT3/GPAT4/LPCAT3/PCYT1A/PLBD1	8
REACTOME_TRANSPORT_OF_BILE_SALTS_AND_ORGANIC_ACIDS_METAL_IONS_AND_AMINE_COMPOUNDS	4/275	86/10807	0.175637	0.175637	EMB/SLC22A4/SLC30A1/SLC40A1	4
REACTOME_HSP90_CHAPERONE_CYCLE_FOR_STEROID_HORMONE_RECEPTORS_SHR	3/275	57/10807	0.176667	0.176667	DYNC1I1/FKBP5/HSPA1L	3
REACTOME_SUMOYLATION_OF_INTRACELLULAR_RECEPTORS	2/275	30/10807	0.176865	0.176865	HDAC4/PIAS2	2
REACTOME_HS_GAG_BIOSYNTHESIS	2/275	31/10807	0.186072	0.186072	EXT1/HS3ST3B1	2
REACTOME_TRANSCRIPTIONAL_REGULATION_OF_PLURIPOTENT_STEM_CELLS	2/275	31/10807	0.186072	0.186072	EPAS1/HHEX	2
REACTOME_ACTIVATION_OF_C3_AND_C5	1/275	8/10807	0.18639	0.18639	CFP	1
REACTOME_BIOSYNTHESIS_OF_MARESINS	1/275	8/10807	0.18639	0.18639	ALOX5	1
REACTOME_INTERLEUKIN_1_PROCESSING	1/275	8/10807	0.18639	0.18639	NFKB1	1
REACTOME_LINOLEIC_ACID_LA_METABOLISM	1/275	8/10807	0.18639	0.18639	ABCD1	1
REACTOME_PHASE_3_RAPID_REPOLARISATION	1/275	8/10807	0.18639	0.18639	KCNE1	1
REACTOME_SIGNALING_BY_TGF_BETA_RECEPTOR_COMPLEX_IN_CANCER	1/275	8/10807	0.18639	0.18639	TGFBR1	1
REACTOME_UBIQUINOL_BIOSYNTHESIS	1/275	8/10807	0.18639	0.18639	COQ7	1
REACTOME_VITAMIN_C_ASCORBATE_METABOLISM	1/275	8/10807	0.18639	0.18639	SLC2A1	1
REACTOME_ARACHIDONIC_ACID_METABOLISM	3/275	59/10807	0.189484	0.189484	AKR1C3/ALOX5/MAPKAPK2	3
REACTOME_PERK_REGULATES_GENE_EXPRESSION	2/275	32/10807	0.195344	0.195344	ASNS/EXOSC4	2
REACTOME_PLASMA_LIPOPROTEIN_REMODELING	2/275	32/10807	0.195344	0.195344	ABCG1/APOA2	2
REACTOME_TAK1_ACTIVATES_NFKB_BY_PHOSPHORYLATION_AND_ACTIVATION_OF_IKKS_COMPLEX	2/275	32/10807	0.195344	0.195344	NFKB1/S100A12	2
REACTOME_COLLAGEN_FORMATION	4/275	90/10807	0.196151	0.196151	COLGALT1/LOXL1/MMP9/PLEC	4
REACTOME_ASSEMBLY_OF_COLLAGEN_FIBRILS_AND_OTHER_MULTIMERIC_STRUCTURES	3/275	61/10807	0.202529	0.202529	LOXL1/MMP9/PLEC	3
REACTOME_ER_TO_GOLGI_ANTEROGRADE_TRANSPORT	6/275	155/10807	0.202876	0.202876	AREG/CD59/DYNC1I1/F5/F8/SEC24A	6
REACTOME_AMINO_ACID_TRANSPORT_ACROSS_THE_PLASMA_MEMBRANE	2/275	33/10807	0.204674	0.204674	SLC36A1/SLC7A11	2
REACTOME_GLUCAGON_SIGNALING_IN_METABOLIC_REGULATION	2/275	33/10807	0.204674	0.204674	GNG5/PRKACG	2
REACTOME_SIGNAL_AMPLIFICATION	2/275	33/10807	0.204674	0.204674	GNG5/MAPK14	2
REACTOME_METABOLISM_OF_VITAMINS_AND_COFACTORS	7/275	189/10807	0.206817	0.206817	AKR1C3/APOA2/COQ7/MMADHC/MOCS1/NMRK1/SLC2A1	7
REACTOME_ACTIVATION_OF_PUMA_AND_TRANSLOCATION_TO_MITOCHONDRIA	1/275	9/10807	0.207109	0.207109	TFDP1	1
REACTOME_CA2_ACTIVATED_K_CHANNELS	1/275	9/10807	0.207109	0.207109	KCNMA1	1
REACTOME_CD163_MEDIATING_AN_ANTI_INFLAMMATORY_RESPONSE	1/275	9/10807	0.207109	0.207109	MAPK14	1
REACTOME_DOWNREGULATION_OF_ERBB4_SIGNALING	1/275	9/10807	0.207109	0.207109	NEDD4	1
REACTOME_EGFR_INTERACTS_WITH_PHOSPHOLIPASE_C_GAMMA	1/275	9/10807	0.207109	0.207109	AREG	1
REACTOME_ERYTHROCYTES_TAKE_UP_OXYGEN_AND_RELEASE_CARBON_DIOXIDE	1/275	9/10807	0.207109	0.207109	CA4	1
REACTOME_HYDROLYSIS_OF_LPC	1/275	9/10807	0.207109	0.207109	PLBD1	1
REACTOME_INTERLEUKIN_23_SIGNALING	1/275	9/10807	0.207109	0.207109	JAK2	1
REACTOME_LIPOPHAGY	1/275	9/10807	0.207109	0.207109	PLIN3	1
REACTOME_MULTIFUNCTIONAL_ANION_EXCHANGERS	1/275	9/10807	0.207109	0.207109	SLC26A6	1
REACTOME_MYOCLONIC_EPILEPSY_OF_LAFORA	1/275	9/10807	0.207109	0.207109	GYG1	1
REACTOME_PI5P_REGULATES_TP53_ACETYLATION	1/275	9/10807	0.207109	0.207109	MAP2K6	1
REACTOME_REGULATION_OF_PTEN_LOCALIZATION	1/275	9/10807	0.207109	0.207109	NEDD4	1
REACTOME_ROBO_RECEPTORS_BIND_AKAP5	1/275	9/10807	0.207109	0.207109	PRKACG	1
REACTOME_SPERM_MOTILITY_AND_TAXES	1/275	9/10807	0.207109	0.207109	CATSPER1	1
REACTOME_SYNTHESIS_OF_5_EICOSATETRAENOIC_ACIDS	1/275	9/10807	0.207109	0.207109	ALOX5	1
REACTOME_O_LINKED_GLYCOSYLATION_OF_MUCINS	3/275	62/10807	0.20913	0.20913	GALNT1/GALNT14/ST6GALNAC3	3
REACTOME_SIGNALLING_TO_ERKS	2/275	34/10807	0.214051	0.214051	MAPK14/MAPKAPK2	2
REACTOME_MHC_CLASS_II_ANTIGEN_PRESENTATION	5/275	126/10807	0.217787	0.217787	CTSH/DYNC1I1/KIF3C/OSBPL1A/SEC24A	5
REACTOME_OXIDATIVE_STRESS_INDUCED_SENESCENCE	5/275	126/10807	0.217787	0.217787	MAP2K6/MAPK14/MAPKAPK2/TFDP1/TXN	5
REACTOME_COLLAGEN_DEGRADATION	3/275	64/10807	0.22247	0.22247	ADAM9/MMP8/MMP9	3
REACTOME_ORGANELLE_BIOGENESIS_AND_MAINTENANCE	10/275	296/10807	0.222662	0.222662	CDK5RAP2/CRTC3/EXOC6/HAUS4/KIF3C/MAPK14/SIRT5/SMARCD3/TMEM11/TTC26	10
REACTOME_GPVI_MEDIATED_ACTIVATION_CASCADE	2/275	35/10807	0.223467	0.223467	FCER1G/VAV3	2
REACTOME_ACTIVATION_OF_PPARGC1A_PGC_1ALPHA_BY_PHOSPHORYLATION	1/275	10/10807	0.227302	0.227302	MAPK14	1
REACTOME_ACTIVATION_OF_THE_AP_1_FAMILY_OF_TRANSCRIPTION_FACTORS	1/275	10/10807	0.227302	0.227302	MAPK14	1
REACTOME_CALCITONIN_LIKE_LIGAND_RECEPTORS	1/275	10/10807	0.227302	0.227302	ADM	1
REACTOME_CHYLOMICRON_ASSEMBLY	1/275	10/10807	0.227302	0.227302	APOA2	1
REACTOME_CHYLOMICRON_REMODELING	1/275	10/10807	0.227302	0.227302	APOA2	1
REACTOME_HDL_REMODELING	1/275	10/10807	0.227302	0.227302	ABCG1	1
REACTOME_MET_RECEPTOR_RECYCLING	1/275	10/10807	0.227302	0.227302	HGF	1
REACTOME_NEUROTRANSMITTER_CLEARANCE	1/275	10/10807	0.227302	0.227302	ALDH2	1
REACTOME_ORGANIC_CATION_TRANSPORT	1/275	10/10807	0.227302	0.227302	SLC22A4	1
REACTOME_POU5F1_OCT4_SOX2_NANOG_REPRESS_GENES_RELATED_TO_DIFFERENTIATION	1/275	10/10807	0.227302	0.227302	HHEX	1
REACTOME_REGULATION_OF_FOXO_TRANSCRIPTIONAL_ACTIVITY_BY_ACETYLATION	1/275	10/10807	0.227302	0.227302	TXN	1
REACTOME_RUNX3_REGULATES_P14_ARF	1/275	10/10807	0.227302	0.227302	HDAC4	1
REACTOME_SIGNAL_ATTENUATION	1/275	10/10807	0.227302	0.227302	GRB10	1
REACTOME_UREA_CYCLE	1/275	10/10807	0.227302	0.227302	ARG1	1
REACTOME_GLUTATHIONE_CONJUGATION	2/275	36/10807	0.232915	0.232915	GCLM/MGST2	2
REACTOME_NOD1_2_SIGNALING_PATHWAY	2/275	36/10807	0.232915	0.232915	MAP2K6/MAPK14	2
REACTOME_NUCLEOBASE_CATABOLISM	2/275	36/10807	0.232915	0.232915	UPB1/UPP1	2
REACTOME_DETOXIFICATION_OF_REACTIVE_OXYGEN_SPECIES	2/275	37/10807	0.242386	0.242386	GSR/TXN	2
REACTOME_FATTY_ACYL_COA_BIOSYNTHESIS	2/275	37/10807	0.242386	0.242386	ACSL3/ACSL4	2
REACTOME_NR1H3_NR1H2_REGULATE_GENE_EXPRESSION_LINKED_TO_CHOLESTEROL_TRANSPORT_AND_EFFLUX	2/275	37/10807	0.242386	0.242386	ABCA1/ABCG1	2
REACTOME_METABOLISM_OF_NUCLEOTIDES	4/275	99/10807	0.244677	0.244677	GSR/TXN/UPB1/UPP1	4
REACTOME_ASPARTATE_AND_ASPARAGINE_METABOLISM	1/275	11/10807	0.246983	0.246983	ASNS	1
REACTOME_BETA_OXIDATION_OF_VERY_LONG_CHAIN_FATTY_ACIDS	1/275	11/10807	0.246983	0.246983	ABCD1	1
REACTOME_DIGESTION_OF_DIETARY_CARBOHYDRATE	1/275	11/10807	0.246983	0.246983	MGAM	1
REACTOME_DSCAM_INTERACTIONS	1/275	11/10807	0.246983	0.246983	MAPK14	1
REACTOME_ENOS_ACTIVATION	1/275	11/10807	0.246983	0.246983	DDAH2	1
REACTOME_MET_ACTIVATES_RAP1_AND_RAC1	1/275	11/10807	0.246983	0.246983	HGF	1
REACTOME_PEXOPHAGY	1/275	11/10807	0.246983	0.246983	EPAS1	1
REACTOME_PYRIMIDINE_SALVAGE	1/275	11/10807	0.246983	0.246983	UPP1	1
REACTOME_REGULATED_PROTEOLYSIS_OF_P75NTR	1/275	11/10807	0.246983	0.246983	NFKB1	1
REACTOME_REGULATION_OF_GENE_EXPRESSION_BY_HYPOXIA_INDUCIBLE_FACTOR	1/275	11/10807	0.246983	0.246983	EPAS1	1
REACTOME_REGULATION_OF_SIGNALING_BY_NODAL	1/275	11/10807	0.246983	0.246983	ACVR1B	1
REACTOME_SIGNALING_BY_LEPTIN	1/275	11/10807	0.246983	0.246983	JAK2	1
REACTOME_SODIUM_CALCIUM_EXCHANGERS	1/275	11/10807	0.246983	0.246983	SRI	1
REACTOME_TYPE_I_HEMIDESMOSOME_ASSEMBLY	1/275	11/10807	0.246983	0.246983	PLEC	1
REACTOME_UPTAKE_AND_FUNCTION_OF_ANTHRAX_TOXINS	1/275	11/10807	0.246983	0.246983	MAP2K6	1
REACTOME_TRIGLYCERIDE_METABOLISM	2/275	38/10807	0.251873	0.251873	PLIN3/PRKACG	2
REACTOME_LEISHMANIA_INFECTION	10/275	306/10807	0.253194	0.253194	ADM/ADORA2A/ELMO2/FGR/GNG5/MAPK14/NFKB1/PRKACG/TXN/VAV3	10
REACTOME_NGF_STIMULATED_TRANSCRIPTION	2/275	39/10807	0.26137	0.26137	CDK5R1/ID1	2
REACTOME_SYNTHESIS_OF_PA	2/275	39/10807	0.26137	0.26137	GPAT3/GPAT4	2
REACTOME_ACTIVATION_OF_THE_TFAP2_AP_2_FAMILY_OF_TRANSCRIPTION_FACTORS	1/275	12/10807	0.266164	0.266164	CITED4	1
REACTOME_CREB1_PHOSPHORYLATION_THROUGH_THE_ACTIVATION_OF_ADENYLATE_CYCLASE	1/275	12/10807	0.266164	0.266164	PRKACG	1
REACTOME_ERYTHROPOIETIN_ACTIVATES_PHOSPHOINOSITIDE_3_KINASE_PI3K	1/275	12/10807	0.266164	0.266164	JAK2	1
REACTOME_ETHANOL_OXIDATION	1/275	12/10807	0.266164	0.266164	ALDH2	1
REACTOME_FGFR1C_LIGAND_BINDING_AND_ACTIVATION	1/275	12/10807	0.266164	0.266164	ANOS1	1
REACTOME_GLUTATHIONE_SYNTHESIS_AND_RECYCLING	1/275	12/10807	0.266164	0.266164	GCLM	1
REACTOME_HYALURONAN_UPTAKE_AND_DEGRADATION	1/275	12/10807	0.266164	0.266164	CD44	1
REACTOME_INTERLEUKIN_2_SIGNALING	1/275	12/10807	0.266164	0.266164	IL2RA	1
REACTOME_JOSEPHIN_DOMAIN_DUBS	1/275	12/10807	0.266164	0.266164	RAD23B	1
REACTOME_PREGNENOLONE_BIOSYNTHESIS	1/275	12/10807	0.266164	0.266164	TSPO	1
REACTOME_REDUCTION_OF_CYTOSOLIC_CA_LEVELS	1/275	12/10807	0.266164	0.266164	SRI	1
REACTOME_REVERSIBLE_HYDRATION_OF_CARBON_DIOXIDE	1/275	12/10807	0.266164	0.266164	CA4	1
REACTOME_TP53_REGULATES_TRANSCRIPTION_OF_CASPASE_ACTIVATORS_AND_CASPASES	1/275	12/10807	0.266164	0.266164	NLRC4	1
REACTOME_TRANSPORT_OF_ORGANIC_ANIONS	1/275	12/10807	0.266164	0.266164	SLCO4C1	1
REACTOME_VLDLR_INTERNALISATION_AND_DEGRADATION	1/275	12/10807	0.266164	0.266164	MYLIP	1
REACTOME_RET_SIGNALING	2/275	40/10807	0.27087	0.27087	GRB10/PRKACG	2
REACTOME_TRANSCRIPTIONAL_REGULATION_BY_VENTX	2/275	40/10807	0.27087	0.27087	ANAPC15/NFKB1	2
REACTOME_ONCOGENIC_MAPK_SIGNALING	3/275	72/10807	0.277223	0.277223	AGTRAP/JAK2/ZC3HAV1	3
REACTOME_TRANSPORT_OF_INORGANIC_CATIONS_ANIONS_AND_AMINO_ACIDS_OLIGOPEPTIDES	4/275	106/10807	0.284076	0.284076	SLC26A6/SLC36A1/SLC7A11/SRI	4
REACTOME_ADVANCED_GLYCOSYLATION_ENDPRODUCT_RECEPTOR_SIGNALING	1/275	13/10807	0.284858	0.284858	S100A12	1
REACTOME_ALPHA_LINOLENIC_OMEGA3_AND_LINOLEIC_OMEGA6_ACID_METABOLISM	1/275	13/10807	0.284858	0.284858	ABCD1	1
REACTOME_DISSOLUTION_OF_FIBRIN_CLOT	1/275	13/10807	0.284858	0.284858	SERPINB8	1
REACTOME_ERYTHROCYTES_TAKE_UP_CARBON_DIOXIDE_AND_RELEASE_OXYGEN	1/275	13/10807	0.284858	0.284858	CA4	1
REACTOME_INHIBITION_OF_REPLICATION_INITIATION_OF_DAMAGED_DNA_BY_RB1_E2F1	1/275	13/10807	0.284858	0.284858	TFDP1	1
REACTOME_NF_KB_IS_ACTIVATED_AND_SIGNALS_SURVIVAL	1/275	13/10807	0.284858	0.284858	NFKB1	1
REACTOME_SIGNALING_BY_ACTIVIN	1/275	13/10807	0.284858	0.284858	ACVR1B	1
REACTOME_SYNTHESIS_OF_PE	1/275	13/10807	0.284858	0.284858	CHKA	1
REACTOME_FATTY_ACID_METABOLISM	6/275	177/10807	0.295897	0.295897	ABCD1/ACSL3/ACSL4/AKR1C3/ALOX5/MAPKAPK2	6
REACTOME_CONSTITUTIVE_SIGNALING_BY_ABERRANT_PI3K_IN_CANCER	3/275	75/10807	0.298122	0.298122	AREG/HGF/KL	3
REACTOME_EXTRA_NUCLEAR_ESTROGEN_SIGNALING	3/275	75/10807	0.298122	0.298122	AREG/GNG5/MMP9	3
REACTOME_VASOPRESSIN_REGULATES_RENAL_WATER_HOMEOSTASIS_VIA_AQUAPORINS	2/275	43/10807	0.299325	0.299325	GNG5/PRKACG	2
REACTOME_PHASE_II_CONJUGATION_OF_COMPOUNDS	4/275	109/10807	0.301255	0.301255	GCLM/MGST2/UGT2B15/UGT2B7	4
REACTOME_DEFECTIVE_EXT2_CAUSES_EXOSTOSES_2	1/275	14/10807	0.303078	0.303078	EXT1	1
REACTOME_DEFECTS_IN_COBALAMIN_B12_METABOLISM	1/275	14/10807	0.303078	0.303078	MMADHC	1
REACTOME_ERYTHROPOIETIN_ACTIVATES_RAS	1/275	14/10807	0.303078	0.303078	JAK2	1
REACTOME_PTK6_REGULATES_RHO_GTPASES_RAS_GTPASE_AND_MAP_KINASES	1/275	14/10807	0.303078	0.303078	ELMO2	1
REACTOME_REGULATION_OF_IFNG_SIGNALING	1/275	14/10807	0.303078	0.303078	JAK2	1
REACTOME_RESPONSE_TO_METAL_IONS	1/275	14/10807	0.303078	0.303078	MTF1	1
REACTOME_SHC1_EVENTS_IN_EGFR_SIGNALING	1/275	14/10807	0.303078	0.303078	AREG	1
REACTOME_SYNTHESIS_OF_BILE_ACIDS_AND_BILE_SALTS_VIA_24_HYDROXYCHOLESTEROL	1/275	14/10807	0.303078	0.303078	AKR1C3	1
REACTOME_TP53_REGULATES_TRANSCRIPTION_OF_SEVERAL_ADDITIONAL_CELL_DEATH_GENES_WHOSE_SPECIFIC_ROLES_IN_P53_DEPENDENT_APOPTOSIS_REMAIN_UNCERTAIN	1/275	14/10807	0.303078	0.303078	NDRG1	1
REACTOME_NEGATIVE_REGULATION_OF_THE_PI3K_AKT_NETWORK	4/275	110/10807	0.307009	0.307009	AREG/HGF/KL/PHLPP1	4
REACTOME_AGGREPHAGY	2/275	44/10807	0.308777	0.308777	DYNC1I1/VIM	2
REACTOME_CYCLIN_D_ASSOCIATED_EVENTS_IN_G1	2/275	44/10807	0.308777	0.308777	JAK2/TFDP1	2
REACTOME_INTERLEUKIN_2_FAMILY_SIGNALING	2/275	44/10807	0.308777	0.308777	IL2RA/JAK2	2
REACTOME_TP53_REGULATES_TRANSCRIPTION_OF_CELL_DEATH_GENES	2/275	44/10807	0.308777	0.308777	NDRG1/NLRC4	2
REACTOME_O_LINKED_GLYCOSYLATION	4/275	111/10807	0.312774	0.312774	CFP/GALNT1/GALNT14/ST6GALNAC3	4
REACTOME_SIGNALING_BY_INSULIN_RECEPTOR	3/275	78/10807	0.319106	0.319106	ATP6V1C1/GRB10/KL	3
REACTOME_EICOSANOID_LIGAND_BINDING_RECEPTORS	1/275	15/10807	0.320835	0.320835	LTB4R	1
REACTOME_METABOLISM_OF_NITRIC_OXIDE_ENOS_ACTIVATION_AND_REGULATION	1/275	15/10807	0.320835	0.320835	DDAH2	1
REACTOME_MRNA_DECAY_BY_5_TO_3_EXORIBONUCLEASE	1/275	15/10807	0.320835	0.320835	LSM6	1
REACTOME_NEGATIVE_REGULATION_OF_TCF_DEPENDENT_SIGNALING_BY_WNT_LIGAND_ANTAGONISTS	1/275	15/10807	0.320835	0.320835	KREMEN1	1
REACTOME_ORGANIC_CATION_ANION_ZWITTERION_TRANSPORT	1/275	15/10807	0.320835	0.320835	SLC22A4	1
REACTOME_PLATELET_ADHESION_TO_EXPOSED_COLLAGEN	1/275	15/10807	0.320835	0.320835	FCER1G	1
REACTOME_PROLACTIN_RECEPTOR_SIGNALING	1/275	15/10807	0.320835	0.320835	JAK2	1
REACTOME_SYNTHESIS_OF_BILE_ACIDS_AND_BILE_SALTS_VIA_27_HYDROXYCHOLESTEROL	1/275	15/10807	0.320835	0.320835	AKR1C3	1
REACTOME_SYNTHESIS_OF_PROSTAGLANDINS_PG_AND_THROMBOXANES_TX	1/275	15/10807	0.320835	0.320835	AKR1C3	1
REACTOME_TRANSCRIPTIONAL_REGULATION_BY_TP53	11/275	365/10807	0.325933	0.325933	CDK5R1/GADD45A/GSR/LAMTOR5/MAP2K6/MAPK14/NDRG1/NLRC4/PRMT5/TFDP1/TXN	11
REACTOME_RMTS_METHYLATE_HISTONE_ARGININES	3/275	79/10807	0.326108	0.326108	JAK2/PRMT5/SMARCD3	3
REACTOME_INTERLEUKIN_10_SIGNALING	2/275	46/10807	0.327598	0.327598	IL1R2/TIMP1	2
REACTOME_BIOLOGICAL_OXIDATIONS	7/275	221/10807	0.332035	0.332035	ALDH2/GCLM/MGST2/NQO2/POR/UGT2B15/UGT2B7	7
REACTOME_COMPLEMENT_CASCADE	4/275	115/10807	0.335922	0.335922	CD59/CFD/CFP/CR1	4
REACTOME_TRANSPORT_TO_THE_GOLGI_AND_SUBSEQUENT_MODIFICATION	6/275	186/10807	0.336244	0.336244	AREG/CD59/DYNC1I1/F5/F8/SEC24A	6
REACTOME_ASSEMBLY_OF_THE_HIV_VIRION	1/275	16/10807	0.338142	0.338142	UBAP1	1
REACTOME_CGMP_EFFECTS	1/275	16/10807	0.338142	0.338142	KCNMA1	1
REACTOME_CRMPS_IN_SEMA3A_SIGNALING	1/275	16/10807	0.338142	0.338142	CDK5R1	1
REACTOME_GLYCOGEN_STORAGE_DISEASES	1/275	16/10807	0.338142	0.338142	GYG1	1
REACTOME_GLYCOGEN_SYNTHESIS	1/275	16/10807	0.338142	0.338142	GYG1	1
REACTOME_MAP3K8_TPL2_DEPENDENT_MAPK1_3_ACTIVATION	1/275	16/10807	0.338142	0.338142	NFKB1	1
REACTOME_MRNA_DECAY_BY_3_TO_5_EXORIBONUCLEASE	1/275	16/10807	0.338142	0.338142	EXOSC4	1
REACTOME_NUCLEOTIDE_LIKE_PURINERGIC_RECEPTORS	1/275	16/10807	0.338142	0.338142	ADORA2A	1
REACTOME_P75NTR_SIGNALS_VIA_NF_KB	1/275	16/10807	0.338142	0.338142	NFKB1	1
REACTOME_RAP1_SIGNALLING	1/275	16/10807	0.338142	0.338142	PRKACG	1
REACTOME_SPRY_REGULATION_OF_FGF_SIGNALING	1/275	16/10807	0.338142	0.338142	MKNK1	1
REACTOME_STING_MEDIATED_INDUCTION_OF_HOST_IMMUNE_RESPONSES	1/275	16/10807	0.338142	0.338142	CGAS	1
REACTOME_TGF_BETA_RECEPTOR_SIGNALING_IN_EMT_EPITHELIAL_TO_MESENCHYMAL_TRANSITION	1/275	16/10807	0.338142	0.338142	TGFBR1	1
REACTOME_TRANSCRIPTION_OF_E2F_TARGETS_UNDER_NEGATIVE_CONTROL_BY_P107_RBL1_AND_P130_RBL2_IN_COMPLEX_WITH_HDAC1	1/275	16/10807	0.338142	0.338142	TFDP1	1
REACTOME_MAPK_FAMILY_SIGNALING_CASCADES	9/275	296/10807	0.340641	0.340641	AREG/CDC42EP3/HGF/IL2RA/IL6ST/JAK2/KL/PRKACG/RANBP9	9
REACTOME_G_ALPHA_Z_SIGNALLING_EVENTS	2/275	48/10807	0.346281	0.346281	GNG5/RGS19	2
REACTOME_INTERLEUKIN_3_INTERLEUKIN_5_AND_GM_CSF_SIGNALING	2/275	48/10807	0.346281	0.346281	IL2RA/JAK2	2
REACTOME_METABOLISM_OF_FAT_SOLUBLE_VITAMINS	2/275	48/10807	0.346281	0.346281	AKR1C3/APOA2	2
REACTOME_ACETYLCHOLINE_NEUROTRANSMITTER_RELEASE_CYCLE	1/275	17/10807	0.355008	0.355008	RAB3A	1
REACTOME_ACYL_CHAIN_REMODELLING_OF_PI	1/275	17/10807	0.355008	0.355008	PLBD1	1
REACTOME_DISEASES_ASSOCIATED_WITH_N_GLYCOSYLATION_OF_PROTEINS	1/275	17/10807	0.355008	0.355008	RFT1	1
REACTOME_FOXO_MEDIATED_TRANSCRIPTION_OF_CELL_CYCLE_GENES	1/275	17/10807	0.355008	0.355008	GADD45A	1
REACTOME_HYALURONAN_METABOLISM	1/275	17/10807	0.355008	0.355008	CD44	1
REACTOME_PKA_ACTIVATION_IN_GLUCAGON_SIGNALLING	1/275	17/10807	0.355008	0.355008	PRKACG	1
REACTOME_RIP_MEDIATED_NFKB_ACTIVATION_VIA_ZBP1	1/275	17/10807	0.355008	0.355008	NFKB1	1
REACTOME_ZINC_TRANSPORTERS	1/275	17/10807	0.355008	0.355008	SLC30A1	1
REACTOME_TP53_REGULATES_TRANSCRIPTION_OF_CELL_CYCLE_GENES	2/275	49/10807	0.355559	0.355559	GADD45A/TFDP1	2
REACTOME_REGULATION_OF_LIPID_METABOLISM_BY_PPARALPHA	4/275	119/10807	0.359141	0.359141	ABCA1/APOA2/MTF1/SMARCD3	4
REACTOME_SIGNALING_BY_EGFR	2/275	50/10807	0.36479	0.36479	AREG/PAG1	2
REACTOME_CROSSLINKING_OF_COLLAGEN_FIBRILS	1/275	18/10807	0.371447	0.371447	LOXL1	1
REACTOME_MECP2_REGULATES_NEURONAL_RECEPTORS_AND_CHANNELS	1/275	18/10807	0.371447	0.371447	FKBP5	1
REACTOME_NOREPINEPHRINE_NEUROTRANSMITTER_RELEASE_CYCLE	1/275	18/10807	0.371447	0.371447	RAB3A	1
REACTOME_RORA_ACTIVATES_GENE_EXPRESSION	1/275	18/10807	0.371447	0.371447	SMARCD3	1
REACTOME_SEROTONIN_NEUROTRANSMITTER_RELEASE_CYCLE	1/275	18/10807	0.371447	0.371447	RAB3A	1
REACTOME_CELL_SURFACE_INTERACTIONS_AT_THE_VASCULAR_WALL	6/275	194/10807	0.372617	0.372617	CD177/CD44/CEACAM1/FCER1G/ITGAM/SLC7A11	6
REACTOME_ASPARAGINE_N_LINKED_GLYCOSYLATION	9/275	305/10807	0.373171	0.373171	AREG/CD59/DYNC1I1/F5/F8/RAD23B/RFT1/SEC24A/ST6GALNAC3	9
REACTOME_EPH_EPHRIN_MEDIATED_REPULSION_OF_CELLS	2/275	51/10807	0.373971	0.373971	MMP9/VAV3	2
REACTOME_TP53_REGULATES_METABOLIC_GENES	3/275	86/10807	0.374992	0.374992	GSR/LAMTOR5/TXN	3
REACTOME_REGULATION_OF_MRNA_STABILITY_BY_PROTEINS_THAT_BIND_AU_RICH_ELEMENTS	3/275	87/10807	0.381931	0.381931	EXOSC4/MAPK14/MAPKAPK2	3
REACTOME_SIGNALING_BY_FGFR	3/275	87/10807	0.381931	0.381931	ANOS1/KL/MKNK1	3
REACTOME_METABOLISM_OF_WATER_SOLUBLE_VITAMINS_AND_COFACTORS	4/275	123/10807	0.382346	0.382346	MMADHC/MOCS1/NMRK1/SLC2A1	4
REACTOME_AQUAPORIN_MEDIATED_TRANSPORT	2/275	52/10807	0.383097	0.383097	GNG5/PRKACG	2
REACTOME_AFLATOXIN_ACTIVATION_AND_DETOXIFICATION	1/275	19/10807	0.387468	0.387468	MGST2	1
REACTOME_BIOSYNTHESIS_OF_SPECIALIZED_PRORESOLVING_MEDIATORS_SPMS	1/275	19/10807	0.387468	0.387468	ALOX5	1
REACTOME_CONVERSION_FROM_APC_C_CDC20_TO_APC_C_CDH1_IN_LATE_ANAPHASE	1/275	19/10807	0.387468	0.387468	ANAPC15	1
REACTOME_GABA_SYNTHESIS_RELEASE_REUPTAKE_AND_DEGRADATION	1/275	19/10807	0.387468	0.387468	RAB3A	1
REACTOME_METABOLISM_OF_COFACTORS	1/275	19/10807	0.387468	0.387468	COQ7	1
REACTOME_OTHER_SEMAPHORIN_INTERACTIONS	1/275	19/10807	0.387468	0.387468	SEMA4A	1
REACTOME_PHOSPHORYLATION_OF_THE_APC_C	1/275	19/10807	0.387468	0.387468	ANAPC15	1
REACTOME_PROSTACYCLIN_SIGNALLING_THROUGH_PROSTACYCLIN_RECEPTOR	1/275	19/10807	0.387468	0.387468	GNG5	1
REACTOME_REGULATION_OF_TP53_ACTIVITY_THROUGH_METHYLATION	1/275	19/10807	0.387468	0.387468	PRMT5	1
REACTOME_TRANSCRIPTION_OF_E2F_TARGETS_UNDER_NEGATIVE_CONTROL_BY_DREAM_COMPLEX	1/275	19/10807	0.387468	0.387468	TFDP1	1
REACTOME_GLYCOSAMINOGLYCAN_METABOLISM	4/275	124/10807	0.388136	0.388136	CD44/CSGALNACT2/EXT1/HS3ST3B1	4
REACTOME_COPI_INDEPENDENT_GOLGI_TO_ER_RETROGRADE_TRAFFIC	2/275	53/10807	0.392167	0.392167	DYNC1I1/GALNT1	2
REACTOME_SPHINGOLIPID_METABOLISM	3/275	89/10807	0.395757	0.395757	DEGS1/SGMS2/SPTLC2	3
REACTOME_INSULIN_RECEPTOR_SIGNALLING_CASCADE	2/275	54/10807	0.401176	0.401176	GRB10/KL	2
REACTOME_INTRAFLAGELLAR_TRANSPORT	2/275	54/10807	0.401176	0.401176	KIF3C/TTC26	2
REACTOME_ION_HOMEOSTASIS	2/275	54/10807	0.401176	0.401176	ASPH/SRI	2
REACTOME_SIGNALING_BY_PTK6	2/275	54/10807	0.401176	0.401176	ELMO2/EPAS1	2
REACTOME_CHONDROITIN_SULFATE_BIOSYNTHESIS	1/275	20/10807	0.403082	0.403082	CSGALNACT2	1
REACTOME_CLASS_I_PEROXISOMAL_MEMBRANE_PROTEIN_IMPORT	1/275	20/10807	0.403082	0.403082	ABCD1	1
REACTOME_G_BETA_GAMMA_SIGNALLING_THROUGH_CDC42	1/275	20/10807	0.403082	0.403082	GNG5	1
REACTOME_INHIBITION_OF_THE_PROTEOLYTIC_ACTIVITY_OF_APC_C_REQUIRED_FOR_THE_ONSET_OF_ANAPHASE_BY_MITOTIC_SPINDLE_CHECKPOINT_COMPONENTS	1/275	20/10807	0.403082	0.403082	ANAPC15	1
REACTOME_PKA_MEDIATED_PHOSPHORYLATION_OF_CREB	1/275	20/10807	0.403082	0.403082	PRKACG	1
REACTOME_SIGNALING_BY_NODAL	1/275	20/10807	0.403082	0.403082	ACVR1B	1
REACTOME_SUMOYLATION_OF_TRANSCRIPTION_FACTORS	1/275	20/10807	0.403082	0.403082	PIAS2	1
REACTOME_AMINO_ACIDS_REGULATE_MTORC1	2/275	55/10807	0.410122	0.410122	ATP6V1C1/LAMTOR5	2
REACTOME_HEPARAN_SULFATE_HEPARIN_HS_GAG_METABOLISM	2/275	55/10807	0.410122	0.410122	EXT1/HS3ST3B1	2
REACTOME_FORMATION_OF_THE_CORNIFIED_ENVELOPE	4/275	129/10807	0.416958	0.416958	CAPNS1/DSC2/LIPN/SPINK6	4
REACTOME_BLOOD_GROUP_SYSTEMS_BIOSYNTHESIS	1/275	21/10807	0.4183	0.4183	FUT7	1
REACTOME_CELLULAR_HEXOSE_TRANSPORT	1/275	21/10807	0.4183	0.4183	SLC2A1	1
REACTOME_COBALAMIN_CBL_VITAMIN_B12_TRANSPORT_AND_METABOLISM	1/275	21/10807	0.4183	0.4183	MMADHC	1
REACTOME_MITOCHONDRIAL_TRNA_AMINOACYLATION	1/275	21/10807	0.4183	0.4183	CARS2	1
REACTOME_NEGATIVE_REGULATION_OF_MET_ACTIVITY	1/275	21/10807	0.4183	0.4183	HGF	1
REACTOME_PI_3K_CASCADE_FGFR1	1/275	21/10807	0.4183	0.4183	KL	1
REACTOME_PRESYNAPTIC_FUNCTION_OF_KAINATE_RECEPTORS	1/275	21/10807	0.4183	0.4183	GNG5	1
REACTOME_SHC_MEDIATED_CASCADE_FGFR1	1/275	21/10807	0.4183	0.4183	KL	1
REACTOME_VXPX_CARGO_TARGETING_TO_CILIUM	1/275	21/10807	0.4183	0.4183	EXOC6	1
REACTOME_ZBP1_DAI_MEDIATED_INDUCTION_OF_TYPE_I_IFNS	1/275	21/10807	0.4183	0.4183	NFKB1	1
REACTOME_DEADENYLATION_DEPENDENT_MRNA_DECAY	2/275	56/10807	0.419002	0.419002	EXOSC4/LSM6	2
REACTOME_GOLGI_ASSOCIATED_VESICLE_BIOGENESIS	2/275	56/10807	0.419002	0.419002	BLOC1S1/SORT1	2
REACTOME_INTERLEUKIN_12_FAMILY_SIGNALING	2/275	57/10807	0.427814	0.427814	IL6ST/JAK2	2
REACTOME_ACYL_CHAIN_REMODELLING_OF_PS	1/275	22/10807	0.433131	0.433131	LPCAT3	1
REACTOME_ADP_SIGNALLING_THROUGH_P2Y_PURINOCEPTOR_12	1/275	22/10807	0.433131	0.433131	GNG5	1
REACTOME_DEFECTS_IN_VITAMIN_AND_COFACTOR_METABOLISM	1/275	22/10807	0.433131	0.433131	MMADHC	1
REACTOME_E2F_MEDIATED_REGULATION_OF_DNA_REPLICATION	1/275	22/10807	0.433131	0.433131	TFDP1	1
REACTOME_NITRIC_OXIDE_STIMULATES_GUANYLATE_CYCLASE	1/275	22/10807	0.433131	0.433131	KCNMA1	1
REACTOME_PINK_PARKIN_MEDIATED_MITOPHAGY	1/275	22/10807	0.433131	0.433131	MFN2	1
REACTOME_RA_BIOSYNTHESIS_PATHWAY	1/275	22/10807	0.433131	0.433131	AKR1C3	1
REACTOME_FACTORS_INVOLVED_IN_MEGAKARYOCYTE_DEVELOPMENT_AND_PLATELET_PRODUCTION	5/275	170/10807	0.435833	0.435833	JAK2/KIF1B/KIF3C/MFN2/PRKACG	5
REACTOME_IRON_UPTAKE_AND_TRANSPORT	2/275	58/10807	0.436556	0.436556	ATP6V1C1/SLC40A1	2
REACTOME_ADORA2B_MEDIATED_ANTI_INFLAMMATORY_CYTOKINES_PRODUCTION	4/275	133/10807	0.439798	0.439798	ADM/ADORA2A/GNG5/PRKACG	4
REACTOME_GOLGI_TO_ER_RETROGRADE_TRANSPORT	4/275	134/10807	0.44547	0.44547	DYNC1I1/GALNT1/KIF1B/KIF3C	4
REACTOME_APC_C_CDC20_MEDIATED_DEGRADATION_OF_CYCLIN_B	1/275	23/10807	0.447585	0.447585	ANAPC15	1
REACTOME_DIGESTION	1/275	23/10807	0.447585	0.447585	MGAM	1
REACTOME_DOPAMINE_NEUROTRANSMITTER_RELEASE_CYCLE	1/275	23/10807	0.447585	0.447585	RAB3A	1
REACTOME_FRS_MEDIATED_FGFR1_SIGNALING	1/275	23/10807	0.447585	0.447585	KL	1
REACTOME_MTORC1_MEDIATED_SIGNALLING	1/275	23/10807	0.447585	0.447585	LAMTOR5	1
REACTOME_NUCLEOTIDE_SALVAGE	1/275	23/10807	0.447585	0.447585	UPP1	1
REACTOME_RESPONSE_OF_MTB_TO_PHAGOCYTOSIS	1/275	23/10807	0.447585	0.447585	ENO1	1
REACTOME_TERMINATION_OF_O_GLYCAN_BIOSYNTHESIS	1/275	23/10807	0.447585	0.447585	ST6GALNAC3	1
REACTOME_GABA_RECEPTOR_ACTIVATION	2/275	60/10807	0.45382	0.45382	GABRR2/GNG5	2
REACTOME_RRNA_MODIFICATION_IN_THE_NUCLEUS_AND_CYTOSOL	2/275	60/10807	0.45382	0.45382	RCL1/RRP9	2
REACTOME_DARPP_32_EVENTS	1/275	24/10807	0.461672	0.461672	PRKACG	1
REACTOME_ESTROGEN_DEPENDENT_NUCLEAR_EVENTS_DOWNSTREAM_OF_ESR_MEMBRANE_SIGNALING	1/275	24/10807	0.461672	0.461672	AREG	1
REACTOME_GLUTAMATE_NEUROTRANSMITTER_RELEASE_CYCLE	1/275	24/10807	0.461672	0.461672	RAB3A	1
REACTOME_GROWTH_HORMONE_RECEPTOR_SIGNALING	1/275	24/10807	0.461672	0.461672	JAK2	1
REACTOME_RHO_GTPASES_ACTIVATE_NADPH_OXIDASES	1/275	24/10807	0.461672	0.461672	MAPK14	1
REACTOME_SYNTHESIS_OF_BILE_ACIDS_AND_BILE_SALTS_VIA_7ALPHA_HYDROXYCHOLESTEROL	1/275	24/10807	0.461672	0.461672	AKR1C3	1
REACTOME_THROMBOXANE_SIGNALLING_THROUGH_TP_RECEPTOR	1/275	24/10807	0.461672	0.461672	GNG5	1
REACTOME_KINESINS	2/275	61/10807	0.462338	0.462338	KIF1B/KIF3C	2
REACTOME_REGULATION_OF_PTEN_GENE_TRANSCRIPTION	2/275	61/10807	0.462338	0.462338	LAMTOR5/MAF1	2
REACTOME_G_ALPHA_Q_SIGNALLING_EVENTS	6/275	216/10807	0.472391	0.472391	DGKD/GNG5/GPR132/LTB4R/RGS19/RGS3	6
REACTOME_APC_CDC20_MEDIATED_DEGRADATION_OF_NEK2A	1/275	25/10807	0.475401	0.475401	ANAPC15	1
REACTOME_BASIGIN_INTERACTIONS	1/275	25/10807	0.475401	0.475401	SLC7A11	1
REACTOME_G_BETA_GAMMA_SIGNALLING_THROUGH_PI3KGAMMA	1/275	25/10807	0.475401	0.475401	GNG5	1
REACTOME_PHASE_2_PLATEAU_PHASE	1/275	25/10807	0.475401	0.475401	KCNE1	1
REACTOME_SIGNALING_BY_EGFR_IN_CANCER	1/275	25/10807	0.475401	0.475401	AREG	1
REACTOME_SIGNALING_BY_ERYTHROPOIETIN	1/275	25/10807	0.475401	0.475401	JAK2	1
REACTOME_SIGNALING_BY_NTRK2_TRKB	1/275	25/10807	0.475401	0.475401	CDK5R1	1
REACTOME_C_TYPE_LECTIN_RECEPTORS_CLRS	4/275	140/10807	0.4791	0.4791	CLEC4D/FCER1G/NFKB1/PRKACG	4
REACTOME_CYTOSOLIC_SENSORS_OF_PATHOGEN_ASSOCIATED_DNA	2/275	63/10807	0.479139	0.479139	CGAS/NFKB1	2
REACTOME_PI3K_AKT_SIGNALING_IN_CANCER	3/275	102/10807	0.483067	0.483067	AREG/HGF/KL	3
REACTOME_SIGNALING_BY_TGF_BETA_FAMILY_MEMBERS	3/275	102/10807	0.483067	0.483067	ACVR1B/TFDP1/TGFBR1	3
REACTOME_PROGRAMMED_CELL_DEATH	5/275	180/10807	0.485372	0.485372	BCAP31/BMX/PLEC/TFDP1/VIM	5
REACTOME_SIGNALING_BY_NUCLEAR_RECEPTORS	8/275	297/10807	0.485925	0.485925	ABCA1/ABCG1/AKR1C3/AREG/FKBP5/GNG5/MMP9/MYLIP	8
REACTOME_SEMAPHORIN_INTERACTIONS	2/275	64/10807	0.487419	0.487419	CDK5R1/SEMA4A	2
REACTOME_DOWNREGULATION_OF_TGF_BETA_RECEPTOR_SIGNALING	1/275	26/10807	0.488781	0.488781	TGFBR1	1
REACTOME_FERTILIZATION	1/275	26/10807	0.488781	0.488781	CATSPER1	1
REACTOME_INSULIN_RECEPTOR_RECYCLING	1/275	26/10807	0.488781	0.488781	ATP6V1C1	1
REACTOME_INTERLEUKIN_20_FAMILY_SIGNALING	1/275	26/10807	0.488781	0.488781	JAK2	1
REACTOME_MISCELLANEOUS_TRANSPORT_AND_BINDING_EVENTS	1/275	26/10807	0.488781	0.488781	ADD3	1
REACTOME_WNT_LIGAND_BIOGENESIS_AND_TRAFFICKING	1/275	26/10807	0.488781	0.488781	SNX3	1
REACTOME_ABC_FAMILY_PROTEINS_MEDIATED_TRANSPORT	3/275	103/10807	0.489547	0.489547	ABCA2/ABCD1/ABCG1	3
REACTOME_POTASSIUM_CHANNELS	3/275	103/10807	0.489547	0.489547	GNG5/KCNG2/KCNMA1	3
REACTOME_BMAL1_CLOCK_NPAS2_ACTIVATES_CIRCADIAN_GENE_EXPRESSION	1/275	27/10807	0.501822	0.501822	SMARCD3	1
REACTOME_EFFECTS_OF_PIP2_HYDROLYSIS	1/275	27/10807	0.501822	0.501822	DGKD	1
REACTOME_G0_AND_EARLY_G1	1/275	27/10807	0.501822	0.501822	TFDP1	1
REACTOME_INFECTION_WITH_MYCOBACTERIUM_TUBERCULOSIS	1/275	27/10807	0.501822	0.501822	ENO1	1
REACTOME_INSULIN_PROCESSING	1/275	27/10807	0.501822	0.501822	EXOC6	1
REACTOME_VEGFR2_MEDIATED_VASCULAR_PERMEABILITY	1/275	27/10807	0.501822	0.501822	VAV3	1
REACTOME_PHASE_I_FUNCTIONALIZATION_OF_COMPOUNDS	3/275	105/10807	0.502388	0.502388	ALDH2/NQO2/POR	3
REACTOME_ANTI_INFLAMMATORY_RESPONSE_FAVOURING_LEISHMANIA_PARASITE_INFECTION	6/275	223/10807	0.503358	0.503358	ADM/ADORA2A/FGR/GNG5/MAPK14/PRKACG	6
REACTOME_FOXO_MEDIATED_TRANSCRIPTION	2/275	66/10807	0.50373	0.50373	GADD45A/TXN	2
REACTOME_INTRACELLULAR_SIGNALING_BY_SECOND_MESSENGERS	8/275	304/10807	0.512423	0.512423	AREG/HGF/KL/LAMTOR5/MAF1/NEDD4/PHLPP1/PRKACG	8
REACTOME_ADRENALINE_NORADRENALINE_INHIBITS_INSULIN_SECRETION	1/275	28/10807	0.51453	0.51453	GNG5	1
REACTOME_ATTENUATION_PHASE	1/275	28/10807	0.51453	0.51453	HSPA1L	1
REACTOME_BUDDING_AND_MATURATION_OF_HIV_VIRION	1/275	28/10807	0.51453	0.51453	UBAP1	1
REACTOME_DIGESTION_AND_ABSORPTION	1/275	28/10807	0.51453	0.51453	MGAM	1
REACTOME_G_PROTEIN_ACTIVATION	1/275	28/10807	0.51453	0.51453	GNG5	1
REACTOME_NOTCH_HLH_TRANSCRIPTION_PATHWAY	1/275	28/10807	0.51453	0.51453	HDAC4	1
REACTOME_PLATELET_CALCIUM_HOMEOSTASIS	1/275	28/10807	0.51453	0.51453	SRI	1
REACTOME_DAP12_SIGNALING	1/275	29/10807	0.526916	0.526916	VAV3	1
REACTOME_ENERGY_DEPENDENT_REGULATION_OF_MTOR_BY_LKB1_AMPK	1/275	29/10807	0.526916	0.526916	LAMTOR5	1
REACTOME_G1_S_SPECIFIC_TRANSCRIPTION	1/275	29/10807	0.526916	0.526916	TFDP1	1
REACTOME_MITOPHAGY	1/275	29/10807	0.526916	0.526916	MFN2	1
REACTOME_NEGATIVE_REGULATION_OF_FGFR3_SIGNALING	1/275	29/10807	0.526916	0.526916	MKNK1	1
REACTOME_PEROXISOMAL_LIPID_METABOLISM	1/275	29/10807	0.526916	0.526916	ABCD1	1
REACTOME_PIWI_INTERACTING_RNA_PIRNA_BIOGENESIS	1/275	29/10807	0.526916	0.526916	PIWIL4	1
REACTOME_UPTAKE_AND_ACTIONS_OF_BACTERIAL_TOXINS	1/275	29/10807	0.526916	0.526916	MAP2K6	1
REACTOME_SCAVENGING_OF_HEME_FROM_PLASMA	2/275	69/10807	0.52756	0.52756	HP/HPR	2
REACTOME_MITOTIC_SPINDLE_CHECKPOINT	3/275	110/10807	0.533748	0.533748	ANAPC15/CLIP1/DYNC1I1	3
REACTOME_CIRCADIAN_CLOCK	2/275	70/10807	0.535331	0.535331	CRTC3/SMARCD3	2
REACTOME_ACTIVATION_OF_BH3_ONLY_PROTEINS	1/275	30/10807	0.538986	0.538986	TFDP1	1
REACTOME_ACTIVATION_OF_KAINATE_RECEPTORS_UPON_GLUTAMATE_BINDING	1/275	30/10807	0.538986	0.538986	GNG5	1
REACTOME_MET_ACTIVATES_PTK2_SIGNALING	1/275	30/10807	0.538986	0.538986	HGF	1
REACTOME_RAF_ACTIVATION	1/275	30/10807	0.538986	0.538986	JAK2	1
REACTOME_REGULATION_OF_TP53_ACTIVITY_THROUGH_ACETYLATION	1/275	30/10807	0.538986	0.538986	MAP2K6	1
REACTOME_SENESCENCE_ASSOCIATED_SECRETORY_PHENOTYPE_SASP	3/275	111/10807	0.539886	0.539886	ANAPC15/IGFBP7/NFKB1	3
REACTOME_SUMOYLATION_OF_CHROMATIN_ORGANIZATION_PROTEINS	2/275	71/10807	0.543013	0.543013	HDAC4/PIAS2	2
REACTOME_CHROMATIN_MODIFYING_ENZYMES	7/275	274/10807	0.549881	0.549881	ATXN7L3/JADE3/JAK2/MSL3/NFKB1/PRMT5/SMARCD3	7
REACTOME_AURKA_ACTIVATION_BY_TPX2	2/275	72/10807	0.550607	0.550607	CDK5RAP2/HAUS4	2
REACTOME_TRANS_GOLGI_NETWORK_VESICLE_BUDDING	2/275	72/10807	0.550607	0.550607	BLOC1S1/SORT1	2
REACTOME_TRANSLOCATION_OF_SLC2A4_GLUT4_TO_THE_PLASMA_MEMBRANE	2/275	72/10807	0.550607	0.550607	C2CD5/EXOC6	2
REACTOME_NEDDYLATION	6/275	234/10807	0.550643	0.550643	EPAS1/FBXO9/FBXW2/KCTD7/KLHL2/WSB2	6
REACTOME_CRISTAE_FORMATION	1/275	31/10807	0.55075	0.55075	TMEM11	1
REACTOME_DOWNSTREAM_SIGNALING_OF_ACTIVATED_FGFR1	1/275	31/10807	0.55075	0.55075	KL	1
REACTOME_EGFR_DOWNREGULATION	1/275	31/10807	0.55075	0.55075	AREG	1
REACTOME_ENDOSOMAL_SORTING_COMPLEX_REQUIRED_FOR_TRANSPORT_ESCRT	1/275	31/10807	0.55075	0.55075	UBAP1	1
REACTOME_HSF1_ACTIVATION	1/275	31/10807	0.55075	0.55075	HSPA1L	1
REACTOME_NEGATIVE_REGULATION_OF_FGFR4_SIGNALING	1/275	31/10807	0.55075	0.55075	MKNK1	1
REACTOME_NICOTINATE_METABOLISM	1/275	31/10807	0.55075	0.55075	NMRK1	1
REACTOME_RUNX2_REGULATES_BONE_DEVELOPMENT	1/275	31/10807	0.55075	0.55075	HDAC4	1
REACTOME_TRANSFERRIN_ENDOCYTOSIS_AND_RECYCLING	1/275	31/10807	0.55075	0.55075	ATP6V1C1	1
REACTOME_SIGNALING_BY_TGF_BETA_RECEPTOR_COMPLEX	2/275	73/10807	0.558112	0.558112	TFDP1/TGFBR1	2
REACTOME_G_PROTEIN_BETA_GAMMA_SIGNALLING	1/275	32/10807	0.562215	0.562215	GNG5	1
REACTOME_RHO_GTPASES_ACTIVATE_IQGAPS	1/275	32/10807	0.562215	0.562215	CLIP1	1
REACTOME_SMAD2_SMAD3_SMAD4_HETEROTRIMER_REGULATES_TRANSCRIPTION	1/275	32/10807	0.562215	0.562215	TFDP1	1
REACTOME_TGF_BETA_RECEPTOR_SIGNALING_ACTIVATES_SMADS	1/275	32/10807	0.562215	0.562215	TGFBR1	1
REACTOME_THROMBIN_SIGNALLING_THROUGH_PROTEINASE_ACTIVATED_RECEPTORS_PARS	1/275	32/10807	0.562215	0.562215	GNG5	1
REACTOME_PARASITE_INFECTION	3/275	116/10807	0.56987	0.56987	ELMO2/FGR/VAV3	3
REACTOME_GLUCAGON_TYPE_LIGAND_RECEPTORS	1/275	33/10807	0.573388	0.573388	GNG5	1
REACTOME_PLASMA_LIPOPROTEIN_CLEARANCE	1/275	33/10807	0.573388	0.573388	MYLIP	1
REACTOME_SIALIC_ACID_METABOLISM	1/275	33/10807	0.573388	0.573388	ST6GALNAC3	1
REACTOME_DISEASES_OF_CARBOHYDRATE_METABOLISM	1/275	34/10807	0.584277	0.584277	GYG1	1
REACTOME_GLUCONEOGENESIS	1/275	34/10807	0.584277	0.584277	ENO1	1
REACTOME_NEGATIVE_REGULATION_OF_FGFR2_SIGNALING	1/275	34/10807	0.584277	0.584277	MKNK1	1
REACTOME_SIGNALING_BY_WNT_IN_CANCER	1/275	34/10807	0.584277	0.584277	KREMEN1	1
REACTOME_TRANSCRIPTIONAL_REGULATION_BY_E2F6	1/275	34/10807	0.584277	0.584277	TFDP1	1
REACTOME_REGULATION_OF_TP53_ACTIVITY	4/275	160/10807	0.584528	0.584528	CDK5R1/MAP2K6/MAPK14/PRMT5	4
REACTOME_ABC_TRANSPORTER_DISORDERS	2/275	77/10807	0.587237	0.587237	ABCA1/ABCD1	2
REACTOME_SUMOYLATION_OF_DNA_DAMAGE_RESPONSE_AND_REPAIR_PROTEINS	2/275	77/10807	0.587237	0.587237	EID3/PIAS2	2
REACTOME_CILIUM_ASSEMBLY	5/275	202/10807	0.588074	0.588074	CDK5RAP2/EXOC6/HAUS4/KIF3C/TTC26	5
REACTOME_INTRA_GOLGI_AND_RETROGRADE_GOLGI_TO_ER_TRAFFIC	5/275	203/10807	0.592478	0.592478	DYNC1I1/GALNT1/KIF1B/KIF3C/PLIN3	5
REACTOME_BIOSYNTHESIS_OF_THE_N_GLYCAN_PRECURSOR_DOLICHOL_LIPID_LINKED_OLIGOSACCHARIDE_LLO_AND_TRANSFER_TO_A_NASCENT_PROTEIN	2/275	78/10807	0.594293	0.594293	RFT1/ST6GALNAC3	2
REACTOME_DDX58_IFIH1_MEDIATED_INDUCTION_OF_INTERFERON_ALPHA_BETA	2/275	78/10807	0.594293	0.594293	NFKB1/S100A12	2
REACTOME_INWARDLY_RECTIFYING_K_CHANNELS	1/275	35/10807	0.594889	0.594889	GNG5	1
REACTOME_LYSOSOME_VESICLE_BIOGENESIS	1/275	35/10807	0.594889	0.594889	BLOC1S1	1
REACTOME_METABOLISM_OF_STEROID_HORMONES	1/275	35/10807	0.594889	0.594889	TSPO	1
REACTOME_N_GLYCAN_TRIMMING_IN_THE_ER_AND_CALNEXIN_CALRETICULIN_CYCLE	1/275	35/10807	0.594889	0.594889	RAD23B	1
REACTOME_DISEASES_OF_METABOLISM	6/275	246/10807	0.599799	0.599799	CFP/EXT1/GCLM/GYG1/MMADHC/RFT1	6
REACTOME_MUSCLE_CONTRACTION	5/275	205/10807	0.601208	0.601208	ASPH/DYSF/KCNE1/SRI/VIM	5
REACTOME_SIGNALING_BY_MET	2/275	79/10807	0.601259	0.601259	HGF/RANBP9	2
REACTOME_CLASS_I_MHC_MEDIATED_ANTIGEN_PROCESSING_PRESENTATION	9/275	370/10807	0.60301	0.60301	BCAP31/FBXO9/FBXW2/KCTD7/KLHL2/MYLIP/NEDD4/SEC24A/UBE2J1	9
REACTOME_INTERLEUKIN_7_SIGNALING	1/275	36/10807	0.605231	0.605231	HGF	1
REACTOME_METABOLIC_DISORDERS_OF_BIOLOGICAL_OXIDATION_ENZYMES	1/275	36/10807	0.605231	0.605231	GCLM	1
REACTOME_ROS_AND_RNS_PRODUCTION_IN_PHAGOCYTES	1/275	36/10807	0.605231	0.605231	ATP6V1C1	1
REACTOME_STRIATED_MUSCLE_CONTRACTION	1/275	36/10807	0.605231	0.605231	VIM	1
REACTOME_G_ALPHA_12_13_SIGNALLING_EVENTS	2/275	80/10807	0.608134	0.608134	GNG5/VAV3	2
REACTOME_INITIAL_TRIGGERING_OF_COMPLEMENT	2/275	80/10807	0.608134	0.608134	CFD/CFP	2
REACTOME_RECRUITMENT_OF_MITOTIC_CENTROSOME_PROTEINS_AND_COMPLEXES	2/275	81/10807	0.61492	0.61492	CDK5RAP2/HAUS4	2
REACTOME_CA_DEPENDENT_EVENTS	1/275	37/10807	0.61531	0.61531	PRKACG	1
REACTOME_RUNX1_INTERACTS_WITH_CO_FACTORS_WHOSE_PRECISE_EFFECT_ON_RUNX1_TARGETS_IS_NOT_KNOWN	1/275	37/10807	0.61531	0.61531	SMARCD3	1
REACTOME_DISEASES_OF_SIGNAL_TRANSDUCTION_BY_GROWTH_FACTOR_RECEPTORS_AND_SECOND_MESSENGERS	9/275	374/10807	0.615946	0.615946	AGTRAP/AREG/HDAC4/HGF/JAK2/KL/KREMEN1/TGFBR1/ZC3HAV1	9
REACTOME_ANTIVIRAL_MECHANISM_BY_IFN_STIMULATED_GENES	2/275	82/10807	0.621615	0.621615	EIF2AK2/NEDD4	2
REACTOME_REGULATION_OF_HSF1_MEDIATED_HEAT_SHOCK_RESPONSE	2/275	82/10807	0.621615	0.621615	HSPA1L/MAPKAPK2	2
REACTOME_DNA_DAMAGE_RECOGNITION_IN_GG_NER	1/275	38/10807	0.625133	0.625133	RAD23B	1
REACTOME_GAP_JUNCTION_ASSEMBLY	1/275	38/10807	0.625133	0.625133	GJB6	1
REACTOME_HSF1_DEPENDENT_TRANSACTIVATION	1/275	38/10807	0.625133	0.625133	HSPA1L	1
REACTOME_SMOOTH_MUSCLE_CONTRACTION	1/275	38/10807	0.625133	0.625133	DYSF	1
REACTOME_TRANSCRIPTIONAL_REGULATION_BY_THE_AP_2_TFAP2_FAMILY_OF_TRANSCRIPTION_FACTORS	1/275	38/10807	0.625133	0.625133	CITED4	1
REACTOME_ASSOCIATION_OF_TRIC_CCT_WITH_TARGET_PROTEINS_DURING_BIOSYNTHESIS	1/275	39/10807	0.634706	0.634706	FBXW2	1
REACTOME_O_GLYCOSYLATION_OF_TSR_DOMAIN_CONTAINING_PROTEINS	1/275	39/10807	0.634706	0.634706	CFP	1
REACTOME_SUMOYLATION_OF_UBIQUITINYLATION_PROTEINS	1/275	39/10807	0.634706	0.634706	PIAS2	1
REACTOME_INTEGRIN_CELL_SURFACE_INTERACTIONS	2/275	85/10807	0.641163	0.641163	CD44/ITGAM	2
REACTOME_MTOR_SIGNALLING	1/275	40/10807	0.644035	0.644035	LAMTOR5	1
REACTOME_SIGNALING_BY_FGFR3	1/275	40/10807	0.644035	0.644035	MKNK1	1
REACTOME_FCERI_MEDIATED_CA_2_MOBILIZATION	2/275	86/10807	0.6475	0.6475	FCER1G/VAV3	2
REACTOME_DAG_AND_IP3_SIGNALING	1/275	41/10807	0.653127	0.653127	PRKACG	1
REACTOME_DISEASES_ASSOCIATED_WITH_GLYCOSAMINOGLYCAN_METABOLISM	1/275	41/10807	0.653127	0.653127	EXT1	1
REACTOME_MET_PROMOTES_CELL_MOTILITY	1/275	41/10807	0.653127	0.653127	HGF	1
REACTOME_NS1_MEDIATED_EFFECTS_ON_HOST_PATHWAYS	1/275	41/10807	0.653127	0.653127	EIF2AK2	1
REACTOME_SIGNALING_BY_FGFR4	1/275	41/10807	0.653127	0.653127	MKNK1	1
REACTOME_FCERI_MEDIATED_MAPK_ACTIVATION	2/275	87/10807	0.653749	0.653749	FCER1G/VAV3	2
REACTOME_PROTEIN_PROTEIN_INTERACTIONS_AT_SYNAPSES	2/275	87/10807	0.653749	0.653749	FLOT1/FLOT2	2
REACTOME_REGULATION_OF_PLK1_ACTIVITY_AT_G2_M_TRANSITION	2/275	87/10807	0.653749	0.653749	CDK5RAP2/HAUS4	2
REACTOME_DISORDERS_OF_TRANSMEMBRANE_TRANSPORTERS	4/275	176/10807	0.659367	0.659367	ABCA1/ABCD1/SLC2A1/SLC40A1	4
REACTOME_COOPERATION_OF_PDCL_PHLP1_AND_TRIC_CCT_IN_G_PROTEIN_BETA_FOLDING	1/275	42/10807	0.661987	0.661987	GNG5	1
REACTOME_TRNA_AMINOACYLATION	1/275	42/10807	0.661987	0.661987	CARS2	1
REACTOME_FORMATION_OF_INCISION_COMPLEX_IN_GG_NER	1/275	43/10807	0.670622	0.670622	RAD23B	1
REACTOME_GABA_B_RECEPTOR_ACTIVATION	1/275	43/10807	0.670622	0.670622	GNG5	1
REACTOME_SIGNALING_BY_RETINOIC_ACID	1/275	43/10807	0.670622	0.670622	AKR1C3	1
REACTOME_SUMOYLATION_OF_TRANSCRIPTION_COFACTORS	1/275	43/10807	0.670622	0.670622	PIAS2	1
REACTOME_TRNA_MODIFICATION_IN_THE_NUCLEUS_AND_CYTOSOL	1/275	43/10807	0.670622	0.670622	TYW5	1
REACTOME_VOLTAGE_GATED_POTASSIUM_CHANNELS	1/275	43/10807	0.670622	0.670622	KCNG2	1
REACTOME_FLT3_SIGNALING	6/275	265/10807	0.671351	0.671351	AREG/HGF/IL2RA/JAK2/KL/RANBP9	6
REACTOME_OPIOID_SIGNALLING	2/275	90/10807	0.671967	0.671967	GNG5/PRKACG	2
REACTOME_RAB_GEFS_EXCHANGE_GTP_FOR_GDP_ON_RABS	2/275	90/10807	0.671967	0.671967	RAB32/RAB3A	2
REACTOME_TRANSCRIPTIONAL_REGULATION_OF_GRANULOPOIESIS	2/275	90/10807	0.671967	0.671967	KLF5/TFDP1	2
REACTOME_ANTIGEN_PROCESSING_UBIQUITINATION_PROTEASOME_DEGRADATION	7/275	308/10807	0.67276	0.67276	FBXO9/FBXW2/KCTD7/KLHL2/MYLIP/NEDD4/UBE2J1	7
REACTOME_DAP12_INTERACTIONS	1/275	44/10807	0.679037	0.679037	VAV3	1
REACTOME_TRANSCRIPTIONAL_ACTIVITY_OF_SMAD2_SMAD3_SMAD4_HETEROTRIMER	1/275	44/10807	0.679037	0.679037	TFDP1	1
REACTOME_TRANSPORT_OF_VITAMINS_NUCLEOSIDES_AND_RELATED_MOLECULES	1/275	44/10807	0.679037	0.679037	SLCO4C1	1
REACTOME_CARDIAC_CONDUCTION	3/275	137/10807	0.681901	0.681901	ASPH/KCNE1/SRI	3
REACTOME_EPH_EPHRIN_SIGNALING	2/275	92/10807	0.683677	0.683677	MMP9/VAV3	2
REACTOME_REGULATION_OF_TP53_ACTIVITY_THROUGH_PHOSPHORYLATION	2/275	92/10807	0.683677	0.683677	CDK5R1/MAPK14	2
REACTOME_UNFOLDED_PROTEIN_RESPONSE_UPR	2/275	92/10807	0.683677	0.683677	ASNS/EXOSC4	2
REACTOME_ELASTIC_FIBRE_FORMATION	1/275	45/10807	0.687237	0.687237	LOXL1	1
REACTOME_SIGNALING_BY_MODERATE_KINASE_ACTIVITY_BRAF_MUTANTS	1/275	45/10807	0.687237	0.687237	JAK2	1
REACTOME_INTERFERON_GAMMA_SIGNALING	2/275	93/10807	0.689403	0.689403	CD44/JAK2	2
REACTOME_MAPK6_MAPK4_SIGNALING	2/275	93/10807	0.689403	0.689403	CDC42EP3/PRKACG	2
REACTOME_PTEN_REGULATION	3/275	139/10807	0.691356	0.691356	LAMTOR5/MAF1/NEDD4	3
REACTOME_CLASS_B_2_SECRETIN_FAMILY_RECEPTORS	2/275	94/10807	0.695043	0.695043	ADM/GNG5	2
REACTOME_POST_TRANSLATIONAL_MODIFICATION_SYNTHESIS_OF_GPI_ANCHORED_PROTEINS	2/275	94/10807	0.695043	0.695043	ALPL/NRN1	2
REACTOME_FCGR3A_MEDIATED_IL10_SYNTHESIS	2/275	95/10807	0.700599	0.700599	FGR/PRKACG	2
REACTOME_RECRUITMENT_OF_NUMA_TO_MITOTIC_CENTROSOMES	2/275	95/10807	0.700599	0.700599	CDK5RAP2/HAUS4	2
REACTOME_INTERLEUKIN_12_SIGNALING	1/275	47/10807	0.703018	0.703018	JAK2	1
REACTOME_HATS_ACETYLATE_HISTONES	3/275	142/10807	0.705141	0.705141	ATXN7L3/JADE3/MSL3	3
REACTOME_DISEASES_OF_GLYCOSYLATION	3/275	143/10807	0.709631	0.709631	CFP/EXT1/RFT1	3
REACTOME_FCGAMMA_RECEPTOR_FCGR_DEPENDENT_PHAGOCYTOSIS	3/275	143/10807	0.709631	0.709631	ELMO2/FGR/VAV3	3
REACTOME_IRS_MEDIATED_SIGNALLING	1/275	48/10807	0.710608	0.710608	KL	1
REACTOME_NOTCH1_INTRACELLULAR_DOMAIN_REGULATES_TRANSCRIPTION	1/275	48/10807	0.710608	0.710608	HDAC4	1
REACTOME_ANCHORING_OF_THE_BASAL_BODY_TO_THE_PLASMA_MEMBRANE	2/275	97/10807	0.71146	0.71146	CDK5RAP2/HAUS4	2
REACTOME_ANTIMICROBIAL_PEPTIDES	2/275	97/10807	0.71146	0.71146	BPI/PGLYRP1	2
REACTOME_P75_NTR_RECEPTOR_MEDIATED_SIGNALLING	2/275	97/10807	0.71146	0.71146	NFKB1/VAV3	2
REACTOME_BINDING_AND_UPTAKE_OF_LIGANDS_BY_SCAVENGER_RECEPTORS	2/275	98/10807	0.716766	0.716766	HP/HPR	2
REACTOME_RETROGRADE_TRANSPORT_AT_THE_TRANS_GOLGI_NETWORK	1/275	49/10807	0.718005	0.718005	PLIN3	1
REACTOME_NEURONAL_SYSTEM	9/275	410/10807	0.721816	0.721816	ALDH2/FLOT1/FLOT2/GABRR2/GNG5/KCNG2/KCNMA1/PRKACG/RAB3A	9
REACTOME_SLC_TRANSPORTER_DISORDERS	2/275	99/10807	0.72199	0.72199	SLC2A1/SLC40A1	2
REACTOME_CHONDROITIN_SULFATE_DERMATAN_SULFATE_METABOLISM	1/275	50/10807	0.725213	0.725213	CSGALNACT2	1
REACTOME_NETRIN_1_SIGNALING	1/275	50/10807	0.725213	0.725213	MAPK14	1
REACTOME_COPI_DEPENDENT_GOLGI_TO_ER_RETROGRADE_TRAFFIC	2/275	100/10807	0.727133	0.727133	KIF1B/KIF3C	2
REACTOME_VISUAL_PHOTOTRANSDUCTION	2/275	100/10807	0.727133	0.727133	AKR1C3/APOA2	2
REACTOME_CELLULAR_RESPONSE_TO_HEAT_STRESS	2/275	101/10807	0.732195	0.732195	HSPA1L/MAPKAPK2	2
REACTOME_CARGO_TRAFFICKING_TO_THE_PERICILIARY_MEMBRANE	1/275	51/10807	0.732238	0.732238	EXOC6	1
REACTOME_GAP_JUNCTION_TRAFFICKING_AND_REGULATION	1/275	51/10807	0.732238	0.732238	GJB6	1
REACTOME_NEUROTRANSMITTER_RELEASE_CYCLE	1/275	51/10807	0.732238	0.732238	RAB3A	1
REACTOME_COPI_MEDIATED_ANTEROGRADE_TRANSPORT	2/275	102/10807	0.737178	0.737178	CD59/DYNC1I1	2
REACTOME_PROTEIN_FOLDING	2/275	102/10807	0.737178	0.737178	FBXW2/GNG5	2
REACTOME_FORMATION_OF_TC_NER_PRE_INCISION_COMPLEX	1/275	53/10807	0.745756	0.745756	ISY1	1
REACTOME_INTRINSIC_PATHWAY_FOR_APOPTOSIS	1/275	53/10807	0.745756	0.745756	TFDP1	1
REACTOME_SYNTHESIS_OF_PIPS_AT_THE_PLASMA_MEMBRANE	1/275	53/10807	0.745756	0.745756	BMX	1
REACTOME_CARGO_RECOGNITION_FOR_CLATHRIN_MEDIATED_ENDOCYTOSIS	2/275	105/10807	0.751655	0.751655	AGFG1/AREG	2
REACTOME_G_PROTEIN_MEDIATED_EVENTS	1/275	54/10807	0.752257	0.752257	PRKACG	1
REACTOME_SIGNALING_BY_TYPE_1_INSULIN_LIKE_GROWTH_FACTOR_1_RECEPTOR_IGF1R	1/275	54/10807	0.752257	0.752257	KL	1
REACTOME_SNRNP_ASSEMBLY	1/275	54/10807	0.752257	0.752257	PRMT5	1
REACTOME_COMPLEX_I_BIOGENESIS	1/275	55/10807	0.758593	0.758593	NDUFB3	1
REACTOME_INTERFERON_SIGNALING	4/275	202/10807	0.760415	0.760415	CD44/EIF2AK2/JAK2/NEDD4	4
REACTOME_MITOTIC_PROMETAPHASE	4/275	203/10807	0.763791	0.763791	CDK5RAP2/CLIP1/DYNC1I1/HAUS4	4
REACTOME_RRNA_PROCESSING	4/275	205/10807	0.770431	0.770431	EXOSC4/RCL1/RIOK3/RRP9	4
REACTOME_NUCLEOTIDE_EXCISION_REPAIR	2/275	110/10807	0.774261	0.774261	ISY1/RAD23B	2
REACTOME_SIGNALING_BY_ERBB4	1/275	58/10807	0.776648	0.776648	NEDD4	1
REACTOME_SIGNALING_BY_NOTCH1_PEST_DOMAIN_MUTANTS_IN_CANCER	1/275	58/10807	0.776648	0.776648	HDAC4	1
REACTOME_NRAGE_SIGNALS_DEATH_THROUGH_JNK	1/275	59/10807	0.782362	0.782362	VAV3	1
REACTOME_HCMV_INFECTION	3/275	162/10807	0.785224	0.785224	DYNC1I1/NFKB1/UBAP1	3
REACTOME_DEGRADATION_OF_GLI1_BY_THE_PROTEASOME	1/275	60/10807	0.787931	0.787931	PRKACG	1
REACTOME_CA2_PATHWAY	1/275	62/10807	0.798645	0.798645	GNG5	1
REACTOME_SYNTHESIS_OF_SUBSTRATES_IN_N_GLYCAN_BIOSYTHESIS	1/275	63/10807	0.803799	0.803799	ST6GALNAC3	1
REACTOME_TRANSCRIPTIONAL_REGULATION_BY_MECP2	1/275	63/10807	0.803799	0.803799	FKBP5	1
REACTOME_KERATINIZATION	4/275	217/10807	0.80725	0.80725	CAPNS1/DSC2/LIPN/SPINK6	4
REACTOME_CYTOCHROME_P450_ARRANGED_BY_SUBSTRATE_TYPE	1/275	65/10807	0.813715	0.813715	POR	1
REACTOME_DUAL_INCISION_IN_TC_NER	1/275	65/10807	0.813715	0.813715	ISY1	1
REACTOME_MITOCHONDRIAL_PROTEIN_IMPORT	1/275	65/10807	0.813715	0.813715	GRPEL1	1
REACTOME_ESR_MEDIATED_SIGNALING	4/275	221/10807	0.818407	0.818407	AREG/FKBP5/GNG5/MMP9	4
REACTOME_TRANSMISSION_ACROSS_CHEMICAL_SYNAPSES	5/275	269/10807	0.819424	0.819424	ALDH2/GABRR2/GNG5/PRKACG/RAB3A	5
REACTOME_RAB_REGULATION_OF_TRAFFICKING	2/275	122/10807	0.821324	0.821324	RAB32/RAB3A	2
REACTOME_COLLAGEN_BIOSYNTHESIS_AND_MODIFYING_ENZYMES	1/275	67/10807	0.823131	0.823131	COLGALT1	1
REACTOME_DISEASES_ASSOCIATED_WITH_O_GLYCOSYLATION_OF_PROTEINS	1/275	68/10807	0.82766	0.82766	CFP	1
REACTOME_TCR_SIGNALING	2/275	124/10807	0.828256	0.828256	NFKB1/PAG1	2
REACTOME_FCGR_ACTIVATION	1/275	69/10807	0.832073	0.832073	FGR	1
REACTOME_REGULATION_OF_PTEN_STABILITY_AND_ACTIVITY	1/275	69/10807	0.832073	0.832073	NEDD4	1
REACTOME_RESOLUTION_OF_SISTER_CHROMATID_COHESION	2/275	126/10807	0.834946	0.834946	CLIP1/DYNC1I1	2
REACTOME_PKMTS_METHYLATE_HISTONE_LYSINES	1/275	71/10807	0.840564	0.840564	NFKB1	1
REACTOME_ROLE_OF_LAT2_NTAL_LAB_ON_CALCIUM_MOBILIZATION	1/275	71/10807	0.840564	0.840564	FCER1G	1
REACTOME_APC_C_CDH1_MEDIATED_DEGRADATION_OF_CDC20_AND_OTHER_APC_C_CDH1_TARGETED_PROTEINS_IN_LATE_MITOSIS_EARLY_G1	1/275	72/10807	0.844648	0.844648	ANAPC15	1
REACTOME_SIGNALING_BY_FGFR2	1/275	73/10807	0.848628	0.848628	MKNK1	1
REACTOME_SIGNALING_BY_NOTCH1	1/275	74/10807	0.852506	0.852506	HDAC4	1
REACTOME_CELLULAR_RESPONSE_TO_HYPOXIA	1/275	75/10807	0.856285	0.856285	EPAS1	1
REACTOME_FC_EPSILON_RECEPTOR_FCERI_SIGNALING	3/275	186/10807	0.856747	0.856747	FCER1G/NFKB1/VAV3	3
REACTOME_SUMOYLATION	3/275	187/10807	0.859217	0.859217	EID3/HDAC4/PIAS2	3
REACTOME_CELL_DEATH_SIGNALLING_VIA_NRAGE_NRIF_AND_NADE	1/275	76/10807	0.859968	0.859968	VAV3	1
REACTOME_FCERI_MEDIATED_NF_KB_ACTIVATION	2/275	136/10807	0.864994	0.864994	FCER1G/NFKB1	2
REACTOME_SEPARATION_OF_SISTER_CHROMATIDS	3/275	190/10807	0.866404	0.866404	ANAPC15/CLIP1/DYNC1I1	3
REACTOME_TRANSCRIPTION_COUPLED_NUCLEOTIDE_EXCISION_REPAIR_TC_NER	1/275	78/10807	0.867053	0.867053	ISY1	1
REACTOME_HCMV_EARLY_EVENTS	2/275	138/10807	0.870369	0.870369	DYNC1I1/NFKB1	2
REACTOME_MEIOTIC_SYNAPSIS	1/275	79/10807	0.870461	0.870461	SYCP2	1
REACTOME_RHO_GTPASE_CYCLE	2/275	140/10807	0.875547	0.875547	ARHGAP24/VAV3	2
REACTOME_RHO_GTPASES_ACTIVATE_FORMINS	2/275	140/10807	0.875547	0.875547	CLIP1/DYNC1I1	2
REACTOME_DOWNSTREAM_SIGNALING_EVENTS_OF_B_CELL_RECEPTOR_BCR	1/275	81/10807	0.877017	0.877017	NFKB1	1
REACTOME_DEATH_RECEPTOR_SIGNALLING	2/275	141/10807	0.878065	0.878065	NFKB1/VAV3	2
REACTOME_GLOBAL_GENOME_NUCLEOTIDE_EXCISION_REPAIR_GG_NER	1/275	84/10807	0.886237	0.886237	RAD23B	1
REACTOME_PI_METABOLISM	1/275	84/10807	0.886237	0.886237	BMX	1
REACTOME_CLATHRIN_MEDIATED_ENDOCYTOSIS	2/275	145/10807	0.887672	0.887672	AGFG1/AREG	2
REACTOME_REPRODUCTION	2/275	145/10807	0.887672	0.887672	CATSPER1/SYCP2	2
REACTOME_MITOTIC_G2_G2_M_PHASES	3/275	200/10807	0.888087	0.888087	CDK5RAP2/HAUS4/PHLDA1	3
REACTOME_CYCLIN_A_CDK2_ASSOCIATED_EVENTS_AT_S_PHASE_ENTRY	1/275	85/10807	0.889154	0.889154	TFDP1	1
REACTOME_APC_C_MEDIATED_DEGRADATION_OF_CELL_CYCLE_PROTEINS	1/275	86/10807	0.891997	0.891997	ANAPC15	1
REACTOME_MITOTIC_G1_PHASE_AND_G1_S_TRANSITION	2/275	149/10807	0.896576	0.896576	JAK2/TFDP1	2
REACTOME_NEUROTRANSMITTER_RECEPTORS_AND_POSTSYNAPTIC_SIGNAL_TRANSMISSION	3/275	205/10807	0.897706	0.897706	GABRR2/GNG5/PRKACG	3
REACTOME_PEPTIDE_HORMONE_METABOLISM	1/275	90/10807	0.902661	0.902661	EXOC6	1
REACTOME_SWITCHING_OF_ORIGINS_TO_A_POST_REPLICATIVE_STATE	1/275	90/10807	0.902661	0.902661	ANAPC15	1
REACTOME_CELL_JUNCTION_ORGANIZATION	1/275	92/10807	0.907593	0.907593	PLEC	1
REACTOME_ACTIVATION_OF_NMDA_RECEPTORS_AND_POSTSYNAPTIC_EVENTS	1/275	94/10807	0.912275	0.912275	PRKACG	1
REACTOME_TRANSCRIPTIONAL_REGULATION_BY_RUNX3	1/275	96/10807	0.916721	0.916721	HDAC4	1
REACTOME_S_PHASE	2/275	161/10807	0.919505	0.919505	ANAPC15/TFDP1	2
REACTOME_PROTEIN_LOCALIZATION	2/275	164/10807	0.924442	0.924442	ABCD1/GRPEL1	2
REACTOME_CLEC7A_DECTIN_1_SIGNALING	1/275	100/10807	0.924951	0.924951	NFKB1	1
REACTOME_RESPIRATORY_ELECTRON_TRANSPORT	1/275	100/10807	0.924951	0.924951	NDUFB3	1
REACTOME_RESPONSE_OF_EIF2AK4_GCN2_TO_AMINO_ACID_DEFICIENCY	1/275	102/10807	0.928757	0.928757	ASNS	1
REACTOME_UCH_PROTEINASES	1/275	102/10807	0.928757	0.928757	TGFBR1	1
REACTOME_MITOTIC_METAPHASE_AND_ANAPHASE	3/275	235/10807	0.941339	0.941339	ANAPC15/CLIP1/DYNC1I1	3
REACTOME_TRNA_PROCESSING	1/275	111/10807	0.943639	0.943639	TYW5	1
REACTOME_TRANSCRIPTIONAL_REGULATION_BY_RUNX1	3/275	239/10807	0.94564	0.94564	CR1/IL2RA/SMARCD3	3
REACTOME_HEDGEHOG_OFF_STATE	1/275	113/10807	0.9465	0.9465	PRKACG	1
REACTOME_G_ALPHA_I_SIGNALLING_EVENTS	6/275	403/10807	0.947382	0.947382	AKR1C3/APOA2/GNG5/PRKACG/RGS19/RGS3	6
REACTOME_HCMV_LATE_EVENTS	1/275	116/10807	0.950522	0.950522	UBAP1	1
REACTOME_SELENOAMINO_ACID_METABOLISM	1/275	118/10807	0.953035	0.953035	GSR	1
REACTOME_MEIOSIS	1/275	119/10807	0.954243	0.954243	SYCP2	1
REACTOME_MRNA_SPLICING	2/275	188/10807	0.954837	0.954837	ISY1/LSM6	2
REACTOME_PRE_NOTCH_EXPRESSION_AND_PROCESSING	1/275	120/10807	0.95542	0.95542	TFDP1	1
REACTOME_TRANSCRIPTIONAL_REGULATION_BY_RUNX2	1/275	120/10807	0.95542	0.95542	HDAC4	1
REACTOME_L1CAM_INTERACTIONS	1/275	121/10807	0.956568	0.956568	RANBP9	1
REACTOME_ACTIVATION_OF_ANTERIOR_HOX_GENES_IN_HINDBRAIN_DEVELOPMENT_DURING_EARLY_EMBRYOGENESIS	1/275	122/10807	0.957685	0.957685	PIAS2	1
REACTOME_IMMUNOREGULATORY_INTERACTIONS_BETWEEN_A_LYMPHOID_AND_A_NON_LYMPHOID_CELL	2/275	191/10807	0.957691	0.957691	CD300LD/LILRA5	2
REACTOME_RESPIRATORY_ELECTRON_TRANSPORT_ATP_SYNTHESIS_BY_CHEMIOSMOTIC_COUPLING_AND_HEAT_PRODUCTION_BY_UNCOUPLING_PROTEINS	1/275	124/10807	0.959835	0.959835	NDUFB3	1
REACTOME_DNA_REPLICATION	1/275	127/10807	0.962858	0.962858	ANAPC15	1
REACTOME_METABOLISM_OF_AMINO_ACIDS_AND_DERIVATIVES	5/275	374/10807	0.964257	0.964257	ACAD8/ARG1/ASNS/BCAT1/GSR	5
REACTOME_CELL_CELL_COMMUNICATION	1/275	130/10807	0.965654	0.965654	PLEC	1
REACTOME_GENE_SILENCING_BY_RNA	1/275	138/10807	0.972127	0.972127	PIWIL4	1
REACTOME_BETA_CATENIN_INDEPENDENT_WNT_SIGNALING	1/275	146/10807	0.977384	0.977384	GNG5	1
REACTOME_UB_SPECIFIC_PROCESSING_PROTEASES	2/275	221/10807	0.978191	0.978191	SNX3/TGFBR1	2
REACTOME_SIGNALING_BY_HEDGEHOG	1/275	150/10807	0.979629	0.979629	PRKACG	1
REACTOME_CELL_CYCLE_CHECKPOINTS	3/275	291/10807	0.980512	0.980512	ANAPC15/CLIP1/DYNC1I1	3
REACTOME_HIV_LIFE_CYCLE	1/275	152/10807	0.980667	0.980667	UBAP1	1
REACTOME_INFLUENZA_INFECTION	1/275	156/10807	0.982587	0.982587	EIF2AK2	1
REACTOME_M_PHASE	5/275	416/10807	0.982763	0.982763	ANAPC15/CDK5RAP2/CLIP1/DYNC1I1/HAUS4	5
REACTOME_DEUBIQUITINATION	3/275	298/10807	0.983103	0.983103	RAD23B/SNX3/TGFBR1	3
REACTOME_PROCESSING_OF_CAPPED_INTRON_CONTAINING_PRE_MRNA	2/275	242/10807	0.986415	0.986415	ISY1/LSM6	2
REACTOME_SIGNALING_BY_THE_B_CELL_RECEPTOR_BCR	1/275	166/10807	0.986596	0.986596	NFKB1	1
REACTOME_SIGNALING_BY_NOTCH	2/275	247/10807	0.987876	0.987876	HDAC4/TFDP1	2
REACTOME_THE_CITRIC_ACID_TCA_CYCLE_AND_RESPIRATORY_ELECTRON_TRANSPORT	1/275	175/10807	0.989411	0.989411	NDUFB3	1
REACTOME_RHO_GTPASE_EFFECTORS	3/275	324/10807	0.990133	0.990133	CLIP1/DYNC1I1/MAPK14	3
REACTOME_SIGNALING_BY_RHO_GTPASES	5/275	454/10807	0.991366	0.991366	ARHGAP24/CLIP1/DYNC1I1/MAPK14/VAV3	5
REACTOME_CLASS_A_1_RHODOPSIN_LIKE_RECEPTORS	3/275	331/10807	0.991481	0.991481	ADORA2A/GPR132/LTB4R	3
REACTOME_SIGNALING_BY_WNT	3/275	331/10807	0.991481	0.991481	GNG5/KREMEN1/SNX3	3
REACTOME_GPCR_LIGAND_BINDING	5/275	463/10807	0.992699	0.992699	ADM/ADORA2A/GNG5/GPR132/LTB4R	5
REACTOME_SIGNALING_BY_ROBO_RECEPTORS	1/275	218/10807	0.996576	0.996576	PRKACG	1
REACTOME_HIV_INFECTION	1/275	234/10807	0.997754	0.997754	UBAP1	1
REACTOME_TCF_DEPENDENT_SIGNALING_IN_RESPONSE_TO_WNT	1/275	234/10807	0.997754	0.997754	KREMEN1	1
REACTOME_OLFACTORY_SIGNALING_PATHWAY	3/275	400/10807	0.998077	0.998077	OR56A3/OR5AS1/OR5T1	3
REACTOME_DNA_REPAIR	2/275	331/10807	0.998291	0.998291	ISY1/RAD23B	2
REACTOME_TRANSLATION	1/275	295/10807	0.999552	0.999552	CARS2	1

## Sheet: S10C
Table S10C. Enrichment of Reactome gene sets with downregulated neutrophil genes in ACLF versus HS.
ID	GeneRatio	BgRatio	pvalue	p.adjust	geneID	Count
REACTOME_TRANSCRIPTIONAL_REGULATION_BY_TP53	20/215	365/10807	3.94513e-05	3.94513e-05	BANP/CCNT1/CDK2/CNOT10/COX18/CYCS/FANCD2/ING5/MLH1/MRE11/MSH2/NELFE/PPP1R13L/PRKAG2/RFC5/RPA1/TAF15/TAF3/TBP/TNFRSF10B	20
REACTOME_ORGANELLE_BIOGENESIS_AND_MAINTENANCE	16/215	296/10807	0.000278108	0.000278108	CCT2/CEP63/CYCS/HSPA9/IDH2/IFT88/IQCB1/LZTFL1/MED1/MEF2C/NDE1/PRKAG2/PRKAR2B/SCLT1/TCTN1/TUBB1	16
REACTOME_REGULATION_OF_TP53_ACTIVITY	11/215	160/10807	0.000347434	0.000347434	BANP/CDK2/ING5/MRE11/PPP1R13L/PRKAG2/RFC5/RPA1/TAF15/TAF3/TBP	11
REACTOME_REGULATION_OF_TP53_ACTIVITY_THROUGH_PHOSPHORYLATION	8/215	92/10807	0.000478316	0.000478316	CDK2/MRE11/PRKAG2/RFC5/RPA1/TAF15/TAF3/TBP	8
REACTOME_ACTIVATION_OF_ATR_IN_RESPONSE_TO_REPLICATION_STRESS	5/215	37/10807	0.000771915	0.000771915	CDK2/MCM5/MCM7/RFC5/RPA1	5
REACTOME_MITOTIC_SPINDLE_CHECKPOINT	8/215	110/10807	0.00155271	0.00155271	ANAPC1/BUB3/DSN1/NDC80/NDE1/NUP160/NUP37/PPP1CC	8
REACTOME_RHO_GTPASES_ACTIVATE_FORMINS	9/215	140/10807	0.00190551	0.00190551	BUB3/DSN1/NDC80/NDE1/NUP160/NUP37/PPP1CC/SRGAP2/TUBB1	9
REACTOME_CELL_CYCLE_CHECKPOINTS	14/215	291/10807	0.00203482	0.00203482	ANAPC1/BUB3/CDK2/DSN1/MCM5/MCM7/MRE11/NDC80/NDE1/NUP160/NUP37/PPP1CC/RFC5/RPA1	14
REACTOME_MITOTIC_PROMETAPHASE	11/215	203/10807	0.00244695	0.00244695	BUB3/CEP63/DSN1/NDC80/NDE1/NUP160/NUP37/PPP1CC/PRKAR2B/SMC4/TUBB1	11
REACTOME_MISMATCH_REPAIR	3/215	15/10807	0.00296061	0.00296061	MLH1/MSH2/RPA1	3
REACTOME_HIV_LIFE_CYCLE	9/215	152/10807	0.00332685	0.00332685	CCNT1/CD4/NELFE/NUP160/NUP37/RAN/TAF15/TAF3/TBP	9
REACTOME_DNA_STRAND_ELONGATION	4/215	32/10807	0.003539	0.003539	MCM5/MCM7/RFC5/RPA1	4
REACTOME_RESOLUTION_OF_SISTER_CHROMATID_COHESION	8/215	126/10807	0.00363478	0.00363478	BUB3/DSN1/NDC80/NDE1/NUP160/NUP37/PPP1CC/TUBB1	8
REACTOME_DISEASES_OF_MISMATCH_REPAIR_MMR	2/215	5/10807	0.00378681	0.00378681	MLH1/MSH2	2
REACTOME_ACTIVATION_OF_THE_PRE_REPLICATIVE_COMPLEX	4/215	33/10807	0.0039653	0.0039653	CDK2/MCM5/MCM7/RPA1	4
REACTOME_FIBRONECTIN_MATRIX_FORMATION	2/215	6/10807	0.00560593	0.00560593	FN1/ITGA5	2
REACTOME_REGULATION_OF_HSF1_MEDIATED_HEAT_SHOCK_RESPONSE	6/215	82/10807	0.00576775	0.00576775	BAG5/HSPA14/HSPA9/NUP160/NUP37/RPA1	6
REACTOME_CILIUM_ASSEMBLY	10/215	202/10807	0.0071348	0.0071348	CCT2/CEP63/IFT88/IQCB1/LZTFL1/NDE1/PRKAR2B/SCLT1/TCTN1/TUBB1	10
REACTOME_TP53_REGULATES_TRANSCRIPTION_OF_DNA_REPAIR_GENES	5/215	65/10807	0.009343	0.009343	CCNT1/FANCD2/MLH1/MSH2/NELFE	5
REACTOME_RUNX2_REGULATES_GENES_INVOLVED_IN_CELL_MIGRATION	2/215	8/10807	0.0101931	0.0101931	ITGA5/RUNX2	2
REACTOME_MITOCHONDRIAL_BIOGENESIS	6/215	94/10807	0.0110317	0.0110317	CYCS/HSPA9/IDH2/MED1/MEF2C/PRKAG2	6
REACTOME_ANCHORING_OF_THE_BASAL_BODY_TO_THE_PLASMA_MEMBRANE	6/215	97/10807	0.0127524	0.0127524	CEP63/IQCB1/NDE1/PRKAR2B/SCLT1/TCTN1	6
REACTOME_SEPARATION_OF_SISTER_CHROMATIDS	9/215	190/10807	0.013689	0.013689	ANAPC1/BUB3/DSN1/NDC80/NDE1/NUP160/NUP37/PPP1CC/TUBB1	9
REACTOME_TRANSCRIPTION_OF_THE_HIV_GENOME	5/215	73/10807	0.0149649	0.0149649	CCNT1/NELFE/TAF15/TAF3/TBP	5
REACTOME_CELLULAR_RESPONSE_TO_HEAT_STRESS	6/215	101/10807	0.0153285	0.0153285	BAG5/HSPA14/HSPA9/NUP160/NUP37/RPA1	6
REACTOME_DISEASES_OF_DNA_REPAIR	2/215	10/10807	0.0159585	0.0159585	MLH1/MSH2	2
REACTOME_POSTMITOTIC_NUCLEAR_PORE_COMPLEX_NPC_REFORMATION	3/215	27/10807	0.0159782	0.0159782	NUP160/NUP37/RAN	3
REACTOME_HIV_INFECTION	10/215	234/10807	0.018601	0.018601	CCNT1/CD28/CD4/NELFE/NUP160/NUP37/RAN/TAF15/TAF3/TBP	10
REACTOME_M_PHASE	15/215	416/10807	0.0190784	0.0190784	ANAPC1/BUB3/CEP63/DSN1/LPIN2/NDC80/NDE1/NUP160/NUP37/PPP1CC/PRKAR2B/RAN/SET/SMC4/TUBB1	15
REACTOME_MITOTIC_METAPHASE_AND_ANAPHASE	10/215	235/10807	0.0191014	0.0191014	ANAPC1/BUB3/DSN1/NDC80/NDE1/NUP160/NUP37/PPP1CC/RAN/TUBB1	10
REACTOME_RECOGNITION_OF_DNA_DAMAGE_BY_PCNA_CONTAINING_REPLICATION_COMPLEX	3/215	30/10807	0.0212364	0.0212364	RAD18/RFC5/RPA1	3
REACTOME_RNA_POLYMERASE_II_TRANSCRIBES_SNRNA_GENES	5/215	81/10807	0.0224968	0.0224968	CCNT1/INTS9/RPRD1A/SNAPC1/TBP	5
REACTOME_BUTYROPHILIN_BTN_FAMILY_INTERACTIONS	2/215	12/10807	0.022803	0.022803	BTN3A1/BTN3A2	2
REACTOME_UNWINDING_OF_DNA	2/215	12/10807	0.022803	0.022803	MCM5/MCM7	2
REACTOME_PROCESSING_OF_CAPPED_INTRON_CONTAINING_PRE_MRNA	10/215	242/10807	0.0228859	0.0228859	CPSF1/DHX15/HNRNPR/NUP160/NUP37/PRPF4/SNRPA1/SRSF7/UPF3B/WBP11	10
REACTOME_MAPK_TARGETS_NUCLEAR_EVENTS_MEDIATED_BY_MAP_KINASES	3/215	31/10807	0.0231748	0.0231748	MAPK9/MEF2C/RPS6KA5	3
REACTOME_TRNA_PROCESSING	6/215	111/10807	0.0233001	0.0233001	ADAT1/CPSF1/NUP160/NUP37/RAN/THADA	6
REACTOME_TRANSCRIPTIONAL_ACTIVATION_OF_MITOCHONDRIAL_BIOGENESIS	4/215	55/10807	0.0235776	0.0235776	CYCS/IDH2/MED1/MEF2C	4
REACTOME_TRANSPORT_OF_MATURE_TRANSCRIPT_TO_CYTOPLASM	5/215	84/10807	0.0258561	0.0258561	CPSF1/NUP160/NUP37/SRSF7/UPF3B	5
REACTOME_SYNTHESIS_OF_PE	2/215	13/10807	0.0266005	0.0266005	LPIN2/PHOSPHO1	2
REACTOME_EXPORT_OF_VIRAL_RIBONUCLEOPROTEINS_FROM_NUCLEUS	3/215	33/10807	0.0273301	0.0273301	NUP160/NUP37/RAN	3
REACTOME_RHO_GTPASE_EFFECTORS	12/215	324/10807	0.0285746	0.0285746	BAIAP2/BUB3/DSN1/GOPC/NDC80/NDE1/NUP160/NUP37/PKN2/PPP1CC/SRGAP2/TUBB1	12
REACTOME_NUCLEAR_IMPORT_OF_REV_PROTEIN	3/215	34/10807	0.0295468	0.0295468	NUP160/NUP37/RAN	3
REACTOME_TRNA_PROCESSING_IN_THE_NUCLEUS	4/215	59/10807	0.0296068	0.0296068	CPSF1/NUP160/NUP37/RAN	4
REACTOME_CARNITINE_METABOLISM	2/215	14/10807	0.0306333	0.0306333	PPARD/PRKAG2	2
REACTOME_REGULATION_OF_TP53_ACTIVITY_THROUGH_ASSOCIATION_WITH_CO_FACTORS	2/215	14/10807	0.0306333	0.0306333	BANP/PPP1R13L	2
REACTOME_SUMOYLATION_OF_SUMOYLATION_PROTEINS	3/215	35/10807	0.0318556	0.0318556	NUP160/NUP37/TOPORS	3
REACTOME_MRNA_SPLICING	8/215	188/10807	0.0342317	0.0342317	CPSF1/DHX15/HNRNPR/PRPF4/SNRPA1/SRSF7/UPF3B/WBP11	8
REACTOME_DETOXIFICATION_OF_REACTIVE_OXYGEN_SPECIES	3/215	37/10807	0.0367478	0.0367478	CYCS/GPX3/GSTP1	3
REACTOME_HDR_THROUGH_SINGLE_STRAND_ANNEALING_SSA	3/215	37/10807	0.0367478	0.0367478	MRE11/RFC5/RPA1	3
REACTOME_INTERACTIONS_OF_REV_WITH_HOST_CELLULAR_PROTEINS	3/215	37/10807	0.0367478	0.0367478	NUP160/NUP37/RAN	3
REACTOME_REGULATION_OF_PYRUVATE_DEHYDROGENASE_PDH_COMPLEX	2/215	16/10807	0.0393621	0.0393621	PDPR/PPARD	2
REACTOME_MITOCHONDRIAL_PROTEIN_IMPORT	4/215	65/10807	0.0402161	0.0402161	CHCHD4/HSPA9/HSPD1/PMPCA	4
REACTOME_DNA_REPLICATION	6/215	127/10807	0.0411385	0.0411385	ANAPC1/CDK2/MCM5/MCM7/RFC5/RPA1	6
REACTOME_TOLL_LIKE_RECEPTOR_4_TLR4_CASCADE	6/215	127/10807	0.0411385	0.0411385	DNM3/MAPK9/MEF2C/NOD2/PTPN4/RPS6KA5	6
REACTOME_PROTEIN_METHYLATION	2/215	17/10807	0.0440375	0.0440375	CAMKMT/PRMT3	2
REACTOME_TRANSLESION_SYNTHESIS_BY_POLK	2/215	17/10807	0.0440375	0.0440375	RFC5/RPA1	2
REACTOME_HOST_INTERACTIONS_OF_HIV_FACTORS	6/215	131/10807	0.0466541	0.0466541	CCNT1/CD28/CD4/NUP160/NUP37/RAN	6
REACTOME_TIE2_SIGNALING	2/215	18/10807	0.048907	0.048907	ANGPT1/TEK	2
REACTOME_CIRCADIAN_CLOCK	4/215	70/10807	0.050507	0.050507	CRY1/MED1/MEF2C/PPP1CC	4
REACTOME_HOMOLOGOUS_DNA_PAIRING_AND_STRAND_EXCHANGE	3/215	42/10807	0.0505486	0.0505486	MRE11/RFC5/RPA1	3
REACTOME_INTERLEUKIN_17_SIGNALING	4/215	71/10807	0.052723	0.052723	MAPK9/MEF2C/NOD2/RPS6KA5	4
REACTOME_TRANSPORT_OF_MATURE_MRNAS_DERIVED_FROM_INTRONLESS_TRANSCRIPTS	3/215	43/10807	0.053571	0.053571	CPSF1/NUP160/NUP37	3
REACTOME_TRANSLESION_SYNTHESIS_BY_POLH	2/215	19/10807	0.0539611	0.0539611	RFC5/RPA1	2
REACTOME_INHIBITION_OF_THE_PROTEOLYTIC_ACTIVITY_OF_APC_C_REQUIRED_FOR_THE_ONSET_OF_ANAPHASE_BY_MITOTIC_SPINDLE_CHECKPOINT_COMPONENTS	2/215	20/10807	0.0591907	0.0591907	ANAPC1/BUB3	2
REACTOME_LAGGING_STRAND_SYNTHESIS	2/215	20/10807	0.0591907	0.0591907	RFC5/RPA1	2
REACTOME_THE_CITRIC_ACID_TCA_CYCLE_AND_RESPIRATORY_ELECTRON_TRANSPORT	7/215	175/10807	0.0604004	0.0604004	ACAD9/COX18/CYCS/IDH2/PDPR/PPARD/SLC25A14	7
REACTOME_NUCLEAR_ENVELOPE_NE_REASSEMBLY	4/215	76/10807	0.064583	0.064583	NUP160/NUP37/RAN/TUBB1	4
REACTOME_NEF_MEDIATES_DOWN_MODULATION_OF_CELL_SURFACE_RECEPTORS_BY_RECRUITING_THEM_TO_CLATHRIN_ADAPTERS	2/215	21/10807	0.0645869	0.0645869	CD28/CD4	2
REACTOME_PCNA_DEPENDENT_LONG_PATCH_BASE_EXCISION_REPAIR	2/215	21/10807	0.0645869	0.0645869	RFC5/RPA1	2
REACTOME_HIV_TRANSCRIPTION_INITIATION	3/215	47/10807	0.0664987	0.0664987	TAF15/TAF3/TBP	3
REACTOME_DNA_REPAIR	11/215	331/10807	0.0666288	0.0666288	ASCC2/BAZ1B/CDK2/FANCD2/MLH1/MRE11/MSH2/RAD18/RFC5/RIF1/RPA1	11
REACTOME_SUMOYLATION_OF_DNA_DAMAGE_RESPONSE_AND_REPAIR_PROTEINS	4/215	77/10807	0.0671093	0.0671093	NUP160/NUP37/RPA1/SMC6	4
REACTOME_DNA_DAMAGE_BYPASS	3/215	48/10807	0.069934	0.069934	RAD18/RFC5/RPA1	3
REACTOME_ERK_MAPK_TARGETS	2/215	22/10807	0.070141	0.070141	MEF2C/RPS6KA5	2
REACTOME_JNK_C_JUN_KINASES_PHOSPHORYLATION_AND_ACTIVATION_MEDIATED_BY_ACTIVATED_HUMAN_TAK1	2/215	22/10807	0.070141	0.070141	MAPK9/NOD2	2
REACTOME_RECYCLING_PATHWAY_OF_L1	3/215	49/10807	0.073448	0.073448	DNM3/RPS6KA5/TUBB1	3
REACTOME_BBSOME_MEDIATED_CARGO_TARGETING_TO_CILIUM	2/215	23/10807	0.0758446	0.0758446	CCT2/LZTFL1	2
REACTOME_IRE1ALPHA_ACTIVATES_CHAPERONES	3/215	50/10807	0.0770394	0.0770394	DNAJB11/SEC31A/TSPYL2	3
REACTOME_SYNTHESIS_OF_VERY_LONG_CHAIN_FATTY_ACYL_COAS	2/215	24/10807	0.0816897	0.0816897	ELOVL7/HACD2	2
REACTOME_TOLL_LIKE_RECEPTOR_CASCADES	6/215	153/10807	0.0849097	0.0849097	DNM3/MAPK9/MEF2C/NOD2/PTPN4/RPS6KA5	6
REACTOME_TOLL_LIKE_RECEPTOR_10_TLR10_CASCADE	4/215	84/10807	0.0861922	0.0861922	MAPK9/MEF2C/NOD2/RPS6KA5	4
REACTOME_TRANSCRIPTIONAL_REGULATION_OF_WHITE_ADIPOCYTE_DIFFERENTIATION	4/215	84/10807	0.0861922	0.0861922	CDK19/MED1/MED21/MED25	4
REACTOME_ANTIGEN_PRESENTATION_FOLDING_ASSEMBLY_AND_PEPTIDE_LOADING_OF_CLASS_I_MHC	2/215	25/10807	0.0876685	0.0876685	ERAP1/SEC31A	2
REACTOME_APC_CDC20_MEDIATED_DEGRADATION_OF_NEK2A	2/215	25/10807	0.0876685	0.0876685	ANAPC1/BUB3	2
REACTOME_GAP_FILLING_DNA_REPAIR_SYNTHESIS_AND_LIGATION_IN_GG_NER	2/215	25/10807	0.0876685	0.0876685	RFC5/RPA1	2
REACTOME_MICRORNA_MIRNA_BIOGENESIS	2/215	25/10807	0.0876685	0.0876685	PRKRA/RAN	2
REACTOME_RESOLUTION_OF_AP_SITES_VIA_THE_MULTIPLE_NUCLEOTIDE_PATCH_REPLACEMENT_PATHWAY	2/215	25/10807	0.0876685	0.0876685	RFC5/RPA1	2
REACTOME_NUCLEAR_ENVELOPE_BREAKDOWN	3/215	53/10807	0.0882632	0.0882632	LPIN2/NUP160/NUP37	3
REACTOME_DNA_REPLICATION_PRE_INITIATION	4/215	85/10807	0.0891132	0.0891132	CDK2/MCM5/MCM7/RPA1	4
REACTOME_FORMATION_OF_TUBULIN_FOLDING_INTERMEDIATES_BY_CCT_TRIC	2/215	26/10807	0.0937734	0.0937734	CCT2/TUBB1	2
REACTOME_MEIOTIC_RECOMBINATION	4/215	87/10807	0.0950963	0.0950963	CDK2/MLH1/MRE11/RPA1	4
REACTOME_G2_PHASE	1/215	5/10807	0.0956096	0.0956096	CDK2	1
REACTOME_MECP2_REGULATES_TRANSCRIPTION_FACTORS	1/215	5/10807	0.0956096	0.0956096	MEF2C	1
REACTOME_MET_INTERACTS_WITH_TNS_PROTEINS	1/215	5/10807	0.0956096	0.0956096	TNS3	1
REACTOME_RELEASE_OF_APOPTOTIC_FACTORS_FROM_THE_MITOCHONDRIA	1/215	5/10807	0.0956096	0.0956096	CYCS	1
REACTOME_RUNX2_REGULATES_CHONDROCYTE_MATURATION	1/215	5/10807	0.0956096	0.0956096	RUNX2	1
REACTOME_SUMO_IS_CONJUGATED_TO_E1_UBA2_SAE1	1/215	5/10807	0.0956096	0.0956096	SAE1	1
REACTOME_TFAP2A_ACTS_AS_A_TRANSCRIPTIONAL_REPRESSOR_DURING_RETINOIC_ACID_INDUCED_CELL_DIFFERENTIATION	1/215	5/10807	0.0956096	0.0956096	HSPD1	1
REACTOME_THE_FATTY_ACID_CYCLING_MODEL	1/215	5/10807	0.0956096	0.0956096	SLC25A14	1
REACTOME_PYRUVATE_METABOLISM_AND_CITRIC_ACID_TCA_CYCLE	3/215	55/10807	0.0961054	0.0961054	IDH2/PDPR/PPARD	3
REACTOME_REGULATION_OF_CHOLESTEROL_BIOSYNTHESIS_BY_SREBP_SREBF	3/215	55/10807	0.0961054	0.0961054	MED1/RAN/SCAP	3
REACTOME_SYNDECAN_INTERACTIONS	2/215	27/10807	0.099997	0.099997	FN1/SDC2	2
REACTOME_S_PHASE	6/215	161/10807	0.102132	0.102132	ANAPC1/CDK2/MCM5/MCM7/RFC5/RPA1	6
REACTOME_SWITCHING_OF_ORIGINS_TO_A_POST_REPLICATIVE_STATE	4/215	90/10807	0.104416	0.104416	ANAPC1/CDK2/MCM5/MCM7	4
REACTOME_PD_1_SIGNALING	2/215	28/10807	0.106332	0.106332	CD4/HLA-DQB1	2
REACTOME_RNA_POLYMERASE_III_TRANSCRIPTION_INITIATION_FROM_TYPE_3_PROMOTER	2/215	28/10807	0.106332	0.106332	SNAPC1/TBP	2
REACTOME_SYNTHESIS_OF_PC	2/215	28/10807	0.106332	0.106332	LPIN2/PHOSPHO1	2
REACTOME_TELOMERE_C_STRAND_LAGGING_STRAND_SYNTHESIS	2/215	28/10807	0.106332	0.106332	RFC5/RPA1	2
REACTOME_THE_ROLE_OF_NEF_IN_HIV_1_REPLICATION_AND_DISEASE_PATHOGENESIS	2/215	28/10807	0.106332	0.106332	CD28/CD4	2
REACTOME_MHC_CLASS_II_ANTIGEN_PRESENTATION	5/215	126/10807	0.10651	0.10651	DNM3/HLA-DMB/HLA-DQB1/SEC31A/TUBB1	5
REACTOME_CHEMOKINE_RECEPTORS_BIND_CHEMOKINES	3/215	58/10807	0.108377	0.108377	CCR6/CCR7/PPBP	3
REACTOME_ACTIVATION_OF_AMPK_DOWNSTREAM_OF_NMDARS	2/215	29/10807	0.112772	0.112772	PRKAG2/TUBB1	2
REACTOME_ACTIVATION_OF_CASPASES_THROUGH_APOPTOSOME_MEDIATED_CLEAVAGE	1/215	6/10807	0.11361	0.11361	CYCS	1
REACTOME_BIOSYNTHESIS_OF_EPA_DERIVED_SPMS	1/215	6/10807	0.11361	0.11361	GPX4	1
REACTOME_MINERALOCORTICOID_BIOSYNTHESIS	1/215	6/10807	0.11361	0.11361	CYP21A2	1
REACTOME_MITOCHONDRIAL_UNCOUPLING	1/215	6/10807	0.11361	0.11361	SLC25A14	1
REACTOME_PTK6_REGULATES_CELL_CYCLE	1/215	6/10807	0.11361	0.11361	CDK2	1
REACTOME_SENSING_OF_DNA_DOUBLE_STRAND_BREAKS	1/215	6/10807	0.11361	0.11361	MRE11	1
REACTOME_SYNTHESIS_OF_15_EICOSATETRAENOIC_ACID_DERIVATIVES	1/215	6/10807	0.11361	0.11361	GPX4	1
REACTOME_SYNTHESIS_OF_DOLICHYL_PHOSPHATE	1/215	6/10807	0.11361	0.11361	DHDDS	1
REACTOME_DNA_DOUBLE_STRAND_BREAK_REPAIR	6/215	166/10807	0.11376	0.11376	BAZ1B/CDK2/MRE11/RFC5/RIF1/RPA1	6
REACTOME_ACTIVATION_OF_NMDA_RECEPTORS_AND_POSTSYNAPTIC_EVENTS	4/215	94/10807	0.117463	0.117463	NRGN/PRKAG2/PRKAR2B/TUBB1	4
REACTOME_G2_M_CHECKPOINTS	6/215	168/10807	0.118592	0.118592	CDK2/MCM5/MCM7/MRE11/RFC5/RPA1	6
REACTOME_SIGNALING_BY_RHO_GTPASES	13/215	454/10807	0.11966	0.11966	BAIAP2/BUB3/DSN1/ECT2/GOPC/NDC80/NDE1/NUP160/NUP37/PKN2/PPP1CC/SRGAP2/TUBB1	13
REACTOME_RECRUITMENT_OF_NUMA_TO_MITOTIC_CENTROSOMES	4/215	95/10807	0.120831	0.120831	CEP63/NDE1/PRKAR2B/TUBB1	4
REACTOME_TOLL_LIKE_RECEPTOR_9_TLR9_CASCADE	4/215	95/10807	0.120831	0.120831	MAPK9/MEF2C/NOD2/RPS6KA5	4
REACTOME_KINESINS	3/215	61/10807	0.121221	0.121221	KIF20B/KIF27/TUBB1	3
REACTOME_RESPONSE_TO_ELEVATED_PLATELET_CYTOSOLIC_CA2	5/215	132/10807	0.12307	0.12307	CALU/F13A1/FN1/PPBP/RAB27B	5
REACTOME_MITOCHONDRIAL_TRANSLATION	4/215	96/10807	0.12424	0.12424	MRPL37/MRPS21/MRPS27/MRRF	4
REACTOME_PYRUVATE_METABOLISM	2/215	31/10807	0.125941	0.125941	PDPR/PPARD	2
REACTOME_RNA_POLYMERASE_I_TRANSCRIPTION_TERMINATION	2/215	31/10807	0.125941	0.125941	TBP/TTF1	2
REACTOME_MYD88_INDEPENDENT_TLR4_CASCADE	4/215	97/10807	0.127691	0.127691	MAPK9/MEF2C/NOD2/RPS6KA5	4
REACTOME_TOLL_LIKE_RECEPTOR_TLR1_TLR2_CASCADE	4/215	97/10807	0.127691	0.127691	MAPK9/MEF2C/NOD2/RPS6KA5	4
REACTOME_PROCESSING_OF_DNA_DOUBLE_STRAND_BREAK_ENDS	4/215	98/10807	0.131181	0.131181	CDK2/MRE11/RFC5/RPA1	4
REACTOME_CREB_PHOSPHORYLATION	1/215	7/10807	0.131254	0.131254	RPS6KA5	1
REACTOME_HIGHLY_SODIUM_PERMEABLE_POSTSYNAPTIC_ACETYLCHOLINE_NICOTINIC_RECEPTORS	1/215	7/10807	0.131254	0.131254	CHRNE	1
REACTOME_LTC4_CYSLTR_MEDIATED_IL4_PRODUCTION	1/215	7/10807	0.131254	0.131254	DPEP3	1
REACTOME_PHOSPHATE_BOND_HYDROLYSIS_BY_NUDT_PROTEINS	1/215	7/10807	0.131254	0.131254	NUDT5	1
REACTOME_RUNX1_REGULATES_TRANSCRIPTION_OF_GENES_INVOLVED_IN_DIFFERENTIATION_OF_MYELOID_CELLS	1/215	7/10807	0.131254	0.131254	RUNX2	1
REACTOME_SUMO_IS_TRANSFERRED_FROM_E1_TO_E2_UBE2I_UBC9	1/215	7/10807	0.131254	0.131254	SAE1	1
REACTOME_SYNTHESIS_OF_12_EICOSATETRAENOIC_ACID_DERIVATIVES	1/215	7/10807	0.131254	0.131254	GPX4	1
REACTOME_REGULATION_OF_GLUCOKINASE_BY_GLUCOKINASE_REGULATORY_PROTEIN	2/215	32/10807	0.132656	0.132656	NUP160/NUP37	2
REACTOME_TERMINATION_OF_TRANSLESION_DNA_SYNTHESIS	2/215	32/10807	0.132656	0.132656	RFC5/RPA1	2
REACTOME_METABOLISM_OF_NUCLEOTIDES	4/215	99/10807	0.13471	0.13471	AMPD2/ENTPD6/NUDT5/PAICS	4
REACTOME_COOPERATION_OF_PREFOLDIN_AND_TRIC_CCT_IN_ACTIN_AND_TUBULIN_FOLDING	2/215	33/10807	0.139452	0.139452	CCT2/TUBB1	2
REACTOME_FATTY_ACID_METABOLISM	6/215	177/10807	0.141569	0.141569	DPEP3/ELOVL7/GPX4/HACD2/PPARD/PRKAG2	6
REACTOME_RNA_POLYMERASE_II_TRANSCRIPTION_TERMINATION	3/215	66/10807	0.143777	0.143777	CPSF1/SRSF7/UPF3B	3
REACTOME_TRANSCRIPTIONAL_REGULATION_BY_E2F6	2/215	34/10807	0.146321	0.146321	EED/MGA	2
REACTOME_HDR_THROUGH_HOMOLOGOUS_RECOMBINATION_HRR	3/215	67/10807	0.148446	0.148446	MRE11/RFC5/RPA1	3
REACTOME_AMPK_INHIBITS_CHREBP_TRANSCRIPTIONAL_ACTIVATION_ACTIVITY	1/215	8/10807	0.148549	0.148549	PRKAG2	1
REACTOME_BINDING_OF_TCF_LEF_CTNNB1_TO_TARGET_GENE_PROMOTERS	1/215	8/10807	0.148549	0.148549	LEF1	1
REACTOME_COENZYME_A_BIOSYNTHESIS	1/215	8/10807	0.148549	0.148549	SLC25A16	1
REACTOME_DNA_DAMAGE_REVERSAL	1/215	8/10807	0.148549	0.148549	ASCC2	1
REACTOME_FORMYL_PEPTIDE_RECEPTORS_BIND_FORMYL_PEPTIDES_AND_MANY_OTHER_LIGANDS	1/215	8/10807	0.148549	0.148549	HEBP1	1
REACTOME_HUR_ELAVL1_BINDS_AND_STABILIZES_MRNA	1/215	8/10807	0.148549	0.148549	SET	1
REACTOME_INACTIVATION_OF_CDC42_AND_RAC1	1/215	8/10807	0.148549	0.148549	SRGAP2	1
REACTOME_PHOSPHATE_BOND_HYDROLYSIS_BY_NTPDASE_PROTEINS	1/215	8/10807	0.148549	0.148549	ENTPD6	1
REACTOME_RUNX3_REGULATES_WNT_SIGNALING	1/215	8/10807	0.148549	0.148549	LEF1	1
REACTOME_SMAC_XIAP_REGULATED_APOPTOTIC_RESPONSE	1/215	8/10807	0.148549	0.148549	CYCS	1
REACTOME_TRAIL_SIGNALING	1/215	8/10807	0.148549	0.148549	TNFRSF10B	1
REACTOME_VITAMIN_C_ASCORBATE_METABOLISM	1/215	8/10807	0.148549	0.148549	SLC23A2	1
REACTOME_PLATELET_ACTIVATION_SIGNALING_AND_AGGREGATION	8/215	261/10807	0.149662	0.149662	ARRB1/CALU/DGKG/F13A1/FN1/GP5/PPBP/RAB27B	8
REACTOME_LYSOSOME_VESICLE_BIOGENESIS	2/215	35/10807	0.153258	0.153258	ARRB1/DNASE2	2
REACTOME_MITOTIC_PROPHASE	5/215	143/10807	0.156281	0.156281	LPIN2/NUP160/NUP37/SET/SMC4	5
REACTOME_HIV_ELONGATION_ARREST_AND_RECOVERY	2/215	36/10807	0.160258	0.160258	CCNT1/NELFE	2
REACTOME_NUCLEAR_PORE_COMPLEX_NPC_DISASSEMBLY	2/215	36/10807	0.160258	0.160258	NUP160/NUP37	2
REACTOME_NUCLEOBASE_CATABOLISM	2/215	36/10807	0.160258	0.160258	ENTPD6/NUDT5	2
REACTOME_TRANSPORT_OF_THE_SLBP_DEPENDANT_MATURE_MRNA	2/215	36/10807	0.160258	0.160258	NUP160/NUP37	2
REACTOME_REPRODUCTION	5/215	145/10807	0.162685	0.162685	CDK2/HVCN1/MLH1/MRE11/RPA1	5
REACTOME_LIPOPHAGY	1/215	9/10807	0.165501	0.165501	PRKAG2	1
REACTOME_NEF_MEDIATED_CD4_DOWN_REGULATION	1/215	9/10807	0.165501	0.165501	CD4	1
REACTOME_PROSTANOID_LIGAND_RECEPTORS	1/215	9/10807	0.165501	0.165501	PTGER4	1
REACTOME_SMALL_INTERFERING_RNA_SIRNA_BIOGENESIS	1/215	9/10807	0.165501	0.165501	PRKRA	1
REACTOME_SPERM_MOTILITY_AND_TAXES	1/215	9/10807	0.165501	0.165501	HVCN1	1
REACTOME_SYNTHESIS_OF_5_EICOSATETRAENOIC_ACIDS	1/215	9/10807	0.165501	0.165501	GPX4	1
REACTOME_TRANSPORT_OF_NUCLEOTIDE_SUGARS	1/215	9/10807	0.165501	0.165501	SLC35A3	1
REACTOME_FATTY_ACYL_COA_BIOSYNTHESIS	2/215	37/10807	0.167316	0.167316	ELOVL7/HACD2	2
REACTOME_INTERACTIONS_OF_VPR_WITH_HOST_CELLULAR_PROTEINS	2/215	37/10807	0.167316	0.167316	NUP160/NUP37	2
REACTOME_ORC1_REMOVAL_FROM_CHROMATIN	3/215	71/10807	0.167592	0.167592	CDK2/MCM5/MCM7	3
REACTOME_SUMOYLATION	6/215	187/10807	0.169311	0.169311	NUP160/NUP37/RPA1/SAE1/SMC6/TOPORS	6
REACTOME_EPIGENETIC_REGULATION_OF_GENE_EXPRESSION	5/215	148/10807	0.172486	0.172486	BAZ1B/EED/JARID2/TBP/TTF1	5
REACTOME_AURKA_ACTIVATION_BY_TPX2	3/215	72/10807	0.172487	0.172487	CEP63/NDE1/PRKAR2B	3
REACTOME_ONCOGENIC_MAPK_SIGNALING	3/215	72/10807	0.172487	0.172487	ARRB1/FN1/MPRIP	3
REACTOME_GENE_AND_PROTEIN_EXPRESSION_BY_JAK_STAT_SIGNALING_AFTER_INTERLEUKIN_12_STIMULATION	2/215	38/10807	0.174426	0.174426	HSPA9/SNRPA1	2
REACTOME_RESOLUTION_OF_ABASIC_SITES_AP_SITES	2/215	38/10807	0.174426	0.174426	RFC5/RPA1	2
REACTOME_TRIGLYCERIDE_METABOLISM	2/215	38/10807	0.174426	0.174426	LPIN2/PPP1CC	2
REACTOME_SIGNALING_BY_TGF_BETA_RECEPTOR_COMPLEX	3/215	73/10807	0.177423	0.177423	CCNT1/PARD6A/PPP1CC	3
REACTOME_SIGNALING_BY_HEDGEHOG	5/215	150/10807	0.179145	0.179145	ARRB1/FUZ/IFT88/PRKAR2B/TUBB1	5
REACTOME_CHROMATIN_MODIFYING_ENZYMES	8/215	274/10807	0.180134	0.180134	ATF7IP/BRWD1/EED/ELP2/ELP4/ING5/PRMT3/SMARCC2	8
REACTOME_ASSOCIATION_OF_TRIC_CCT_WITH_TARGET_PROTEINS_DURING_BIOSYNTHESIS	2/215	39/10807	0.181584	0.181584	AP3M1/CCT2	2
REACTOME_FANCONI_ANEMIA_PATHWAY	2/215	39/10807	0.181584	0.181584	FANCD2/RPA1	2
REACTOME_FORMATION_OF_FIBRIN_CLOT_CLOTTING_CASCADE	2/215	39/10807	0.181584	0.181584	F13A1/GP5	2
REACTOME_GENERATION_OF_SECOND_MESSENGER_MOLECULES	2/215	39/10807	0.181584	0.181584	CD4/HLA-DQB1	2
REACTOME_PLATELET_AGGREGATION_PLUG_FORMATION	2/215	39/10807	0.181584	0.181584	FN1/GP5	2
REACTOME_SUMOYLATION_OF_UBIQUITINYLATION_PROTEINS	2/215	39/10807	0.181584	0.181584	NUP160/NUP37	2
REACTOME_TRANSLESION_SYNTHESIS_BY_Y_FAMILY_DNA_POLYMERASES_BYPASSES_LESIONS_ON_DNA_TEMPLATE	2/215	39/10807	0.181584	0.181584	RFC5/RPA1	2
REACTOME_ACTIVATION_OF_PPARGC1A_PGC_1ALPHA_BY_PHOSPHORYLATION	1/215	10/10807	0.182116	0.182116	PRKAG2	1
REACTOME_ACTIVATION_OF_THE_AP_1_FAMILY_OF_TRANSCRIPTION_FACTORS	1/215	10/10807	0.182116	0.182116	MAPK9	1
REACTOME_ALPHA_DEFENSINS	1/215	10/10807	0.182116	0.182116	CD4	1
REACTOME_FOLDING_OF_ACTIN_BY_CCT_TRIC	1/215	10/10807	0.182116	0.182116	CCT2	1
REACTOME_GLUCOCORTICOID_BIOSYNTHESIS	1/215	10/10807	0.182116	0.182116	CYP21A2	1
REACTOME_HDR_THROUGH_MMEJ_ALT_NHEJ	1/215	10/10807	0.182116	0.182116	MRE11	1
REACTOME_PROCESSING_AND_ACTIVATION_OF_SUMO	1/215	10/10807	0.182116	0.182116	SAE1	1
REACTOME_TETRAHYDROBIOPTERIN_BH4_SYNTHESIS_RECYCLING_SALVAGE_AND_REGULATION	1/215	10/10807	0.182116	0.182116	PTS	1
REACTOME_COSTIMULATION_BY_THE_CD28_FAMILY	3/215	74/10807	0.182398	0.182398	CD28/CD4/HLA-DQB1	3
REACTOME_HEDGEHOG_OFF_STATE	4/215	113/10807	0.187838	0.187838	FUZ/IFT88/PRKAR2B/TUBB1	4
REACTOME_MAP2K_AND_MAPK_ACTIVATION	2/215	40/10807	0.188785	0.188785	ARRB1/FN1	2
REACTOME_TRANSCRIPTIONAL_REGULATION_BY_VENTX	2/215	40/10807	0.188785	0.188785	ANAPC1/LEF1	2
REACTOME_CELL_SURFACE_INTERACTIONS_AT_THE_VASCULAR_WALL	6/215	194/10807	0.189985	0.189985	ANGPT1/FN1/ITGA5/SDC2/TEK/TNFRSF10B	6
REACTOME_DUAL_INCISION_IN_GG_NER	2/215	41/10807	0.196025	0.196025	RFC5/RPA1	2
REACTOME_MET_PROMOTES_CELL_MOTILITY	2/215	41/10807	0.196025	0.196025	FN1/TNS3	2
REACTOME_NS1_MEDIATED_EFFECTS_ON_HOST_PATHWAYS	2/215	41/10807	0.196025	0.196025	NUP160/NUP37	2
REACTOME_RNA_POLYMERASE_III_TRANSCRIPTION	2/215	41/10807	0.196025	0.196025	SNAPC1/TBP	2
REACTOME_CONDENSATION_OF_PROMETAPHASE_CHROMOSOMES	1/215	11/10807	0.198403	0.198403	SMC4	1
REACTOME_PRESYNAPTIC_DEPOLARIZATION_AND_CALCIUM_CHANNEL_OPENING	1/215	11/10807	0.198403	0.198403	CACNB4	1
REACTOME_REGULATION_BY_C_FLIP	1/215	11/10807	0.198403	0.198403	TNFRSF10B	1
REACTOME_REMOVAL_OF_THE_FLAP_INTERMEDIATE_FROM_THE_C_STRAND	1/215	11/10807	0.198403	0.198403	RPA1	1
REACTOME_SUMOYLATION_OF_IMMUNE_RESPONSE_PROTEINS	1/215	11/10807	0.198403	0.198403	TOPORS	1
REACTOME_EPHB_MEDIATED_FORWARD_SIGNALING	2/215	42/10807	0.203299	0.203299	EPHB1/SDC2	2
REACTOME_CARBOXYTERMINAL_POST_TRANSLATIONAL_MODIFICATIONS_OF_TUBULIN	2/215	43/10807	0.210602	0.210602	TTLL5/TUBB1	2
REACTOME_TRNA_MODIFICATION_IN_THE_NUCLEUS_AND_CYTOSOL	2/215	43/10807	0.210602	0.210602	ADAT1/THADA	2
REACTOME_MEIOSIS	4/215	119/10807	0.212412	0.212412	CDK2/MLH1/MRE11/RPA1	4
REACTOME_REGULATION_OF_LIPID_METABOLISM_BY_PPARALPHA	4/215	119/10807	0.212412	0.212412	CDK19/MED1/MED21/MED25	4
REACTOME_CD28_DEPENDENT_VAV1_PATHWAY	1/215	12/10807	0.214367	0.214367	CD28	1
REACTOME_CREB1_PHOSPHORYLATION_THROUGH_THE_ACTIVATION_OF_ADENYLATE_CYCLASE	1/215	12/10807	0.214367	0.214367	PRKAR2B	1
REACTOME_GP1B_IX_V_ACTIVATION_SIGNALLING	1/215	12/10807	0.214367	0.214367	GP5	1
REACTOME_NOTCH2_INTRACELLULAR_DOMAIN_REGULATES_TRANSCRIPTION	1/215	12/10807	0.214367	0.214367	MAML2	1
REACTOME_PURINE_RIBONUCLEOSIDE_MONOPHOSPHATE_BIOSYNTHESIS	1/215	12/10807	0.214367	0.214367	PAICS	1
REACTOME_TP53_REGULATES_TRANSCRIPTION_OF_DEATH_RECEPTORS_AND_LIGANDS	1/215	12/10807	0.214367	0.214367	TNFRSF10B	1
REACTOME_INTRA_GOLGI_AND_RETROGRADE_GOLGI_TO_ER_TRAFFIC	6/215	203/10807	0.217905	0.217905	COG5/CYTH2/KIF20B/KIF27/NAA35/TUBB1	6
REACTOME_AGGREPHAGY	2/215	44/10807	0.217932	0.217932	IFT88/TUBB1	2
REACTOME_EXTENSION_OF_TELOMERES	2/215	44/10807	0.217932	0.217932	RFC5/RPA1	2
REACTOME_INTRA_GOLGI_TRAFFIC	2/215	44/10807	0.217932	0.217932	COG5/CYTH2	2
REACTOME_VIRAL_MESSENGER_RNA_SYNTHESIS	2/215	44/10807	0.217932	0.217932	NUP160/NUP37	2
REACTOME_RECRUITMENT_OF_MITOTIC_CENTROSOME_PROTEINS_AND_COMPLEXES	3/215	81/10807	0.218176	0.218176	CEP63/NDE1/PRKAR2B	3
REACTOME_L1CAM_INTERACTIONS	4/215	121/10807	0.220798	0.220798	DNM3/ITGA5/RPS6KA5/TUBB1	4
REACTOME_SELECTIVE_AUTOPHAGY	3/215	82/10807	0.223404	0.223404	IFT88/PRKAG2/TUBB1	3
REACTOME_ELASTIC_FIBRE_FORMATION	2/215	45/10807	0.225284	0.225284	FN1/ITGA5	2
REACTOME_SIGNALING_BY_MODERATE_KINASE_ACTIVITY_BRAF_MUTANTS	2/215	45/10807	0.225284	0.225284	ARRB1/FN1	2
REACTOME_CYTOCHROME_C_MEDIATED_APOPTOTIC_RESPONSE	1/215	13/10807	0.230014	0.230014	CYCS	1
REACTOME_IRF3_MEDIATED_INDUCTION_OF_TYPE_I_IFN	1/215	13/10807	0.230014	0.230014	MRE11	1
REACTOME_PROCESSIVE_SYNTHESIS_ON_THE_C_STRAND_OF_THE_TELOMERE	1/215	13/10807	0.230014	0.230014	RPA1	1
REACTOME_PURINE_SALVAGE	1/215	13/10807	0.230014	0.230014	AMPD2	1
REACTOME_HIV_TRANSCRIPTION_ELONGATION	2/215	46/10807	0.232654	0.232654	CCNT1/NELFE	2
REACTOME_SUMOYLATION_OF_DNA_REPLICATION_PROTEINS	2/215	46/10807	0.232654	0.232654	NUP160/NUP37	2
REACTOME_RESPIRATORY_ELECTRON_TRANSPORT_ATP_SYNTHESIS_BY_CHEMIOSMOTIC_COUPLING_AND_HEAT_PRODUCTION_BY_UNCOUPLING_PROTEINS	4/215	124/10807	0.233539	0.233539	ACAD9/COX18/CYCS/SLC25A14	4
REACTOME_TRANSLATION	8/215	295/10807	0.234457	0.234457	EIF1AX/EIF3A/GSPT1/MRPL37/MRPS21/MRPS27/MRRF/SEC61A2	8
REACTOME_INTERLEUKIN_12_SIGNALING	2/215	47/10807	0.240039	0.240039	HSPA9/SNRPA1	2
REACTOME_RNA_POLYMERASE_I_TRANSCRIPTION_INITIATION	2/215	47/10807	0.240039	0.240039	TBP/TTF1	2
REACTOME_SUMOYLATION_OF_RNA_BINDING_PROTEINS	2/215	47/10807	0.240039	0.240039	NUP160/NUP37	2
REACTOME_APC_C_MEDIATED_DEGRADATION_OF_CELL_CYCLE_PROTEINS	3/215	86/10807	0.244551	0.244551	ANAPC1/BUB3/CDK2	3
REACTOME_TP53_REGULATES_METABOLIC_GENES	3/215	86/10807	0.244551	0.244551	COX18/CYCS/PRKAG2	3
REACTOME_ACETYLCHOLINE_BINDING_AND_DOWNSTREAM_EVENTS	1/215	14/10807	0.245351	0.245351	CHRNE	1
REACTOME_DEFECTIVE_EXT2_CAUSES_EXOSTOSES_2	1/215	14/10807	0.245351	0.245351	SDC2	1
REACTOME_EARLY_PHASE_OF_HIV_LIFE_CYCLE	1/215	14/10807	0.245351	0.245351	CD4	1
REACTOME_HEME_BIOSYNTHESIS	1/215	14/10807	0.245351	0.245351	FLVCR1	1
REACTOME_POLYMERASE_SWITCHING	1/215	14/10807	0.245351	0.245351	RFC5	1
REACTOME_REPRESSION_OF_WNT_TARGET_GENES	1/215	14/10807	0.245351	0.245351	LEF1	1
REACTOME_RETROGRADE_NEUROTROPHIN_SIGNALLING	1/215	14/10807	0.245351	0.245351	DNM3	1
REACTOME_RUNX3_REGULATES_NOTCH_SIGNALING	1/215	14/10807	0.245351	0.245351	MAML2	1
REACTOME_SEMA3A_PLEXIN_REPULSION_SIGNALING_BY_INHIBITING_INTEGRIN_ADHESION	1/215	14/10807	0.245351	0.245351	FARP2	1
REACTOME_TP53_REGULATES_TRANSCRIPTION_OF_GENES_INVOLVED_IN_G1_CELL_CYCLE_ARREST	1/215	14/10807	0.245351	0.245351	CDK2	1
REACTOME_TRIGLYCERIDE_BIOSYNTHESIS	1/215	14/10807	0.245351	0.245351	LPIN2	1
REACTOME_REGULATION_OF_PLK1_ACTIVITY_AT_G2_M_TRANSITION	3/215	87/10807	0.249888	0.249888	CEP63/NDE1/PRKAR2B	3
REACTOME_FACTORS_INVOLVED_IN_MEGAKARYOCYTE_DEVELOPMENT_AND_PLATELET_PRODUCTION	5/215	170/10807	0.250377	0.250377	CDK2/KIF20B/KIF27/PRKAR2B/TUBB1	5
REACTOME_RETROGRADE_TRANSPORT_AT_THE_TRANS_GOLGI_NETWORK	2/215	49/10807	0.254838	0.254838	COG5/NAA35	2
REACTOME_TP53_REGULATES_TRANSCRIPTION_OF_CELL_CYCLE_GENES	2/215	49/10807	0.254838	0.254838	CDK2/CNOT10	2
REACTOME_DEPOLYMERISATION_OF_THE_NUCLEAR_LAMINA	1/215	15/10807	0.260384	0.260384	LPIN2	1
REACTOME_EICOSANOID_LIGAND_BINDING_RECEPTORS	1/215	15/10807	0.260384	0.260384	PTGER4	1
REACTOME_GRB2_SOS_PROVIDES_LINKAGE_TO_MAPK_SIGNALING_FOR_INTEGRINS	1/215	15/10807	0.260384	0.260384	FN1	1
REACTOME_N_GLYCAN_ANTENNAE_ELONGATION	1/215	15/10807	0.260384	0.260384	MGAT5	1
REACTOME_NUCLEOBASE_BIOSYNTHESIS	1/215	15/10807	0.260384	0.260384	PAICS	1
REACTOME_P130CAS_LINKAGE_TO_MAPK_SIGNALING_FOR_INTEGRINS	1/215	15/10807	0.260384	0.260384	FN1	1
REACTOME_PLATELET_ADHESION_TO_EXPOSED_COLLAGEN	1/215	15/10807	0.260384	0.260384	GP5	1
REACTOME_PROCESSIVE_SYNTHESIS_ON_THE_LAGGING_STRAND	1/215	15/10807	0.260384	0.260384	RPA1	1
REACTOME_PROLACTIN_RECEPTOR_SIGNALING	1/215	15/10807	0.260384	0.260384	PRLR	1
REACTOME_YAP1_AND_WWTR1_TAZ_STIMULATED_GENE_EXPRESSION	1/215	15/10807	0.260384	0.260384	RUNX2	1
REACTOME_CARGO_TRAFFICKING_TO_THE_PERICILIARY_MEMBRANE	2/215	51/10807	0.269656	0.269656	CCT2/LZTFL1	2
REACTOME_CASPASE_ACTIVATION_VIA_DEATH_RECEPTORS_IN_THE_PRESENCE_OF_LIGAND	1/215	16/10807	0.275118	0.275118	TNFRSF10B	1
REACTOME_CGMP_EFFECTS	1/215	16/10807	0.275118	0.275118	PDE9A	1
REACTOME_PROCESSING_OF_SMDT1	1/215	16/10807	0.275118	0.275118	PMPCA	1
REACTOME_REGULATION_OF_GENE_EXPRESSION_IN_LATE_STAGE_BRANCHING_MORPHOGENESIS_PANCREATIC_BUD_PRECURSOR_CELLS	1/215	16/10807	0.275118	0.275118	MAML2	1
REACTOME_STING_MEDIATED_INDUCTION_OF_HOST_IMMUNE_RESPONSES	1/215	16/10807	0.275118	0.275118	MRE11	1
REACTOME_SYNTHESIS_OF_PIPS_AT_THE_EARLY_ENDOSOME_MEMBRANE	1/215	16/10807	0.275118	0.275118	INPP5F	1
REACTOME_TGF_BETA_RECEPTOR_SIGNALING_IN_EMT_EPITHELIAL_TO_MESENCHYMAL_TRANSITION	1/215	16/10807	0.275118	0.275118	PARD6A	1
REACTOME_GLUCOSE_METABOLISM	3/215	92/10807	0.276812	0.276812	NUP160/NUP37/SLC37A1	3
REACTOME_UNFOLDED_PROTEIN_RESPONSE_UPR	3/215	92/10807	0.276812	0.276812	DNAJB11/SEC31A/TSPYL2	3
REACTOME_DEFENSINS	2/215	52/10807	0.277065	0.277065	CCR6/CD4	2
REACTOME_NUCLEAR_RECEPTOR_TRANSCRIPTION_PATHWAY	2/215	53/10807	0.284468	0.284468	MED1/PPARD	2
REACTOME_TRANSMISSION_ACROSS_CHEMICAL_SYNAPSES	7/215	269/10807	0.288477	0.288477	CACNB4/CHRNE/NAAA/NRGN/PRKAG2/PRKAR2B/TUBB1	7
REACTOME_PKA_ACTIVATION_IN_GLUCAGON_SIGNALLING	1/215	17/10807	0.289561	0.289561	PRKAR2B	1
REACTOME_POLYMERASE_SWITCHING_ON_THE_C_STRAND_OF_THE_TELOMERE	1/215	17/10807	0.289561	0.289561	RFC5	1
REACTOME_VITAMIN_B5_PANTOTHENATE_METABOLISM	1/215	17/10807	0.289561	0.289561	SLC25A16	1
REACTOME_INTRAFLAGELLAR_TRANSPORT	2/215	54/10807	0.291865	0.291865	IFT88/TUBB1	2
REACTOME_SNRNP_ASSEMBLY	2/215	54/10807	0.291865	0.291865	NUP160/NUP37	2
REACTOME_G2_M_DNA_DAMAGE_CHECKPOINT	3/215	95/10807	0.293107	0.293107	MRE11/RFC5/RPA1	3
REACTOME_GENE_SILENCING_BY_RNA	4/215	138/10807	0.294974	0.294974	NUP160/NUP37/PRKRA/RAN	4
REACTOME_HCMV_EARLY_EVENTS	4/215	138/10807	0.294974	0.294974	EED/NUP160/NUP37/TUBB1	4
REACTOME_HOMOLOGY_DIRECTED_REPAIR	4/215	138/10807	0.294974	0.294974	CDK2/MRE11/RFC5/RPA1	4
REACTOME_ACTIVATION_OF_SMO	1/215	18/10807	0.303717	0.303717	ARRB1	1
REACTOME_APOPTOTIC_FACTOR_MEDIATED_RESPONSE	1/215	18/10807	0.303717	0.303717	CYCS	1
REACTOME_DISEASES_ASSOCIATED_WITH_GLYCOSYLATION_PRECURSOR_BIOSYNTHESIS	1/215	18/10807	0.303717	0.303717	DHDDS	1
REACTOME_MECP2_REGULATES_NEURONAL_RECEPTORS_AND_CHANNELS	1/215	18/10807	0.303717	0.303717	PTPN4	1
REACTOME_PURINE_CATABOLISM	1/215	18/10807	0.303717	0.303717	NUDT5	1
REACTOME_RORA_ACTIVATES_GENE_EXPRESSION	1/215	18/10807	0.303717	0.303717	MED1	1
REACTOME_ANTIMICROBIAL_PEPTIDES	3/215	97/10807	0.304008	0.304008	CCR6/CD4/RNASE6	3
REACTOME_SIGNALING_BY_INTERLEUKINS	11/215	462/10807	0.313677	0.313677	BRWD1/CD4/F13A1/FN1/HSPA9/MAPK9/MEF2C/NOD2/PTPN4/RPS6KA5/SNRPA1	11
REACTOME_INTERLEUKIN_12_FAMILY_SIGNALING	2/215	57/10807	0.313988	0.313988	HSPA9/SNRPA1	2
REACTOME_SLC_TRANSPORTER_DISORDERS	3/215	99/10807	0.314926	0.314926	NUP160/NUP37/SLC35A3	3
REACTOME_AFLATOXIN_ACTIVATION_AND_DETOXIFICATION	1/215	19/10807	0.317592	0.317592	DPEP3	1
REACTOME_BIOSYNTHESIS_OF_SPECIALIZED_PRORESOLVING_MEDIATORS_SPMS	1/215	19/10807	0.317592	0.317592	GPX4	1
REACTOME_CONVERSION_FROM_APC_C_CDC20_TO_APC_C_CDH1_IN_LATE_ANAPHASE	1/215	19/10807	0.317592	0.317592	ANAPC1	1
REACTOME_EPHRIN_SIGNALING	1/215	19/10807	0.317592	0.317592	EPHB1	1
REACTOME_METABOLISM_OF_COFACTORS	1/215	19/10807	0.317592	0.317592	PTS	1
REACTOME_PHOSPHORYLATION_OF_THE_APC_C	1/215	19/10807	0.317592	0.317592	ANAPC1	1
REACTOME_PROCESSING_OF_INTRONLESS_PRE_MRNAS	1/215	19/10807	0.317592	0.317592	CPSF1	1
REACTOME_COPI_DEPENDENT_GOLGI_TO_ER_RETROGRADE_TRAFFIC	3/215	100/10807	0.32039	0.32039	KIF20B/KIF27/TUBB1	3
REACTOME_RESPIRATORY_ELECTRON_TRANSPORT	3/215	100/10807	0.32039	0.32039	ACAD9/COX18/CYCS	3
REACTOME_CLATHRIN_MEDIATED_ENDOCYTOSIS	4/215	145/10807	0.326478	0.326478	ARRB1/CD4/DNM3/FNBP1L	4
REACTOME_ARACHIDONIC_ACID_METABOLISM	2/215	59/10807	0.328655	0.328655	DPEP3/GPX4	2
REACTOME_METABOLISM_OF_POLYAMINES	2/215	59/10807	0.328655	0.328655	ODC1/SMS	2
REACTOME_NON_INTEGRIN_MEMBRANE_ECM_INTERACTIONS	2/215	59/10807	0.328655	0.328655	FN1/SDC2	2
REACTOME_DEFECTIVE_B4GALT7_CAUSES_EDS_PROGEROID_TYPE	1/215	20/10807	0.331192	0.331192	SDC2	1
REACTOME_NOTCH4_INTRACELLULAR_DOMAIN_REGULATES_TRANSCRIPTION	1/215	20/10807	0.331192	0.331192	MAML2	1
REACTOME_PKA_MEDIATED_PHOSPHORYLATION_OF_CREB	1/215	20/10807	0.331192	0.331192	PRKAR2B	1
REACTOME_RIPK1_MEDIATED_REGULATED_NECROSIS	1/215	20/10807	0.331192	0.331192	TNFRSF10B	1
REACTOME_PROTEIN_FOLDING	3/215	102/10807	0.331319	0.331319	AP3M1/CCT2/TUBB1	3
REACTOME_SIGNALING_BY_TGF_BETA_FAMILY_MEMBERS	3/215	102/10807	0.331319	0.331319	CCNT1/PARD6A/PPP1CC	3
REACTOME_ACTIVATION_OF_THE_MRNA_UPON_BINDING_OF_THE_CAP_BINDING_COMPLEX_AND_EIFS_AND_SUBSEQUENT_BINDING_TO_43S	2/215	60/10807	0.335958	0.335958	EIF1AX/EIF3A	2
REACTOME_FORMATION_OF_RNA_POL_II_ELONGATION_COMPLEX	2/215	61/10807	0.343237	0.343237	CCNT1/NELFE	2
REACTOME_NUCLEAR_EVENTS_KINASE_AND_TRANSCRIPTION_FACTOR_ACTIVATION	2/215	61/10807	0.343237	0.343237	MEF2C/RPS6KA5	2
REACTOME_BRANCHED_CHAIN_AMINO_ACID_CATABOLISM	1/215	21/10807	0.344523	0.344523	DBT	1
REACTOME_CD209_DC_SIGN_SIGNALING	1/215	21/10807	0.344523	0.344523	RPS6KA5	1
REACTOME_INTERLEUKIN_37_SIGNALING	1/215	21/10807	0.344523	0.344523	PTPN4	1
REACTOME_SIGNAL_TRANSDUCTION_BY_L1	1/215	21/10807	0.344523	0.344523	ITGA5	1
REACTOME_SYNTHESIS_OF_LEUKOTRIENES_LT_AND_EOXINS_EX	1/215	21/10807	0.344523	0.344523	DPEP3	1
REACTOME_TP53_REGULATES_TRANSCRIPTION_OF_ADDITIONAL_CELL_CYCLE_GENES_WHOSE_EXACT_ROLE_IN_THE_P53_PATHWAY_REMAIN_UNCERTAIN	1/215	21/10807	0.344523	0.344523	CNOT10	1
REACTOME_TRANSPORT_OF_CONNEXONS_TO_THE_PLASMA_MEMBRANE	1/215	21/10807	0.344523	0.344523	TUBB1	1
REACTOME_MITOTIC_G1_PHASE_AND_G1_S_TRANSITION	4/215	149/10807	0.344587	0.344587	CDK2/MCM5/MCM7/RPA1	4
REACTOME_POSITIVE_EPIGENETIC_REGULATION_OF_RRNA_EXPRESSION	3/215	106/10807	0.353155	0.353155	BAZ1B/TBP/TTF1	3
REACTOME_AUTOPHAGY	4/215	151/10807	0.353653	0.353653	AMBRA1/IFT88/PRKAG2/TUBB1	4
REACTOME_METABOLISM_OF_STEROIDS	4/215	151/10807	0.353653	0.353653	CYP21A2/MED1/RAN/SCAP	4
REACTOME_CELLULAR_SENESCENCE	5/215	197/10807	0.355031	0.355031	ANAPC1/CDK2/EED/MAPK9/MRE11	5
REACTOME_CD28_DEPENDENT_PI3K_AKT_SIGNALING	1/215	22/10807	0.357588	0.357588	CD28	1
REACTOME_CHAPERONE_MEDIATED_AUTOPHAGY	1/215	22/10807	0.357588	0.357588	IFT88	1
REACTOME_CITRIC_ACID_CYCLE_TCA_CYCLE	1/215	22/10807	0.357588	0.357588	IDH2	1
REACTOME_COMMON_PATHWAY_OF_FIBRIN_CLOT_FORMATION	1/215	22/10807	0.357588	0.357588	F13A1	1
REACTOME_HS_GAG_DEGRADATION	1/215	22/10807	0.357588	0.357588	SDC2	1
REACTOME_NITRIC_OXIDE_STIMULATES_GUANYLATE_CYCLASE	1/215	22/10807	0.357588	0.357588	PDE9A	1
REACTOME_NCAM_SIGNALING_FOR_NEURITE_OUT_GROWTH	2/215	63/10807	0.357717	0.357717	CACNB4/RPS6KA5	2
REACTOME_TRANSCRIPTIONAL_REGULATION_BY_MECP2	2/215	63/10807	0.357717	0.357717	MEF2C/PTPN4	2
REACTOME_TRANSCRIPTIONAL_REGULATION_BY_SMALL_RNAS	3/215	107/10807	0.358603	0.358603	NUP160/NUP37/RAN	3
REACTOME_MITOTIC_G2_G2_M_PHASES	5/215	200/10807	0.366912	0.366912	CDK2/CEP63/NDE1/PRKAR2B/TUBB1	5
REACTOME_ABORTIVE_ELONGATION_OF_HIV_1_TRANSCRIPT_IN_THE_ABSENCE_OF_TAT	1/215	23/10807	0.370395	0.370395	NELFE	1
REACTOME_ACTIVATED_TAK1_MEDIATES_P38_MAPK_ACTIVATION	1/215	23/10807	0.370395	0.370395	NOD2	1
REACTOME_APC_C_CDC20_MEDIATED_DEGRADATION_OF_CYCLIN_B	1/215	23/10807	0.370395	0.370395	ANAPC1	1
REACTOME_INTRINSIC_PATHWAY_OF_FIBRIN_CLOT_FORMATION	1/215	23/10807	0.370395	0.370395	GP5	1
REACTOME_LONG_TERM_POTENTIATION	1/215	23/10807	0.370395	0.370395	NRGN	1
REACTOME_MITOCHONDRIAL_CALCIUM_ION_TRANSPORT	1/215	23/10807	0.370395	0.370395	PMPCA	1
REACTOME_NUCLEOTIDE_SALVAGE	1/215	23/10807	0.370395	0.370395	AMPD2	1
REACTOME_POST_CHAPERONIN_TUBULIN_FOLDING_PATHWAY	1/215	23/10807	0.370395	0.370395	TUBB1	1
REACTOME_DUAL_INCISION_IN_TC_NER	2/215	65/10807	0.372082	0.372082	RFC5/RPA1	2
REACTOME_DARPP_32_EVENTS	1/215	24/10807	0.382947	0.382947	PRKAR2B	1
REACTOME_GROWTH_HORMONE_RECEPTOR_SIGNALING	1/215	24/10807	0.382947	0.382947	PRLR	1
REACTOME_OTHER_INTERLEUKIN_SIGNALING	1/215	24/10807	0.382947	0.382947	CD4	1
REACTOME_RUNX2_REGULATES_OSTEOBLAST_DIFFERENTIATION	1/215	24/10807	0.382947	0.382947	RUNX2	1
REACTOME_TRIGLYCERIDE_CATABOLISM	1/215	24/10807	0.382947	0.382947	PPP1CC	1
REACTOME_NEUROTRANSMITTER_RECEPTORS_AND_POSTSYNAPTIC_SIGNAL_TRANSMISSION	5/215	205/10807	0.386724	0.386724	CHRNE/NRGN/PRKAG2/PRKAR2B/TUBB1	5
REACTOME_ASSEMBLY_OF_THE_PRE_REPLICATIVE_COMPLEX	2/215	68/10807	0.393382	0.393382	MCM5/MCM7	2
REACTOME_CYCLIN_A_B1_B2_ASSOCIATED_EVENTS_DURING_G2_M_TRANSITION	1/215	25/10807	0.395251	0.395251	CDK2	1
REACTOME_DEADENYLATION_OF_MRNA	1/215	25/10807	0.395251	0.395251	CNOT10	1
REACTOME_NOTCH3_INTRACELLULAR_DOMAIN_REGULATES_TRANSCRIPTION	1/215	25/10807	0.395251	0.395251	MAML2	1
REACTOME_PHASE_2_PLATEAU_PHASE	1/215	25/10807	0.395251	0.395251	CACNB4	1
REACTOME_NONHOMOLOGOUS_END_JOINING_NHEJ	2/215	69/10807	0.40041	0.40041	MRE11/RIF1	2
REACTOME_HCMV_INFECTION	4/215	162/10807	0.403412	0.403412	EED/NUP160/NUP37/TUBB1	4
REACTOME_A_TETRASACCHARIDE_LINKER_SEQUENCE_IS_REQUIRED_FOR_GAG_SYNTHESIS	1/215	26/10807	0.40731	0.40731	SDC2	1
REACTOME_CASPASE_ACTIVATION_VIA_EXTRINSIC_APOPTOTIC_SIGNALLING_PATHWAY	1/215	26/10807	0.40731	0.40731	TNFRSF10B	1
REACTOME_DOWNREGULATION_OF_TGF_BETA_RECEPTOR_SIGNALING	1/215	26/10807	0.40731	0.40731	PPP1CC	1
REACTOME_FERTILIZATION	1/215	26/10807	0.40731	0.40731	HVCN1	1
REACTOME_METABOLISM_OF_PORPHYRINS	1/215	26/10807	0.40731	0.40731	FLVCR1	1
REACTOME_N_GLYCAN_ANTENNAE_ELONGATION_IN_THE_MEDIAL_TRANS_GOLGI	1/215	26/10807	0.40731	0.40731	MGAT5	1
REACTOME_RESOLUTION_OF_D_LOOP_STRUCTURES_THROUGH_SYNTHESIS_DEPENDENT_STRAND_ANNEALING_SDSA	1/215	26/10807	0.40731	0.40731	MRE11	1
REACTOME_PROTEIN_LOCALIZATION	4/215	164/10807	0.412403	0.412403	CHCHD4/HSPA9/HSPD1/PMPCA	4
REACTOME_PKMTS_METHYLATE_HISTONE_LYSINES	2/215	71/10807	0.414352	0.414352	ATF7IP/EED	2
REACTOME_SUMOYLATION_OF_CHROMATIN_ORGANIZATION_PROTEINS	2/215	71/10807	0.414352	0.414352	NUP160/NUP37	2
REACTOME_BMAL1_CLOCK_NPAS2_ACTIVATES_CIRCADIAN_GENE_EXPRESSION	1/215	27/10807	0.419129	0.419129	MED1	1
REACTOME_EFFECTS_OF_PIP2_HYDROLYSIS	1/215	27/10807	0.419129	0.419129	DGKG	1
REACTOME_ENDOGENOUS_STEROLS	1/215	27/10807	0.419129	0.419129	CYP21A2	1
REACTOME_G0_AND_EARLY_G1	1/215	27/10807	0.419129	0.419129	CDK2	1
REACTOME_INSULIN_PROCESSING	1/215	27/10807	0.419129	0.419129	ERO1B	1
REACTOME_INTEGRIN_SIGNALING	1/215	27/10807	0.419129	0.419129	FN1	1
REACTOME_GLYCOLYSIS	2/215	72/10807	0.421262	0.421262	NUP160/NUP37	2
REACTOME_TRANS_GOLGI_NETWORK_VESICLE_BUDDING	2/215	72/10807	0.421262	0.421262	ARRB1/DNASE2	2
REACTOME_TRANSLOCATION_OF_SLC2A4_GLUT4_TO_THE_PLASMA_MEMBRANE	2/215	72/10807	0.421262	0.421262	PRKAG2/TUBB1	2
REACTOME_PRC2_METHYLATES_HISTONES_AND_DNA	2/215	73/10807	0.428131	0.428131	EED/JARID2	2
REACTOME_NOTCH_HLH_TRANSCRIPTION_PATHWAY	1/215	28/10807	0.430715	0.430715	MAML2	1
REACTOME_PROCESSING_OF_CAPPED_INTRONLESS_PRE_MRNA	1/215	28/10807	0.430715	0.430715	CPSF1	1
REACTOME_RNA_POLYMERASE_III_TRANSCRIPTION_INITIATION_FROM_TYPE_1_PROMOTER	1/215	28/10807	0.430715	0.430715	TBP	1
REACTOME_CONDENSATION_OF_PROPHASE_CHROMOSOMES	2/215	74/10807	0.434957	0.434957	SET/SMC4	2
REACTOME_SIGNALING_BY_NOTCH1	2/215	74/10807	0.434957	0.434957	ARRB1/MAML2	2
REACTOME_ENERGY_DEPENDENT_REGULATION_OF_MTOR_BY_LKB1_AMPK	1/215	29/10807	0.44207	0.44207	PRKAG2	1
REACTOME_MYOGENESIS	1/215	29/10807	0.44207	0.44207	MEF2C	1
REACTOME_TNFS_BIND_THEIR_PHYSIOLOGICAL_RECEPTORS	1/215	29/10807	0.44207	0.44207	CD27	1
REACTOME_REGULATION_OF_INSULIN_LIKE_GROWTH_FACTOR_IGF_TRANSPORT_AND_UPTAKE_BY_INSULIN_LIKE_GROWTH_FACTOR_BINDING_PROTEINS_IGFBPS	3/215	124/10807	0.449556	0.449556	CALU/FN1/SDC2	3
REACTOME_MET_ACTIVATES_PTK2_SIGNALING	1/215	30/10807	0.453199	0.453199	FN1	1
REACTOME_REGULATION_OF_TP53_ACTIVITY_THROUGH_ACETYLATION	1/215	30/10807	0.453199	0.453199	ING5	1
REACTOME_SURFACTANT_METABOLISM	1/215	30/10807	0.453199	0.453199	TTF1	1
REACTOME_TIGHT_JUNCTION_INTERACTIONS	1/215	30/10807	0.453199	0.453199	PARD6A	1
REACTOME_DNA_DOUBLE_STRAND_BREAK_RESPONSE	2/215	77/10807	0.455168	0.455168	BAZ1B/MRE11	2
REACTOME_TRANSCRIPTION_COUPLED_NUCLEOTIDE_EXCISION_REPAIR_TC_NER	2/215	78/10807	0.461813	0.461813	RFC5/RPA1	2
REACTOME_ACTIVATED_NOTCH1_TRANSMITS_SIGNAL_TO_THE_NUCLEUS	1/215	31/10807	0.464108	0.464108	ARRB1	1
REACTOME_CRISTAE_FORMATION	1/215	31/10807	0.464108	0.464108	HSPA9	1
REACTOME_GLYOXYLATE_METABOLISM_AND_GLYCINE_DEGRADATION	1/215	31/10807	0.464108	0.464108	DBT	1
REACTOME_HS_GAG_BIOSYNTHESIS	1/215	31/10807	0.464108	0.464108	SDC2	1
REACTOME_HSF1_ACTIVATION	1/215	31/10807	0.464108	0.464108	RPA1	1
REACTOME_RUNX2_REGULATES_BONE_DEVELOPMENT	1/215	31/10807	0.464108	0.464108	RUNX2	1
REACTOME_RMTS_METHYLATE_HISTONE_ARGININES	2/215	79/10807	0.468411	0.468411	PRMT3/SMARCC2	2
REACTOME_SIGNALING_BY_MET	2/215	79/10807	0.468411	0.468411	FN1/TNS3	2
REACTOME_RHO_GTPASES_ACTIVATE_IQGAPS	1/215	32/10807	0.4748	0.4748	TUBB1	1
REACTOME_SEALING_OF_THE_NUCLEAR_ENVELOPE_NE_BY_ESCRT_III	1/215	32/10807	0.4748	0.4748	TUBB1	1
REACTOME_SMAD2_SMAD3_SMAD4_HETEROTRIMER_REGULATES_TRANSCRIPTION	1/215	32/10807	0.4748	0.4748	CCNT1	1
REACTOME_TAK1_ACTIVATES_NFKB_BY_PHOSPHORYLATION_AND_ACTIVATION_OF_IKKS_COMPLEX	1/215	32/10807	0.4748	0.4748	NOD2	1
REACTOME_TGF_BETA_RECEPTOR_SIGNALING_ACTIVATES_SMADS	1/215	32/10807	0.4748	0.4748	PPP1CC	1
REACTOME_THROMBIN_SIGNALLING_THROUGH_PROTEINASE_ACTIVATED_RECEPTORS_PARS	1/215	32/10807	0.4748	0.4748	ARRB1	1
REACTOME_DNA_DAMAGE_TELOMERE_STRESS_INDUCED_SENESCENCE	2/215	80/10807	0.47496	0.47496	CDK2/MRE11	2
REACTOME_CD28_CO_STIMULATION	1/215	33/10807	0.485279	0.485279	CD28	1
REACTOME_FORMATION_OF_THE_EARLY_ELONGATION_COMPLEX	1/215	33/10807	0.485279	0.485279	NELFE	1
REACTOME_GLUCAGON_SIGNALING_IN_METABOLIC_REGULATION	1/215	33/10807	0.485279	0.485279	PRKAR2B	1
REACTOME_SIGNALING_BY_NOTCH2	1/215	33/10807	0.485279	0.485279	MAML2	1
REACTOME_ANTIVIRAL_MECHANISM_BY_IFN_STIMULATED_GENES	2/215	82/10807	0.487913	0.487913	NUP160/NUP37	2
REACTOME_GLUCONEOGENESIS	1/215	34/10807	0.495551	0.495551	SLC37A1	1
REACTOME_LATE_ENDOSOMAL_MICROAUTOPHAGY	1/215	34/10807	0.495551	0.495551	IFT88	1
REACTOME_RESOLUTION_OF_D_LOOP_STRUCTURES	1/215	34/10807	0.495551	0.495551	MRE11	1
REACTOME_THE_PHOTOTRANSDUCTION_CASCADE	1/215	34/10807	0.495551	0.495551	CAMKMT	1
REACTOME_GOLGI_TO_ER_RETROGRADE_TRANSPORT	3/215	134/10807	0.500637	0.500637	KIF20B/KIF27/TUBB1	3
REACTOME_SIGNALING_BY_NTRKS	3/215	134/10807	0.500637	0.500637	DNM3/MEF2C/RPS6KA5	3
REACTOME_GLOBAL_GENOME_NUCLEOTIDE_EXCISION_REPAIR_GG_NER	2/215	84/10807	0.500665	0.500665	RFC5/RPA1	2
REACTOME_METABOLISM_OF_STEROID_HORMONES	1/215	35/10807	0.505618	0.505618	CYP21A2	1
REACTOME_INTEGRIN_CELL_SURFACE_INTERACTIONS	2/215	85/10807	0.506964	0.506964	FN1/ITGA5	2
REACTOME_TRANSPORT_TO_THE_GOLGI_AND_SUBSEQUENT_MODIFICATION	4/215	186/10807	0.508641	0.508641	COG5/MGAT5/SEC31A/TUBB1	4
REACTOME_GLUTATHIONE_CONJUGATION	1/215	36/10807	0.515486	0.515486	GSTP1	1
REACTOME_INTERLEUKIN_7_SIGNALING	1/215	36/10807	0.515486	0.515486	BRWD1	1
REACTOME_METABOLIC_DISORDERS_OF_BIOLOGICAL_OXIDATION_ENZYMES	1/215	36/10807	0.515486	0.515486	CYP21A2	1
REACTOME_NOD1_2_SIGNALING_PATHWAY	1/215	36/10807	0.515486	0.515486	NOD2	1
REACTOME_RHO_GTPASES_ACTIVATE_WASPS_AND_WAVES	1/215	36/10807	0.515486	0.515486	BAIAP2	1
REACTOME_ROS_AND_RNS_PRODUCTION_IN_PHAGOCYTES	1/215	36/10807	0.515486	0.515486	HVCN1	1
REACTOME_METABOLISM_OF_VITAMINS_AND_COFACTORS	4/215	189/10807	0.521248	0.521248	PTS/SDC2/SLC23A2/SLC25A16	4
REACTOME_CA_DEPENDENT_EVENTS	1/215	37/10807	0.525157	0.525157	PRKAR2B	1
REACTOME_REGULATION_OF_TP53_EXPRESSION_AND_DEGRADATION	1/215	37/10807	0.525157	0.525157	CDK2	1
REACTOME_RUNX1_INTERACTS_WITH_CO_FACTORS_WHOSE_PRECISE_EFFECT_ON_RUNX1_TARGETS_IS_NOT_KNOWN	1/215	37/10807	0.525157	0.525157	SMARCC2	1
REACTOME_IMMUNOREGULATORY_INTERACTIONS_BETWEEN_A_LYMPHOID_AND_A_NON_LYMPHOID_CELL	4/215	191/10807	0.529568	0.529568	CD226/CD33/FCGR2B/MICB	4
REACTOME_GAP_JUNCTION_ASSEMBLY	1/215	38/10807	0.534636	0.534636	TUBB1	1
REACTOME_MOLECULES_ASSOCIATED_WITH_ELASTIC_FIBRES	1/215	38/10807	0.534636	0.534636	FN1	1
REACTOME_OVARIAN_TUMOR_DOMAIN_PROTEASES	1/215	38/10807	0.534636	0.534636	NOD2	1
REACTOME_TRANSCRIPTIONAL_REGULATION_BY_THE_AP_2_TFAP2_FAMILY_OF_TRANSCRIPTION_FACTORS	1/215	38/10807	0.534636	0.534636	HSPD1	1
REACTOME_TELOMERE_MAINTENANCE	2/215	90/10807	0.537679	0.537679	RFC5/RPA1	2
REACTOME_TRANSCRIPTIONAL_REGULATION_OF_GRANULOPOIESIS	2/215	90/10807	0.537679	0.537679	CDK2/LEF1	2
REACTOME_HATS_ACETYLATE_HISTONES	3/215	142/10807	0.539726	0.539726	ELP2/ELP4/ING5	3
REACTOME_B_WICH_COMPLEX_POSITIVELY_REGULATES_RRNA_EXPRESSION	2/215	91/10807	0.543663	0.543663	BAZ1B/TBP	2
REACTOME_BASE_EXCISION_REPAIR	2/215	91/10807	0.543663	0.543663	RFC5/RPA1	2
REACTOME_EPH_EPHRIN_SIGNALING	2/215	92/10807	0.549593	0.549593	EPHB1/SDC2	2
REACTOME_MTOR_SIGNALLING	1/215	40/10807	0.553033	0.553033	PRKAG2	1
REACTOME_G_ALPHA_I_SIGNALLING_EVENTS	8/215	403/10807	0.553577	0.553577	CAMKMT/CCR6/CCR7/HEBP1/PPBP/PRKAR2B/RGS10/SDC2	8
REACTOME_INTERFERON_GAMMA_SIGNALING	2/215	93/10807	0.555469	0.555469	CIITA/HLA-DQB1	2
REACTOME_PEPTIDE_LIGAND_BINDING_RECEPTORS	4/215	198/10807	0.558121	0.558121	CCR6/CCR7/HEBP1/PPBP	4
REACTOME_DAG_AND_IP3_SIGNALING	1/215	41/10807	0.561959	0.561959	PRKAR2B	1
REACTOME_DISEASES_ASSOCIATED_WITH_GLYCOSAMINOGLYCAN_METABOLISM	1/215	41/10807	0.561959	0.561959	SDC2	1
REACTOME_ACTIVATION_OF_GENE_EXPRESSION_BY_SREBF_SREBP	1/215	42/10807	0.570707	0.570707	MED1	1
REACTOME_BETA_DEFENSINS	1/215	42/10807	0.570707	0.570707	CCR6	1
REACTOME_COOPERATION_OF_PDCL_PHLP1_AND_TRIC_CCT_IN_G_PROTEIN_BETA_FOLDING	1/215	42/10807	0.570707	0.570707	CCT2	1
REACTOME_DEACTIVATION_OF_THE_BETA_CATENIN_TRANSACTIVATING_COMPLEX	1/215	42/10807	0.570707	0.570707	LEF1	1
REACTOME_GLUCAGON_LIKE_PEPTIDE_1_GLP1_REGULATES_INSULIN_SECRETION	1/215	42/10807	0.570707	0.570707	PRKAR2B	1
REACTOME_NCAM1_INTERACTIONS	1/215	42/10807	0.570707	0.570707	CACNB4	1
REACTOME_PHASE_0_RAPID_DEPOLARISATION	1/215	42/10807	0.570707	0.570707	CACNB4	1
REACTOME_REGULATION_OF_BETA_CELL_DEVELOPMENT	1/215	42/10807	0.570707	0.570707	MAML2	1
REACTOME_TRANSCRIPTIONAL_REGULATION_BY_RUNX3	2/215	96/10807	0.572771	0.572771	LEF1/MAML2	2
REACTOME_NEURONAL_SYSTEM	8/215	410/10807	0.573332	0.573332	CACNB4/CHRNE/EPB41/NAAA/NRGN/PRKAG2/PRKAR2B/TUBB1	8
REACTOME_INTERFERON_SIGNALING	4/215	202/10807	0.574017	0.574017	CIITA/HLA-DQB1/NUP160/NUP37	4
REACTOME_ESTROGEN_DEPENDENT_GENE_EXPRESSION	3/215	150/10807	0.577018	0.577018	CCNT1/MED1/TBP	3
REACTOME_FORMATION_OF_INCISION_COMPLEX_IN_GG_NER	1/215	43/10807	0.57928	0.57928	RPA1	1
REACTOME_SIGNALING_BY_RETINOIC_ACID	1/215	43/10807	0.57928	0.57928	PPARD	1
REACTOME_SUMOYLATION_OF_TRANSCRIPTION_COFACTORS	1/215	43/10807	0.57928	0.57928	TOPORS	1
REACTOME_VASOPRESSIN_REGULATES_RENAL_WATER_HOMEOSTASIS_VIA_AQUAPORINS	1/215	43/10807	0.57928	0.57928	PRKAR2B	1
REACTOME_ASSEMBLY_AND_CELL_SURFACE_PRESENTATION_OF_NMDA_RECEPTORS	1/215	44/10807	0.587684	0.587684	TUBB1	1
REACTOME_TP53_REGULATES_TRANSCRIPTION_OF_CELL_DEATH_GENES	1/215	44/10807	0.587684	0.587684	TNFRSF10B	1
REACTOME_TRANSCRIPTIONAL_ACTIVITY_OF_SMAD2_SMAD3_SMAD4_HETEROTRIMER	1/215	44/10807	0.587684	0.587684	CCNT1	1
REACTOME_TRANSPORT_OF_VITAMINS_NUCLEOSIDES_AND_RELATED_MOLECULES	1/215	44/10807	0.587684	0.587684	SLC35A3	1
REACTOME_VISUAL_PHOTOTRANSDUCTION	2/215	100/10807	0.595075	0.595075	CAMKMT/SDC2	2
REACTOME_ER_TO_GOLGI_ANTEROGRADE_TRANSPORT	3/215	155/10807	0.599349	0.599349	COG5/SEC31A/TUBB1	3
REACTOME_INFLUENZA_INFECTION	3/215	156/10807	0.603722	0.603722	NUP160/NUP37/RAN	3
REACTOME_COPI_MEDIATED_ANTEROGRADE_TRANSPORT	2/215	102/10807	0.605898	0.605898	COG5/TUBB1	2
REACTOME_METABOLISM_OF_FAT_SOLUBLE_VITAMINS	1/215	48/10807	0.61966	0.61966	SDC2	1
REACTOME_NOTCH1_INTRACELLULAR_DOMAIN_REGULATES_TRANSCRIPTION	1/215	48/10807	0.61966	0.61966	MAML2	1
REACTOME_CARGO_RECOGNITION_FOR_CLATHRIN_MEDIATED_ENDOCYTOSIS	2/215	105/10807	0.621721	0.621721	ARRB1/CD4	2
REACTOME_PHASE_I_FUNCTIONALIZATION_OF_COMPOUNDS	2/215	105/10807	0.621721	0.621721	AOC2/CYP21A2	2
REACTOME_SIGNALING_BY_NOTCH3	1/215	49/10807	0.62726	0.62726	MAML2	1
REACTOME_CHONDROITIN_SULFATE_DERMATAN_SULFATE_METABOLISM	1/215	50/10807	0.634709	0.634709	SDC2	1
REACTOME_INTEGRATION_OF_ENERGY_METABOLISM	2/215	108/10807	0.637051	0.637051	PRKAG2/PRKAR2B	2
REACTOME_EPH_EPHRIN_MEDIATED_REPULSION_OF_CELLS	1/215	51/10807	0.64201	0.64201	EPHB1	1
REACTOME_GAP_JUNCTION_TRAFFICKING_AND_REGULATION	1/215	51/10807	0.64201	0.64201	TUBB1	1
REACTOME_NEUROTRANSMITTER_RELEASE_CYCLE	1/215	51/10807	0.64201	0.64201	NAAA	1
REACTOME_NEGATIVE_EPIGENETIC_REGULATION_OF_RRNA_EXPRESSION	2/215	109/10807	0.642052	0.642052	TBP/TTF1	2
REACTOME_BIOLOGICAL_OXIDATIONS	4/215	221/10807	0.64493	0.64493	AOC2/CYP21A2/DPEP3/GSTP1	4
REACTOME_NUCLEOTIDE_EXCISION_REPAIR	2/215	110/10807	0.647	0.647	RFC5/RPA1	2
REACTOME_AQUAPORIN_MEDIATED_TRANSPORT	1/215	52/10807	0.649166	0.649166	PRKAR2B	1
REACTOME_MRNA_SPLICING_MINOR_PATHWAY	1/215	52/10807	0.649166	0.649166	SRSF7	1
REACTOME_INTERLEUKIN_4_AND_INTERLEUKIN_13_SIGNALING	2/215	111/10807	0.651893	0.651893	F13A1/FN1	2
REACTOME_RNA_POLYMERASE_I_TRANSCRIPTION	2/215	111/10807	0.651893	0.651893	TBP/TTF1	2
REACTOME_SENESCENCE_ASSOCIATED_SECRETORY_PHENOTYPE_SASP	2/215	111/10807	0.651893	0.651893	ANAPC1/CDK2	2
REACTOME_COPI_INDEPENDENT_GOLGI_TO_ER_RETROGRADE_TRAFFIC	1/215	53/10807	0.65618	0.65618	TUBB1	1
REACTOME_INTRINSIC_PATHWAY_FOR_APOPTOSIS	1/215	53/10807	0.65618	0.65618	CYCS	1
REACTOME_G_PROTEIN_MEDIATED_EVENTS	1/215	54/10807	0.663053	0.663053	PRKAR2B	1
REACTOME_SIGNALING_BY_PTK6	1/215	54/10807	0.663053	0.663053	CDK2	1
REACTOME_COMPLEX_I_BIOGENESIS	1/215	55/10807	0.66979	0.66979	ACAD9	1
REACTOME_HEPARAN_SULFATE_HEPARIN_HS_GAG_METABOLISM	1/215	55/10807	0.66979	0.66979	SDC2	1
REACTOME_NUCLEOTIDE_BINDING_DOMAIN_LEUCINE_RICH_REPEAT_CONTAINING_RECEPTOR_NLR_SIGNALING_PATHWAYS	1/215	55/10807	0.66979	0.66979	NOD2	1
REACTOME_HCMV_LATE_EVENTS	2/215	116/10807	0.675555	0.675555	NUP160/NUP37	2
REACTOME_NONSENSE_MEDIATED_DECAY_NMD	2/215	116/10807	0.675555	0.675555	GSPT1/UPF3B	2
REACTOME_DEADENYLATION_DEPENDENT_MRNA_DECAY	1/215	56/10807	0.676393	0.676393	CNOT10	1
REACTOME_GOLGI_ASSOCIATED_VESICLE_BIOGENESIS	1/215	56/10807	0.676393	0.676393	ARRB1	1
REACTOME_NEUREXINS_AND_NEUROLIGINS	1/215	56/10807	0.676393	0.676393	EPB41	1
REACTOME_CHROMOSOME_MAINTENANCE	2/215	117/10807	0.680128	0.680128	RFC5/RPA1	2
REACTOME_HSP90_CHAPERONE_CYCLE_FOR_STEROID_HORMONE_RECEPTORS_SHR	1/215	57/10807	0.682865	0.682865	TUBB1	1
REACTOME_DISORDERS_OF_TRANSMEMBRANE_TRANSPORTERS	3/215	176/10807	0.684472	0.684472	NUP160/NUP37/SLC35A3	3
REACTOME_IRON_UPTAKE_AND_TRANSPORT	1/215	58/10807	0.689208	0.689208	FLVCR1	1
REACTOME_SIGNALING_BY_NOTCH1_PEST_DOMAIN_MUTANTS_IN_CANCER	1/215	58/10807	0.689208	0.689208	MAML2	1
REACTOME_EUKARYOTIC_TRANSLATION_INITIATION	2/215	120/10807	0.693534	0.693534	EIF1AX/EIF3A	2
REACTOME_TRANSCRIPTIONAL_REGULATION_BY_RUNX2	2/215	120/10807	0.693534	0.693534	ITGA5/RUNX2	2
REACTOME_E3_UBIQUITIN_LIGASES_UBIQUITINATE_TARGET_PROTEINS	1/215	59/10807	0.695424	0.695424	RAD18	1
REACTOME_NRAGE_SIGNALS_DEATH_THROUGH_JNK	1/215	59/10807	0.695424	0.695424	ECT2	1
REACTOME_RRNA_MODIFICATION_IN_THE_NUCLEUS_AND_CYTOSOL	1/215	60/10807	0.701517	0.701517	UTP6	1
REACTOME_SCF_SKP2_MEDIATED_DEGRADATION_OF_P27_P21	1/215	60/10807	0.701517	0.701517	CDK2	1
REACTOME_METABOLISM_OF_WATER_SOLUBLE_VITAMINS_AND_COFACTORS	2/215	123/10807	0.706475	0.706475	SLC23A2/SLC25A16	2
REACTOME_REGULATION_OF_PTEN_GENE_TRANSCRIPTION	1/215	61/10807	0.707488	0.707488	EED	1
REACTOME_TCR_SIGNALING	2/215	124/10807	0.710686	0.710686	CD4/HLA-DQB1	2
REACTOME_CA2_PATHWAY	1/215	62/10807	0.71334	0.71334	LEF1	1
REACTOME_OXIDATIVE_STRESS_INDUCED_SENESCENCE	2/215	126/10807	0.718959	0.718959	EED/MAPK9	2
REACTOME_CYTOSOLIC_SENSORS_OF_PATHOGEN_ASSOCIATED_DNA	1/215	63/10807	0.719076	0.719076	MRE11	1
REACTOME_SYNTHESIS_OF_SUBSTRATES_IN_N_GLYCAN_BIOSYTHESIS	1/215	63/10807	0.719076	0.719076	DHDDS	1
REACTOME_ASYMMETRIC_LOCALIZATION_OF_PCP_PROTEINS	1/215	64/10807	0.724698	0.724698	PARD6A	1
REACTOME_SEMAPHORIN_INTERACTIONS	1/215	64/10807	0.724698	0.724698	FARP2	1
REACTOME_GLYCEROPHOSPHOLIPID_BIOSYNTHESIS	2/215	128/10807	0.727033	0.727033	LPIN2/PHOSPHO1	2
REACTOME_CELL_CELL_JUNCTION_ORGANIZATION	1/215	65/10807	0.730208	0.730208	PARD6A	1
REACTOME_CYTOCHROME_P450_ARRANGED_BY_SUBSTRATE_TYPE	1/215	65/10807	0.730208	0.730208	CYP21A2	1
REACTOME_RAB_GERANYLGERANYLATION	1/215	65/10807	0.730208	0.730208	RAB27B	1
REACTOME_ASPARAGINE_N_LINKED_GLYCOSYLATION	5/215	305/10807	0.730496	0.730496	COG5/DHDDS/MGAT5/SEC31A/TUBB1	5
REACTOME_COLLAGEN_BIOSYNTHESIS_AND_MODIFYING_ENZYMES	1/215	67/10807	0.7409	0.7409	CRTAP	1
REACTOME_COPII_MEDIATED_VESICLE_TRANSPORT	1/215	68/10807	0.746087	0.746087	SEC31A	1
REACTOME_G1_S_DNA_DAMAGE_CHECKPOINTS	1/215	68/10807	0.746087	0.746087	CDK2	1
REACTOME_SIRT1_NEGATIVELY_REGULATES_RRNA_EXPRESSION	1/215	68/10807	0.746087	0.746087	TBP	1
REACTOME_ADORA2B_MEDIATED_ANTI_INFLAMMATORY_CYTOKINES_PRODUCTION	2/215	133/10807	0.746364	0.746364	PRKAR2B/PTGER4	2
REACTOME_CLASS_I_MHC_MEDIATED_ANTIGEN_PROCESSING_PRESENTATION	6/215	370/10807	0.75041	0.75041	ANAPC1/ERAP1/FBXO22/SEC31A/SEC61A2/UBE3C	6
REACTOME_APC_C_CDH1_MEDIATED_DEGRADATION_OF_CDC20_AND_OTHER_APC_C_CDH1_TARGETED_PROTEINS_IN_LATE_MITOSIS_EARLY_G1	1/215	72/10807	0.765821	0.765821	ANAPC1	1
REACTOME_INTERLEUKIN_1_FAMILY_SIGNALING	2/215	139/10807	0.768008	0.768008	NOD2/PTPN4	2
REACTOME_REGULATION_OF_RUNX2_EXPRESSION_AND_ACTIVITY	1/215	73/10807	0.770511	0.770511	RUNX2	1
REACTOME_RHO_GTPASE_CYCLE	2/215	140/10807	0.771456	0.771456	ECT2/SRGAP2	2
REACTOME_DEATH_RECEPTOR_SIGNALLING	2/215	141/10807	0.774859	0.774859	ECT2/TNFRSF10B	2
REACTOME_FLT3_SIGNALING	4/215	265/10807	0.777479	0.777479	ANGPT1/ARRB1/FN1/TEK	4
REACTOME_CONSTITUTIVE_SIGNALING_BY_ABERRANT_PI3K_IN_CANCER	1/215	75/10807	0.779612	0.779612	CD28	1
REACTOME_DISEASES_OF_GLYCOSYLATION	2/215	143/10807	0.781533	0.781533	DHDDS/SDC2	2
REACTOME_CELL_DEATH_SIGNALLING_VIA_NRAGE_NRIF_AND_NADE	1/215	76/10807	0.784027	0.784027	ECT2	1
REACTOME_ECM_PROTEOGLYCANS	1/215	76/10807	0.784027	0.784027	FN1	1
REACTOME_ERCC6_CSB_AND_EHMT2_G9A_POSITIVELY_REGULATE_RRNA_EXPRESSION	1/215	76/10807	0.784027	0.784027	TTF1	1
REACTOME_BETA_CATENIN_INDEPENDENT_WNT_SIGNALING	2/215	146/10807	0.791221	0.791221	LEF1/PARD6A	2
REACTOME_BIOSYNTHESIS_OF_THE_N_GLYCAN_PRECURSOR_DOLICHOL_LIPID_LINKED_OLIGOSACCHARIDE_LLO_AND_TRANSFER_TO_A_NASCENT_PROTEIN	1/215	78/10807	0.792595	0.792595	DHDDS	1
REACTOME_REGULATION_OF_INSULIN_SECRETION	1/215	78/10807	0.792595	0.792595	PRKAR2B	1
REACTOME_CLASS_A_1_RHODOPSIN_LIKE_RECEPTORS	5/215	331/10807	0.792815	0.792815	CCR6/CCR7/HEBP1/PPBP/PTGER4	5
REACTOME_PHOSPHOLIPID_METABOLISM	3/215	211/10807	0.795227	0.795227	INPP5F/LPIN2/PHOSPHO1	3
REACTOME_PROTEIN_UBIQUITINATION	1/215	79/10807	0.796752	0.796752	RAD18	1
REACTOME_THE_ROLE_OF_GTSE1_IN_G2_M_PROGRESSION_AFTER_G2_CHECKPOINT	1/215	79/10807	0.796752	0.796752	TUBB1	1
REACTOME_G_ALPHA_12_13_SIGNALLING_EVENTS	1/215	80/10807	0.800825	0.800825	ECT2	1
REACTOME_SIGNALING_BY_NOTCH4	1/215	82/10807	0.808729	0.808729	MAML2	1
REACTOME_SIGNALING_BY_ROBO_RECEPTORS	3/215	218/10807	0.813023	0.813023	GSPT1/SRGAP2/UPF3B	3
REACTOME_PI_METABOLISM	1/215	84/10807	0.816321	0.816321	INPP5F	1
REACTOME_CYCLIN_A_CDK2_ASSOCIATED_EVENTS_AT_S_PHASE_ENTRY	1/215	85/10807	0.820004	0.820004	CDK2	1
REACTOME_DEGRADATION_OF_BETA_CATENIN_BY_THE_DESTRUCTION_COMPLEX	1/215	85/10807	0.820004	0.820004	LEF1	1
REACTOME_ESR_MEDIATED_SIGNALING	3/215	221/10807	0.820243	0.820243	CCNT1/MED1/TBP	3
REACTOME_UB_SPECIFIC_PROCESSING_PROTEASES	3/215	221/10807	0.820243	0.820243	ARRB1/USP28/USP37	3
REACTOME_HEDGEHOG_ON_STATE	1/215	86/10807	0.823614	0.823614	ARRB1	1
REACTOME_PLATELET_HOMEOSTASIS	1/215	86/10807	0.823614	0.823614	PDE9A	1
REACTOME_ANTI_INFLAMMATORY_RESPONSE_FAVOURING_LEISHMANIA_PARASITE_INFECTION	3/215	223/10807	0.824923	0.824923	DPEP3/PRKAR2B/PTGER4	3
REACTOME_FCERI_MEDIATED_MAPK_ACTIVATION	1/215	87/10807	0.827151	0.827151	MAPK9	1
REACTOME_PROTEIN_PROTEIN_INTERACTIONS_AT_SYNAPSES	1/215	87/10807	0.827151	0.827151	EPB41	1
REACTOME_REGULATION_OF_MRNA_STABILITY_BY_PROTEINS_THAT_BIND_AU_RICH_ELEMENTS	1/215	87/10807	0.827151	0.827151	SET	1
REACTOME_COLLAGEN_FORMATION	1/215	90/10807	0.837345	0.837345	CRTAP	1
REACTOME_OPIOID_SIGNALLING	1/215	90/10807	0.837345	0.837345	PRKAR2B	1
REACTOME_PEPTIDE_HORMONE_METABOLISM	1/215	90/10807	0.837345	0.837345	ERO1B	1
REACTOME_RAB_GEFS_EXCHANGE_GTP_FOR_GDP_ON_RABS	1/215	90/10807	0.837345	0.837345	RAB27B	1
REACTOME_METABOLISM_OF_CARBOHYDRATES	4/215	293/10807	0.839366	0.839366	NUP160/NUP37/SDC2/SLC37A1	4
REACTOME_RNA_POLYMERASE_I_PROMOTER_ESCAPE	1/215	91/10807	0.840608	0.840608	TBP	1
REACTOME_CELL_JUNCTION_ORGANIZATION	1/215	92/10807	0.843806	0.843806	PARD6A	1
REACTOME_FORMATION_OF_THE_BETA_CATENIN_TCF_TRANSACTIVATING_COMPLEX	1/215	92/10807	0.843806	0.843806	LEF1	1
REACTOME_PCP_CE_PATHWAY	1/215	92/10807	0.843806	0.843806	PARD6A	1
REACTOME_MAPK_FAMILY_SIGNALING_CASCADES	4/215	296/10807	0.845059	0.845059	ANGPT1/ARRB1/FN1/TEK	4
REACTOME_NEUTROPHIL_DEGRANULATION	7/215	479/10807	0.845942	0.845942	CCT2/CD33/DSN1/GSTP1/HVCN1/PA2G4/PPBP	7
REACTOME_SIGNALING_BY_NUCLEAR_RECEPTORS	4/215	297/10807	0.846919	0.846919	CCNT1/MED1/PPARD/TBP	4
REACTOME_DEUBIQUITINATION	4/215	298/10807	0.84876	0.84876	ARRB1/NOD2/USP28/USP37	4
REACTOME_NEDDYLATION	3/215	234/10807	0.848852	0.848852	DCAF16/DCUN1D3/FBXO22	3
REACTOME_RHO_GTPASES_ACTIVATE_PKNS	1/215	94/10807	0.850011	0.850011	PKN2	1
REACTOME_FCGR3A_MEDIATED_IL10_SYNTHESIS	1/215	95/10807	0.853021	0.853021	PRKAR2B	1
REACTOME_EXTRACELLULAR_MATRIX_ORGANIZATION	4/215	301/10807	0.854171	0.854171	CRTAP/FN1/ITGA5/SDC2	4
REACTOME_P75_NTR_RECEPTOR_MEDIATED_SIGNALLING	1/215	97/10807	0.858862	0.858862	ECT2	1
REACTOME_REGULATION_OF_EXPRESSION_OF_SLITS_AND_ROBOS	2/215	172/10807	0.860467	0.860467	GSPT1/UPF3B	2
REACTOME_LEISHMANIA_INFECTION	4/215	306/10807	0.862828	0.862828	BAIAP2/DPEP3/PRKAR2B/PTGER4	4
REACTOME_ANTIGEN_PROCESSING_CROSS_PRESENTATION	1/215	99/10807	0.864472	0.864472	SEC61A2	1
REACTOME_TNFR2_NON_CANONICAL_NF_KB_PATHWAY	1/215	101/10807	0.86986	0.86986	CD27	1
REACTOME_DISEASES_OF_SIGNAL_TRANSDUCTION_BY_GROWTH_FACTOR_RECEPTORS_AND_SECOND_MESSENGERS	5/215	374/10807	0.870597	0.870597	ARRB1/CD28/FN1/MAML2/MPRIP	5
REACTOME_DISEASES_OF_METABOLISM	3/215	246/10807	0.871679	0.871679	CYP21A2/DHDDS/SDC2	3
REACTOME_INTERLEUKIN_1_SIGNALING	1/215	102/10807	0.872474	0.872474	NOD2	1
REACTOME_PI3K_AKT_SIGNALING_IN_CANCER	1/215	102/10807	0.872474	0.872474	CD28	1
REACTOME_PROGRAMMED_CELL_DEATH	2/215	180/10807	0.877132	0.877132	CYCS/TNFRSF10B	2
REACTOME_SIGNALING_BY_VEGF	1/215	106/10807	0.882416	0.882416	BAIAP2	1
REACTOME_PHASE_II_CONJUGATION_OF_COMPOUNDS	1/215	109/10807	0.889362	0.889362	GSTP1	1
REACTOME_NEGATIVE_REGULATION_OF_THE_PI3K_AKT_NETWORK	1/215	110/10807	0.891586	0.891586	CD28	1
REACTOME_SRP_DEPENDENT_COTRANSLATIONAL_PROTEIN_TARGETING_TO_MEMBRANE	1/215	113/10807	0.897993	0.897993	SEC61A2	1
REACTOME_PARASITE_INFECTION	1/215	116/10807	0.904023	0.904023	BAIAP2	1
REACTOME_PRE_NOTCH_EXPRESSION_AND_PROCESSING	1/215	120/10807	0.911515	0.911515	MAML2	1
REACTOME_ACTIVATION_OF_ANTERIOR_HOX_GENES_IN_HINDBRAIN_DEVELOPMENT_DURING_EARLY_EMBRYOGENESIS	1/215	122/10807	0.915039	0.915039	EED	1
REACTOME_RAB_REGULATION_OF_TRAFFICKING	1/215	122/10807	0.915039	0.915039	RAB27B	1
REACTOME_GLYCOSAMINOGLYCAN_METABOLISM	1/215	124/10807	0.918424	0.918424	SDC2	1
REACTOME_CELL_CELL_COMMUNICATION	1/215	130/10807	0.927794	0.927794	PARD6A	1
REACTOME_CARDIAC_CONDUCTION	1/215	137/10807	0.93738	0.93738	CACNB4	1
REACTOME_PTEN_REGULATION	1/215	139/10807	0.939878	0.939878	EED	1
REACTOME_C_TYPE_LECTIN_RECEPTORS_CLRS	1/215	140/10807	0.94109	0.94109	RPS6KA5	1
REACTOME_DEGRADATION_OF_THE_EXTRACELLULAR_MATRIX	1/215	140/10807	0.94109	0.94109	FN1	1
REACTOME_INTRACELLULAR_SIGNALING_BY_SECOND_MESSENGERS	3/215	304/10807	0.944298	0.944298	CD28/EED/PRKAR2B	3
REACTOME_FCGAMMA_RECEPTOR_FCGR_DEPENDENT_PHAGOCYTOSIS	1/215	143/10807	0.944581	0.944581	BAIAP2	1
REACTOME_ANTIGEN_PROCESSING_UBIQUITINATION_PROTEASOME_DEGRADATION	3/215	308/10807	0.947535	0.947535	ANAPC1/FBXO22/UBE3C	3
REACTOME_TRANSCRIPTIONAL_REGULATION_BY_RUNX1	2/215	239/10807	0.953644	0.953644	RUNX2/SMARCC2	2
REACTOME_GPCR_LIGAND_BINDING	5/215	463/10807	0.956585	0.956585	CCR6/CCR7/HEBP1/PPBP/PTGER4	5
REACTOME_SIGNALING_BY_NOTCH	2/215	247/10807	0.959553	0.959553	ARRB1/MAML2	2
REACTOME_FC_EPSILON_RECEPTOR_FCERI_SIGNALING	1/215	186/10807	0.976957	0.976957	MAPK9	1
REACTOME_METABOLISM_OF_AMINO_ACIDS_AND_DERIVATIVES	3/215	374/10807	0.981144	0.981144	DBT/ODC1/SMS	3
REACTOME_MUSCLE_CONTRACTION	1/215	205/10807	0.984381	0.984381	CACNB4	1
REACTOME_RRNA_PROCESSING	1/215	205/10807	0.984381	0.984381	UTP6	1
REACTOME_G_ALPHA_Q_SIGNALLING_EVENTS	1/215	216/10807	0.987534	0.987534	DGKG	1
REACTOME_SIGNALING_BY_WNT	2/215	331/10807	0.990767	0.990767	LEF1/PARD6A	2
REACTOME_TCF_DEPENDENT_SIGNALING_IN_RESPONSE_TO_WNT	1/215	234/10807	0.991385	0.991385	LEF1	1
REACTOME_SLC_MEDIATED_TRANSMEMBRANE_TRANSPORT	1/215	250/10807	0.9938	0.9938	SLC35A3	1
REACTOME_OLFACTORY_SIGNALING_PATHWAY	2/215	400/10807	0.997387	0.997387	OR2A12/OR6K3	2
REACTOME_TRANSPORT_OF_VITAMINS_NUCLEOSIDES_AND_RELATED_MOLECULES	44/10807	0.599442	0.599442	SLCO4C1/SLC35A3	2
REACTOME_VIRAL_MESSENGER_RNA_SYNTHESIS	44/10807	0.599442	0.599442	NUP160/NUP37	2
REACTOME_HCMV_EARLY_EVENTS	138/10807	0.60038	0.60038	DYNC1I1/NFKB1/EED/NUP160/NUP37/TUBB1	6
REACTOME_CHONDROITIN_SULFATE_BIOSYNTHESIS	20/10807	0.604995	0.604995	CSGALNACT2	1
REACTOME_CLASS_I_PEROXISOMAL_MEMBRANE_PROTEIN_IMPORT	20/10807	0.604995	0.604995	ABCD1	1
REACTOME_DEFECTIVE_B4GALT7_CAUSES_EDS_PROGEROID_TYPE	20/10807	0.604995	0.604995	SDC2	1
REACTOME_G_BETA_GAMMA_SIGNALLING_THROUGH_CDC42	20/10807	0.604995	0.604995	GNG5	1
REACTOME_NOTCH4_INTRACELLULAR_DOMAIN_REGULATES_TRANSCRIPTION	20/10807	0.604995	0.604995	MAML2	1
REACTOME_RIPK1_MEDIATED_REGULATED_NECROSIS	20/10807	0.604995	0.604995	TNFRSF10B	1
REACTOME_SIGNALING_BY_NODAL	20/10807	0.604995	0.604995	ACVR1B	1
REACTOME_SUMOYLATION_OF_TRANSCRIPTION_FACTORS	20/10807	0.604995	0.604995	PIAS2	1
REACTOME_EPH_EPHRIN_SIGNALING	92/10807	0.605276	0.605276	MMP9/VAV3/EPHB1/SDC2	4
REACTOME_HCMV_INFECTION	162/10807	0.60619	0.60619	DYNC1I1/NFKB1/UBAP1/EED/NUP160/NUP37/TUBB1	7
REACTOME_INTERFERON_GAMMA_SIGNALING	93/10807	0.613849	0.613849	CD44/JAK2/CIITA/HLA-DQB1	4
REACTOME_BLOOD_GROUP_SYSTEMS_BIOSYNTHESIS	21/10807	0.622938	0.622938	FUT7	1
REACTOME_CELLULAR_HEXOSE_TRANSPORT	21/10807	0.622938	0.622938	SLC2A1	1
REACTOME_COBALAMIN_CBL_VITAMIN_B12_TRANSPORT_AND_METABOLISM	21/10807	0.622938	0.622938	MMADHC	1
REACTOME_INTERLEUKIN_37_SIGNALING	21/10807	0.622938	0.622938	PTPN4	1
REACTOME_MITOCHONDRIAL_TRNA_AMINOACYLATION	21/10807	0.622938	0.622938	CARS2	1
REACTOME_NEGATIVE_REGULATION_OF_MET_ACTIVITY	21/10807	0.622938	0.622938	HGF	1
REACTOME_PI_3K_CASCADE_FGFR1	21/10807	0.622938	0.622938	KL	1
REACTOME_PRESYNAPTIC_FUNCTION_OF_KAINATE_RECEPTORS	21/10807	0.622938	0.622938	GNG5	1
REACTOME_SHC_MEDIATED_CASCADE_FGFR1	21/10807	0.622938	0.622938	KL	1
REACTOME_SIGNAL_TRANSDUCTION_BY_L1	21/10807	0.622938	0.622938	ITGA5	1
REACTOME_TP53_REGULATES_TRANSCRIPTION_OF_ADDITIONAL_CELL_CYCLE_GENES_WHOSE_EXACT_ROLE_IN_THE_P53_PATHWAY_REMAIN_UNCERTAIN	21/10807	0.622938	0.622938	CNOT10	1
REACTOME_TRANSPORT_OF_CONNEXONS_TO_THE_PLASMA_MEMBRANE	21/10807	0.622938	0.622938	TUBB1	1
REACTOME_VXPX_CARGO_TARGETING_TO_CILIUM	21/10807	0.622938	0.622938	EXOC6	1
REACTOME_ZBP1_DAI_MEDIATED_INDUCTION_OF_TYPE_I_IFNS	21/10807	0.622938	0.622938	NFKB1	1
REACTOME_HIV_TRANSCRIPTION_ELONGATION	46/10807	0.623801	0.623801	CCNT1/NELFE	2
REACTOME_INTERLEUKIN_10_SIGNALING	46/10807	0.623801	0.623801	IL1R2/TIMP1	2
REACTOME_SUMOYLATION_OF_DNA_REPLICATION_PROTEINS	46/10807	0.623801	0.623801	NUP160/NUP37	2
REACTOME_HATS_ACETYLATE_HISTONES	142/10807	0.628266	0.628266	ATXN7L3/JADE3/MSL3/ELP2/ELP4/ING5	6
REACTOME_ORC1_REMOVAL_FROM_CHROMATIN	71/10807	0.630776	0.630776	CDK2/MCM5/MCM7	3
REACTOME_PKMTS_METHYLATE_HISTONE_LYSINES	71/10807	0.630776	0.630776	NFKB1/ATF7IP/EED	3
REACTOME_MEIOSIS	119/10807	0.632404	0.632404	SYCP2/CDK2/MLH1/MRE11/RPA1	5
REACTOME_RNA_POLYMERASE_I_TRANSCRIPTION_INITIATION	47/10807	0.635545	0.635545	TBP/TTF1	2
REACTOME_SUMOYLATION_OF_RNA_BINDING_PROTEINS	47/10807	0.635545	0.635545	NUP160/NUP37	2
REACTOME_MITOCHONDRIAL_TRANSLATION	96/10807	0.638867	0.638867	MRPL37/MRPS21/MRPS27/MRRF	4
REACTOME_ACYL_CHAIN_REMODELLING_OF_PS	22/10807	0.640068	0.640068	LPCAT3	1
REACTOME_ADP_SIGNALLING_THROUGH_P2Y_PURINOCEPTOR_12	22/10807	0.640068	0.640068	GNG5	1
REACTOME_CD28_DEPENDENT_PI3K_AKT_SIGNALING	22/10807	0.640068	0.640068	CD28	1
REACTOME_CITRIC_ACID_CYCLE_TCA_CYCLE	22/10807	0.640068	0.640068	IDH2	1
REACTOME_DEFECTS_IN_VITAMIN_AND_COFACTOR_METABOLISM	22/10807	0.640068	0.640068	MMADHC	1
REACTOME_E2F_MEDIATED_REGULATION_OF_DNA_REPLICATION	22/10807	0.640068	0.640068	TFDP1	1
REACTOME_HS_GAG_DEGRADATION	22/10807	0.640068	0.640068	SDC2	1
REACTOME_PINK_PARKIN_MEDIATED_MITOPHAGY	22/10807	0.640068	0.640068	MFN2	1
REACTOME_RA_BIOSYNTHESIS_PATHWAY	22/10807	0.640068	0.640068	AKR1C3	1
REACTOME_G_ALPHA_Z_SIGNALLING_EVENTS	48/10807	0.646999	0.646999	GNG5/RGS19	2
REACTOME_INTERLEUKIN_3_INTERLEUKIN_5_AND_GM_CSF_SIGNALING	48/10807	0.646999	0.646999	IL2RA/JAK2	2
REACTOME_NOTCH1_INTRACELLULAR_DOMAIN_REGULATES_TRANSCRIPTION	48/10807	0.646999	0.646999	HDAC4/MAML2	2
REACTOME_L1CAM_INTERACTIONS	121/10807	0.647036	0.647036	RANBP9/DNM3/ITGA5/RPS6KA5/TUBB1	5
REACTOME_CLATHRIN_MEDIATED_ENDOCYTOSIS	145/10807	0.648425	0.648425	AGFG1/AREG/ARRB1/CD4/DNM3/FNBP1L	6
REACTOME_PROCESSING_OF_DNA_DOUBLE_STRAND_BREAK_ENDS	98/10807	0.654948	0.654948	CDK2/MRE11/RFC5/RPA1	4
REACTOME_ABORTIVE_ELONGATION_OF_HIV_1_TRANSCRIPT_IN_THE_ABSENCE_OF_TAT	23/10807	0.656421	0.656421	NELFE	1
REACTOME_DIGESTION	23/10807	0.656421	0.656421	MGAM	1
REACTOME_DOPAMINE_NEUROTRANSMITTER_RELEASE_CYCLE	23/10807	0.656421	0.656421	RAB3A	1
REACTOME_FRS_MEDIATED_FGFR1_SIGNALING	23/10807	0.656421	0.656421	KL	1
REACTOME_LONG_TERM_POTENTIATION	23/10807	0.656421	0.656421	NRGN	1
REACTOME_MITOCHONDRIAL_CALCIUM_ION_TRANSPORT	23/10807	0.656421	0.656421	PMPCA	1
REACTOME_MTORC1_MEDIATED_SIGNALLING	23/10807	0.656421	0.656421	LAMTOR5	1
REACTOME_POST_CHAPERONIN_TUBULIN_FOLDING_PATHWAY	23/10807	0.656421	0.656421	TUBB1	1
REACTOME_RESPONSE_OF_MTB_TO_PHAGOCYTOSIS	23/10807	0.656421	0.656421	ENO1	1
REACTOME_TERMINATION_OF_O_GLYCAN_BIOSYNTHESIS	23/10807	0.656421	0.656421	ST6GALNAC3	1
REACTOME_COSTIMULATION_BY_THE_CD28_FAMILY	74/10807	0.658625	0.658625	CD28/CD4/HLA-DQB1	3
REACTOME_SIGNALING_BY_NOTCH1	74/10807	0.658625	0.658625	HDAC4/ARRB1/MAML2	3
REACTOME_EXTRA_NUCLEAR_ESTROGEN_SIGNALING	75/10807	0.667565	0.667565	AREG/GNG5/MMP9	3
REACTOME_GLYCOSAMINOGLYCAN_METABOLISM	124/10807	0.668288	0.668288	CD44/CSGALNACT2/EXT1/HS3ST3B1/SDC2	5
REACTOME_RESPIRATORY_ELECTRON_TRANSPORT_ATP_SYNTHESIS_BY_CHEMIOSMOTIC_COUPLING_AND_HEAT_PRODUCTION_BY_UNCOUPLING_PROTEINS	124/10807	0.668288	0.668288	NDUFB3/ACAD9/COX18/CYCS/SLC25A14	5
REACTOME_CHONDROITIN_SULFATE_DERMATAN_SULFATE_METABOLISM	50/10807	0.66905	0.66905	CSGALNACT2/SDC2	2
REACTOME_SIGNALING_BY_EGFR	50/10807	0.66905	0.66905	AREG/PAG1	2
REACTOME_RESPIRATORY_ELECTRON_TRANSPORT	100/10807	0.670543	0.670543	NDUFB3/ACAD9/COX18/CYCS	4
REACTOME_VISUAL_PHOTOTRANSDUCTION	100/10807	0.670543	0.670543	AKR1C3/APOA2/CAMKMT/SDC2	4
REACTOME_ESTROGEN_DEPENDENT_NUCLEAR_EVENTS_DOWNSTREAM_OF_ESR_MEMBRANE_SIGNALING	24/10807	0.672032	0.672032	AREG	1
REACTOME_GLUTAMATE_NEUROTRANSMITTER_RELEASE_CYCLE	24/10807	0.672032	0.672032	RAB3A	1
REACTOME_OTHER_INTERLEUKIN_SIGNALING	24/10807	0.672032	0.672032	CD4	1
REACTOME_RHO_GTPASES_ACTIVATE_NADPH_OXIDASES	24/10807	0.672032	0.672032	MAPK14	1
REACTOME_RUNX2_REGULATES_OSTEOBLAST_DIFFERENTIATION	24/10807	0.672032	0.672032	RUNX2	1
REACTOME_SYNTHESIS_OF_BILE_ACIDS_AND_BILE_SALTS_VIA_7ALPHA_HYDROXYCHOLESTEROL	24/10807	0.672032	0.672032	AKR1C3	1
REACTOME_THROMBOXANE_SIGNALLING_THROUGH_TP_RECEPTOR	24/10807	0.672032	0.672032	GNG5	1
REACTOME_MITOTIC_G1_PHASE_AND_G1_S_TRANSITION	149/10807	0.674249	0.674249	JAK2/TFDP1/CDK2/MCM5/MCM7/RPA1	6
REACTOME_GAP_JUNCTION_TRAFFICKING_AND_REGULATION	51/10807	0.679651	0.679651	GJB6/TUBB1	2
REACTOME_NEUROTRANSMITTER_RELEASE_CYCLE	51/10807	0.679651	0.679651	RAB3A/NAAA	2
REACTOME_SIGNALING_BY_HEDGEHOG	150/10807	0.680512	0.680512	PRKACG/ARRB1/FUZ/IFT88/PRKAR2B/TUBB1	6
REACTOME_NEURONAL_SYSTEM	410/10807	0.684357	0.684357	ALDH2/FLOT1/FLOT2/GABRR2/GNG5/KCNG2/KCNMA1/PRKACG/RAB3A/CACNB4/CHRNE/EPB41/NAAA/NRGN/PRKAG2/PRKAR2B/TUBB1	17
REACTOME_COPI_MEDIATED_ANTEROGRADE_TRANSPORT	102/10807	0.685647	0.685647	CD59/DYNC1I1/COG5/TUBB1	4
REACTOME_PI3K_AKT_SIGNALING_IN_CANCER	102/10807	0.685647	0.685647	AREG/HGF/KL/CD28	4
REACTOME_BASIGIN_INTERACTIONS	25/10807	0.686936	0.686936	SLC7A11	1
REACTOME_CYCLIN_A_B1_B2_ASSOCIATED_EVENTS_DURING_G2_M_TRANSITION	25/10807	0.686936	0.686936	CDK2	1
REACTOME_DEADENYLATION_OF_MRNA	25/10807	0.686936	0.686936	CNOT10	1
REACTOME_G_BETA_GAMMA_SIGNALLING_THROUGH_PI3KGAMMA	25/10807	0.686936	0.686936	GNG5	1
REACTOME_NOTCH3_INTRACELLULAR_DOMAIN_REGULATES_TRANSCRIPTION	25/10807	0.686936	0.686936	MAML2	1
REACTOME_SIGNALING_BY_EGFR_IN_CANCER	25/10807	0.686936	0.686936	AREG	1
REACTOME_SIGNALING_BY_ERYTHROPOIETIN	25/10807	0.686936	0.686936	JAK2	1
REACTOME_SIGNALING_BY_NTRK2_TRKB	25/10807	0.686936	0.686936	CDK5R1	1
REACTOME_ANTI_INFLAMMATORY_RESPONSE_FAVOURING_LEISHMANIA_PARASITE_INFECTION	223/10807	0.687365	0.687365	ADM/ADORA2A/FGR/GNG5/MAPK14/PRKACG/DPEP3/PRKAR2B/PTGER4	9
REACTOME_DEFENSINS	52/10807	0.689974	0.689974	CCR6/CD4	2
REACTOME_MITOTIC_G2_G2_M_PHASES	200/10807	0.691796	0.691796	CDK5RAP2/HAUS4/PHLDA1/CDK2/CEP63/NDE1/PRKAR2B/TUBB1	8
REACTOME_DISORDERS_OF_TRANSMEMBRANE_TRANSPORTERS	176/10807	0.691814	0.691814	ABCA1/ABCD1/SLC2A1/SLC40A1/NUP160/NUP37/SLC35A3	7
REACTOME_BIOSYNTHESIS_OF_THE_N_GLYCAN_PRECURSOR_DOLICHOL_LIPID_LINKED_OLIGOSACCHARIDE_LLO_AND_TRANSFER_TO_A_NASCENT_PROTEIN	78/10807	0.693355	0.693355	RFT1/ST6GALNAC3/DHDDS	3
REACTOME_SIGNALING_BY_INSULIN_RECEPTOR	78/10807	0.693355	0.693355	ATP6V1C1/GRB10/KL	3
REACTOME_TRANSCRIPTION_COUPLED_NUCLEOTIDE_EXCISION_REPAIR_TC_NER	78/10807	0.693355	0.693355	ISY1/RFC5/RPA1	3
REACTOME_INTRINSIC_PATHWAY_FOR_APOPTOSIS	53/10807	0.700022	0.700022	TFDP1/CYCS	2
REACTOME_NUCLEAR_RECEPTOR_TRANSCRIPTION_PATHWAY	53/10807	0.700022	0.700022	MED1/PPARD	2
REACTOME_SIGNALING_BY_NUCLEAR_RECEPTORS	297/10807	0.701001	0.701001	ABCA1/ABCG1/AKR1C3/AREG/FKBP5/GNG5/MMP9/MYLIP/CCNT1/MED1/PPARD/TBP	12
REACTOME_A_TETRASACCHARIDE_LINKER_SEQUENCE_IS_REQUIRED_FOR_GAG_SYNTHESIS	26/10807	0.701163	0.701163	SDC2	1
REACTOME_CASPASE_ACTIVATION_VIA_EXTRINSIC_APOPTOTIC_SIGNALLING_PATHWAY	26/10807	0.701163	0.701163	TNFRSF10B	1
REACTOME_INSULIN_RECEPTOR_RECYCLING	26/10807	0.701163	0.701163	ATP6V1C1	1
REACTOME_INTERLEUKIN_20_FAMILY_SIGNALING	26/10807	0.701163	0.701163	JAK2	1
REACTOME_METABOLISM_OF_PORPHYRINS	26/10807	0.701163	0.701163	FLVCR1	1
REACTOME_MISCELLANEOUS_TRANSPORT_AND_BINDING_EVENTS	26/10807	0.701163	0.701163	ADD3	1
REACTOME_N_GLYCAN_ANTENNAE_ELONGATION_IN_THE_MEDIAL_TRANS_GOLGI	26/10807	0.701163	0.701163	MGAT5	1
REACTOME_RESOLUTION_OF_D_LOOP_STRUCTURES_THROUGH_SYNTHESIS_DEPENDENT_STRAND_ANNEALING_SDSA	26/10807	0.701163	0.701163	MRE11	1
REACTOME_WNT_LIGAND_BIOGENESIS_AND_TRAFFICKING	26/10807	0.701163	0.701163	SNX3	1
REACTOME_INTERFERON_SIGNALING	202/10807	0.702339	0.702339	CD44/EIF2AK2/JAK2/NEDD4/CIITA/HLA-DQB1/NUP160/NUP37	8
REACTOME_CARGO_RECOGNITION_FOR_CLATHRIN_MEDIATED_ENDOCYTOSIS	105/10807	0.707378	0.707378	AGFG1/AREG/ARRB1/CD4	4
REACTOME_G_ALPHA_12_13_SIGNALLING_EVENTS	80/10807	0.709694	0.709694	GNG5/VAV3/ECT2	3
REACTOME_G_PROTEIN_MEDIATED_EVENTS	54/10807	0.709798	0.709798	PRKACG/PRKAR2B	2
REACTOME_INSULIN_RECEPTOR_SIGNALLING_CASCADE	54/10807	0.709798	0.709798	GRB10/KL	2
REACTOME_ION_HOMEOSTASIS	54/10807	0.709798	0.709798	ASPH/SRI	2
REACTOME_CLASS_I_MHC_MEDIATED_ANTIGEN_PROCESSING_PRESENTATION	370/10807	0.710314	0.710314	BCAP31/FBXO9/FBXW2/KCTD7/KLHL2/MYLIP/NEDD4/SEC24A/UBE2J1/ANAPC1/ERAP1/FBXO22/SEC31A/SEC61A2/UBE3C	15
REACTOME_PROGRAMMED_CELL_DEATH	180/10807	0.713935	0.713935	BCAP31/BMX/PLEC/TFDP1/VIM/CYCS/TNFRSF10B	7
REACTOME_TRANSPORT_OF_INORGANIC_CATIONS_ANIONS_AND_AMINO_ACIDS_OLIGOPEPTIDES	106/10807	0.714374	0.714374	SLC26A6/SLC36A1/SLC7A11/SRI	4
REACTOME_ENDOGENOUS_STEROLS	27/10807	0.714746	0.714746	CYP21A2	1
REACTOME_INFECTION_WITH_MYCOBACTERIUM_TUBERCULOSIS	27/10807	0.714746	0.714746	ENO1	1
REACTOME_INTEGRIN_SIGNALING	27/10807	0.714746	0.714746	FN1	1
REACTOME_VEGFR2_MEDIATED_VASCULAR_PERMEABILITY	27/10807	0.714746	0.714746	VAV3	1
REACTOME_NEUROTRANSMITTER_RECEPTORS_AND_POSTSYNAPTIC_SIGNAL_TRANSMISSION	205/10807	0.717713	0.717713	GABRR2/GNG5/PRKACG/CHRNE/NRGN/PRKAG2/PRKAR2B/TUBB1	8
REACTOME_AMINO_ACIDS_REGULATE_MTORC1	55/10807	0.719307	0.719307	ATP6V1C1/LAMTOR5	2
REACTOME_COMPLEX_I_BIOGENESIS	55/10807	0.719307	0.719307	NDUFB3/ACAD9	2
REACTOME_ADRENALINE_NORADRENALINE_INHIBITS_INSULIN_SECRETION	28/10807	0.727712	0.727712	GNG5	1
REACTOME_ATTENUATION_PHASE	28/10807	0.727712	0.727712	HSPA1L	1
REACTOME_BUDDING_AND_MATURATION_OF_HIV_VIRION	28/10807	0.727712	0.727712	UBAP1	1
REACTOME_DIGESTION_AND_ABSORPTION	28/10807	0.727712	0.727712	MGAM	1
REACTOME_G_PROTEIN_ACTIVATION	28/10807	0.727712	0.727712	GNG5	1
REACTOME_PLATELET_CALCIUM_HOMEOSTASIS	28/10807	0.727712	0.727712	SRI	1
REACTOME_PROCESSING_OF_CAPPED_INTRONLESS_PRE_MRNA	28/10807	0.727712	0.727712	CPSF1	1
REACTOME_RNA_POLYMERASE_III_TRANSCRIPTION_INITIATION_FROM_TYPE_1_PROMOTER	28/10807	0.727712	0.727712	TBP	1
REACTOME_DAP12_SIGNALING	29/10807	0.74009	0.74009	VAV3	1
REACTOME_G1_S_SPECIFIC_TRANSCRIPTION	29/10807	0.74009	0.74009	TFDP1	1
REACTOME_MITOPHAGY	29/10807	0.74009	0.74009	MFN2	1
REACTOME_NEGATIVE_REGULATION_OF_FGFR3_SIGNALING	29/10807	0.74009	0.74009	MKNK1	1
REACTOME_PEROXISOMAL_LIPID_METABOLISM	29/10807	0.74009	0.74009	ABCD1	1
REACTOME_PIWI_INTERACTING_RNA_PIRNA_BIOGENESIS	29/10807	0.74009	0.74009	PIWIL4	1
REACTOME_TNFS_BIND_THEIR_PHYSIOLOGICAL_RECEPTORS	29/10807	0.74009	0.74009	CD27	1
REACTOME_UPTAKE_AND_ACTIONS_OF_BACTERIAL_TOXINS	29/10807	0.74009	0.74009	MAP2K6	1
REACTOME_NEDDYLATION	234/10807	0.740272	0.740272	EPAS1/FBXO9/FBXW2/KCTD7/KLHL2/WSB2/DCAF16/DCUN1D3/FBXO22	9
REACTOME_GLOBAL_GENOME_NUCLEOTIDE_EXCISION_REPAIR_GG_NER	84/10807	0.740351	0.740351	RAD23B/RFC5/RPA1	3
REACTOME_NUCLEOTIDE_EXCISION_REPAIR	110/10807	0.741132	0.741132	ISY1/RAD23B/RFC5/RPA1	4
REACTOME_DNA_REPAIR	331/10807	0.742692	0.742692	ISY1/RAD23B/ASCC2/BAZ1B/CDK2/FANCD2/MLH1/MRE11/MSH2/RAD18/RFC5/RIF1/RPA1	13
REACTOME_SIGNALING_BY_NOTCH1_PEST_DOMAIN_MUTANTS_IN_CANCER	58/10807	0.746269	0.746269	HDAC4/MAML2	2
REACTOME_O_LINKED_GLYCOSYLATION	111/10807	0.747516	0.747516	CFP/GALNT1/GALNT14/ST6GALNAC3	4
REACTOME_ACTIVATION_OF_BH3_ONLY_PROTEINS	30/10807	0.751906	0.751906	TFDP1	1
REACTOME_ACTIVATION_OF_KAINATE_RECEPTORS_UPON_GLUTAMATE_BINDING	30/10807	0.751906	0.751906	GNG5	1
REACTOME_RAF_ACTIVATION	30/10807	0.751906	0.751906	JAK2	1
REACTOME_TIGHT_JUNCTION_INTERACTIONS	30/10807	0.751906	0.751906	PARD6A	1
REACTOME_METABOLISM_OF_POLYAMINES	59/10807	0.75475	0.75475	ODC1/SMS	2
REACTOME_NON_INTEGRIN_MEMBRANE_ECM_INTERACTIONS	59/10807	0.75475	0.75475	FN1/SDC2	2
REACTOME_NRAGE_SIGNALS_DEATH_THROUGH_JNK	59/10807	0.75475	0.75475	VAV3/ECT2	2
REACTOME_GENE_SILENCING_BY_RNA	138/10807	0.756042	0.756042	PIWIL4/NUP160/NUP37/PRKRA/RAN	5
REACTOME_SIGNALING_BY_RHO_GTPASES	454/10807	0.756476	0.756476	ARHGAP24/CLIP1/DYNC1I1/MAPK14/VAV3/BAIAP2/BUB3/DSN1/ECT2/GOPC/NDC80/NDE1/NUP160/NUP37/PKN2/PPP1CC/SRGAP2/TUBB1	18
REACTOME_PROTEIN_LOCALIZATION	164/10807	0.759852	0.759852	ABCD1/GRPEL1/CHCHD4/HSPA9/HSPD1/PMPCA	6
REACTOME_FCERI_MEDIATED_MAPK_ACTIVATION	87/10807	0.761617	0.761617	FCER1G/VAV3/MAPK9	3
REACTOME_PROTEIN_PROTEIN_INTERACTIONS_AT_SYNAPSES	87/10807	0.761617	0.761617	FLOT1/FLOT2/EPB41	3
REACTOME_SIGNALING_BY_FGFR	87/10807	0.761617	0.761617	ANOS1/KL/MKNK1	3
REACTOME_ACTIVATION_OF_THE_MRNA_UPON_BINDING_OF_THE_CAP_BINDING_COMPLEX_AND_EIFS_AND_SUBSEQUENT_BINDING_TO_43S	60/10807	0.762986	0.762986	EIF1AX/EIF3A	2
REACTOME_GABA_RECEPTOR_ACTIVATION	60/10807	0.762986	0.762986	GABRR2/GNG5	2
REACTOME_ACTIVATED_NOTCH1_TRANSMITS_SIGNAL_TO_THE_NUCLEUS	31/10807	0.763186	0.763186	ARRB1	1
REACTOME_DOWNSTREAM_SIGNALING_OF_ACTIVATED_FGFR1	31/10807	0.763186	0.763186	KL	1
REACTOME_EGFR_DOWNREGULATION	31/10807	0.763186	0.763186	AREG	1
REACTOME_ENDOSOMAL_SORTING_COMPLEX_REQUIRED_FOR_TRANSPORT_ESCRT	31/10807	0.763186	0.763186	UBAP1	1
REACTOME_GLYOXYLATE_METABOLISM_AND_GLYCINE_DEGRADATION	31/10807	0.763186	0.763186	DBT	1
REACTOME_NEGATIVE_REGULATION_OF_FGFR4_SIGNALING	31/10807	0.763186	0.763186	MKNK1	1
REACTOME_NICOTINATE_METABOLISM	31/10807	0.763186	0.763186	NMRK1	1
REACTOME_TRANSFERRIN_ENDOCYTOSIS_AND_RECYCLING	31/10807	0.763186	0.763186	ATP6V1C1	1
REACTOME_C_TYPE_LECTIN_RECEPTORS_CLRS	140/10807	0.767035	0.767035	CLEC4D/FCER1G/NFKB1/PRKACG/RPS6KA5	5
REACTOME_FLT3_SIGNALING	265/10807	0.768279	0.768279	AREG/HGF/IL2RA/JAK2/KL/RANBP9/ANGPT1/ARRB1/FN1/TEK	10
REACTOME_DNA_DOUBLE_STRAND_BREAK_REPAIR	166/10807	0.769908	0.769908	BAZ1B/CDK2/MRE11/RFC5/RIF1/RPA1	6
REACTOME_FORMATION_OF_RNA_POL_II_ELONGATION_COMPLEX	61/10807	0.770981	0.770981	CCNT1/NELFE	2
REACTOME_COMPLEMENT_CASCADE	115/10807	0.771854	0.771854	CD59/CFD/CFP/CR1	4
REACTOME_G_PROTEIN_BETA_GAMMA_SIGNALLING	32/10807	0.773954	0.773954	GNG5	1
REACTOME_SEALING_OF_THE_NUCLEAR_ENVELOPE_NE_BY_ESCRT_III	32/10807	0.773954	0.773954	TUBB1	1
REACTOME_SPHINGOLIPID_METABOLISM	89/10807	0.774995	0.774995	DEGS1/SGMS2/SPTLC2	3
REACTOME_PARASITE_INFECTION	116/10807	0.777642	0.777642	ELMO2/FGR/VAV3/BAIAP2	4
REACTOME_CA2_PATHWAY	62/10807	0.77874	0.77874	GNG5/LEF1	2
REACTOME_G2_M_CHECKPOINTS	168/10807	0.779648	0.779648	CDK2/MCM5/MCM7/MRE11/RFC5/RPA1	6
REACTOME_OPIOID_SIGNALLING	90/10807	0.781451	0.781451	GNG5/PRKACG/PRKAR2B	3
REACTOME_RAB_GEFS_EXCHANGE_GTP_FOR_GDP_ON_RABS	90/10807	0.781451	0.781451	RAB32/RAB3A/RAB27B	3
REACTOME_DISEASES_OF_GLYCOSYLATION	143/10807	0.782815	0.782815	CFP/EXT1/RFT1/DHDDS/SDC2	5
REACTOME_MITOTIC_PROPHASE	143/10807	0.782815	0.782815	LPIN2/NUP160/NUP37/SET/SMC4	5
REACTOME_CD28_CO_STIMULATION	33/10807	0.784234	0.784234	CD28	1
REACTOME_FORMATION_OF_THE_EARLY_ELONGATION_COMPLEX	33/10807	0.784234	0.784234	NELFE	1
REACTOME_GLUCAGON_TYPE_LIGAND_RECEPTORS	33/10807	0.784234	0.784234	GNG5	1
REACTOME_PLASMA_LIPOPROTEIN_CLEARANCE	33/10807	0.784234	0.784234	MYLIP	1
REACTOME_SIALIC_ACID_METABOLISM	33/10807	0.784234	0.784234	ST6GALNAC3	1
REACTOME_SIGNALING_BY_NOTCH2	33/10807	0.784234	0.784234	MAML2	1
REACTOME_NCAM_SIGNALING_FOR_NEURITE_OUT_GROWTH	63/10807	0.786268	0.786268	CACNB4/RPS6KA5	2
REACTOME_SYNTHESIS_OF_SUBSTRATES_IN_N_GLYCAN_BIOSYTHESIS	63/10807	0.786268	0.786268	ST6GALNAC3/DHDDS	2
REACTOME_DISEASES_OF_METABOLISM	246/10807	0.790676	0.790676	CFP/EXT1/GCLM/GYG1/MMADHC/RFT1/CYP21A2/DHDDS/SDC2	9
REACTOME_DISEASES_OF_CARBOHYDRATE_METABOLISM	34/10807	0.794047	0.794047	GYG1	1
REACTOME_NEGATIVE_REGULATION_OF_FGFR2_SIGNALING	34/10807	0.794047	0.794047	MKNK1	1
REACTOME_RESOLUTION_OF_D_LOOP_STRUCTURES	34/10807	0.794047	0.794047	MRE11	1
REACTOME_SIGNALING_BY_WNT_IN_CANCER	34/10807	0.794047	0.794047	KREMEN1	1
REACTOME_THE_PHOTOTRANSDUCTION_CASCADE	34/10807	0.794047	0.794047	CAMKMT	1
REACTOME_CYTOCHROME_P450_ARRANGED_BY_SUBSTRATE_TYPE	65/10807	0.800651	0.800651	POR/CYP21A2	2
REACTOME_INWARDLY_RECTIFYING_K_CHANNELS	35/10807	0.803414	0.803414	GNG5	1
REACTOME_N_GLYCAN_TRIMMING_IN_THE_ER_AND_CALNEXIN_CALRETICULIN_CYCLE	35/10807	0.803414	0.803414	RAD23B	1
REACTOME_DISEASES_OF_SIGNAL_TRANSDUCTION_BY_GROWTH_FACTOR_RECEPTORS_AND_SECOND_MESSENGERS	374/10807	0.80702	0.80702	AGTRAP/AREG/HDAC4/HGF/JAK2/KL/KREMEN1/TGFBR1/ZC3HAV1/ARRB1/CD28/FN1/MAML2/MPRIP	14
REACTOME_EPIGENETIC_REGULATION_OF_GENE_EXPRESSION	148/10807	0.807265	0.807265	BAZ1B/EED/JARID2/TBP/TTF1	5
REACTOME_FOXO_MEDIATED_TRANSCRIPTION	66/10807	0.807516	0.807516	GADD45A/TXN	2
REACTOME_FCGR3A_MEDIATED_IL10_SYNTHESIS	95/10807	0.811471	0.811471	FGR/PRKACG/PRKAR2B	3
REACTOME_G2_M_DNA_DAMAGE_CHECKPOINT	95/10807	0.811471	0.811471	MRE11/RFC5/RPA1	3
REACTOME_RHO_GTPASES_ACTIVATE_WASPS_AND_WAVES	36/10807	0.812357	0.812357	BAIAP2	1
REACTOME_STRIATED_MUSCLE_CONTRACTION	36/10807	0.812357	0.812357	VIM	1
REACTOME_COLLAGEN_BIOSYNTHESIS_AND_MODIFYING_ENZYMES	67/10807	0.81417	0.81417	COLGALT1/CRTAP	2
REACTOME_TRANSCRIPTIONAL_REGULATION_BY_RUNX3	96/10807	0.817039	0.817039	HDAC4/LEF1/MAML2	3
REACTOME_INTRACELLULAR_SIGNALING_BY_SECOND_MESSENGERS	304/10807	0.819463	0.819463	AREG/HGF/KL/LAMTOR5/MAF1/NEDD4/PHLPP1/PRKACG/CD28/EED/PRKAR2B	11
REACTOME_TCR_SIGNALING	124/10807	0.819853	0.819853	NFKB1/PAG1/CD4/HLA-DQB1	4
REACTOME_ASSEMBLY_OF_THE_PRE_REPLICATIVE_COMPLEX	68/10807	0.820617	0.820617	MCM5/MCM7	2
REACTOME_REGULATION_OF_TP53_EXPRESSION_AND_DEGRADATION	37/10807	0.820893	0.820893	CDK2	1
REACTOME_P75_NTR_RECEPTOR_MEDIATED_SIGNALLING	97/10807	0.822467	0.822467	NFKB1/VAV3/ECT2	3
REACTOME_NONHOMOLOGOUS_END_JOINING_NHEJ	69/10807	0.826864	0.826864	MRE11/RIF1	2
REACTOME_SCAVENGING_OF_HEME_FROM_PLASMA	69/10807	0.826864	0.826864	HP/HPR	2
REACTOME_DNA_DAMAGE_RECOGNITION_IN_GG_NER	38/10807	0.829042	0.829042	RAD23B	1
REACTOME_HSF1_DEPENDENT_TRANSACTIVATION	38/10807	0.829042	0.829042	HSPA1L	1
REACTOME_MOLECULES_ASSOCIATED_WITH_ELASTIC_FIBRES	38/10807	0.829042	0.829042	FN1	1
REACTOME_OVARIAN_TUMOR_DOMAIN_PROTEASES	38/10807	0.829042	0.829042	NOD2	1
REACTOME_SMOOTH_MUSCLE_CONTRACTION	38/10807	0.829042	0.829042	DYSF	1
REACTOME_O_GLYCOSYLATION_OF_TSR_DOMAIN_CONTAINING_PROTEINS	39/10807	0.836821	0.836821	CFP	1
REACTOME_FORMATION_OF_THE_CORNIFIED_ENVELOPE	129/10807	0.842726	0.842726	CAPNS1/DSC2/LIPN/SPINK6	4
REACTOME_SIGNALING_BY_FGFR3	40/10807	0.844246	0.844246	MKNK1	1
REACTOME_APC_C_CDH1_MEDIATED_DEGRADATION_OF_CDC20_AND_OTHER_APC_C_CDH1_TARGETED_PROTEINS_IN_LATE_MITOSIS_EARLY_G1	72/10807	0.844446	0.844446	ANAPC15/ANAPC1	2
REACTOME_PRC2_METHYLATES_HISTONES_AND_DNA	73/10807	0.849937	0.849937	EED/JARID2	2
REACTOME_SIGNALING_BY_FGFR4	41/10807	0.851334	0.851334	MKNK1	1
REACTOME_ABC_FAMILY_PROTEINS_MEDIATED_TRANSPORT	103/10807	0.852224	0.852224	ABCA2/ABCD1/ABCG1	3
REACTOME_POTASSIUM_CHANNELS	103/10807	0.852224	0.852224	GNG5/KCNG2/KCNMA1	3
REACTOME_CONDENSATION_OF_PROPHASE_CHROMOSOMES	74/10807	0.855251	0.855251	SET/SMC4	2
REACTOME_BETA_DEFENSINS	42/10807	0.858101	0.858101	CCR6	1
REACTOME_DEACTIVATION_OF_THE_BETA_CATENIN_TRANSACTIVATING_COMPLEX	42/10807	0.858101	0.858101	LEF1	1
REACTOME_NCAM1_INTERACTIONS	42/10807	0.858101	0.858101	CACNB4	1
REACTOME_PHASE_0_RAPID_DEPOLARISATION	42/10807	0.858101	0.858101	CACNB4	1
REACTOME_REGULATION_OF_BETA_CELL_DEVELOPMENT	42/10807	0.858101	0.858101	MAML2	1
REACTOME_TRNA_AMINOACYLATION	42/10807	0.858101	0.858101	CARS2	1
REACTOME_GABA_B_RECEPTOR_ACTIVATION	43/10807	0.86456	0.86456	GNG5	1
REACTOME_VOLTAGE_GATED_POTASSIUM_CHANNELS	43/10807	0.86456	0.86456	KCNG2	1
REACTOME_G_ALPHA_Q_SIGNALLING_EVENTS	216/10807	0.864843	0.864843	DGKD/GNG5/GPR132/LTB4R/RGS19/RGS3/DGKG	7
REACTOME_CELL_DEATH_SIGNALLING_VIA_NRAGE_NRIF_AND_NADE	76/10807	0.865368	0.865368	VAV3/ECT2	2
REACTOME_POSITIVE_EPIGENETIC_REGULATION_OF_RRNA_EXPRESSION	106/10807	0.865406	0.865406	BAZ1B/TBP/TTF1	3
REACTOME_TRANSCRIPTIONAL_REGULATION_BY_SMALL_RNAS	107/10807	0.869564	0.869564	NUP160/NUP37/RAN	3
REACTOME_ABC_TRANSPORTER_DISORDERS	77/10807	0.87018	0.87018	ABCA1/ABCD1	2
REACTOME_DNA_DOUBLE_STRAND_BREAK_RESPONSE	77/10807	0.87018	0.87018	BAZ1B/MRE11	2
REACTOME_IMMUNOREGULATORY_INTERACTIONS_BETWEEN_A_LYMPHOID_AND_A_NON_LYMPHOID_CELL	191/10807	0.87023	0.87023	CD300LD/LILRA5/CD226/CD33/FCGR2B/MICB	6
REACTOME_ASSEMBLY_AND_CELL_SURFACE_PRESENTATION_OF_NMDA_RECEPTORS	44/10807	0.870725	0.870725	TUBB1	1
REACTOME_DAP12_INTERACTIONS	44/10807	0.870725	0.870725	VAV3	1
REACTOME_CARDIAC_CONDUCTION	137/10807	0.874225	0.874225	ASPH/KCNE1/SRI/CACNB4	4
REACTOME_DDX58_IFIH1_MEDIATED_INDUCTION_OF_INTERFERON_ALPHA_BETA	78/10807	0.874833	0.874833	NFKB1/S100A12	2
REACTOME_HOMOLOGY_DIRECTED_REPAIR	138/10807	0.877753	0.877753	CDK2/MRE11/RFC5/RPA1	4
REACTOME_ESR_MEDIATED_SIGNALING	221/10807	0.879455	0.879455	AREG/FKBP5/GNG5/MMP9/CCNT1/MED1/TBP	7
REACTOME_G_ALPHA_I_SIGNALLING_EVENTS	403/10807	0.881098	0.881098	AKR1C3/APOA2/GNG5/PRKACG/RGS19/RGS3/CAMKMT/CCR6/CCR7/HEBP1/PPBP/PRKAR2B/RGS10/SDC2	14
REACTOME_PTEN_REGULATION	139/10807	0.881195	0.881195	LAMTOR5/MAF1/NEDD4/EED	4
REACTOME_DNA_DAMAGE_TELOMERE_STRESS_INDUCED_SENESCENCE	80/10807	0.883682	0.883682	CDK2/MRE11	2
REACTOME_INITIAL_TRIGGERING_OF_COMPLEMENT	80/10807	0.883682	0.883682	CFD/CFP	2
REACTOME_RHO_GTPASE_CYCLE	140/10807	0.884552	0.884552	ARHGAP24/VAV3/ECT2/SRGAP2	4
REACTOME_DEATH_RECEPTOR_SIGNALLING	141/10807	0.887827	0.887827	NFKB1/VAV3/ECT2/TNFRSF10B	4
REACTOME_IRS_MEDIATED_SIGNALLING	48/10807	0.89271	0.89271	KL	1
REACTOME_FCGAMMA_RECEPTOR_FCGR_DEPENDENT_PHAGOCYTOSIS	143/10807	0.894134	0.894134	ELMO2/FGR/VAV3/BAIAP2	4
REACTOME_SIGNALING_BY_NOTCH3	49/10807	0.897597	0.897597	MAML2	1
REACTOME_ANTIGEN_PROCESSING_UBIQUITINATION_PROTEASOME_DEGRADATION	308/10807	0.897744	0.897744	FBXO9/FBXW2/KCTD7/KLHL2/MYLIP/NEDD4/UBE2J1/ANAPC1/FBXO22/UBE3C	10
REACTOME_PI_METABOLISM	84/10807	0.899669	0.899669	BMX/INPP5F	2
REACTOME_HCMV_LATE_EVENTS	116/10807	0.902159	0.902159	UBAP1/NUP160/NUP37	3
REACTOME_NETRIN_1_SIGNALING	50/10807	0.902261	0.902261	MAPK14	1
REACTOME_CYCLIN_A_CDK2_ASSOCIATED_EVENTS_AT_S_PHASE_ENTRY	85/10807	0.903334	0.903334	TFDP1/CDK2	2
REACTOME_FCERI_MEDIATED_CA_2_MOBILIZATION	86/10807	0.906873	0.906873	FCER1G/VAV3	2
REACTOME_MUSCLE_CONTRACTION	205/10807	0.908419	0.908419	ASPH/DYSF/KCNE1/SRI/VIM/CACNB4	6
REACTOME_MRNA_SPLICING_MINOR_PATHWAY	52/10807	0.910963	0.910963	SRSF7	1
REACTOME_TRANSCRIPTIONAL_REGULATION_BY_RUNX2	120/10807	0.914134	0.914134	HDAC4/ITGA5/RUNX2	3
REACTOME_FORMATION_OF_TC_NER_PRE_INCISION_COMPLEX	53/10807	0.915019	0.915019	ISY1	1
REACTOME_SYNTHESIS_OF_PIPS_AT_THE_PLASMA_MEMBRANE	53/10807	0.915019	0.915019	BMX	1
REACTOME_SIGNALING_BY_TYPE_1_INSULIN_LIKE_GROWTH_FACTOR_1_RECEPTOR_IGF1R	54/10807	0.918891	0.918891	KL	1
REACTOME_RAB_REGULATION_OF_TRAFFICKING	122/10807	0.919608	0.919608	RAB32/RAB3A/RAB27B	3
REACTOME_PEPTIDE_HORMONE_METABOLISM	90/10807	0.919852	0.919852	EXOC6/ERO1B	2
REACTOME_TELOMERE_MAINTENANCE	90/10807	0.919852	0.919852	RFC5/RPA1	2
REACTOME_B_WICH_COMPLEX_POSITIVELY_REGULATES_RRNA_EXPRESSION	91/10807	0.922821	0.922821	BAZ1B/TBP	2
REACTOME_BASE_EXCISION_REPAIR	91/10807	0.922821	0.922821	RFC5/RPA1	2
REACTOME_TRANSLATION	295/10807	0.923888	0.923888	CARS2/EIF1AX/EIF3A/GSPT1/MRPL37/MRPS21/MRPS27/MRRF/SEC61A2	9
REACTOME_CELL_JUNCTION_ORGANIZATION	92/10807	0.925686	0.925686	PLEC/PARD6A	2
REACTOME_NEUREXINS_AND_NEUROLIGINS	56/10807	0.926115	0.926115	EPB41	1
REACTOME_INFLUENZA_INFECTION	156/10807	0.928035	0.928035	EIF2AK2/NUP160/NUP37/RAN	4
REACTOME_MAPK6_MAPK4_SIGNALING	93/10807	0.92845	0.92845	CDC42EP3/PRKACG	2
REACTOME_CLASS_B_2_SECRETIN_FAMILY_RECEPTORS	94/10807	0.931117	0.931117	ADM/GNG5	2
REACTOME_POST_TRANSLATIONAL_MODIFICATION_SYNTHESIS_OF_GPI_ANCHORED_PROTEINS	94/10807	0.931117	0.931117	ALPL/NRN1	2
REACTOME_SIGNALING_BY_ERBB4	58/10807	0.932697	0.932697	NEDD4	1
REACTOME_E3_UBIQUITIN_LIGASES_UBIQUITINATE_TARGET_PROTEINS	59/10807	0.935765	0.935765	RAD18	1
REACTOME_DEGRADATION_OF_GLI1_BY_THE_PROTEASOME	60/10807	0.938694	0.938694	PRKACG	1
REACTOME_SCF_SKP2_MEDIATED_DEGRADATION_OF_P27_P21	60/10807	0.938694	0.938694	CDK2	1
REACTOME_BINDING_AND_UPTAKE_OF_LIGANDS_BY_SCAVENGER_RECEPTORS	98/10807	0.940875	0.940875	HP/HPR	2
REACTOME_ASYMMETRIC_LOCALIZATION_OF_PCP_PROTEINS	64/10807	0.949134	0.949134	PARD6A	1
REACTOME_CELL_CELL_JUNCTION_ORGANIZATION	65/10807	0.951454	0.951454	PARD6A	1
REACTOME_DISEASES_ASSOCIATED_WITH_O_GLYCOSYLATION_OF_PROTEINS	68/10807	0.9578	0.9578	CFP	1
REACTOME_G1_S_DNA_DAMAGE_CHECKPOINTS	68/10807	0.9578	0.9578	CDK2	1
REACTOME_SIRT1_NEGATIVELY_REGULATES_RRNA_EXPRESSION	68/10807	0.9578	0.9578	TBP	1
REACTOME_RRNA_PROCESSING	205/10807	0.958999	0.958999	EXOSC4/RCL1/RIOK3/RRP9/UTP6	5
REACTOME_FCGR_ACTIVATION	69/10807	0.959725	0.959725	FGR	1
REACTOME_REGULATION_OF_PTEN_STABILITY_AND_ACTIVITY	69/10807	0.959725	0.959725	NEDD4	1
REACTOME_NEGATIVE_EPIGENETIC_REGULATION_OF_RRNA_EXPRESSION	109/10807	0.961385	0.961385	TBP/TTF1	2
REACTOME_ROLE_OF_LAT2_NTAL_LAB_ON_CALCIUM_MOBILIZATION	71/10807	0.963317	0.963317	FCER1G	1
REACTOME_RNA_POLYMERASE_I_TRANSCRIPTION	111/10807	0.964294	0.964294	TBP/TTF1	2
REACTOME_BETA_CATENIN_INDEPENDENT_WNT_SIGNALING	146/10807	0.964526	0.964526	GNG5/LEF1/PARD6A	3
REACTOME_REGULATION_OF_RUNX2_EXPRESSION_AND_ACTIVITY	73/10807	0.966589	0.966589	RUNX2	1
REACTOME_SIGNALING_BY_FGFR2	73/10807	0.966589	0.966589	MKNK1	1
REACTOME_ESTROGEN_DEPENDENT_GENE_EXPRESSION	150/10807	0.969184	0.969184	CCNT1/MED1/TBP	3
REACTOME_CELLULAR_RESPONSE_TO_HYPOXIA	75/10807	0.96957	0.96957	EPAS1	1
REACTOME_NONSENSE_MEDIATED_DECAY_NMD	116/10807	0.970675	0.970675	GSPT1/UPF3B	2
REACTOME_ECM_PROTEOGLYCANS	76/10807	0.97096	0.97096	FN1	1
REACTOME_ERCC6_CSB_AND_EHMT2_G9A_POSITIVELY_REGULATE_RRNA_EXPRESSION	76/10807	0.97096	0.97096	TTF1	1
REACTOME_CHROMOSOME_MAINTENANCE	117/10807	0.971812	0.971812	RFC5/RPA1	2
REACTOME_FC_EPSILON_RECEPTOR_FCERI_SIGNALING	186/10807	0.972089	0.972089	FCER1G/NFKB1/VAV3/MAPK9	4
REACTOME_UB_SPECIFIC_PROCESSING_PROTEASES	221/10807	0.974737	0.974737	SNX3/TGFBR1/ARRB1/USP28/USP37	5
REACTOME_MEIOTIC_SYNAPSIS	79/10807	0.974759	0.974759	SYCP2	1
REACTOME_PROTEIN_UBIQUITINATION	79/10807	0.974759	0.974759	RAD18	1
REACTOME_THE_ROLE_OF_GTSE1_IN_G2_M_PROGRESSION_AFTER_G2_CHECKPOINT	79/10807	0.974759	0.974759	TUBB1	1
REACTOME_EUKARYOTIC_TRANSLATION_INITIATION	120/10807	0.974974	0.974974	EIF1AX/EIF3A	2
REACTOME_PRE_NOTCH_EXPRESSION_AND_PROCESSING	120/10807	0.974974	0.974974	TFDP1/MAML2	2
REACTOME_ACTIVATION_OF_ANTERIOR_HOX_GENES_IN_HINDBRAIN_DEVELOPMENT_DURING_EARLY_EMBRYOGENESIS	122/10807	0.976889	0.976889	PIAS2/EED	2
REACTOME_DOWNSTREAM_SIGNALING_EVENTS_OF_B_CELL_RECEPTOR_BCR	81/10807	0.977012	0.977012	NFKB1	1
REACTOME_SIGNALING_BY_NOTCH4	82/10807	0.978062	0.978062	MAML2	1
REACTOME_DEGRADATION_OF_BETA_CATENIN_BY_THE_DESTRUCTION_COMPLEX	85/10807	0.980934	0.980934	LEF1	1
REACTOME_PEPTIDE_LIGAND_BINDING_RECEPTORS	198/10807	0.981245	0.981245	CCR6/CCR7/HEBP1/PPBP	4
REACTOME_HEDGEHOG_ON_STATE	86/10807	0.981806	0.981806	ARRB1	1
REACTOME_CELL_CELL_COMMUNICATION	130/10807	0.983226	0.983226	PLEC/PARD6A	2
REACTOME_DEUBIQUITINATION	298/10807	0.983894	0.983894	RAD23B/SNX3/TGFBR1/ARRB1/NOD2/USP28/USP37	7
REACTOME_CLASS_A_1_RHODOPSIN_LIKE_RECEPTORS	331/10807	0.985086	0.985086	ADORA2A/GPR132/LTB4R/CCR6/CCR7/HEBP1/PPBP/PTGER4	8
REACTOME_RNA_POLYMERASE_I_PROMOTER_ESCAPE	91/10807	0.985601	0.985601	TBP	1
REACTOME_TRANSCRIPTIONAL_REGULATION_BY_RUNX1	239/10807	0.985649	0.985649	CR1/IL2RA/SMARCD3/RUNX2/SMARCC2	5
REACTOME_FORMATION_OF_THE_BETA_CATENIN_TCF_TRANSACTIVATING_COMPLEX	92/10807	0.986259	0.986259	LEF1	1
REACTOME_PCP_CE_PATHWAY	92/10807	0.986259	0.986259	PARD6A	1
REACTOME_FCERI_MEDIATED_NF_KB_ACTIVATION	136/10807	0.986837	0.986837	FCER1G/NFKB1	2
REACTOME_RHO_GTPASES_ACTIVATE_PKNS	94/10807	0.987487	0.987487	PKN2	1
REACTOME_ANTIGEN_PROCESSING_CROSS_PRESENTATION	99/10807	0.990099	0.990099	SEC61A2	1
REACTOME_KERATINIZATION	217/10807	0.990188	0.990188	CAPNS1/DSC2/LIPN/SPINK6	4
REACTOME_SIGNALING_BY_ROBO_RECEPTORS	218/10807	0.990522	0.990522	PRKACG/GSPT1/SRGAP2/UPF3B	4
REACTOME_CLEC7A_DECTIN_1_SIGNALING	100/10807	0.990552	0.990552	NFKB1	1
REACTOME_TNFR2_NON_CANONICAL_NF_KB_PATHWAY	101/10807	0.990985	0.990985	CD27	1
REACTOME_RESPONSE_OF_EIF2AK4_GCN2_TO_AMINO_ACID_DEFICIENCY	102/10807	0.991397	0.991397	ASNS	1
REACTOME_UCH_PROTEINASES	102/10807	0.991397	0.991397	TGFBR1	1
REACTOME_SRP_DEPENDENT_COTRANSLATIONAL_PROTEIN_TARGETING_TO_MEMBRANE	113/10807	0.994863	0.994863	SEC61A2	1
REACTOME_METABOLISM_OF_AMINO_ACIDS_AND_DERIVATIVES	374/10807	0.995695	0.995695	ACAD8/ARG1/ASNS/BCAT1/GSR/DBT/ODC1/SMS	8
REACTOME_SELENOAMINO_ACID_METABOLISM	118/10807	0.995937	0.995937	GSR	1
REACTOME_SIGNALING_BY_NOTCH	247/10807	0.996609	0.996609	HDAC4/TFDP1/ARRB1/MAML2	4
REACTOME_REGULATION_OF_EXPRESSION_OF_SLITS_AND_ROBOS	172/10807	0.997019	0.997019	GSPT1/UPF3B	2
REACTOME_GPCR_LIGAND_BINDING	463/10807	0.998014	0.998014	ADM/ADORA2A/GNG5/GPR132/LTB4R/CCR6/CCR7/HEBP1/PPBP/PTGER4	10
REACTOME_SIGNALING_BY_WNT	331/10807	0.999388	0.999388	GNG5/KREMEN1/SNX3/LEF1/PARD6A	5
REACTOME_SIGNALING_BY_THE_B_CELL_RECEPTOR_BCR	166/10807	0.999575	0.999575	NFKB1	1
REACTOME_TCF_DEPENDENT_SIGNALING_IN_RESPONSE_TO_WNT	234/10807	0.999789	0.999789	KREMEN1/LEF1	2
REACTOME_OLFACTORY_SIGNALING_PATHWAY	400/10807	0.999953	0.999953	OR56A3/OR5AS1/OR5T1/OR2A12/OR6K3	5
