# Supplementary material for: Characterization of Blood Immune Cells in Patients With Decompensated Cirrhosis Including ACLF
Source: Front Immunol. 2021 Feb 5;11:619039. doi: 10.3389/fimmu.2020.619039 (PMC7893087; doi:10.3389/fimmu.2020.619039)
Supplement: Supplementary file 1 [file DataSheet_1.zip › Supplementary material/Table S5. Individual results of the CIBERSORT method that were used to calculate the CIBERSORT-inferred blood countst.xls]

## Sheet: populations
Table S5. Individual results of the CIBERSORT method that were used to calculate the CIBERSORT-inferred blood counts
Sample	Group	B.cells.naive	B.cells.memory	Plasma.cells	T.cells.CD8	T.cells.CD4.naive	T.cells.CD4.memory.resting	T.cells.CD4.memory.activated	T.cells.follicular.helper	T.cells.regulatory..Tregs.	T.cells.gamma.delta	NK.cells.resting	NK.cells.activated	Monocytes	Macrophages.M0	Macrophages.M1	Macrophages.M2	Dendritic.cells.resting	Dendritic.cells.activated	Mast.cells.resting	Mast.cells.activated	Eosinophils	Neutrophils	P.value	Pearson.Correlation	RMSE
P101	AC	0.0127621	0.00707556	0.0131027	0.11326	0.00480232	0.0299705	0.0175359	0	0.00245069	0	0.148707	0	0.265996	0.0337639	0	0	0	0	0.00632956	0	0	0.344244	0	0.711678	0.706966
P111	AC	0	0.0185284	0.00498374	0.0670621	0.0215867	0.0139148	0	0	0.0136527	0	0.11269	0	0.259277	0.0522447	0	0	0	0	0.00163881	0	0	0.434422	0	0.638064	0.773768
P118	AC	0.0127384	0.0083848	0.00173148	0.0688711	0.018377	0.110945	0	0	0.0118325	0	0.0708718	0	0.341796	0.0573629	0	0	0	0	0.0178227	0	0	0.279267	0	0.593038	0.804497
P26	AC	0.0140124	0.00599006	0.0206554	0.0294711	0.0612497	0.0848809	0	0	0.00180616	0	0.0693752	0	0.315598	0.0225021	0	0	0	0	0.0322401	0	0	0.342219	0	0.742554	0.678288
P27	AC	0.0324202	0	0.0169512	0.0531982	0.00744541	0.10585	0	0	0	0	0.12191	0	0.163084	0.0789496	0	0	0	0	0.00383399	0	0	0.416357	0	0.718683	0.69842
P28	AC	0.00299431	0	0.0126711	0.0433129	0.0250092	0.0802338	0.0090358	0	0	0	0.113191	0	0.277268	0.0629401	0	0	0	0	0.0034427	0	0	0.369901	0	0.734892	0.682706
P31	AC	0.0382582	0.00147719	0.0110125	0.101322	0.0274061	0.118063	0	0	0	0	0.116252	0	0.24249	0.0179409	0	0	0	0.00469054	0.0138907	0	0	0.307196	0	0.692365	0.729254
P1	ACLF	0.0240795	0	0.00591424	0.0293023	0.0481568	0.0235293	0	0	0.0009	0	0.108035	0	0.188796	0.0809328	0	0	0	0	0.0004	0	0	0.489988	0	0.726231	0.688573
P104	ACLF	0.0232409	0	0.00978239	0.0244624	0.0359942	0	0.0140274	0	0.011871	0	0.0979696	0	0.281488	0.0593068	0	0	0	0	0.0030985	0	0	0.438759	0	0.677136	0.737549
P109	ACLF	0.0145222	0	0.0003	0.0244878	0.1107	0.0428128	0.0129159	0	0.0001	0	0.0993241	0	0.136839	0.0423362	0	0	0	0	0.00665887	0	0	0.508989	0	0.64111	0.773836
P112	ACLF	0.0122601	0.00512589	0.0236766	0.0317593	0.0280387	0	0	0	0.00323649	0	0.073407	0	0.106013	0.0250133	0	0	0	0	0	0	0	0.691425	0	0.670891	0.783746
P12	ACLF	0.0281362	0	0.0187066	0.0293108	0.023292	0.0106213	0	0	0.0008	0	0.125702	0	0.189652	0.063843	0	0	0	0	0	0.00423016	0	0.505713	0	0.706994	0.710251
P14	ACLF	0.0577329	0	0.0215562	0.0301754	0.056837	0	0.0160454	0	0	0	0.101534	0	0.250356	0.0705272	0	0	0	0	0.00139728	0	0	0.393838	0	0.609832	0.794378
P15	ACLF	0	0.0239453	0.0147821	0.0389681	0.0219638	0	0.00179149	0	0.00467954	0	0.0534633	0	0.0003	0.0469739	0	0	0	0	0.0103947	0	0	0.78273	0	0.710802	0.758504
P17	ACLF	0.0282772	0	0.0159254	0	0.0428295	0	0.0219887	0	0	0	0.0871405	0	0.0737824	0.0675031	0	0	0	0	0	0	0	0.662553	0	0.666056	0.777877
P19	ACLF	0.0354203	0	0.0173457	0.0622867	0.0116889	0.0567659	0	0	0	0	0.117675	0	0.195459	0.0569607	0	0	0	0	0	0.0100751	0	0.436322	0	0.724984	0.690582
P2	ACLF	0.0543211	0	0.0244776	0.0428885	0.0390073	0	0.010161	0	0.0028105	0	0.094143	0	0.187813	0.0788327	0	0	0	0	0.00515076	0	0	0.460395	0	0.509854	0.882732
P24	ACLF	0.0652697	0	0.023375	0.0184817	0.00901308	0.00144771	0	0	0.00239795	0	0.0854877	0	0.227462	0.0558025	0	0	0	0	0	0.0133875	0	0.497876	0	0.685877	0.732712
P3	ACLF	0.0235032	0	0.0183781	0	0.0528834	0	0.015787	0	0	0	0.0749062	0	0.140158	0.0519125	0	0	0	0	0	0	0	0.622471	0	0.674169	0.762475
P30	ACLF	0.0123952	0	0.00648616	0	0.0786516	0.0001	0.0129981	0	0	0	0.0952354	0	0.179281	0.0525596	0	0	0	0	0.00740436	0	0	0.554901	0	0.689164	0.734201
P32	ACLF	0.0321374	0	0.00459012	0.0276665	0.0639613	0.0112656	0.0128333	0	0	0	0.090493	0	0.305424	0.0544964	0	0	0	0	0.0113507	0	0	0.385782	0	0.654375	0.756387
P4	ACLF	0.0317943	0.0155077	0.0411613	0.0978553	0.0278806	0	0	0	0.0351036	0	0.0583038	0	0.262121	0.127005	0	0	0	0	0.0326142	0	0	0.270653	0	0.496098	0.869753
P6	ACLF	0.071218	0	0.0294684	0.0494122	0.0269943	0	0.0148058	0	0.00129593	0	0.106349	0	0.14791	0.0696239	0	0	0	0	0.0172673	0	0	0.465655	0	0.555676	0.843608
P9	ACLF	0.0300096	0	0.00466023	0	0.074045	0	0.00584967	0	0	0	0.0954181	0	0.0451054	0.0548426	0	0	0	0.00786207	0	0.00101709	0	0.68119	0	0.665576	0.781664
P103	AD	0.035367	0	0	0.049484	0.00897203	0.00307028	0.0152995	0	0.0187495	0	0.115078	0	0.208146	0.07109	0	0	0	0	0.0011137	0	0	0.47363	0	0.659687	0.755743
P105	AD	0.0230963	0	0.0153275	0.0789598	0	0.109146	0	0	0	0	0.118411	0	0.349858	0	0	0	0	0	0	0	0	0.305164	0	0.716296	0.703288
P107	AD	0.0219508	0	0.00369032	0.0147965	0.0494789	0	0.00696526	0	0.00981183	0	0.0640756	0	0.288687	0.0663063	0	0	0	0	0.00851257	0	0	0.465725	0	0.713449	0.702298
P116	AD	0.0523279	0.0750772	0	0.114009	0	0.0700627	0	0	0.0203108	0	0.0679776	0	0.0978649	0	0	0	0	0.0102192	0.00166295	0	0	0.490488	0	0.662554	0.751336
P117	AD	0	0.0105219	0.0029538	0.0429861	0.0800673	0.0419571	0.00138754	0	0	0	0.116217	0	0.242263	0.0593795	0	0	0	0	0.0318703	0	0	0.370396	0	0.635253	0.772029
P25	AD	0.0268225	0	0.0152234	0.0698858	0.0874372	0.054109	0	0	0.00110605	0	0.151852	0	0.230033	0.0429422	0	0	0	0	0.0209768	0	0	0.299612	0	0.692526	0.730115
P29	AD	0.00798037	0	0.0115958	0.0254602	0.0193928	0.0815645	0	0	0	0	0.0901119	0	0.310179	0.00911033	0	0	0	0	0.017774	0	0.00252372	0.424307	0	0.733044	0.68069
T2	HS	0.0472971	0.0384484	0.00523049	0.078267	0.0774573	0.0688654	0.0002	0	0.00309676	0	0.0910822	0	0.177826	0.0298653	0	0	0	0	0.00608409	0	0	0.37624	0	0.692087	0.72553
T3	HS	0.0310417	0	0.0139389	0.112825	0	0.0752439	0	0	0	0	0.17528	0	0.202035	0.0483896	0	0	0	0	0.00698764	0	0	0.334258	0	0.676614	0.73943
T4	HS	0.0237793	0.00931217	0.0142011	0.0522066	0.0136204	0.108943	0	0	0	0	0.0704227	0	0.099445	0.0307983	0	0	0	0	0.00380136	0	0	0.57347	0	0.750095	0.664265
T5	HS	0.0119097	0.0133763	0.0110896	0.109207	0.0449598	0.0777446	0	0	0	0	0.131198	0	0.247311	0.0176568	0	0	0	0	0.00709673	0	0	0.32845	0	0.712172	0.709365
T6	HS	0.0189169	0.0129541	0.0148657	0.0807073	0.0833443	0.0352868	0.0107724	0	0.00179203	0	0.0883495	0	0.131913	0.0272618	0	0	0	0	0.0002	0	0	0.493612	0	0.696835	0.718374
T7	HS	0.0003	0.0222844	0.0126638	0.109688	0	0.091244	0.00322881	0	0	0	0.0877115	0	0.197907	0.0457632	0	0	0	0	0.0145334	0	0	0.414652	0	0.722982	0.693844
T8	HS	0.00522396	0.0783827	0	0.12124	0.0366462	0.0665817	0.00671688	0	0	0	0.174138	0	0.168795	0	0	0	0	0	0.0179195	0	0	0.324356	0	0.683942	0.735652
