# Supplementary material for: Characterization of Blood Immune Cells in Patients With Decompensated Cirrhosis Including ACLF
Source: Front Immunol. 2021 Feb 5;11:619039. doi: 10.3389/fimmu.2020.619039 (PMC7893087; doi:10.3389/fimmu.2020.619039)
Supplement: Supplementary file 1 [file DataSheet_1.zip › Supplementary material/Table S3. The 346 BTMs developed by Li et al..xls]

## Sheet: Sheet1
Table S3. List of blood transcription modules (BTMs) and their member genes.
ID	Module title	Module size	Module category	Module member genes
M0	targets of FOSL1/2	12	TF targets	CCL2,DCN,LIF,PLAU,IL6,MGP,COL1A2,MMP9,THBD,MMP2,IL8,MMP1
M1.0	integrin cell surface interactions (I)	29	molecular function	ITGA9,PDGFRA,PTK2,TNC,PDGFRB,EGFR,ITGA5,LAMB1,COL3A1,LAMB2,CAV2,MYL9,ITGA2B,KDR,ITGB3,COL5A2,COL5A1,COL4A2,COL4A1,LAMC1,FN1,CCND2,ITGAV,MET,COL1A2,COL1A1,COL6A1,COL6A3,COL6A2
M1.1	integrin cell surface interactions (II)	12	molecular function	LAMC1,TNC,FN1,FBN1,COL4A5,COL1A2,COL4A2,COL4A1,COL1A1,LAMB1,VWF,LAMB2
M2.0	extracellular matrix (I)	30	location	CDH11,PDGFRB,PDGFRA,VCAN,BGN,AEBP1,COL3A1,THBS1,LUM,DCN,THBS2,FSTL1,NID2,NID1,PCOLCE,SPP1,PDGFC,LAMA4,FBN1,COL5A2,COL5A1,COL4A2,COL4A1,MXRA8,COL1A2,COL1A1,COL6A1,COL6A3,COL6A2,MMP2
M2.1	extracellular matrix (II)	45	location	TNFSF13,CD40LG,MPO,VCAN,TFF3,AEBP1,OLFM4,COL3A1,LOX,TNFAIP2,HTRA1,LILRB2,PLA2G7,CHIT1,THBS2,RETN,NID2,NID1,CRISP3,CST3,CTSH,LAMA4,ENTPD1,FBN1,COL5A2,POSTN,COL5A1,COL4A2,CEACAM8,GRN,ACHE,LRG1,CTSG,CXCL1,SMPDL3A,ORM1,ARG1,SPARC,FGL2,COL1A2,ANGPTL2,COL1A1,TGFBI,COL6A2,MMP2
M2.2	extracellular matrix (III)	14	location	CDH11,DCN,LAMA4,VCAN,FBN1,COL5A2,NID2,COL5A1,COL1A2,ANGPTL2,COL3A1,EDNRA,AEBP1,MMP1
M3	regulation of signal transduction	47	signaling	PTK2,TIMP2,WLS,KIF26A,ECM1,GAB1,CCR1,FOXO1,C5AR1,APCDD1,S100A12,SOX7,PLXNB2,FZD8,TRAT1,CSF1R,SULF2,CDK14,PSD3,JUP,ADAP2,NOD2,TIAM2,LYN,FGD4,ENG,FPR1,KLF4,PRKCD,UBASH3A,SHANK3,GATA3,GH1,HPSE,IL1RN,LRP1,BMP2,SYK,HMOX1,TLR2,RGL1,CTGF,ZNF423,TLR5,BCL6,CD3E,ASAP2
M4.0	cell cycle and transcription	335	biological process	FXYD6,FAM198B,HSPA6,BUB1B,PLK1,NUF2,CD33,TIMP2,PLK4,CD36,C5AR1,FCGR1B,FCGR1A,S100A11,SEMA4A,MAFB,S100A12,KIF2C,CPPED1,SKA1,TPX2,CCDC99,NUSAP1,TYROBP,UBE2T,FGR,MARCKS,ESPL1,C15orf42,DLGAP5,IRAK3,SIRPA,CDCA7,BRCA1,CENPN,CENPM,CENPK,OIP5,CENPI,CENPH,CENPF,ALOX5,NOD2,MYBL2,ITGAX,CENPA,CLEC4E,SPAG5,ZWINT,CSF3R,CENPW,SLC15A3,DEPDC1B,KIFC1,HPSE,KCTD12,TNFAIP2,LST1,CD300LF,ORC1L,WHSC1,RBM47,H2AFX,SECTM1,…
M4.1	cell cycle (I)	145	biological process	BUB1B,PLK1,PLK4,KIF2C,SKA1,TPX2,CCDC99,ESPL1,DLGAP5,BRCA1,CENPN,CENPM,CENPK,OIP5,CENPI,CENPH,CENPF,CENPE,SPAG5,MYBL2,CENPA,CENPW,KIFC1,H2AFX,KIF23,CCNF,NCAPH,NCAPG,TOP2A,SPC24,SPC25,KIF11,NCAPG2,STMN1,DTL,ZWINT,FEN1,NEK2,CCNE2,EXO1,TIMELESS,TTK,TYMS,CHEK1,SUV39H2,BUB1,CDC25C,CDC25A,SGOL2,NCAPD3,ZWILCH,PBK,GINS2,GINS1,GINS4,GPSM2,UBE2C,CDC20,MELK,DTYMK,POLE2,UBE2S,DSCC1,SMC2,POLA2,RFC5,CDT1,RFC3,S…
M4.2	PLK1 signaling events	34	signaling	BUB1B,PLK1,CEP55,KIF14,FBXO5,PRC1,MYBL2,NDC80,TPX2,HJURP,ECT2,ASPM,ERCC6L,RAD51AP1,ESPL1,AURKA,WEE1,CLSPN,ASF1B,BUB1,CDC25C,CENPE,SGOL1,NUSAP1,TRIP13,GINS2,KIF23,CDC20,TUBG1,NCAPG,MLF1IP,CKAP2L,SPC25,KIF20A
M4.3	myeloid cell enriched receptors and transporters	31	immune	CD1D,SLC7A7,AMICA1,CCR1,LRRC25,GPBAR1,MYOF,MARCO,SULF2,CD86,SLC1A3,SLC8A1,IGSF6,MPEG1,MTMR11,RNASE6,SLC24A4,SIGLEC16,ASGR1,SLC15A3,KCTD12,CHST15,SLC2A6,SECTM1,CLEC4A,CD14,TLR5,TLR8,SIGLEC7,MS4A14,LILRA1
M4.4	mitotic cell cycle - DNA replication	30	biological process	POLA2,POLA1,PLK4,KIF15,CDC6,CDC7,STIL,EXO1,CDT1,ORC6L,PRIM1,PRIM2,PCNA,C1orf112,MCM10,OIP5,MND1,TPX2,MCM7,MCM6,MCM5,MCM4,MCM3,MCM2,MCM8,C12orf48,RPA2,CDK2,POLE2,CDC45
M4.5	mitotic cell cycle in stimulated CD4 T cells	35	biological process	MAD2L1,CEP55,HNRPLL,LAG3,GPR56,KIAA0101,NDC80,TYMS,FBXO5,MELK,GRAP2,CDCA7,CDCA5,RRM2,CXCR6,MIR155HG,CENPM,CENPK,NUF2,IFNG,ZNF367,MCM6,ENO2,KIF11,DEPDC1B,ZEB1,UHRF1,TACC3,CDC20,CDK1,RNF144A,CHAC2,TOP2A,UBE2T,KIF20A
M4.6	cell division in stimulated CD4 T cells	20	biological process	BRCA1,GINS2,CENPM,BRCA2,CDKN3,ANLN,CEP55,HMMR,POLE2,CDCA2,GINS1,NCAPG2,CDCA7,FANCD2,UBE2T,DEPDC1B,FANCL,FAM72A /// FAM72B /// FAM72C /// FAM72D,FANCI,DSCC1
M4.7	mitotic cell cycle	21	biological process	CCNB2,CCNB1,CCNA2,SHCBP1,PLK1,CDC25C,CDC25A,EXO1,CDT1,CEP152,PKMYT1,E2F8,TUBG1,CDK1,CEP76,FOXM1,SGOL2,CEP72,NEK2,PLK4,CKAP5
M4.8	cell division - E2F transcription network	19	biological process	E2F7,PCNA,NASP,MAD2L1,CASP2,TOPBP1,RFC5,TIMELESS,DNMT1,H2AFX,KIF4A,PRKDC,MCM4,DTYMK,MCM2,ZWINT,RNASEH2A,MCM3,RANBP1
M4.9	mitotic cell cycle in stimulated CD4 T cells	16	biological process	RBBP8,CCDC99,CENPF,CENPE,MASTL,PLK4,ZNF367,KIF14,EZH2,RAD51,NCAPH,GMNN,TRIP13,RRM1,CDC6,DONSON
M4.10	cell cycle (II)	14	biological process	BRCA1,CCNB2,CCNB1,DTL,CCNE2,CDC25A,CCNE1,GINS2,CDK1,PERP,MELK,RRM2,STEAP3,CHEK1
M4.11	mitotic cell cycle in stimulated CD4 T cells	12	biological process	CCNA2,CCDC99,MELK,RAD54L,GSG2,SUV39H1,CYB5B,CDCA3,AURKB,TK1,STMN1,RAD51C
M4.12	C-MYC transcriptional network	12	TF targets	CCNB1,NME1,CKS2,BIRC5,CENPA,HMGA1,MCM6,KIF11,BCAT1,TK1,TOP2A,CDCA7
M4.13	cell junction (GO)	11	location	LCP1,KCTD12,EPB41L3,PRKCD,IFI30,PAK1,FES,TNS3,HCK,HOMER3,CTNNA1
M4.14	Rho GTPase cycle	10	signaling	E2F2,ECT2,RACGAP1,CEP55,DEPDC1,ARHGAP11A,DEPDC1B,PRC1,C11orf82,ARHGAP19
M4.15	enriched in monocytes (I)	11	immune	TNFSF13,MYCL1,EPB41L3,DPYSL2,RTN1,SLC31A2,FES,LGALS3,HCK,APLP2,LGALS1
M5.0	regulation of antigen presentation and immune response	81	immune	NCKAP1L,THEMIS,HLA-DPB1,JUN,NFKBIA,PTPN6,TLR5,HLA-DRA,CD4,PRKCQ,PLCG1,CD247,TRBC1,FCGR1B,CCR7,TLR6,TLR10,FYB,TLR2,FCER1G,TRAT1,LILRB2,LILRB1,CLEC7A,BTLA,FYN,FGR,CD86,GRAP2,HLA-DQB1,ZAP70,PAG1,MNDA,IRAK3,LCK,DUSP6,PTPN22,PAK1,CTSH,CTLA4,LCP2,TLR4,CSK,FOS,LAT2,CARD11,HLA-DRB1,CHUK,CD24,UBASH3A,MAP2K6,TLR7,LY96,HCK,VASP,LYN,LIME1,MAPK14,MYD88,INPP5D,ITK,TRAC,SLA2,KLRK1,HLA-DMB,RPS6KA1,HLA-DQA1,MEF2C…
M5.1	T cell activation and signaling	25	immune	CD52,CD4,CD247,CD2,CCR7,BIN2,HLA-DRA,IL12RB1,TRAT1,ZAP70,TRAF3IP3,HLA-DRB1,PRKAR1B,GIMAP6,TRA@,ITK,IL2RG,TRA@ /// TRAC,CD3E,TRA@ /// TRAC /// TRAJ17 /// TRAV20,PTPRC,PRKACB,CD3D,LCK,CD3G
M6	mitotic cell division	32	biological process	MAD2L1,BUB1B,PLK1,ZWINT,BIRC5,CENPK,CDC20,NDC80,KIF2C,CCDC99,ERCC6L,SKA1,AURKB,CDCA8,CENPO,CENPN,CENPM,BUB1,CENPI,CENPH,CENPF,CENPE,KIF18A,CENPA,SGOL2,CASC5,ZWILCH,NUF2,APITD1,MLF1IP,SPC25,SPC24
M7.0	enriched in T cells (I)	62	immune	IL7R,KLRB1,CCL5,RASGRP1,TRA@,SH2D1A,TRAV20,BCL11B,CD6,CD7,TRBC1,CD2,LEF1,NKG7,UBASH3A,PTPRCAP,TRAC,TRD@,TRAT1,SLA2,RORA,MAL,EOMES,XCL2,XCL1,ETS1,ZAP70,SAMD3,SIT1,NLRC3,SIRPG,PRKCH,ICOS,CD28,TRAJ17,NELL2,GNLY,CD27,LAT,FLT3LG,PRF1,PRKCQ,GIMAP6,GIMAP7,GATA3,ITK,LCK,GZMA,GZMB,CD96,GZMM,GZMH,TIGIT,GZMK,ITM2A,CD247,GPR171,IL32,TARP,CD3D,CD3E,CD3G
M7.1	T cell activation (I)	50	immune	IL7R,RASGRP1,THEMIS,CCL5,TCF7,BCL11B,CD5,TIGIT,CD7,CD2,CCR7,CD247,MS4A1,PTPN22,TXK,TRBC1,IL12RB1,IKZF1,SLA2,CAMK4,RORA,EOMES,PRKCQ,ZAP70,SIT1,NLRC3,DPP4,SIRPG,PRKCH,ICOS,CD28,CD27,RHOH,CD8A,ITPR3,LEF1,CD8B,GATA3,CRTAM,ITK,TRAC,KLRK1,IL21R,LCK,CORO1A,SLAMF7,CD3D,CD3E,SLAMF1,CD3G
M7.2	enriched in NK cells (I)	49	immune	TGFBR3,KLRB1,KLRD1,CCL5,TBX21,FCGR3B,PTGDR,CD247,NLRC3,GPR56,MYBL1,ARL4C,KLRF1,STAT4,PLEKHF1,IL18RAP,RORA,EOMES,XCL2,XCL1,FGFBP2,SAMD3,CTSW,CST7,ZAP70,KLRC1,PRKCH,S1PR5,CLIC3,TRD@,GNLY,SH2D2A,FASLG,PRF1,PRKCQ,GIMAP7,GZMA,IL2RB,HOPX,ITK,GZMB,NKG7,CD96,GZMM,GZMH,KLRK1,SLAMF7,TRA@,TARP
M7.3	T cell activation (II)	31	immune	CCL5,SP140,TIGIT,CD247,CCR5,NLRC3,PTPRCAP,STAT4,IL12RB1,TRAT1,SLA2,CXCR3,ZAP70,NKG7,SIRPG,ICOS,IFNG,IL18R1,SLAMF7,PTPN7,ITK,CRTAM,GZMA,CD3E,GPR171,TRA@,TARP,CD3D,LCK,SLAMF1,CD3G
M7.4	T cell activation (III)	14	immune	KLF12,RASGRP1,THEMIS,NELL2,CD96,CAMK4,RORA,LCK,ATP8B2,ETS1,ZMYND11,PRKCQ,LEF1,GLYR1 /// SEPT6
M8	E2F transcription factor network	18	TF targets	BRCA1,CCNA2,E2F2,E2F1,MELK,ORC1L,ZWINT,CDC25A,ERCC6L,ORC6L,C12orf48,KIAA1524,RAD54L,CDCA5,UBE2C,KIAA0101,FAM54A,CDC6
M9	B cell development	11	immune	TNFSF13,LIF,HHEX,CEBPE,CBFA2T3,LTA,SPI1,TLR4,CCR7,LYN,TNF
M10.0	E2F1 targets (Q3)	33	TF targets	MAP4K1,STMN1,ERBB2IP,RFC1,TLE4,EZH2,FBXO5,GMNN,ARID4A,ARHGAP6,KIAA0101,CDC6,DCK,MEIS2,SFRS1,WEE1,RANBP1,PCNA,NR3C2,ZNF367,HMGA1,MCM6,MCM4,MCM2,UNG,OSBPL7,HIST1H2BK,E2F7,ATAD2,MELK,POLE2,RAD51,HOXA9
M10.1	E2F1 targets (Q4)	21	TF targets	E2F7,PCNA,NASP,POLE2,SKP2,ERBB2IP,SLBP,POLA2,KNTC1,PKMYT1,MELK,MCM4,PRIM1,FBXO5,RAD51,CIT,STMN1,WEE1,RANBP1,CDC6,DCLRE1A
M11.0	enriched in monocytes (II)	189	immune	FXYD6,KCNE3,FAM198B,HSPA6,LAT2,CD33,TIMP2,CD36,TNFSF12-TNFSF13,C5AR1,MARCH1,FCGR1B,FCGR1A,SLC15A3,S100A11,MS4A7,MAFB,S100A12,CPPED1,TYROBP,FGR,PLA2G7,IRAK3,LYN,PYGL,SIRPA,FCAR,CRISPLD2,RNASE2,TBXAS1,PLBD1,HK3,FPR2,NOD2,IFI30,AQP9,IMPA2,LRP1,TMEM176A,CSF3R,RBP7,CACNA2D3,MS4A4A,HPSE,KCTD12,SMPDL3A,LST1,RBM47,SYK,SECTM1,PLXDC2,TLR2,CD163,BST1,TLR4,GLT1D1,TREM1,TLR8,FBP1,TNFSF13,CD1D,CSF2RA,SLC7A7,EM…
M11.1	blood coagulation	22	biological process	SLC7A7,AMICA1,CD36,TREM1,P2RX1,F13A1,PECAM1,FCER1G,DOK2,PLAUR,LYN,SIRPA,SERPINA1,GNB4,SERPINB2,ITGAX,F5,SYK,SLC16A3,PSAP,ITGAM,CFD
M11.2	formyl peptide receptor mediated neutrophil response	10	signaling	NCF2,SLC11A1,CAMK1,FPR1,IGSF6,SECTM1,FCGR2A,PILRA,NCF1C,PAK1
M12	CD28 costimulation	10	immune	CD28,CHST15,LIME1,SH2D1A,TRAT1,CD24,GRAP2,THEM4,LAT /// SPNS1,LCK
M13	innate activation by cytosolic DNA sensing	11	immune	DDX58,IRF7,CCL4,CCL5,ZBP1,NFKBIA,AIM2,IL6,PYCARD,CXCL10,IL1B
M14	T cell differentiation	12	immune	UBASH3A,TCF7,CD28,TXK,ITK,NOG,LRRN3,BCL11B,RASGRP1,SPOCK2,SH2D1A,MAL
M15	Ran mediated mitosis	13	signaling	TPX2,BUB1B,PLK1,H2AFX,KIF15,RAN,ESPL1,AURKA,AURKB,UBE2S,RANBP1,KIF2C,KPNA2
M16	TLR and inflammatory signaling	45	immune	FCGR1A /// FCGR1C,HSPA6,NCF4,TLR6,C5AR1,FCGR1B,APOB48R,LILRB3,KCNJ15,LILRB1,PILRA,TYROBP,MGAM,FGR,P2RY13,CXCR2,NFE2,IRAK3,MYD88,FPR2,SIGLEC9,FCAR,DYSF,NPL,FPR1,ALOX5,FCGR2C,AQP9,FES,CSF3R,TLR7,LY96,LILRB2,ITGAX,KCNJ2,WDFY3,TLR2,TLR1,BST1,ANPEP,TLR4,TLR5,LILRA6,TLR8,PADI4
M17.0	Hox cluster I	16	molecular function	CPNE8,HOXB9,LOC404266,HOXB2,HOXB6,HOXB4,HOXA10,HOXA7,HOXA5,HOXA4,HOXA3,MEIS1,NKX2-3,ZNF503,ITGA7,C10orf140
M17.1	Hox cluster II	12	molecular function	PRDM16,PDGFD,HOXB3,HOXB6,HOXB7,HOXA11,HOXB5,HOXA5,HOXA4,HOXA3,TTR,LOC404266
M17.2	Hox cluster III	12	molecular function	HOXB3,HOXB6,HOXB7,HOXA11,HOXA10,HOXA7,MEIS1,HOXA5,HOXA4,HOXB4,MEIS2,HOXA9
M17.3	Hox cluster IV	10	molecular function	HOXB9,HOXB2,HOXB6,HOXB7,HOXB4,HOXB5,HOXA5,HOXA4,HOXA11,HOXA9
M18	T cell differentiation via ITK and PKC	11	immune	SIRPG,PRKCH,ITK,SH2D1A,ITM2A,ETS1,FASLG,SPOCK2,PRKCQ,ABLIM1,BCL2
M19	T cell differentiation (Th2)	17	immune	UBASH3A,CD28,LCK,TRAT1,PKIA,HNRPLL,GZMK,LAT,ITM2A,GRAP2,IL32,GPR171,SIT1,DPP4,GATA3,MAL,CD3G
M20	AP-1 transcription factor network	15	TF targets	CCL2,MMP9,JUNB,FOS,IFNG,FOSB,EGR1,JUN,PLAU,IL6,FOSL1,IL8,FOSL2,ATF3,MMP1
M21	cell adhesion (lymphocyte homing)	10	molecular function	SELL,SDK2,PTK2,CD72,MLLT4,CD24,VAV1,IL32,CCR7,CXCL13
M22.0	mismatch repair (I)	27	biological process	SMC1A,POLA1,NCAPG2,RFC5,RFC4,MSH2,TMPO,MSH6,RFC2,GMNN,BUB1,RMI1,RACGAP1,EXO1,POLD3,PRIM1,ZWINT,CHEK1,PCNA,CENPK,FIGNL1,MCM6,RFC3,SSBP1,TOPBP1,RPA3,SMC2
M22.1	mismatch repair (II)	13	biological process	PCNA,RFC3,RFC5,RFC4,MSH2,EXO1,RPA1,MSH6,RFC2,POLD1,POLD3,MLH1,RPA3
M23	RA, WNT, CSF receptors network (monocyte)	12	immune	RARA,FZD1,CEBPA,CSF2RA,FOS,CSF1R,FZD2,RXRA,SPI1,PTGS2,CSF3R,IL8
M24	cell activation (IL15, IL23, TNF)	15	immune	SBNO2,MAP3K8,IL23A,FN1,CD83,PDGFRA,IL15,TNFAIP3,SERPING1,TNF,TF,COL3A1,NFKB2,A2M,BCL3
M25	TLR8-BAFF network	10	immune	SLC40A1,TNFSF13B,ASGR1,ASGR2,PCTP,AP1S2,TLR8,BCL6,IL1R2,TBXAS1
M26.0	TBA	30		TRIM15,CDH17,CDX1,CDX2,MYO1A,FABP1,MUC3B,CRABP2,SLC39A5,VIL1,USH1C,IL22RA1,CLRN3,HMGCS2,GUCY2C,TINAG,DDC,GIPC2,EPS8L3,PPP1R14D,LGALS4,LRRC19,HNF4G,HNF4A,CDHR5,A1CF,NR1I2,RNF128,GPA33,CCL14-CCL15 /// CCL15
M26.1	TBA	22		TRIM15,UGT2A3,CYP3A4,TM4SF5,VIL1,USH1C,CLRN3,TINAG,DDC,CYP3A7,GIPC2,CYP3A5,LGALS4,ARSE,LRRC19,HNF4G,RNF186,HNF4A,CDHR5,RNF128,A1CF,CCL14-CCL15 /// CCL15
M26.2	TBA	14		TRIM15,LRRC19,HNF4G,HNF4A,VIL1,CLRN3,FOXA3,RNF128,DDC,USH1C,CLDN2,A1CF,CCL14-CCL15 /// CCL15,LGALS4
M27.0	chemokine cluster (I)	26	immune	CCL2,CCL1,CCL7,CCL4,CCL5,CCL8,PF4,XCL1,PPBP,CCL20,CCL23,IFNG,CXCL2,CXCL11,CXCL10,CXCL13,CXCL12,CXCL1,CXCL3,CCL13,CXCL5,CXCL6,CCL18,CCL19,CXCL9,IL8
M27.1	chemokine cluster (II)	15	immune	ANXA1,CCL2,CXCL5,CCL7,CCL4,CCL5,CXCL9,CXCL6,CCR1,XCL1,CCR5,CXCL10,CXCL11,CCL20,CXCL13
M28	antigen presentation (lipids and proteins)	11	immune	CD1D,CD1E,CD1B,CD1C,CD1A,HLA-DRB1,HLA-DRA,CD36,HLA-DRB4,CCR7,CD8A
M29	proinflammatory cytokines and chemokines	10	immune	PTX3,CCRL2,IL6,CCL3 /// CCL3L1 /// CCL3L3,TNF,IL1A,C3,CCL20,IL1B,IL8
M30	cell movement, Adhesion & Platelet activation	20	biological process	PDGFA,ITGB3,PTK2,TNS1,SELP,MPP1,PROS1,KIF26A,TPM1,GAB1,NAV1,HBEGF,CTGF,COL5A1,ALOX12,ESAM,GP6,CALD1,CD9,SEMA6A
M31	cell cycle and growth arrest	12	biological process	RARA,SIK1,GADD45B,JUNB,TNFAIP3,THBS1,PPP1R15A,OSM,IL1A,IL1B,DUSP1,IL8
M32.0	platelet activation (I)	23	biological process	TGFB1,PPP2R1A,CCDC22,AKT1,CORO1A,GNAI2,ZYX,H1FX,POR,TLN1,APEH,FAM108A1,NR1H2,ACAP1,GNB2,HGS,NUCB1,UBE2M,PPP1CA,ACTN4,PFN1,FLNA,NRBP1
M32.1	platelet activation (II)	21	biological process	TGFB1,EHMT2,TLN1,ACTN4,PKN1,SIPA1,ACAP1,GNB2,AP2M1,AKT1,MAP7D1,MLF2,ZYX,NBEAL2,DNM2,FLNA,HGS,PFN1,GNAI2,MAP2K2,PNPLA6
M32.2	CORO1A-DEF6 network (I)	20	immune	TGFB1,AES,FAM108A1,UBE2M,DEF6,H1FX,CCDC22,ACAP1,TECR,HGS,SIPA1,CORO1A,CLPTM1,TSC2,SH2B1,APEH,CBX4,STXBP2,BRD2,ATP5D
M32.3	KLF12 targets network	17	TF targets	DGKZ,NRBP1,LTBP3,NR1H2,PPP2R1A,RHOG,POR,ACAP1,GNB2,CORO1A,CLPTM1,CNOT3,UBE2M,HGS,FAM108A1,GNAI2,NBEAL2
M32.4	CORO1A-DEF6 network (II)	15	immune	DGKZ,NRBP1,MAZ,UBE2M,DEF6,H1FX,ACAP1,GNB2,CORO1A,NR1H2,SH2B1,CNOT3,HGS,FAM108A1,BRD2
M32.5	TBA	15		PPP2R1A,AES,MAZ,UBE2M,ASNA1,RALY,PKN1,ACIN1,AP2M1,MLF2,NRBP1,DNM2,PPP1R9B,NUCB1,HMG20B
M32.6	TBA	13		PPP2R1A,MLF2,TGFB1,PKN1,CPNE1,HGS,PSMD3,CDC37,AP2M1,AKT1,DNM2,NUCB1,HMG20B
M32.7	TBA	11		AES,STK11,UBE2M,EIF4G1,H1FX,HGS,MAP2K2,MAP7D1,DCAF15,TSC2,BRD2
M32.8	cytoskeletal remodeling	10	biological process	TGFB1,ATP2A3,SPTAN1,ACIN1,TLN1,AP2M1,AKT1,MAP7D1,FLNA,ZYX
M33	inflammatory response	11	immune	TBC1D8,TNFSF13,FCER1G,STAB1,TYROBP,GPX1,CARD9,ARRB2,TLR4,APOB48R,AIF1
M34	cytoskeletal remodeling (enriched for SRF targets)	10	biological process	ACTN1,PPAP2B,VCL,MYLK,TPM1,NR2F2,CTGF,THBS1,CALD1,TPM2
M35.0	signaling in T cells (I)	14	immune	IL2RA,JUNB,GZMB,FOS,IFNG,FOSB,EGR1,JUN,TNF,FASLG,PRF1,TNFRSF4,ATF3,TNFRSF9
M35.1	signaling in T cells (II)	11	immune	IL2RA,IL2RB,GZMB,IFNG,TNF,FOSL1,PRF1,TNFRSF4,FASLG,TNFRSF18,TNFRSF9
M36	T cell surface, activation	12	immune	CXADR,LILRB4,CD40LG,LILRB2,LILRB1,TYROBP,ITGA4,VCAM1,CD8A,LILRB3,CD3D,CD3E
M37.0	immune activation - generic cluster	347	immune	ELANE,SAMD13,CAMK4,GPR109B,BANK1,DYSF,MACROD2,MS4A4A,PRRG4,ORM1,C19orf59,ERI2,LAT,PPIL4,CSRP2,MAL,CD1B,RASGRP4,MGST1,PRG2,VPREB1,VPREB3,ENG,GRAP2,NCAPD2,NCAPD3,BLM,TCN1,SLC22A4,ANPEP,SIRPB1,CD19,RETN,MBOAT2,CLEC5A,PLA2G7,CIITA,PTX3,SMC4,P2RY13,S100A8,RNF150,KIAA0513,C10orf10,MANSC1,LTF,PRAM1,SLC27A2,ACPP,F5,HMGB2,CHAF1A,CHAF1B,HLA-DRA,SULF2,CDK14,CXCR2,KLF5,DEFA4,DEFA1,JAG1,FPR2,SLC24A4,CTSG,TCL1…
M37.1	enriched in neutrophils (I)	52	immune	LIN7A,NCF4,EMR3,FCGR3A,S100P,FCGR3B,TNFRSF10C,C5AR1,MGC31957,CHI3L1,NLRP12,CYP4F3,MXD1,SEPX1,MGAM,DGAT2,RGL4,REPS2,VNN2,CXCR1,NFE2,KRT23,GPR109B,PYGL,FPR2,G0S2,KCNJ15,LRRC4,FPR1,CREB5,FCGR2A,CMTM2,MANSC1,CSF3R,FFAR2,RNF24,LRG1,ST6GALNAC2,ORM1,MME,CDA,PROK2,PFKFB4,VNN3,SLC22A4,BASP1,TREM1,GLT1D1,GPR97,PTAFR,STEAP4,ALPL
M37.2	endoplasmic reticulum	19	location	TMED6,WFS1,TBXAS1,SGK1,SCD,UNC93B1,ACSL1,CD4,FAM69B,ELOVL4,MGST1,LPCAT2,TLR7,SORT1,MARCH1,CYP4F2,CYP4F3,TLR8,DHCR24
M37.3	cell division	10	biological process	SAC3D1,RBBP8,RUVBL1,CCNE1,NUP37,NCAPD3,BLM,NCAPD2,CKAP2,VRK1
M38	chemokines and receptors	11	immune	CCL2,CCL4,CCL5,DOCK2,TNF,CXCR6,ICAM1,CXCR4,HCK,IL8,CCR5
M39	integrin mediated leukocyte migration	10	biological process	ITGB2,TXK,ITK,VAV1,PIK3CD,PRKCB,ITGA4,PLCG1,ITGAL,VCAM1
M40	complement and other receptors in DCs	13	immune	ITGAX,SIRPA,OLR1,TYROBP,CD58,C1QC,C1QB,C1QA,CD86,HLA-DQB1,LY96,TLR8,HLA-DQA1
M41.0	TBA	17		MAGEA12,SLC7A11,OBSL1,PLUNC,TUBB4,CA14,SPRY4,AFF2,SLC17A1,HOXC11,HOXC10,DEFA5,CEACAM7,HIST1H3E,REEP1,PEG3,IFNA14
M41.1	TBA	15		MAGEA12,DMD,PRO2012,ERBB4,SPINLW1,DAAM2,SLC17A1,HOXC10,DEFA5,PEG3,ADCYAP1,MTMR8,CYP11B1,IFNA14,ATP7B
M41.2	TBA	14		MAGEA12,OBSL1,ADCYAP1,ERBB4,GRID2,TUBB4,SLC7A11,POU4F2,SLC17A1,DEFA5,GFRA3,MTMR8,PEG3,IFNA14
M41.3	TBA	10		EPHB1,DMD,PRO2012,ERBB4,TFAP2A,HOXC10,DEFA5,NPR3,CYP11B1,PEG3
M41.4	ATF targets network	10	TF targets	SULT4A1,HOXC10,DAAM2,SPINLW1,FABP7,ADCYAP1,HIST1H3E,REEP1,PEG3,ATP7B
M42	platelet activation (III)	10	biological process	FCER1G,GNAQ,SYK,VAV1,PLCG2,PIK3R5,GNA15,COL1A1,LCP2,LYN
M43.0	myeloid, dendritic cell activation via NFkB (I)	15	immune	MAP3K8,IL23A,CCL5,CD83,NFKBID,FUT7,CTGF,TNF,VCAM1,ICAM1,SAMSN1,RELB,NFKB2,EBI3,BCL3
M43.1	myeloid, dendritic cell activation via NFkB (II)	14	immune	IL1RN,IL23A,CCL5,NFKBIA,BIRC3,PRKCD,FUT7,LTB,TNIP3,ICAM1,RELB,NFKB2,EBI3,BCL3
M44	T cell signaling and costimulation	10	immune	IL7R,TCF7,IL23A,FYN,IFI30,CD37,MAPK14,ARHGDIB,LCP1,LCK
M45	leukocyte activation and migration	11	biological process	SIRPG,FCER1G,INPP5D,CD48,FYN,ITGA4,SELPLG,PTPN6,ITGAL,CD2,LCK
M46	cell division stimulated CD4+ T cells	28	biological process	DHCR24,DTL,ZWINT,RRM2,KIAA0101,TST,TYMS,CDT1,KIF4A,CDCA3,CDCA7,MYB,GGH,TOP2A,CDK6,GNB4,LOC81691,UHRF1,SLC27A2,ACTN1,GINS1,ZNRF1,SHCBP1,APOBEC3B,CDK1,RAD51,CDC45,KIF20A
M47.0	enriched in B cells (I)	53	immune	STAP1,BLK,CD72,TSPAN13,BCL11A,C13orf18,KIAA0125,CD200,CD79B,VPREB3,CD79A,P2RX5,BTLA,AFF3,PPAPDC1B,IGHM,LOC90925,FCRLA,SPIB,FAM129C,ABCB4,LOC100130458,FCRL1,BANK1,MS4A1,FCRL5,TCF4,KLHL14,CXCR5,PCDH9,RALGPS2,CD22,TCL1A,CD24,IGH@,IGKV3-20,IGHD,MACROD2,EBF1,PNOC,ADAM28,LOC283663,CR2,PAX5,E2F5,PLEKHG1,FCER2,PKIG,FCRL2,IGLJ3,HLA-DOB,PTPRK,CD19
M47.1	enriched in B cells (II)	43	immune	LOC90925,IGHA1,BCL11A,LOC642838,KIAA0125,LOC642424,IGK@,CD79B,CD79A,TPD52,CDK14,CXCR5,BANK1,MS4A1,FCRL5,BLNK,TCF4,SP140,KLHL14,RALGPS2,FCRLA,FCGR2B,TCL1A,CELSR1,CD24,IGH@,DENND5B,EBF1,PNOC,PAWR,CD180,IGHM,CR2,PAX5,LOC100130100,PLEKHG1,POU2AF1,PKIG,FAM30A,HLA-DOB,KLF8,PTPRK,CD19
M47.2	enriched in B cells (III)	37	immune	LOC90925,LOC652493,IGHA1,LOC642838,KIAA0125,LOC642424,IGK@,IGKC,VPREB3,MEF2C,TPD52,LOC284749,CDK14,FCRL3,FCRL5,HHEX,TBC1D9,FCRLA,ALOX5,FCGR2B,CELSR1,CD24,IGH@,IGHD,CD69,PNOC,PAWR,CD180,FAIM3,LOC100130100,IGLV1-44,FAM30A,IGL@,HLA-DOA,HLA-DQA1,BTK,DENND5B
M47.3	enriched in B cells (IV)	16	immune	FAIM3,LOC284749,CPNE5,TPD52,CIITA,IGHA1,TLR10,IGHG1,CELSR1,FAM30A,CDK14,PAWR,CD180,MEF2C,BTK,HLA-DOA
M47.4	enriched in B cells (V)	11	immune	GPR18,FAIM3,FCRL3,FCGR2B,LY9,CELSR1,CD37,TLR10,CD69,CD180,FCRL5
M48	TBA	13		TNFSF13,PLCB2,HHEX,STAB1,TYROBP,SH3TC1,KCNQ1,DOK2,SPI1,PTAFR,TLR4,APOB48R,LYN
M49	transcription regulation in cell development	47	biological process	MYH10,STMN1,TIMP2,HMGB2,MSH2,SPTB,EPB42,SPTA1,PLCG1,FBXO5,HBZ,SEMA4A,GSN,PLXNB2,CEBPA,TYMS,ECT2,ANK1,TAL1,ASPM,KIF4A,FHL2,KLF4,KLF1,CDH1,LYN,BRCA1,ARHGEF12,SOD2,VCAN,RXRA,FES,CASC5,ACHE,TRIP13,C11orf82,GATA1,CCNB1,LILRB1,LST1,SDC2,TMOD1,CDC20,CDK1,BASP1,TYROBP,PAK1
M50	CD1 and other DC receptors	10	immune	CD1E,CD1B,CD1C,CD1A,CSF1R,IL1R2,CSF2RA,ANPEP,CD9,IL1R1
M51	cell adhesion	38	molecular function	CDH11,THBS2,LAMB1,ALOX12,COL3A1,CHL1,LAMA4,ARHGAP6,IL1B,ITGA2B,MMRN1,JAM3,GP1BA,TPM1,THBS1,NID2,GP9,PARVB,ITGB3,ITGB5,ENG,POSTN,COL5A1,VCAM1,TNC,SNAI2,CXCL12,SLAMF7,FN1,CCDC80,SRPX,MGP,ESAM,COL1A1,COL6A1,VWF,SELP,IL8
M52	T cell activation (IV)	13	immune	SELL,SPI1,GFI1,LPXN,XCL1,GATA3,LAG3,CD5,PTPN6,PTPRC,UNC93B1,LCK,CD3E
M53	inflammasome receptors and signaling	12	immune	NLRP3,NFKBIA,BIRC3,BIRC2,TNFAIP3,RXRA,CARD9,RIPK2,TLR4,NOD2,NLRC4,PAK1
M54	BCR signaling	12	immune	INPP5D,SYK,PIK3CD,VAV1,PLCG2,PIK3R5,PIK3R3,RAC2,LYN,PTPN6,BTK,BLNK
M55	TBA	12		RARA,LRP1,RASGRP4,SPI1,GRINA,PRKCD,DOK3,PDLIM7,MBOAT7,CSF3R,RHOG,ZYX
M56	suppression of MAPK signaling	12	signaling	HSPA6,RASGRP4,FOS,CD14,ARRB2,ARRB1,CACNA2D3,IL1B,DUSP6,DUSP1,IL1R2,DUSP3
M57	immuregulation - monocytes, T and B cells	13	immune	CTLA4,IL23A,CCL4,FCER2,CAMK2D,CSF3,OSM,IGHD,BLK,CD200,IL1A,KIT,CD79A
M58	B cell development/activation	11	immune	TCF4,JAM3,NEDD4,GAB2,PIK3CD,SPIB,BCL2,LYN,DUSP6,BTK,BLNK
M59	CCR1, 7 and cell signaling	10	immune	DUSP6,ZNF423,TIMP2,SOCS2,MAPK14,CCR1,CISH,CCR7,BCL6,TRIB1
M60	lymphocyte generic cluster	17	immune	MEF2C,CD28,DTX3,GAB1,SH2D2A,ADARB1,LARGE,FAM69B,CTGF,PRKCZ,CHI3L2,CD2,CLIP4,BANK1,DHCR24,NAV1,CD19
M61.0	enriched in NK cells (II)	24	immune	KLRB1,CD7,GPR56,NKG7,KIR2DL2,KIR2DS4,KIR2DS5,KIR2DS2,KIR2DS3,S1PR5,KIR2DS1,KLRF1,TGFBR3,KIR3DL1,KIR2DL5A,KIR3DL3,IL2RB,KLRK1,KIR2DL3,CD96,KIR2DL1,CD247,PVRIG,TARP
M61.1	enriched in NK cells (KIR cluster)	13	immune	KIR2DS4,KIR2DS5,KIR2DS2,KIR2DS3,KIR2DS1,KIR2DL3,KIR2DL2,KIR2DL1,KIR2DL4,KIR3DS1,KIR3DL1,KIR2DL5A,KIR3DL3
M61.2	enriched in NK cells (receptor activation)	16	immune	KIR2DL3,ITK,CD96,CARD11,KIR2DS2,KIR2DS1,CD244,KIR2DL2,KIR2DL1,CD247,KLRK1,ZAP70,KIR2DL4,PRKCQ,KIR3DL1,KLRD1
M62.0	T & B cell development, activation	44	immune	FKBP14,PTK2,CD1B,EBF1,CD3G,GAB1,CD7,GPM6B,ICOSLG,VPREB1,CD9,VPREB3,LOC100132741,PSD3,TRAT1,SAMD13,RGL1,SCD,NDST3,ELOVL4,NTRK2,NAV1,LOC100130458,RNF150,UBASH3A,LRP12,ACPL2,CAMK2D,TCL1A,GXYLT2,STK32B,ACCN2,GH1,LOC284757,ADCY9,MAL,VSIG10,CTGF,OGN,FAM150B,SH2D1A,CSRP2,CD3E,HHIP
M62.1	enriched for unknown TF motif CTCNANGTGNY	12	TF targets	TMPRSS3,ACCN2,PTK2,EBF1,ENG,VSIG10,DTX3,MGC5566,ELOVL4,GXYLT2,SMPD3,HHIP
M63	regulation of localization (GO)	12	biological process	SNX17,TGFB1,ARAP1,AKT1,PKN1,MAP2K2,STXBP2,NAPA,ARHGDIA,FLNA,TSC2,NR1H2
M64	enriched in activated dendritic cells/monocytes	17	immune	CXCL1,DRAM1,G0S2,SOD2,SIRPA,IL1RN,NINJ1,IL13RA1,TNFAIP2,SLC31A2,BASP1,MARCKS,FAM129A,ANPEP,SLC15A3,IL1B,IL8
M65	IL2, IL7, TCR network	12	immune	IL7R,PTPRCAP,ITK,TRAC,IL2RG,LTB,TRA@ /// TRAC /// TRAJ17 /// TRAV20,TRBC1,JAK3,CCR7,LCK,BCL2
M66	TBA	17		FCER1G,IDO1,CYP1B1,KMO,SLC7A7,KIAA1598,HMOX1,KYNU,ALDH2,CYBB,SLC31A2,ADAP2,IFI30,CST3,MAFB,BTK,CPVL
M67	activated dendritic cells	12	immune	CD38,DDX58,IRF7,PLSCR1,BIRC3,C1QC,IFIH1,SERPING1,DDX60,C2,IGKC,RSAD2
M68	RIG-1 like receptor signaling	10	immune	DDX58,IRF7,DHX58,TRIM25,NFKBIA,IFIH1,TNF,ISG15,CXCL10,IL8
M69	enriched in B cells (VI)	20	immune	CR2,PCDH9,TSPAN13,HLA-DOB,CD72,PTPRK,CD22,P2RX5,BTLA,MS4A1,PPAPDC1B,CXCR5,ABCB4,CD200,FCRL1,FCRL2,CD79A,CD79B,ADAM28,CD19
M70.0	TBA	20		CDKN2B,TCF15,PDLIM7,IL4I1 /// NUP62 /// SIGLEC11,ELAVL3,LTB4R2,SEC14L2,CFB,SAA1 /// SAA2,PSD,ADARB1,FUT7,ZNF205,CES4,SIX5,COL16A1,GP1BB,MSC,CLDN5,MAPRE3
M70.1	TBA	10		CDKN2B,PDLIM7,ELAVL3,SIX5,PIK3CD,SOX15,PSD,FUT7,BOK,FOXO4
M71	enriched in antigen presentation (I)	18	immune	CD74,HLA-DPB1,HLA-DRA,CYP1B1,PLAUR,PTGS2,HMOX1,HLA-DRB1,ASPH,RTN1,HLA-DRB4,HLA-DQB1,FAR2,HLA-DPA1,ITPR3,HLA-DQA1,AGPAT9,SLC27A2
M72.0	TBA	24		MORC3,MUDENG,ADNP,DEK,ATP11B,FMR1,ARID4B,NEK7,PANK3,ORC4L,PLEKHF2,MST4,ITSN2,SACM1L,RNF138,RAP2C,PHTF2,ZBTB11,UBA3,EFHA1,PTPN11,ROCK1,RNF6,BZW1
M72.1	TBA	17		NEK7,ITSN2,MUDENG,ERBB2IP,PLEKHF2,G3BP2,IMPA1,SP3,DEK,PPP1R12A,VPS4B,CCNC,FMR1,MBNL1,ARID4B,BZW1,SACM1L
M72.2	TBA	12		ZDHHC17,LBR,ERBB2IP,PLEKHF2,STAG2,RNF111,SP3,PPP1R12A,G3BP2,FMR1,ARID4B,SACM1L
M73	enriched in monocytes (III)	12	immune	CEBPB,DUSP6,MAML3,TFEC,FOS,IER3,CCR1,RIN2,GPR109B,BCL6,PLXDC2,TIMP2
M74	transcriptional targets of glucocorticoid receptor	12	TF targets	LOXL1,PPIL4 /// ZC3H12D,KCTD15,PSD3,SCD,CTGF,MEF2C,JUP,HLA-DOA,LOC100130458,CD3E,BTK
M75	antiviral IFN signature	22	immune	IFIH1,ELANE,SERPING1,IL1B,RSAD2,IFIT1,RARA,DDX58,FCER1A,DHX58,PTX3,CARD9,OAS1,OAS3,PML,ANXA3,HERC5,DDX60,CXCL10,IRF7,C1QB,BCL3
M76	DNA repair	22	biological process	PCNA,RFC5,RFC4,RFC3,RFC2,FEN1,FANCD2,RPA1,MRE11A,FANCG,POLD1,POLD3,LIG1,FANCI,BRCA1,BRCA2,GTF2H1,H2AFX,RPA3,POLE2,RAD51,RAD50
M77	collagen, TGFB family et al	35	molecular function	PDGFRB,PDGFRA,PTK2,BCL11B,VDR,COL3A1,EDNRA,CD9,SEMA6A,CAMK1,JAM3,SULF1,JUP,NPY,THY1,TCF4,ENG,CD24,COL5A2,IGFBP3,COL4A2,COL4A1,TGFB1I1,SNAI2,ADM,SHANK3,GATA3,BMP2,FN1,POU4F1,MEF2C,FZD8,COL1A2,COL6A3,COL6A2
M78	myeloid cell cytokines, metallopeptidases and laminins	11	immune	IL1RN,IL23A,IL10,MMP19,IL6,LAMC2,MMP9,EDN1,SFN,LAMB3,GSN
M79	TBA	10		CXCL3,RNASE4,TFEC,DPYD,MGAM,FAM20C,SULF2,AQP9,ANPEP,TBXAS1
M80	TBA	20		MEF2C,PTK2,FAM43A,ENG,RGL1,PLCB1,NDST3,GNG11,MGC5566,GAB1,LARGE,FAM69B,CTGF,TRAT1,MARCH3,GPR132,CCR9,CRIM1,HCP5,BLNK
M81	enriched in myeloid cells and monocytes	35	immune	LIN7A,MYH10,PTGS1,EHD3,PCSK6,CCR2,CHI3L1,EGF,CLEC5A,FCER1G,NLRP3,ITGA2B,MMRN1,CSF1R,THBS1,SPARC,MARCKS,SLC8A1,PDGFA,ITGB3,HHEX,PROS1,TF,CLU,CXCL12,PRAM1,ACTN1,F5,CD14,FKBP1B,TLR7,TLR4,SNCA,BCL6,SELP
M82	signal transduction, plasma membrane	13	signaling	SFRP2,PDGFRB,PDGFRA,FN1,FAP,IGFBP5,DOCK4,NR2F2,COL1A2,COL1A1,SNAI2,LAMC1,DLC1
M83	enriched in naive and memory B cells	10	immune	NR3C2,PCDH9,NRXN3,PKIG,FCGR2B,CD37,MEF2C,BANK1,MS4A1,LY86
M84	integrins and cell adhesion	10	molecular function	SELL,ITGB2,LILRB2,ITGB7,CD96,AMICA1,ITGA4,ICAM3,VCAM1,ITGAL
M85	platelet activation and degranulation	12	biological process	SERPINA1,F3,TIMP1,FN1,THBS2,THBS1,SPARC,COL1A2,COL1A1,CLU,VWF,SERPINE1
M86.0	chemokines and inflammatory molecules in myeloid cells	19	immune	CXCL1,TRAF1,ADORA2A /// CYTSA,CXCL2,NFKBIA,CCL4,BCL2A1,GCH1,G0S2,TNFAIP3,TNFAIP6,TNF,HS3ST3B1,NFKB1,SLAMF7,CCL20,IL1B,DUSP1,PDE4B
M86.1	proinflammatory dendritic cell, myeloid cell response	13	immune	ADORA2A /// CYTSA,STAT4,CCL4,TNFAIP6,IFNG,CD80,GCH1,SERPINB9,TNF,HS3ST3B1,CCL20,IL1B,PDE4B
M87	transmembrane transport (I)	24	molecular function	VDR,SLC7A7,CD36,SLC31A2,SLC4A1,TLR2,NLRP3,SLC11A1,ABCB6,CDH1,DAPK1,SLC14A1,AQP1,HK3,ATP1B2,AQP9,SLC25A21,SLC15A3,ABCG2,KCNH2,HMOX1,SLC22A4,RHAG,TLR4
M88.0	leukocyte migration	51	biological process	C17orf73,HEPH,CDH17,POF1B,CDX1,CDX2,FAM3D,MYO1A,NOX1,PRSS3,C19orf21,FABP1,C2orf89,GPR35,BCL2L14,TMEM45B,MUC3B,PRR15L,TMPRSS2,CEACAM1,VIL1,GMDS,CEACAM5,CLDN3,CLDN4,KRT20,CLDN7,PLS1,XK,GUCY2C,GPX2,EPB41L4B,ATP10B,RNF43,ST14,EPCAM,TSPAN8,EPS8L3,MUC13,LGALS4,PIP5K1B,FA2H,ACSL5,MAPK13,NR1I2,FOXA3,FUT4,FUT3,MYO7B,GPA33,MEP1A
M88.1	enriched in hepatocyte nuclear factors (I)	13	molecular function	FOXA2,GMDS,MUC13,HNF4G,HNF4A,HNF1B,FOXA3,C19orf21,CEACAM5,PIP5K1B,EPS8L3,MNX1,LGALS4
M88.2	enriched in hepatocyte nuclear factors (II)	12	molecular function	FOXA2,CDH17,GUCY2C,HNF4G,HNF4A,CALML4,HNF1B,FOXA3,C19orf21,CEACAM5,PIP5K1B,EPCAM
M89.0	putative targets of PAX3	16	TF targets	PLK2,G0S2,CXCL2,SIK1,EGR2,EGR3,CD83,EGR1,NR4A1,HBEGF,NR4A2,IL8,MAFF,CDKN1A,GEM,DUSP2
M89.1	putative targets of PAX3	10	TF targets	EGR2,EGR3,CD83,NR4A1,INHBA,NR4A2,RGS1,DUSP1,ATF3,DUSP2
M90	TBA	12		HMGCS2,SLC3A1,CRABP2,CDX1,HNF4G,RNF186,MYO1A,SLC39A5,NR1I2,DDC,GIPC2,PPP1R14D
M91	adhesion and migration, chemotaxis	13	biological process	ANXA1,CX3CR1,CCL5,CCL19,PROK2,F2R,CXCR2,ADRB2,CCR5,CCR7,CCL21,CXCL13,PF4
M92	lipid metabolism, endoplasmic reticulum	10	molecular function	PTGS2,CYP4F3,CYP1B1,TBXAS1,CYP4F12,MGST1,CYP3A7,CYP3A4,CYP3A5,CYP4F2
M93	TBA	10		TGFBR3,LIF,IL23A,PRKCA,CRTAM,PLAU,CAMK4,TNF,OSM,PTCH1
M94	growth factor induced, enriched in nuclear receptor subfamily 4	12	signaling	PPP1R15A,PLK2,CYR61,NR4A2,EGR3,CDKN1A,NR4A1,EPHA2,ID1,IL6,NR4A3,DUSP1
M95.0	enriched in antigen presentation (II)	24	immune	CD53,IL10RA,ITGA4,FYB,HLA-DRA,HLA-DRB1 /// HLA-DRB4,HLA-DRB1 /// HLA-DRB4 /// HLA-DRB5,HLA-DRB1 /// HLA-DRB3 /// HLA-DRB4,HCLS1,PTPRC,HLA-DPB1,ITGB2,HLA-DRB1,GIMAP6,EVI2B,PLEK,SLA,SELL,IRF8,FGL2,ITGAL,ITGAM,AIF1,HLA-DMA
M95.1	enriched in antigen presentation (III)	15	immune	FYB,CD53,HLA-DRA,ITGB2,ICAM1,PLEK,HLA-DRB1,LAPTM5,HLA-DRB1 /// HLA-DRB4 /// HLA-DRB5,PTPRC,HLA-DRB1 /// HLA-DRB3 /// HLA-DRB4,EVI2B,HLA-DMB,AIF1,HLA-DMA
M96	Hox cluster V	10	molecular function	PRDM16,CPNE8,HOXB2,HOXB3,HOXB7,HOXA11,HOXA4,HOXA2,NKX2-3,HOXA9
M97	enriched for SMAD2/3 signaling	10	signaling	P4HA2,TCL1A,RGL1,RUNX2,MEF2C,MME,BIVM,LAMC1,VPREB1,GATA3
M98.0	TBA	18		PLUNC,DMD,VSNL1,ERBB4,SPINLW1,OR10H3,TAS2R16,OPRM1,GRIN2B,HOXC10,DEFA5,HTR3B,GFRA3,C4orf31,ADH7,CYP11B1,NOS1AP,A2BP1
M98.1	TBA	10		PLUNC,DMD,TUBB4,SLC7A11,DBC1,GRIN2B,DEFA5,CYP11B1,A2BP1,IFNA14
M99	TBA	10		PDGFRA,GREM1,CYR61,EPHA2,MRGPRF,FSTL1,INHBA,CTGF,DACT1,CAV1
M100	MAPK, RAS signaling	10	signaling	MAP4K1,RASGRP2,RAC2,RASGRP4,AKT1,TGFB1,MAP2K2,MAP3K11,ARRB2,FLNA
M101	phosphatidylinositol signaling system	14	signaling	PHTF2,AGL,C6orf211,PIKFYVE,SP3,IMPA1,PIK3C2A,DEK,SYNJ1,PPP1R12A,CLK1,PIK3C3,EFHA1,SLC35A1
M102	TBA	12		AMOTL2,GHR,P2RX5,BTLA,CHRDL1,ELTD1,GNG12,SMAD1,STAP1,PNOC,CAV2,CD79A
M103	cell cycle (III)	51	biological process	SMC1A,HDAC2,BUB1B,PLK1,CDKN1B,CDKN1A,PKMYT1,MAD2L1,ATR,CDC6,CDC7,CCNA2,CCNE2,SMC3,CCNE1,ANAPC10,TTK,ESPL1,DBF4,WEE1,CHEK2,CHEK1,PCNA,CDKN2C,CDKN2A,BUB1,RBL1,RBL2,RAD21,CDC25C,CDC25A,E2F5,MCM7,MCM6,MCM5,MCM4,MCM3,MCM2,PTTG1,SKP2,CCNB2,CCNB1,E2F2,E2F1,CDC23,CDC20,CDK1,CDK2,CDK4,CDC45,TFDP1
M104	TBA	10		PDGFRA,ZNF423,MGLL,GNAZ,FSTL1,MEF2C,JUP,MLLT3,CRIM1,PF4
M105	TBA	18		CDKN2C,H1F0,BEX1,PROK2,BPI,CA2,PTX3,RETN,CLEC11A,SLC22A4,MGST1,LPCAT2,IGFBP7,CPNE2,IRAK3,JAG1,VSTM1,BTBD3
M106.0	nuclear pore complex	17	molecular function	NUP88,XPO1,NUP62,NUPL2,NUP133,NUP107,RAN,NUP160,NUP54,NUP35,NUP85,NUP37,NUP43,NUP155,SEH1L,RANBP1,NUP205
M106.1	nuclear pore complex (mitosis)	11	molecular function	SMC1A,SLBP,SEH1L,NUP133,NUP107,GTF2H1,NUP85,NUP37,NUP43,CCNH,NUP160
M107	Hox cluster VI	11	molecular function	HOXB9,HOXB2,HOXB3,HOXB6,HOXA10,HOXA6,HOXA4,HOXA3,HOXA2,C10orf140,HOXA9
M108	TBA	11		EPHB2,MUC3B,AXIN2,GPX2,ASCL2,RNF43,EHF,C19orf21,CEACAM5,CDCA7,TSPAN8
M109	receptors, cell migration	15	molecular function	TGFBR3,NCKAP1L,LRRK2,C3AR1,S1PR1,SYNE2,IL6R,CCR1,CCR2,CORO1A,TRIB1,CCR7,LEF1,GATA3,BCL2
M110	axon guidance	10	biological process	MYH10,PTK2,DPYSL3,RRAS,COL5A1,COL1A2,COL1A1,RHOC,NRP1,SEMA6A
M111.0	viral sensing & immunity; IRF2 targets network (I)	17	immune	TAP1,KYNU,TLR7,ZBP1,IFI35,LY86,THBS1,TNFSF13B,PSMB8,EREG,FES,BST2,USP18,CTSS,RIPK2,AIF1,CXCL16
M111.1	viral sensing & immunity; IRF2 targets network (II)	11	immune	TAP1,DDX58,PSMB10,ZBP1,CASP1,PSMB8,BST2,CXCL10,USP18,IFIT2,TNFSF13B
M112.0	complement activation (I)	17	immune	CR1,CFH,CFI,SERPING1,C3AR1,CFD,C1QC,C1QB,C1QA,C3,CFB,C5AR1,C2,C1S,C1R,C7,A2M
M112.1	complement activation (II)	10	immune	CFH,CFI,PROS1,CFB,C3,IL33,CLU,C1S,C1R,C7
M113	golgi membrane (I)	10	location	B3GNT5,FAM198B,WLS,PDGFC,LPCAT2,SGMS2,SORT1,TLR8,STEAP4,CSGALNACT1
M114.0	TBA	39		ELANE,SVIL,DOCK5,PKP4,OSBPL1A,CLGN,MGST1,VSTM1,MS4A3,AKR1C3,LGALS12,KCNK5,RGL4,FAH,NFE2,ST3GAL6,JAG1,GGH,PDGFC,TAL1,CDK6,ATP8B4,ACTN1,CLEC11A,TSPAN2,CPNE2,IGFBP7,C5orf13,ACCN2,ZNRF1,SLC40A1,SYNGR1,MPO,RUNX2,MLC1,BST1,FAM105A,CPA3,BTBD3
M114.1	glycerophospholipid metabolism	11	molecular function	SVIL,SLC40A1,OSBPL1A,MBOAT2,FAH,ST3GAL6,LPCAT2,IGFBP7,PLA2G4A,AGPAT9,AKR1C3
M115	cytokines - recepters cluster	11	immune	IL7R,IL2RA,LIF,IL23A,IFNG,IL15,CSF2,CSF3,IL6,IL10,IL15RA
M116	TBA	13		ERRFI1,PDGFRA,CYR61,WWTR1,FSTL1,YAP1,OSMR,VCAM1,EPS8,GPR116,COL3A1,CXCL12,CAV1
M117	cell adhesion (GO)	21	molecular function	PPP2R1A,CD40LG,NELL2,CD96,NINJ1,PSTPIP1,LY9,ADAM9,CXCR3,CD6,CORO1A,PTPRC,ZAP70,SPOCK2,PRKCQ,SELPLG,CYTIP,CD300A,PLEK,LEF1,BCL2
M118.0	enriched in monocytes (IV)	57	immune	PTGS2,EMR1,AMICA1,DOCK5,CD4,LY96,ARHGEF10L,TNFSF13B,LTBR,PGD,TNFRSF1B,LRRK2,DPYD,MGAM,PTX3,LYZ,IL1R2,DOK3,CARD9,EVI5,GPR109B,DUSP6,MYO1F,FGD4,HHEX,HAL,ST3GAL6,DYSF,RNASE6,SLC24A4,VNN1,NAIP,RHOU,CD68,CXCR2,NACC2,SMARCD3,PADI4,TMEM176B,LGALS3,SAMHD1,CTSS,EMILIN2,ACPP,F5,STEAP4,C19orf59,ACSL1,PAK1,C1orf162,MOSC1,TLR1,PID1,BCL6,HLA-DMB,MPP1,AGPAT9
M118.1	enriched in monocytes (surface)	17	immune	LTBR,CD4,TNFRSF1B,MCTP1,S1PR3,EMR1,C19orf59,SLC24A4,STEAP4,C1orf162,SLC16A3,NFAM1,TMEM176B,HLA-DMB,IL1R2,AGPAT9,TNFSF13B
M119	enriched in activated dendritic cells (I)	11	immune	IL1RN,CXCL2,RGL1,CD83,PRKCD,CD86,RIN2,SLAMF8,IL4I1,ATP1B1,PLXDC2
M120	TBA	11		DGKZ,MAP4K1,LPXN,VAV1,HCLS1,ARHGAP15,ARRB2,SIGIRR,ARHGAP4,LYN,GATA3
M121	TBA	12		IGKV4-1,TAP1,IRF4,CCL19,GPR183,CD27,IL15,BIRC3,LY9,PLSCR1,SLAMF7,IGKC
M122	enriched for cell migration	11	biological process	CCL2,PODN,TGFB2,IGF1,LAMA4,NBL1,MYLK,NR2F2,IGFBP5,CXCL12,NRP1
M123	enriched in B cell differentiation	13	immune	ICOSLG,HBEGF,LOC144481,NR4A1,GAB1,DLL1,LOC100288911,NR4A3,EBF1,FAM150B,BCL11B,VPREB1,VPREB3
M124	enriched in membrane proteins	19	location	ABCG2,RHAG,LTF,AQP1,C3AR1,HP,HLA-DRB1,ELANE,CD24,NEDD4L,ALAS2,C5AR1,SLC4A1,ABCB6,SNCA,PROK2,TGM2,SLC40A1,KCNH2
M125	TBA	11		CDKN2B,GPR144,ZNF205,ELAVL3,TCF15,SOX15,PRKCG,GP1BB,FUT7,PSD,MAPRE3
M126	double positive thymocytes	13	immune	MGC16121,TCF4,UBASH3A,SLC40A1,SH2D1A,APBB1,BCL11B,CD4,CHI3L2,ASRGL1,PCSK5,LAT /// SPNS1,CD3E
M127	type I interferon response	12	immune	TAP1,IFIH1,IRF7,PARP9,STAT1,PLSCR1,IFITM1,HERC5,DDX60,USP18,RSAD2,IFIT1
M128	TBA	12		SP3,NDUFA5,USP1,CCNC,PIK3C2A,SFRS12,CLK1,RNF6,ARID4A,CCNT2,PSMC6,RNF139
M129	inositol phosphate metabolism	13	molecular function	PANK3,AVL9,PIKFYVE,MED23,PLEKHF2,SRP9,IMPA1,PIK3C2A,SYNJ1,CASC4,FNDC3A,PIK3C3,KIAA1109
M130	enriched in G-protein coupled receptors	10	molecular function	CCL5,XCL1,PTGER2,GPR18,F2R,ADRB2,S1PR5,PTGDR,ITPR3,PDE4D
M131	TBA	14		HEMGN,ACTN1,GFI1B,XK,CMPK2,RGL4,S100P,FHL2,INHBA,PRKAR2B,TAL1,TNS1,MS4A3,GMPR
M132	recruitment of neutrophils	11	immune	PROK2,FPR1,FPR2,GNG10,C5AR1,GPR109B,CXCR1,CCR3,PTAFR,FFAR2,F2RL1
M133.0	cell adhesion, membrane	14	molecular function	SFN,SPINT1,BIK,EHF,JUP,LSR,EPS8L1,CDH1,EPCAM,CDH3,CLDN3,CLDN4,KRT19,CLDN7
M133.1	cell cell adhesion	11	molecular function	LAMA3,ITGB4,ITGB6,LAMC2,JUP,CDH1,CDH3,CLDN3,CLDN4,LAMB3,CLDN7
M134	Membrane, ER proteins	17	location	C10orf10,NAV1,MRVI1,PTK2,CD72,ENG,RGL1,CIITA,SH2D4B,RASAL2,LARGE,STK32B,EMP2,CORO2B,CSRP2,TMED6,DHCR24
M135.0	enriched in plasma membrane proteins (I)	16	location	LRP2,ENPEP,GALNT14,ALPK2,SEMA5B,BBOX1,CUBN,PAX2,DGCR5,AGXT2,SLC6A13,LOC100130232,NHLH2,NAT8 /// NAT8B,GAL3ST1,SLC17A3
M135.1	enriched in plasma membrane proteins (II)	15	location	ENPEP,GALNT14,ALPK2,KCNJ16,CUBN,SLC3A1,DGCR5,SLC17A3,SLC6A13,ESM1,COL23A1,NAT8 /// NAT8B,GAL3ST1,ACMSD,DSCAML1
M136	TBA	17		NUCB1,GPS1,ASNA1,COPE,PKN1,GNAI2,CTSD,GNB2,PPP2R1A,MAP2K2,NAPA,CAPN1,DNM2,FAM108A1,GBF1,NR1H2,PNPLA6
M137	TBA	16		ZMYM2,PHTF2,PANK3,AGL,TLK1,TSNAX,PIKFYVE,USP1,PLEKHF2,TCERG1,ROCK1,ACBD3,SFRS12,RNF6,SMARCA5,ATF2
M138	enriched for ubiquitination	11	molecular function	PHTF2,UBE2Q2,RPS6KB1,NRAS,SRP9,ZBTB41,PIK3C2A,USP1,RNF6,MBNL2,UBR1
M139	lysosomal/endosomal proteins	11	location	CTSH,SLC11A1,PSAP,CTSB,CTSD,CD68,NPC2,AP1S2,SORT1,CTSS,GAA
M140	extracellular matrix, complement	14	location	SLPI,CRISPLD2,FCN1,LTBP2,PRTN3,LAMA2,TFF3,FLRT2,IGFBP7,CRISP3,MMP9,MMP8,CFP,TIMP2
M141	TBA	27		TRIM31,FABP1,FUT4,NOX1,C19orf21,EPCAM,PRR15L,B3GNT5,B3GNT3,CEACAM1,KLF5,GMDS,CEACAM6,TMEM45B,ST3GAL6,TMPRSS2,CKMT1A /// CKMT1B,FERMT1,HEPH,LGALS4,PIP5K1B,FA2H,NR1I2,FOXA3,GPX2,FUT3,MEP1A
M142	transmembrane and ion transporters (I)	13	molecular function	ASPA,NLGN1,CUBN,SLC13A1,SLC28A1,SLC17A1,LOC100422737,SLC17A3,LOC100130232,PAX2,SLC6A13,KCNIP4,SEMA5B
M143	nuclear pore, transport; mRNA splicing, processing	11	molecular function	SLBP,NCBP2,NUP133,NUP107,NUP160,NUP54,UPF3B,NUP155,SEH1L,NUPL2,NUP205
M144	cell cycle, ATP binding	16	biological process	RBM7,NEK7,UBA3,HDAC2,TLK1,MCTS1,RAD21,COPS5,PCNP,PSMA6,PPP1R12A,VPS4B,CCNC,CUL5,PSMC6,ERBB2IP
M145.0	cytoskeleton/actin (SRF transcription targets)	16	molecular function	ACTA2,MYH11,MRVI1,SDPR,SVIL,ACTG2,CALD1,MYLK,MRGPRF,TPM2,PALLD,TPM1,EPS8,PLN,CAV2,TAGLN
M145.1	cytoskeleton/actin (SRF transcription targets)	14	molecular function	ACTA2,MYH11,ACTG2,LMOD1,CALD1,MYLK,TPM1,TPM2,SYNPO2,SORBS1,TNS1,CAV2,VCL,MYL9
M146	MHC-TLR7-TLR8 cluster	17	immune	CD74,HLA-DPB1,HLA-DRA,HLA-C,HLA-B,HLA-A,HLA-DRB1,HLA-G,HLA-F,HLA-DRB4,CD4,HLA-DQB1,HLA-E,HLA-DPA1,TLR8,HLA-DQA1,TLR7
M147	intracellular transport	17	molecular function	SIRT1,EXOC1,VPS4B,NUP133,NUP107,CEP120,CLINT1,ZFYVE16,PIKFYVE,SEC63,ZFAND6,PIK3C2A,TMX1,PPP1R12A,RAD21,G3BP2,SRP9
M148	TBA	11		MORC3,SEC23A,SPAST,EEA1,NUP160,RB1,ADAM9,STXBP3,SYNJ1,SEC24B,TMEM30A
M149	TBA	10		GREB1,SLC3A1,SIX4,HNF4G,RNF186,CLRN3,USH1C,CLDN2,GIPC2,TFAP2C
M150	innate antiviral response	12	immune	TAP1,IRF7,PLSCR1,EIF2AK2,APOBEC3A,OASL,RXRA,OAS1,OAS3,RSAD2,IFIT1,SP100
M151	TBA	10		PRKCH,ZNF521,GREM1,TIAM1,SMAD1,RORA,BCL11B,INHBA,ADAM12,HHIP
M152.0	TBA (source: B cells)	25		HTN1,CCR9,ST18,TAT,GAGE1,LOC100287445,IFNA10,IFNA16,TRDN,FAM123A,HERC2P7,PPEF2,POU4F2,TRIM49,GABRB1,ZPBP,LOC100271840,SYCP1,IMPG2,KCTD16,TMEFF2,LOC51152,MEFV,BAGE,LOC100131298
M152.1	TBA (source: naive B cells)	21		POU4F2,TAT,FAM123A,OR7E24,IMPG2,KCTD16,HERC2P7,LRRC37B2,TMEFF2,ANKRD20A1,LOC100286993,LOC100271840,LOC100132247,GTF2A1L,MEFV,TRIM49,ADAMTS20,LOC100286895,TPTE,IFNA10,LOC100131298
M152.2	TBA (source: memory B cells)	18		TAT,FAM123A,C14orf91,HERC2P7,TMEFF2,HTN1,PPEF2,MEFV,LOC51152,LOC100286993,GYPA,BAGE,ADAMTS20,GABRB1,CYP4A22,IFNA10,ZPBP,LOC100271840
M153	TBA	16		PHTF2,SP3,SEC23A,RAP2C,SGTB,AEBP2,NRAS,SRP9,C1D,PIK3C2A,CCNC,RNF6,FAM18B,C2orf69,RANBP6,TCF12
M154.0	amino acid metabolism and transport	33	molecular function	FXYD2,BBOX1,NAT8 /// NAT8B,AGXT2,BHMT2,DMGDH,GAL3ST1,BHMT,SLC7A9,ACSM5,ACSM2A /// ACSM2B /// LOC100291873,DPYS,LOC100130232,NR1H4,SLC6A12,GBA3,PDZK1,NAT8,SLCO4C1,ACSM2A,SLC6A13,RBP5,AGMAT,ACMSD,ACSM2A /// ACSM2B,SLC3A1,TMEM27,SLC17A1,LOC100422737,SLC17A3,C14orf105,GLYAT,SLC22A2
M154.1	transmembrane transport (SLC cluster)	17	molecular function	SLC22A11,FXYD2,NLGN1,SLC13A1,SLC2A2,SLC28A1,SLC7A9,SLC16A4,SLC17A1,SLC5A10,SLC22A2,SLC3A1,SLC6A13,SLC6A12,SLC17A3,SLCO4C1,PDZK1
M155	G protein coupled receptors cluster	10	molecular function	S1PR3,C3AR1,FPR2,PTH2R,PTGER2,LTB4R,PTAFR,FPR1,P2RY2,PTGDR
M156.0	plasma cells & B cells, immunoglobulins	43	immune	CD52,IGKV4-1,LOC652493,IGHG1,C13orf18,LOC100287723,LOC100289053,IGKC,IGKV1D-13,VPREB3,ITM2C,LOC96610,IGLV4-60,IGLV3-19,P2RX5,CPNE5,ADAM28,STAP1,ABCB4,FCRL1,FCRL2,PCDH9,CD22,IGL@,LOC91316,SPIB,IGKV3-20,IGHD,BLK,LOC100290557,IGLV2-23,IGJ,OSBPL10,CYAT1,E2F5,LOC100293440,TNFRSF17,IGLV1-44,IGLJ3,GNG7,IGLL3,MGC29506,IGLL5
M156.1	plasma cells, immunoglobulins	36	immune	IGKV4-1,LOC652493,IGHA1,IGHG1,TNFRSF17,LOC100287723,LOC100289053,IGK@,IGKC,IGKV1D-13,LOC96610,IGLV3-19,TXNDC5,DERL3,LOC100290557,MUTED,CD27,IGL@,LOC91316,IGH@,IGKV3-20,IGHD,IGHV3-48,PNOC,IGLV2-23,IGHM,CYAT1,LOC100130100,IGKV1-5,LOC100293440,POU2AF1,IGLV1-44,IGLJ3,IGLV4-60,MGC29506,IGLL5
M157	enriched in NK cells (III)	14	immune	KLRC3,PPP1R16B,RASGRP1,CCL4,CX3CR1,GPR18,TIGIT,CD7,C1orf21,PVRIG,GIMAP6,TRGC2,MATK,PTPN4
M158.0	interferon alpha response (I)	16	immune	LHCGR,COL8A1,IMPG2,ITGB4,MMP12,TNR,IFNA7,IFNA4,SFN,LAMC2,ST14,ADAMTS20,FGF5,IFNA10,IFNA16,IFNA14
M158.1	interferon alpha response (II)	13	immune	LHCGR,FAM123A,IFNA8,IFNA2,IFNA7,IFNA5,IFNA4,IFNA21,PRL,ADAMTS20,IFNA10,IFNA16,IFNA14
M159	G protein mediated calcium signaling	10	signaling	PLCB1,GNAQ,CAMK4,GNAZ,ADCY9,GNA15,GNG11,PRKAR2B,CALM3,GNAI1
M160	leukocyte differentiation	16	biological process	KLF13,RARA,LIF,NAA15,BTG2,EGR2,CD83,JUNB,ADAM8,ID1,KLF6,MED1,NR4A2,IL1A,NFKB2,BCL3
M161	TBA	14		BCL2L1,SP3,TSNAX,SPAST,SLC7A5,RB1,RBM38,HERC4,RNF6,FNDC3A,MBNL3,ATF1,KIAA1109,BNIP2
M162.0	plasma membrane, cell junction	18	location	TMC4,TJP3,SPINT1,LLGL2,GRHL2,PRR15L,MYH14,MAL2,ST14,EHF,ESRP1,PKP3,CDH1,EPCAM,ELF3,CLDN3,CLDN4,CLDN7
M162.1	cell junction	11	location	BSPRY,EPB41L5,TJP3,DSP,PKP3,CDH1,EPCAM,CLDN3,CLDN4,S100A14,CLDN7
M163	enriched in neutrophils (II)	14	immune	NPL,ARAP3,HSPA6,TYROBP,CFD,IMPA2,DENND3,BTNL8,FRAT2,MBOAT7,TSPAN2,BEST1,FLJ10357,SLC40A1
M164	xenobiotic metabolism	10	molecular function	LRRC19,HHLA2,SLC3A1,UGT2A3,DPYS,UPB1,CYP3A7,GIPC2,CYP3A5,C19orf77
M165	enriched in activated dendritic cells (II)	35	immune	CSF2RB,IFIH1,CSF2RA,TNFAIP6,HESX1,CCL8,MX2,DOCK4,PDGFRL,MGST1,IFNGR2,IFIT3,IFIT2,IFIT1,HLX,SERPING1,RSAD2,CCL20,ST3GAL6,RBM47,IFI27,DAPK1,PRRG4,PDGFC,PARP9,LAMP3,CXCL11,DSE,IL18,BCL2A1,FAM20C,PRKAR2B,HERC5,SIGLEC1,ATF3
M166	TBA	17		FMO3,PDGFRA,AMOTL2,GHR,PDGFRB,OLFML3,CHRDL1,ECM2,CHL1,NNMT,GFRA1,TNC,C1S,IGF2 /// INS-IGF2,C7,OSMR,ABCA8
M167	enriched in cell cycle	15	biological process	BCL2L1,PPP2R1A,GSPT1,EHMT2,SESN3,MAD1L1,CDC34,TGFB1,PSMD3,AKT1,DNM2,FLNA,TSC2,RBM38,STRADB
M168	enriched in dendritic cells	19	immune	CLEC10A,B3GNT5,PGD,JAG1,FCER1A,EMILIN2,CLEC5A,CA2,CTSB,FAM20C,ADAM9,RRAGD,TACSTD2,CTSL1,IL1R1,GGTA1,DAB2,CAPG,AGPAT9
M169	mitosis (TF motif CCAATNNSNNNGCG)	16	biological process	PCNA,SMC1A,TMPO,ORC4L,NOC3L,CASP8AP2,XPO1,CETN3,NUP37,UPF3B,ORC3L,NIF3L1,PMS1,ACTR6,ARMC1,ACTL6A
M170	TBA	12		LPHN2,GHR,EFEMP1,ECM2,GNG12,ELTD1,IL33,VGLL3,CHL1,GPR116,MPDZ,ABCA8
M171	heme biosynthesis (I)	11	biological process	HMBS,HEMGN,AHSP,ALAD,E2F2,CPOX,ALAS2,TMOD1,PLEK2,FECH,GATA1
M172	enriched for TF motif TTCNRGNNNNTTC	10	TF targets	CXCL3,EGR3,FOSB,GJB2,PLAU,NRIP3,NR4A3,EDN1,AG2,PHLDA2
M173	erythrocyte differentiation	14	biological process	ETV1,FHL2,NTF3,DMD,KLF1,BPGM,TRIM10,EPB42,MYH10,HMBS,FEV,GFRA3,LYL1,GATA1
M174	TBA	24		TSN,MUDENG,SRP9,SEC63,ANP32E,MATR3,EED,SMARCA5,PANK3,SACM1L,RNF138,CUL5,MORF4L2,ZBED5,MDFIC,BMI1,PCNP,TMX1,ZBTB11,TNFAIP8,SEP15,CCNC,RNF6,BZW1
M175	cell development	13	biological process	EPHB2,SFRP2,GREM1,AXIN2,ASCL2,CDX2,IHH,COL5A1,SATB2,GAS1,CTHRC1,IRX3,COL11A1
M176	TBA	10		GJA1,IGF1,AQP1,FRZB,DNASE1L3,IGFBP3,SNAI2,CXCL12,C7,ALDH1A3
M177.0	TBA	34		STX1A,ZNF234,CCR2,ZNF780A,ZFP3,TNFRSF12A,C20orf94,RNF170,HIC1,ZNF167,PPARGC1B,VKORC1L1,ZNF573,DUSP4,PPP1R16B,LOC100131067,ZNF559,FAM135A,ZMYM1,ATG4C /// CTR9,NR4A3,ATP10D,GIMAP8,IL1RAP,GIMAP4,GLCE,GIMAP6,GIMAP1,ZNF623,CX3CR1,NRIP3,BBS10,C15orf48,CSRP2BP
M177.1	TBA	15		ZNF623,NCRNA00183,C20orf94,CX3CR1,TMOD2,NR4A3,ZNF485,VKORC1L1,CCR2,ZNF573,FOSL1,KIAA1919,GIMAP6,ZFP3,LOC100131067
M178	enriched for promoter motif NATCACGTGAY (putative SREBF1 targets)	10	TF targets	ARHGEF12,NGFRAP1,SOCS2,CAMK2D,PRKCE,KIT,AKAP12,PNOC,GEM,BLNK
M179	enriched for TF motif PAX3	10	TF targets	TRMT11,TNFAIP8,NUP54,USP1,CASP8AP2,BMI1,FAM35A,PURA,PMS1,RANBP6
M180	TBA	11		OSTM1,SIRT1,NPTN,CHUK,HIF1A,ROCK1,SYNJ1,ACSL4,TCF12,ATF2,IREB2
M181	nucleotide metabolism	10	molecular function	CTPS,ATIC,PAICS,RRM2,RRM1,GART,CAD,ADSL,PFAS,GMPS
M182	enriched in DNA interacting proteins	16	molecular function	STIL,DNAJC9,STMN1,CCDC99,SUV39H1,TAF5,BLM,ACAT1,YWHAH,POLD3,KIAA0494,RRM1,ALS2CR4,PPIL5,TFDP1,DONSON
M183	TBA	10		FXYD3,CDX1,EHF,KLF5,GMDS,LAD1,PKP3,TMEM45B,TRIM29,GALNT3
M184.0	TBA	18		CDKN2B,GPR144,BMP4,DLG4,ACVR1C,ARHGEF4,FOXO4,CSF3,MAP3K10,MAP2K7,MYOCD,FOXL1,TRPM4,APLP1,COL16A1,GP1BB,WNT11,RGMA
M184.1	TBA	11		ADAMTSL2,CDKN2B,DLG4,CARD10,PSD,INS,MAP3K10,WNT11,FOXL1,TRPM4,MAPK8IP2
M185	TBA	14		HDAC2,NPTN,DLD,HPRT1,TCF12,PRNP,RB1,CTR9,SYNJ1,ATG5,RNF6,FNDC3A,PTPN11,BNIP2
M186	TBA	11		PDLIM7,ELAVL3,EVX1,SOX15,CPEB3,GP1BB,TCF15,YBX1 /// YBX1P2,PSD,ARMC9,GRIN1
M187	metabolism in mitochondria, peroxisome	12	location	SLC10A2,SLC28A1,CYP4A11,PRODH2,SLC2A2,LOC100422737,AGXT2,LOC100130232,GLYAT,CYP4A22,EHHADH,ACMSD
M188	TBA	10		LCN2,BPI,CARD11,OLFM4,SYTL2,PLCXD2,RNF144A,ATP8B4,CEACAM8,KIF21A
M189	extracellular region cluster (GO)	16	location	CCL2,SEPP1,BMP2,ENG,CCL18,MMP28,HSPG2,CD34,MMP19,ECM1,CMTM8,NPY,CHI3L2,CCL23,CD5L,GH1
M190	TBA	11		PPP1CC,BUB3,HAUS3,BMI1,CCNG1,OSM,EREG,IL1A,IL1B,CD2AP,USP16
M191	transmembrane transport (II)	18	molecular function	SLC19A2,SIRT1,AXIN2,NUP54,KCNK5,MDFIC,ATP8A1,SLC35A3,ACSL5,SPNS3,SLC26A3,ATP11C,HEPH,ATP2C2,CUL5,KCNQ1,SLC12A2,CFTR
M192	TBA	12		TGFB1,OGDH,PRMT1,G6PD,DEAF1,ILK,TLN1,MAP1S,NR1H2,NAPA,ARHGDIA,NBEAL2
M193	TBA	11		XK,NFIA,CTTN,C6orf192,ANKH,ATP1B2,SPTB,MGLL,PLEK2,GMPR,PBX1
M194	TBA	14		SMC1A,XPO1,ADNP,NOC3L,CETN3,NUP37,TXNDC9,TTC35,MTO1,PPP2R5C,ATF1,CRNKL1,CTCF,ARMC1
M195	muscle contraction, SRF targets	12	molecular function	LOC728264,MYH11,CNN1,ACTG2,PGM5,DES,MRGPRF,DES /// FAM48A,MYOCD,COL1A1,PLN,LMOD1
M196	platelet activation - actin binding	17	molecular function	ITGB3,ITGB5,WASF3,ITGA2B,MPL,TPM4,PROS1,TGFB2,TPM1,THBS1,ACSBG1,ABLIM3,MFAP3L,ARHGAP6,HSPC159,ASAP2,PDE5A
M197	TBA	14		LPHN2,PLSCR4,WWTR1,NOVA1,TANC1,ELTD1,NR2F2,LDB2,GUCY1A3,FLRT2,ARHGAP29,NRP1,MPDZ,YAP1
M198	TBA	12		CEBPB,MRVI1,PDLIM7,LST1,CCNJL,PISD,TECPR2,XPO6,TSEN34,PHC2,LYN,CPPED1
M199	platelet activation & blood coagulation	13	biological process	PROS1,LY6G6D /// LY6G6F,GP1BB /// SEPT5,SH3BGRL2,PCSK6,VWF,GP1BA,PRKAR2B,GP9,GP5,GP6,EGF,TTC7B
M200	antigen processing and presentation	11	immune	HLA-DPB1,CD1D,LOC100294224,WDFY4,LOC100294318,HLA-DPA1,LOC100294317,HLA-DMB,METTL7A,HLA-DQA2,HLA-DMA
M201	TBA	18		MYH10,NFIA,ABCG2,C17orf99,SLC14A1,PDGFA,ANKH,TSPAN5,PAQR9,ARHGEF12,TMOD1,HEPACAM2,TGM2,TNXA /// TNXB,CDH1,C2orf88,ABCC13,PBX1
M202	enriched in extracellular matrix & associated proteins	12	location	PDGFRA,SFRP4,TWIST1,CCDC80,PCDH7,PCOLCE,GLT8D2,GAS1,PRRX1,FBLN1,CALD1,LUM
M203	TBA	13		PHTF2,AGL,RCN2,EEA1,ATF1,MAP3K7,ZBTB41,ATP11C,C12orf29,IKZF5,MBNL2,C12orf23,ATF2
M204.0	chaperonin mediated protein folding (I)	14	biological process	CCT8,ATIC,CCT2,CCT3,NOP56,CCT7,CCT4,CCT5,HSPD1,SUCLG1,HSPE1,SSBP1,FBXW2,CCT6A
M204.1	chaperonin mediated protein folding (II)	10	biological process	CCT8,PFDN5,PFDN4,CCT2,CCT3,CCT7,CCT4,CCT5,CCT6A,VBP1
M205	TBA	11		SIRT1,BAG4,RNF111,RPS6KB1,CHUK,RB1,ZFAND6,RAPGEF6,BMPR2,ARFGEF2,AKAP11
M206	Wnt signaling pathway	14	signaling	LOXL2,LAMC1,ANTXR1,SFRP4,FRZB,MAP1B,YAP1,CHL1,PMP22,KITLG,CXCL12,NRP1,SOX4,PDZRN3
M207	TBA	10		LRP2,SMG6,RAB26,NPY5R,SLC2A2,SLC22A2,SERPINF2,SLC6A13,ATP7B,RIMS3
M208	TBA	10		SCAI,HACE1,APP,HOXA7,HOXB9,JMY,ARHGAP5,CCL23,NKX2-1,TUBE1
M209	lysosome	10	location	GNS,CTSB,GM2A,PSAP,CD68,CTSZ,CTSL1,CTSL2,SORT1,FUCA1
M210	extracellular matrix, collagen	32	location	COL10A1,TIMP3,COL11A1,TIMP1,SPARCL1,MFAP5,MFAP4,MFAP2,LAMB1,DCN,PODN,ADAMTS1,MGP,TGFB1I1,COL8A2,SERPINA1,EFEMP1,COMP,EFEMP2,COL4A1,TNC,SFRP2,EMILIN1,OMD,COL14A1,C1QA,CTGF,ADAMTS12,PXDN,COL6A3,CTHRC1,COL12A1
M211	TBA	11		NEK7,ADD3,RNF11,SLC25A46,PLEKHF2,CMPK1,MDFIC,BMI1,RAP1B,CCNG1,PRKRIR
M212	purine nucleotide biosynthesis	12	molecular function	CHCHD3,ATIC,MTHFD1,RUVBL2,CCT3,CCT7,IMPDH2,PAICS,FKBP3,ADSL,PFAS,GMPS
M213	regulation of transcription, transcription factors	21	biological process	CREBZF,KIAA1109,C14orf138,PTBP2,KIAA1468,STAG2,MED23,ZNF700,ZDHHC17,DUSP10,SDCCAG1,NCRNA00201,PPP1R12A,BDP1,FMR1,CLK1,ARID4B,CCNT2,CLK4,BTAF1,SFRS12
M214	TBA	12		TGFBR1,RP2,SOS2,C6orf211,CHUK,PIK3CG,ZFAND6,STXBP3,ATP11B,TMEM30A,SPAST,LPGAT1
M215	small GTPase mediated signal transduction	16	signaling	TAGAP,RAC2,FGD3,ARAP1,RHOH,GMIP,VAV1,ARHGAP30,HMHA1,ARHGAP15,ARHGDIB,ARHGAP9,ARHGAP25,ARHGDIA,ARHGAP4,RHOG
M216	respiratory electron transport chain (mitochondrion)	12	location	NDUFA7,NDUFB7,COX6A1,UQCRB,NDUFB10,ATP5J,UQCR10,ATP5H,NDUFS6,COX7B,COX7C,COX6C
M217	TBA (source: B cells)	10		FMO3,PLSCR4,PROS1,FLRT2,MXRA5,ABI3BP,TMEM47,CDH5,LUM,MEOX2
M218	TBA	15		PREPL,ATG4C /// CTR9,C3orf1,GTF2H1,ALG6,SLC35B3,POT1,HPS5,SLC35A5,C11orf73,RPE,PMS1,ELP3,ACADM,CSRP2BP
M219	respiratory electron transport chain (mitochondrion)	18	location	UQCRC2,COX5A,COX5B,UQCR10,COX7B,CYC1,UQCRB,UQCRQ,UQCRH,COX8A,ATP5L,COX6B1,UQCRFS1,UQCRC1,COX6A1,COX7C,COX6C,COX7A2L
M220	TBA	10		SFN,SPDEF,KIAA1324,KCNC3,TFAP2A,SOX9,GRIN2B,AR,REEP1,NOS1AP
M221	TBA	16		LOC145845,RNF17,ACCN5,ESCO2,LOC100290132,LBX1,IFNA7,POU4F2,IFNA4,FLJ37543,CCDC144C /// LOC100134159,LOC100287227 /// LOC100292133,NCRNA00119,TRIM49,CCDC26,MST1 /// MST1P2 /// MST1P9
M222	heme biosynthesis (II)	13	biological process	HMBS,SPTA1,ALAD,RFESD,TRIM10,RHCE /// RHD,RHCE,CPOX,PPOX,KLF1,UROD,BLVRB,YPEL4
M223	enriched in T cells (II)	13	immune	SLC38A1,HOPX,CD40LG,DENND2D,TC2N,PLEKHF1,LRRN3,CLEC2D,FGFBP2,LBH,TRGC2,DPP4,LOC439949
M224	transmembrane and ion transporters (II)	11	molecular function	NTF3,DMD,GRIK3,SLC24A2,CACNA1F,JPH2,SLC4A3,CALCA,SLC1A6,KCNA5,ATP7B
M225	metabolism of steroids	10	molecular function	GALNT14,ALPK2,UGT2A3,LOC100422737,UGT2B15,MIOX,UGT2B17,PKHD1,HAVCR1,UGT2B28
M226	proteasome	12	molecular function	TAF9,RAN,PSMD14,NUP37,PSMA2,PSMA3,PSMA6,PSMC6,PSMA4,PSMA5,PSMC2,POLR2K
M227	translation initiation	10	biological process	ETFA,EIF3J,PSMD14,METTL5,NDUFA8,COPS5,EIF4H,NUP37,EIF2S1,EIF2S2
M228	olfactory receptors	13	molecular function	OR7C2,OR7E24,LOC100132247 /// LOC348162 /// LOC613037 /// LOC728888 /// LOC729602 /// LOC729978 /// NPIPL2 /// NPIPL3,OR2C3,LOC100290132,IFNA7,CCDC144C /// LOC100134159,LOC100286993,OR7D2,OR2H1,MST1 /// MST1P2 /// MST1P9,LOC284861,GUCA1C
M229	TBA	11		MIER3,CAND1,CDKN2AIP,AEBP2,CRY1,DYNLT3,BMI1,RAB18,MAPK6,CCNC,PTBP2
M230	cell cycle, mitotic phase	12	biological process	HACE1,AHCTF1,SMC3,TP53BP2,CENPC1,CD28,JMY,NAE1,MIS12,TTC19,TUBE1,RANBP2
M231	respiratory electron transport chain (mitochondrion)	11	location	ATP5C1,NDUFAB1,COX5A,NDUFB4,NDUFB3,NDUFB1,NDUFS3,NDUFA8,ATP5L,UQCRFS1,NDUFB11
M232	enriched for TF motif TNCATNTCCYR	13	TF targets	TBCK,VPS41,RAD51C,GTF2H1,TCHP,MEN1,HDDC3,SMARCAL1,PDE6D,RAD50,TTC1,ELP4,HSD17B4
M233	TBA	15		MAP3K10,BMP4,ELAVL3,PRDM8,HOXD10,JPH2,CRYBB3,PCDHB11,BOK,PLA2G2D,GFRA4,C8orf39,NCRNA00105,FOXN1,HOXB13
M234	transcription elongation, RNA polymerase II	14	biological process	MEA1,NDUFA3,AURKAIP1,TCEB2,NDUFB11,NDUFB10,POLR2E,UQCR10,POLR2L,BOLA2 /// BOLA2B,UQCRQ,MIF,POLR2I,POLR2J
M235	mitochondrial cluster	19	location	DNAJA3,ALG8,EIF2B3,PUS7,C3orf1,WDR92,TCHP,C11orf73,NDUFA8,C14orf126,SMARCAL1,MCCC2,ALDH6A1,POP5,HIBCH,HIBADH,ALDH18A1,TMEM218,ACADM
M236	TBA	14		GTF2E1,BET1,PAQR8,FTSJD1,ZNF189,CRNKL1,POLR1B,UTP14C,ZKSCAN4,GIMAP4,EXOSC3,GIMAP6,C17orf80,VPRBP
M237	golgi membrane (II)	17	location	ARFIP1,ZDHHC17,GALNT7,C3orf58,GOLPH3L,PAQR3,RAB33B,C1GALT1C1,GOLT1B,SLC35B3,RAB21,PNPLA8,SGMS1,SLC35A3,SLC35A5,COPB2,GOPC
M238	respiratory electron transport chain (mitochondrion)	17	location	NDUFA6,NDUFA4,NDUFA2,NDUFA3,ATP5J2,NDUFB6,NDUFB2,UQCRQ,NDUFC2,ATP5I,ATP5O,NDUFA11,UQCRH,NDUFS7,NDUFS8,NDUFS4,ATP5D
M239	enriched in calcium signaling proteins	15	signaling	SLITRK6,FLJ35409,FAM196A,EPHB1,DMD,C1orf114,SPOCK3,GRIA4,TRPC3,LOC441666,CAPS2,LOC642426,MYOZ2,F11,LOC338739
M240	chromosome Y linked	17	molecular function	XIST,DPF3,UTY,NCRNA00185,CYorf15B,CYorf15A,MAP7D2,TTTY15,TSIX,KAL1,USP9Y,MYOCD,KDM5D,BCORL2,RGMA,PRKY,DDX3Y
M241	TBA	10		PAN2,CCNL2,TBC1D3F,TBC1D3H,LOC440354,AHSA2,LOC641298,TBC1D3C,LOC595101,CALCA
M242	TBA	11		SNX14,SNX13,STRN3,MAP3K2,ACAP2,MED1,RASA2,REL,DYRK1A,CREBBP,FBXW7
M243	TBA	12		BCAP31,NDUFB9,TMEM160,NDUFB7,TBCB,DDT,SCAND1,APRT,PRELID1,SRM,PSMB3,TUFM
M244	TBA	13		ADCY1,ITGB1BP3,TTLL9,C21orf89,DKFZp779M0652,ADCY8,TLE6,TRIM17,HTR6,CES4,CAMK2N1,AVPR2,GNG8
M245	translation initiation factor 3 complex	13	molecular function	EIF3H,UXT,EIF3K,PHB2,EEF1G,EIF3D,EIF3E,EIF3F,EEF1G /// TUT1,LOC100294182 /// RPL3,EIF3G,EEF1B2,FBL
M246	TBA	16		RUNDC2C,RUNDC2B,C14orf82,SNAPC1,RPA4,C15orf5,LOC100128439,PMEPA1,RASSF6,SLC5A8,LOC145474,LOC644852,POLR2J4,KIAA0754,PLIN5,KIAA1659
M247	enriched in nuclear pore complex interacting proteins	14	molecular function	IL17A,LOC613037,FAM153A,LOC729978,ANKRD34C,LIN28A,LOC728888,HRH4,LOC348162,CNTNAP3B,EFCAB5,NPIPL3,NPIPL2,LOC729602
M248	TBA	11		C11orf2,C17orf70,SSNA1,C1orf86,RASSF7,E4F1,C12orf10,FBXL15,TBL3,ALDH16A1,CCDC85B
M249	TBA	10		ANKRD44,TIMP4,LOC339524,HS2ST1,CIDEC,CD300LG,LY75,LEP,PLIN4,C11orf63
M250	spliceosome	12	molecular function	SNRPE,SNRPD3,SNRPD1,LSM3,LSM5,SNRPG,RBMX,SF3B14,SNRPA,SNRPF,MAGOH,SNRPD2
S0	T cell surface signature	27	immune	NPDC1,ANKH,LAG3,CD6,CD2,CD320,SLC37A3,C6orf129,NDFIP2,CXCR6,SIT1,SIRPG,ICOS,CD28,SLC38A1,TMEM106C,PTPRCAP,FLT3LG,C12orf23,GIMAP2,LRRN3,CLEC2D,CD3E,ITM2A,GPR171,MAL,CD3G
S1	NK cell surface signature	48	immune	PDGFRB,TNFSF11,IL12RB2,TNFSF14,SLC7A5,ADRB2,S1PR5,ATP9A,TIE1,PTGDR,NCAM1,KLRF1,ELOVL6,IL18RAP,KIR2DS4,KIR2DS5,KIR2DS2,KIR2DS3,PTGER2,KIR2DS1,SLCO4C1,GPR82,TGFBR3,KLRC3,ENPP5,IL18R1,NCR1,DLL1,FASLG,KIR3DL1,KIR2DL5A,KIR3DL3,IL2RB,TMEM64,CX3CR1,KLRK1,CD97,SYNGR3,RARRES3,KIT,KIR2DL3,KIR2DL2,KIR2DL1,ATP8B4,SLAMF7,PVRIG,GPR114,HAVCR2
S2	B cell surface signature	169	immune	SSPN,AVPR1A,KCNE4,TSPAN13,CD37,HEPACAM2,GYPA,SEMA4B,EGF,GPR37,MS4A1,C11orf87,USH2A,PPP1R3A,OR12D3,POPDC3,DCC,SLC12A1,GP5,CDH5,SLITRK6,HLA-DPB1,PCDHA3,TRHDE,FAIM3,CD22,GHR,LY9,TAS2R13,FLRT2,TPTE,TMEM100,GYPE,PLD4,ADAM7,KCNMB3,FCRL3,GPR6,CSPG4,SYT2,ROBO2,NRXN3,FREM2,TRPC1,GPR116,TMEM47,SCN3A,NPY1R,LPPR4,NOX4,PDZK1IP1,CCR9,CD200,GABBR1,EDNRB,GJC1,LHCGR,PCDHB8,NT5E,PDPN,PCDHB4,CLDN8,LRRTM4,HRH4,NMBR,…
S3	Plasma cell surface signature	24	immune	PPAP2C,KCNG2,SLC5A4,CAV1,TEK,TMEM37,GP1BB,SLC16A14,ICAM2,SLC44A1,CCR10,CHRM1,CLPTM1L,KCNN3,HM13,GPR25,KCNH1,TXNDC15,SDC1,DRD4,KRTCAP2,TRAM2,SCARB2,AMIGO3
S4	Monocyte surface signature	94	immune	FXYD6,KCNE3,AMICA1,CD33,CD36,C5AR1,FCGR1B,APCDD1,LTBR,PECAM1,CYBRD1,GPR109B,PLXND1,FCAR,DYSF,FPR1,FPR2,HLA-DRB4,CSF3R,CCR1,C19orf59,TLR2,CD163,TLR1,TLR4,TLR5,TREM1,TNFSF12,CLEC12B,CLEC12A,EMR1,EMR2,LPPR2,IL1R2,MARCO,LILRB3,LILRB2,LILRB1,SLC11A1,MGAM,C10orf54,TMEM71,SLC46A2,VNN2,KCNQ1,FCGR2A,TNFRSF1B,MBOAT7,CD93,ITGAM,SIRPB1,GPER,CD4,TNFRSF10B,CCR2,CD302,PTAFR,MCTP1,FCER1A,S1PR3,P2RY13,SLC7A7,AGTR…
S5	DC surface signature	82	immune	CSF2RB,TM2D2,CD1E,CD1B,PPAP2B,SLC7A8,CD1A,KMO,CD58,LRFN4,CCRL2,SIGLEC1,CD151,ADAM12,TM7SF4,SLC36A1,PDCD1LG2,PSEN2,GPR137B,C19orf28,TMEM158,PTGFRN,IL1R1,SLC6A6,SPINT2,LRP11,FZD5,TSPAN33,DIRC2,ALCAM,CD83,GJB2,GPNMB,ABHD12,CD9,EMP1,TFRC,HLA-DQB1,LHFPL2,TACSTD2,COLEC12,JAG1,SUCNR1,TMEM51,TGFA,SLC38A6,ITPRIPL2,CALCRL,CLDN23,ATP1B2,GRINA,FPR3,RAMP1,ATP1B1,TREM2,SRD5A3,SLC41A2,FAM70A,LAMP2,ABCC3,DENND1B…
S6	CD4 T cell surface signature Th1-stimulated	9	immune	F2R,TMEM200A,C6orf129,GPR19,LAG3,NDFIP2,TSPAN5,SV2A,GPR114
S7	CD4 T cell surface signature Th2-stimulated	13	immune	SLC37A3,GPR15,CD28,CLDND1,TMEM200A,SLC4A7,IL17RB,ITM2A,GPR171,SIT1,C6orf129,MAL,CD3G
S8	Naive B cell surface signature	54	immune	LGR4,KCNE4,TSPAN13,UGT2A3,CD37,TRHR,CNTNAP3,PPAPDC1B,CCR6,CD200,GABBR1,EDNRB,GHSR,CLCA4,CNR1,CD72,P2RY14,BTLA,HRH4,PCDHB4,SLC38A11,C4orf34,PCDHB16,CXCR4,TMEM56,GRM5,PCDH20,CDH5,KCNJ16,JAM2,ITGB6,CHRNB4,PCDHB14,SLC24A1,SLC26A3,HTR1E,MUC15,OR1G1,IL13RA2,KCNMB3,FCRL3,IMPG2,GPR6,HHLA2,TAS2R7,HVCN1,NRXN3,FAM26F,HLA-DOA,BTC,SELE,GABRE,GPR116,HLA-DMA
S9	Memory B cell surface signature	37	immune	SSPN,CD52,CLDN17,SORCS3,EPHA3,OR11A1,TNFRSF17,CSMD1,NOX4,CHL1,CCR9,NCAM2,LINGO1,TACR3,JAM3,NKAIN4,CADM2,PCDHA3,TRHDE,NLGN1,FCGR2B,NLGN4Y,TAS2R10,ASTN1,GRAMD1C,GYPA,TNFRSF13B,CXADR,ADAM2,PTPRR,NPY1R,GJC1,ITM2C,FREM2,ABCA8,SCN1A,GLP2R
S10	Resting dendritic cell surface signature	75	immune	CLEC10A,CD1E,CD1B,CD1C,SLC7A8,CD1A,SERINC5,IGSF6,TREM2,TSPAN15,CCRL2,CD151,ADAM12,TM7SF4,SLC36A1,LRFN4,GPR137B,STAB1,CD86,IL1R2,IL1R1,IFNGR1,FZD1,FCER1A,FZD5,DIRC2,PSEN2,CSF1R,GPNMB,ABHD12,PTGFRN,KMO,EMP1,HLA-DQB1,LHFPL2,SLC1A3,CCDC90A,LPCAT2,JAG1,PLXDC2,SUCNR1,TMEM51,SFXN3,SPINT2,SLC38A6,ITPRIPL2,ENG,MFSD1,TTYH3,SRD5A3,TACSTD2,TMEM144,FAM70A,ABCC3,PLXND1,DENND1B,ATP1B1,P2RY6,NRP1,SLC27A3,SLCO2B1…
S11	Activated (LPS) dendritic cell surface signature	37	immune	CSF2RB,ANTXR2,IFI27,SLC31A2,TNFSF13B,TGFA,LY75,CD80,CD58,TMCC3,SLCO5A1,F11R,TTYH2,ITGB8,RNF144B,SGPP2,CALCRL,NINJ1,CD40,IL3RA,LAMP2,TMEM140,PDCD1LG2,KITLG,SLC43A2,NRP2,PRRG4,IL13RA1,SLC41A2,GPR157,IFI6,CD274,LRRC32,ELOVL7,COLEC12,EREG,SIGLEC1
